# Supplementary material for: IMF deposition ceRNA network analysis and functional study of HIF1a in yak
Source: Front Vet Sci. 2023 Oct 17;10:1272238. doi: 10.3389/fvets.2023.1272238 (PMC10616239; doi:10.3389/fvets.2023.1272238)
Supplement: Supplementary file 1 [file Table_1.XLS]

## Sheet: Sheet1
RT qPCR primer information
Gene Primer(5'-3')		Primer(5'-3')		Tm(℃)
HIF1α		F:TCCATGTGACCATGAGGAAA	R:AGTTCTCCCCCGGCTAGTTA	60
ki67		F:AGAGCCAACACTCCGAAGAA	R:GCTGAGCTTTCCCTATGACG
PCNA		F:ATCAGCTCAAGTGGCGTGAA	R:TGGACATGCTGGTGAGGTTC
C/EBPα		F:GTGGACAAGAACAGCAACGAGTA	R:GCGGTCATTGTCACTGGTCAG
PPARγ		F:CCTAAAATACGGCGTGCACG	R:CAGCAAACTCGAACTTGGGC	55
FABP4		F:TGCTACCAGGAAAGTGGCTG	R:TCCTGGCCCAATTTGAAGGA	60
GAPDH		F:GGGTGTGAACCACGAGAAGT	R:GGTCATAAGTCCCTCCACGA
ECHDC3		F:ACTGACGGATGAACAAGGCC	R:CAATGTCACAGCTGGCAACC
FBXO17		F:TGCTTCGTGACTTCGTTCGA	R:CACACCCCTTCCATCACCAA
MYL3		F:AGGAAGACTCCAATGGCTGC	R:TTGTGCAGAGAGAGCCTGTG
SMIM8		F:ATGTCTTCAGCACCTGAGCC	R:GCTCTGGATTCACAGCTCGA
ENSBGRG00000000535		F:TTGTGGGTTCTGTGTGGTCC	R:TCATGAGTTCCAACCCCAGC
MSTRG.8121.1		F:GAAATGCCACCTTCTCCCCA	R:GGGTATTTCTGGGTGGGCAA
MSTRG.8133.1		F:GGTCCCTCTGTCAGGCAAAA	R:GCCATCAGTCACTCACACCA
MSTRG.13598.1		F:CCTTCGCCCCATGTTTTGTG	R:CAGCCATAGCCGCAGACATA
ENSBGRT00000028385		F:TGTTTTCCCACAGCGGTCTT	R:TTGACGTCCAGCTCTTCACC
miR-3059-x		F:GCCGAGTTTCCTCTCTGCCC	R:CAGTGCAGGGTCCGAGGTAT
U6		F:GCTTCGGCAGCACATATACT	R:TTCACGAATTTGCGTGTCAT
