# Supplementary material for: IMF deposition ceRNA network analysis and functional study of HIF1a in yak
Source: Front Vet Sci. 2023 Oct 17;10:1272238. doi: 10.3389/fvets.2023.1272238 (PMC10616239; doi:10.3389/fvets.2023.1272238)
Supplement: Supplementary file 2 [file Table_2.XLS]

## Sheet: Sheet1
lncRNA Sequence Quality Control
Sample	RawDatas	CleanData(%)	Adapter(%)	LowQuality(%)	polyA(%)	N(%)
H-IMF1	74909496	74734900 (99.77%)	29158 (0.04%)	145266 (0.19%)	0 (0.00%)	172 (0.00%)
H-IMF2	80814618	80633730 (99.78%)	31064 (0.04%)	149652 (0.19%)	0 (0.00%)	172 (0.00%)
H-IMF3	76416452	76234914 (99.76%)	35958 (0.05%)	145396 (0.19%)	0 (0.00%)	184 (0.00%)
L-IMF1	84098040	83815276 (99.66%)	126648 (0.15%)	155924 (0.19%)	0 (0.00%)	192 (0.00%)
L-IMF2	90983006	90773696 (99.77%)	36432 (0.04%)	172662 (0.19%)	0 (0.00%)	216 (0.00%)
L-IMF3	94042996	93820776 (99.76%)	38138 (0.04%)	183906 (0.20%)	0 (0.00%)	176 (0.00%)
		lncRNA Reference Genome Alignment
Sample	Total	Unmapped(%)	Unique_Mapped(%)	Multiple_Mapped(%)	Total_Mapped(%)
H-IMF1	74303154	5719847 (7.70%)	56817471 (76.47%)	11765836 (15.83%)	68583307 (92.30%)
H-IMF2	80191390	5735331 (7.15%)	60229110 (75.11%)	14226949 (17.74%)	74456059 (92.85%)
H-IMF3	75626178	6589550 (8.71%)	56167428 (74.27%)	12869200 (17.02%)	69036628 (91.29%)
L-IMF1	83382528	7035366 (8.44%)	62657922 (75.15%)	13689240 (16.42%)	76347162 (91.56%)
L-IMF2	90450160	7031867 (7.77%)	68423417 (75.65%)	14994876 (16.58%)	83418293 (92.23%)
L-IMF3	93339542	8095636 (8.67%)	68450107 (73.33%)	16793799 (17.99%)	85243906 (91.33%)
lncRNA Ribosome Alignment
Sample	clean_reads	Mapped_Reads(%)	Unmapped_Reads(%)
H-IMF1	74734900	431746 ( 0.58% )	74303154 ( 99.42% )
H-IMF2	80633730	442340 ( 0.55% )	80191390 ( 99.45% )
H-IMF3	76234914	608736 ( 0.80% )	75626178 ( 99.20% )
L-IMF1	83815276	432748 ( 0.52% )	83382528 ( 99.48% )
L-IMF2	90773696	323536 ( 0.36% )	90450160 ( 99.64% )
L-IMF3	93820776	481234 ( 0.51% )	93339542 ( 99.49% )
