# Supplementary material for: IMF deposition ceRNA network analysis and functional study of HIF1a in yak
Source: Front Vet Sci. 2023 Oct 17;10:1272238. doi: 10.3389/fvets.2023.1272238 (PMC10616239; doi:10.3389/fvets.2023.1272238)
Supplement: Supplementary file 3 [file Table_3.XLS]

## Sheet: Sheet1
miRNA Sequence Quality Control
Sample	clean_reads	high-quality	3'adapter null	polyA	clean_tags
H-IMF1	9807587 (100%)	9708647 (98.9912%)	8577 (0.0883%)	104 (0.0011%)	9366032 (95.4978%)
H-IMF2	9825727 (100%)	9726384 (98.9890%)	9252 (0.0951%)	79 (0.0008%)	9117556 (92.7927%)
H-IMF3	19706234 (100%)	19521634 (99.0632%)	20299 (0.1040%)	155 (0.0008%)	18551608 (94.1408%)
L-IMF1	18752738 (100%)	18575146 (99.0530%)	15953 (0.0859%)	259 (0.0014%)	16265062 (86.7343%)
L-IMF2	16682297 (100%)	16522222 (99.0404%)	15581 (0.0943%)	231 (0.0014%)	15076787 (90.3760%)
L-IMF3	20648140 (100%)	20445152 (99.0169%)	50146 (0.2453%)	244 (0.0012%)	19000275 (92.0193%)
miRNA Sequence Alignment Statistics
sample	total_unique	rRNA_unique	scRNA_unique	snRNA_unique	snoRNA_unique	tRNA_unique	exon_sense_unique	LTR_unique	LINE_unique	SINE_unique	DNA_unique	known_mirna_unique	novel_mirna_unique	genome_others_unique	unann_unique
all	877918	20271 (2.31%)	32 (0.00%)	1119 (0.13%)	1344 (0.15%)	4375 (0.50%)	5648 (0.64%)	126 (0.01%)	933 (0.11%)	1330 (0.15%)	159 (0.02%)	38128 (4.34%)	493 (0.06%)	24002 (2.73%)	779958 (88.84%)
H-IMF1	156302	11574 (7.40%)	17 (0.01%)	508 (0.33%)	836 (0.53%)	2734 (1.75%)	1174 (0.75%)	34 (0.02%)	293 (0.19%)	465 (0.30%)	49 (0.03%)	24545 (15.70%)	338 (0.22%)	12548 (8.03%)	101187 (64.74%)
H-IMF2	130025	8990 (6.91%)	20 (0.02%)	463 (0.36%)	702 (0.54%)	2292 (1.76%)	929 (0.71%)	30 (0.02%)	279 (0.21%)	488 (0.38%)	50 (0.04%)	24689 (18.99%)	313 (0.24%)	9719 (7.47%)	81061 (62.34%)
H-IMF3	207656	12425 (5.98%)	12 (0.01%)	596 (0.29%)	916 (0.44%)	3033 (1.46%)	2196 (1.06%)	56 (0.03%)	436 (0.21%)	619 (0.30%)	82 (0.04%)	30278 (14.58%)	393 (0.19%)	14305 (6.89%)	142309 (68.53%)
L-IMF1	255847	16135 (6.31%)	25 (0.01%)	836 (0.33%)	935 (0.37%)	3323 (1.30%)	2145 (0.84%)	60 (0.02%)	427 (0.17%)	653 (0.26%)	79 (0.03%)	29970 (11.71%)	374 (0.15%)	15556 (6.08%)	185329 (72.44%)
L-IMF2	261440	15663 (5.99%)	14 (0.01%)	798 (0.31%)	930 (0.36%)	2984 (1.14%)	2264 (0.87%)	59 (0.02%)	433 (0.17%)	671 (0.26%)	89 (0.03%)	29662 (11.35%)	369 (0.14%)	16126 (6.17%)	191378 (73.20%)
L-IMF3	297304	16718 (5.62%)	23 (0.01%)	807 (0.27%)	1050 (0.35%)	3297 (1.11%)	2793 (0.94%)	55 (0.02%)	479 (0.16%)	705 (0.24%)	86 (0.03%)	32254 (10.85%)	391 (0.13%)	17772 (5.98%)	220874 (74.29%)
miRNA Reference Genome Alignment
sample	total_unique	match_unique	other_unique
all	877918	59317 (6.76%)	818601 (93.24%)
H-IMF1	156302	31665 (20.26%)	124637 (79.74%)
H-IMF2	130025	25997 (19.99%)	104028 (80.01%)
H-IMF3	207656	36200 (17.43%)	171456 (82.57%)
L-IMF1	255847	40725 (15.92%)	215122 (84.08%)
L-IMF2	261440	40560 (15.51%)	220880 (84.49%)
L-IMF3	297304	44704 (15.04%)	252600 (84.96%)
