# Supplementary material for: IMF deposition ceRNA network analysis and functional study of HIF1a in yak
Source: Front Vet Sci. 2023 Oct 17;10:1272238. doi: 10.3389/fvets.2023.1272238 (PMC10616239; doi:10.3389/fvets.2023.1272238)
Supplement: Supplementary file 4 [file Table_4.XLS]

## Sheet: L-IMF-vs-H-IMF.filter.annot
DEGs
id	Symbol	log2(fc)	PValue	FDR
ENSBGRG00000008491	-	-9.48149	3.6486e-20	6.09208e-16
ENSBGRG00000007849	H-FABP	1.99511	2.02085e-11	1.68711e-07
ENSBGRG00000024504	LGI1	3.24638	3.31531e-08	0.000184519
ENSBGRG00000015809	POLR3K	1.07155	4.00385e-07	0.00167131
ENSBGRG00000008636	DYNC1I1	1.66132	5.99291e-07	0.00200127
ENSBGRG00000024420	LRRC30	-1.20059	2.87217e-06	0.00785444
ENSBGRG00000022541	MT3	1.9591	3.29287e-06	0.00785444
ENSBGRG00000020801	TBX1	5.09378	1.05507e-05	0.0220207
MSTRG.909	--	-1.79853	1.28614e-05	0.0238607
ENSBGRG00000023656	-	2.99152	1.95136e-05	0.0325819
MSTRG.2869	--	-1.75847	2.80134e-05	0.0425218
ENSBGRG00000014462	PLIN5	1.53586	3.49659e-05	0.0460436
ENSBGRG00000013402	MYL2	1.23416	3.58488e-05	0.0460436
ENSBGRG00000009547	STRIT1	1.48116	5.80748e-05	0.0685977
ENSBGRG00000009544	DTX3	5.41278	6.28783e-05	0.0685977
ENSBGRG00000014327	MYO18B	-0.923711	6.57342e-05	0.0685977
ENSBGRG00000013193	MYL3	3.11853	7.38349e-05	0.0725189
ENSBGRG00000012786	PPL	-0.84376	8.3788e-05	0.0777227
ENSBGRG00000024741	CACNA2D2	-1.34086	9.20113e-05	0.0808586
MSTRG.11391	BEST3	-0.893261	0.000155023	0.129421
ENSBGRG00000000926	-	-12.3691	0.000181399	0.137828
ENSBGRG00000006030	ABHD18	1.43946	0.000181603	0.137828
ENSBGRG00000015935	FBXO32	-0.804597	0.00026267	0.190687
ENSBGRG00000023210	TMEM40	-1.21	0.000280026	0.194816
ENSBGRG00000000867	IKZF4	-0.677443	0.000293227	0.19584
ENSBGRG00000016579	AATF	-1.53922	0.0003081	0.197859
MSTRG.8943	--	-1.1084	0.000340112	0.210328
ENSBGRG00000018891	ACOT8	-0.702501	0.000404444	0.234929
ENSBGRG00000015603	FHOD3	-0.642787	0.000409647	0.234929
ENSBGRG00000013906	-	-5.22882	0.000422104	0.234929
ENSBGRG00000024301	RELB	-1.05786	0.000454618	0.244863
ENSBGRG00000026020	PPIF	1.42938	0.000523542	0.273152
ENSBGRG00000010370	-	-9.86109	0.000551955	0.273152
ENSBGRG00000002408	FRZB	1.52988	0.000580422	0.273152
ENSBGRG00000012636	ECHDC3	0.94926	0.000584794	0.273152
MSTRG.1943	F52C9.6	-1.21866	0.000602387	0.273152
ENSBGRG00000025192	-	1.12809	0.00063278	0.273152
MSTRG.7659	C4	-1.08295	0.000640899	0.273152
ENSBGRG00000012325	PLPPR2	1.87604	0.000664106	0.273152
ENSBGRG00000021031	MYH1	-0.88401	0.000677947	0.273152
ENSBGRG00000008957	TNNC1	0.958727	0.000688323	0.273152
ENSBGRG00000016330	ARHGAP35	-0.598454	0.000693845	0.273152
ENSBGRG00000022869	BDH1	1.84836	0.000724802	0.273152
ENSBGRG00000016024	ATP5MC3	1.12098	0.000750545	0.273152
ENSBGRG00000021566	PKHD1	-3.58496	0.000751415	0.273152
ENSBGRG00000019968	RBFOX3	2.33605	0.000752531	0.273152
ENSBGRG00000022024	SMIM8	1.4899	0.000788227	0.274922
ENSBGRG00000023427	MAP3K14	-1.12727	0.000807902	0.274922
ENSBGRG00000015704	-	1.46496	0.000821922	0.274922
ENSBGRG00000010652	PHETA2	1.10564	0.000837474	0.274922
ENSBGRG00000008385	-	-1.30066	0.000856198	0.274922
ENSBGRG00000018216	-	1.37402	0.000895361	0.27811
ENSBGRG00000005883	LPL	1.33436	0.000916096	0.27811
ENSBGRG00000023367	LPIN1	-0.617434	0.000972881	0.290075
ENSBGRG00000019365	SLC25A1	1.00951	0.0010301	0.301748
ENSBGRG00000006454	ARNTL	-0.857771	0.0010689	0.305472
ENSBGRG00000009131	NQO2	1.27009	0.00109513	0.305472
ENSBGRG00000001132	BNC2	1.40442	0.00109926	0.305472
ENSBGRG00000018140	-	-0.631895	0.0011297	0.305472
ENSBGRG00000001615	DOT1L	-0.986043	0.00114324	0.305472
ENSBGRG00000002084	C4orf17	1.62211	0.00115259	0.305472
ENSBGRG00000013386	RIPOR2	1.23823	0.00119746	0.3076
ENSBGRG00000023881	CYP2J2	2.33772	0.00125103	0.315405
ENSBGRG00000021707	MYO18A	-0.850839	0.00130246	0.315405
ENSBGRG00000003482	-	0.976899	0.00130398	0.315405
ENSBGRG00000002635	RUNX1	-1.54828	0.00133466	0.315405
ENSBGRG00000018835	-	-0.589561	0.00133741	0.315405
ENSBGRG00000019111	PRUNE2	-0.921021	0.00134632	0.315405
ENSBGRG00000007653	ALAS2	2.19331	0.00136008	0.315405
ENSBGRG00000013389	TEAD4	-0.760171	0.0014188	0.324517
ENSBGRG00000018283	-	1.34516	0.00151613	0.342093
ENSBGRG00000022389	RYR2	1.4021	0.0015432	0.343558
ENSBGRG00000025960	-	-0.814684	0.0018819	0.413447
ENSBGRG00000004301	GASK1B	1.16252	0.00191908	0.416141
ENSBGRG00000017213	WDR72	3	0.00201662	0.431687
ENSBGRG00000008791	STYXL1	1.35191	0.00212195	0.448483
ENSBGRG00000026412	ACADS	1.03762	0.00216089	0.451004
ENSBGRG00000015028	DUSP1	-0.775551	0.00219333	0.451204
ENSBGRG00000025522	PTGIS	-0.898254	0.00221589	0.451204
ENSBGRG00000025983	C3	0.769702	0.00227022	0.456412
ENSBGRG00000008998	TMEM120A	1.23725	0.00229614	0.456412
ENSBGRG00000000535	-	-0.879944	0.00243267	0.477861
ENSBGRG00000018807	L2HGDH	1.00972	0.00250545	0.478599
ENSBGRG00000011793	-	2.06393	0.00251581	0.478599
ENSBGRG00000002014	PITX1	2.03562	0.00252241	0.478599
ENSBGRG00000008126	-	2.12252	0.00270877	0.502595
ENSBGRG00000024203	-	-0.860873	0.00272081	0.502595
ENSBGRG00000007867	HPD	3.58496	0.00273918	0.502595
ENSBGRG00000025552	MRPL12	1.36476	0.00290149	0.523043
ENSBGRG00000013926	TMEM65	1.12576	0.00291328	0.523043
ENSBGRG00000006169	HK2	-1.01014	0.00297095	0.525709
ENSBGRG00000024792	-	-0.642163	0.00299275	0.525709
ENSBGRG00000008504	WLS	-0.785009	0.00303626	0.525709
ENSBGRG00000005908	USP28	-0.646558	0.00308764	0.525709
ENSBGRG00000002979	POLQ	-1.25634	0.00310829	0.525709
ENSBGRG00000018839	HSD17B8	1.07873	0.00313734	0.525709
ENSBGRG00000007587	ULK1	-0.622267	0.0031688	0.525709
ENSBGRG00000024454	PHKA1	-0.655432	0.00318898	0.525709
ENSBGRG00000001363	TDRD7	-0.9789	0.0032115	0.525709
ENSBGRG00000022202	AUTS2	-0.792319	0.0033356	0.530424
ENSBGRG00000026121	BHLHE40	-0.652861	0.00347375	0.542982
ENSBGRG00000022271	-	0.966991	0.00347961	0.542982
ENSBGRG00000012223	KCNC1	-0.586062	0.00354339	0.543262
ENSBGRG00000015549	-	-7.80305	0.00354648	0.543262
ENSBGRG00000018254	FCSK	1.42214	0.0036519	0.548079
ENSBGRG00000005544	ANGPT1	1.52281	0.0036764	0.548079
ENSBGRG00000002273	ST3GAL6	0.98007	0.0039866	0.583897
ENSBGRG00000022257	-	1.29834	0.00413074	0.594705
ENSBGRG00000024002	KIF6	-7.54432	0.00413163	0.594705
ENSBGRG00000026440	GRID1	-1.27302	0.00420723	0.595299
ENSBGRG00000015308	H3C1	1.54657	0.00423194	0.595299
ENSBGRG00000001427	HIPK2	-0.920969	0.00439424	0.607952
ENSBGRG00000013040	CISD1	0.991693	0.00441178	0.607952
ENSBGRG00000023545	-	-8.27612	0.00444212	0.607952
ENSBGRG00000025238	CCDC6	-0.711887	0.00456348	0.616409
ENSBGRG00000003295	MGST3	0.863116	0.00457775	0.616409
ENSBGRG00000005343	-	1.01185	0.00462849	0.618256
ENSBGRG00000000792	FREM1	1.16895	0.0050607	0.662091
MSTRG.13101	--	-0.814618	0.0050653	0.662091
ENSBGRG00000010880	TCAP	0.931468	0.00507562	0.662091
ENSBGRG00000003397	UCK2	-1.01408	0.00514145	0.665047
ENSBGRG00000009032	ABCA7	1.57491	0.00522868	0.665047
ENSBGRG00000018281	ADRB2	0.932326	0.00528046	0.665047
ENSBGRG00000026089	PARN	-0.879422	0.00528252	0.665047
ENSBGRG00000013053	-	1.24668	0.00529743	0.665047
ENSBGRG00000025198	METTL21C	-2.5642	0.00540111	0.673002
ENSBGRG00000022156	-	1.02088	0.00546236	0.675592
MSTRG.6140	--	-0.679225	0.0056688	0.695243
ENSBGRG00000011492	SULT1C4	-0.980119	0.00570452	0.695243
ENSBGRG00000015287	H1-1	2.34915	0.00581379	0.699122
ENSBGRG00000025401	ADAMTS10	1.14886	0.00582009	0.699122
ENSBGRG00000005549	METTL11B	1.58289	0.00596699	0.705715
ENSBGRG00000023261	-	0.986218	0.00601206	0.705715
ENSBGRG00000014069	-	1.74127	0.00609543	0.705715
ENSBGRG00000010938	PRCD	0.999135	0.00622374	0.705715
ENSBGRG00000019545	SLC6A6	1.06222	0.00623994	0.705715
ENSBGRG00000005218	NRCAM	-2.87685	0.00627781	0.705715
ENSBGRG00000010490	CPZ	-1.02068	0.00631239	0.705715
ENSBGRG00000003583	HINT2	0.990398	0.00634799	0.705715
ENSBGRG00000003550	CRHR2	2.06871	0.0063658	0.705715
ENSBGRG00000006234	PRDX2	0.86879	0.00642172	0.705715
ENSBGRG00000005988	-	1.21772	0.00644781	0.705715
ENSBGRG00000025140	FBXO17	1.19537	0.00647615	0.705715
ENSBGRG00000011406	-	0.910399	0.00654721	0.705715
ENSBGRG00000021189	GSDMB	2.25298	0.00659584	0.705715
ENSBGRG00000005938	SLC16A3	1.27798	0.00659593	0.705715
MSTRG.7656	C4	-0.678976	0.00660676	0.705715
ENSBGRG00000002513	CNTFR	0.916158	0.00667502	0.705715
ENSBGRG00000004023	KLHL5	1.05664	0.00672519	0.705715
ENSBGRG00000002669	-	-1.02554	0.00675322	0.705715
ENSBGRG00000026131	PHLDA3	1.52096	0.00675377	0.705715
ENSBGRG00000004901	-	1.26776	0.00676256	0.705715
ENSBGRG00000017911	-	1.21048	0.00766514	0.785183
ENSBGRG00000006128	ALAD	0.886793	0.00783448	0.792269
ENSBGRG00000014411	-	1.64255	0.00793973	0.792269
ENSBGRG00000018691	ANKRD37	-1.16559	0.00795952	0.792269
ENSBGRG00000018339	-	0.801801	0.00799523	0.792269
ENSBGRG00000012009	-	0.881931	0.00805473	0.792269
ENSBGRG00000002063	HSPB7	-0.791949	0.0080931	0.792269
ENSBGRG00000011616	TTC23L	-2.81714	0.00817763	0.792269
ENSBGRG00000024137	IRX5	4.6893	0.00818036	0.792269
ENSBGRG00000011011	SLCO5A1	0.878954	0.00820881	0.792269
ENSBGRG00000003115	EN1	-0.993874	0.00847943	0.794146
ENSBGRG00000005465	-	0.820083	0.00850329	0.794146
ENSBGRG00000014233	DLGAP4	-0.661532	0.00854826	0.794146
ENSBGRG00000017887	-	-0.618364	0.0085612	0.794146
ENSBGRG00000014623	RAVER2	1.08795	0.00874394	0.804097
ENSBGRG00000020937	-	0.949929	0.0088334	0.804097
ENSBGRG00000004497	ETFBKMT	2.07923	0.0088611	0.804097
MSTRG.3716	env	-0.758433	0.00892616	0.805622
ENSBGRG00000026583	-	1.05509	0.00919061	0.825031
ENSBGRG00000014862	DCLK3	-1.18322	0.00943976	0.842864
ENSBGRG00000009781	-	1.15161	0.00949971	0.843706
MSTRG.6139	--	-0.868167	0.00955701	0.844303
ENSBGRG00000022367	UQCR10	1.03213	0.00971169	0.847852
ENSBGRG00000017598	ITIH4	-0.741274	0.00982371	0.847852
ENSBGRG00000004871	USP53	0.85923	0.00983382	0.847852
ENSBGRG00000020004	CDH7	1.9098	0.00990873	0.847852
ENSBGRG00000025613	TMEM135	1.12803	0.0100198	0.847852
ENSBGRG00000009643	MME	1.01539	0.0101903	0.847852
MSTRG.6992	--	-0.750512	0.0101962	0.847852
ENSBGRG00000013324	-	1.01775	0.0102189	0.847852
ENSBGRG00000026518	COQ3	0.806848	0.0102286	0.847852
ENSBGRG00000011998	HDC	2.41954	0.0102573	0.847852
ENSBGRG00000016982	-	-1.65368	0.0103819	0.851784
ENSBGRG00000020748	SLC49A3	0.945211	0.0104069	0.851784
ENSBGRG00000025082	PKP1	1.57719	0.0105992	0.855393
ENSBGRG00000014323	-	1.42124	0.0106492	0.855393
ENSBGRG00000013950	-	1.15945	0.010697	0.855393
ENSBGRG00000026905	SNAI3	1.20942	0.0108234	0.855393
ENSBGRG00000004237	AMPD3	-2.52309	0.0109487	0.855393
ENSBGRG00000002007	ELOVL6	1.63505	0.0109633	0.855393
ENSBGRG00000010071	EDA2R	0.674293	0.0110315	0.855684
ENSBGRG00000005125	HMGCL	0.874235	0.0111347	0.855684
ENSBGRG00000016221	-	1.57386	0.011229	0.855684
ENSBGRG00000010267	SMPDL3A	1.31186	0.0112508	0.855684
ENSBGRG00000023879	ANKRD6	-1.43149	0.0112957	0.855684
ENSBGRG00000005422	GZMM	3.98868	0.0115624	0.861596
ENSBGRG00000007089	ACKR4	2.68353	0.0115916	0.861596
ENSBGRG00000006356	IDH2	0.877012	0.0116209	0.861596
ENSBGRG00000019844	CD36	1.02467	0.0120295	0.879902
ENSBGRG00000013122	SERF2	0.846209	0.0120958	0.879902
ENSBGRG00000008893	METTL8	1.24133	0.0124853	0.902455
ENSBGRG00000005978	ELMOD3	0.601469	0.0126109	0.907608
ENSBGRG00000011291	-	0.981891	0.0126893	0.909327
ENSBGRG00000020407	SPP1	-2.89724	0.0127847	0.912247
ENSBGRG00000009656	RASGRP3	1.02312	0.0129466	0.919873
ENSBGRG00000007955	-	1.5172	0.0130583	0.921169
ENSBGRG00000023978	TRAPPC6A	1.14273	0.0130752	0.921169
ENSBGRG00000001305	HECW2	0.737914	0.0131737	0.924208
ENSBGRG00000012912	AEN	-0.672717	0.013516	0.939246
ENSBGRG00000020052	PKNOX1	-0.728413	0.0135206	0.939246
MSTRG.9550	--	-1.13516	0.0136177	0.939246
ENSBGRG00000025459	-	-7.22882	0.0136883	0.939246
ENSBGRG00000015085	-	1.17127	0.0137251	0.939246
ENSBGRG00000014213	ADAM32	2.1635	0.0139731	0.948411
ENSBGRG00000010850	ARSK	1.24503	0.0143032	0.961825
ENSBGRG00000002005	-	0.867336	0.0143436	0.961825
ENSBGRG00000019621	NDUFB1	1.0487	0.0145831	0.965499
ENSBGRG00000014511	UBALD1	-0.595648	0.0146437	0.965499
ENSBGRG00000011320	MCRIP2	1.06973	0.0147725	0.965499
ENSBGRG00000007847	-	7.09452	0.0148081	0.965499
ENSBGRG00000018828	GPT	0.971367	0.0149186	0.965499
ENSBGRG00000022014	-	0.960883	0.0149959	0.966741
ENSBGRG00000002608	UCHL1	1.37314	0.0151695	0.968473
ENSBGRG00000011476	KCNN2	1.51326	0.0152331	0.968473
ENSBGRG00000013665	MPC1	0.859415	0.015264	0.968473
ENSBGRG00000013461	-	3.51096	0.0157221	0.968473
ENSBGRG00000016612	-	1.47473	0.0157291	0.968473
ENSBGRG00000021665	BAG3	-0.71211	0.0157852	0.968473
ENSBGRG00000014650	-	5.8097	0.0157949	0.968473
ENSBGRG00000022015	ELMOD2	1.42675	0.0158763	0.968473
ENSBGRG00000008779	-	0.99039	0.0158787	0.968473
ENSBGRG00000025225	APOOL	0.832206	0.0158928	0.968473
ENSBGRG00000023501	RNF122	-0.656497	0.0162428	0.968637
ENSBGRG00000016266	-	1.04377	0.0164011	0.968637
ENSBGRG00000025548	PRIM2	-0.716207	0.0164039	0.968637
ENSBGRG00000008681	PHEX	2.63227	0.0164509	0.968637
ENSBGRG00000018451	MYO1G	1.05971	0.0166616	0.968637
ENSBGRG00000004680	-	2.01342	0.0166814	0.968637
ENSBGRG00000008431	VCAM1	0.862554	0.0167219	0.968637
ENSBGRG00000018940	COX7A1	1.24038	0.016754	0.968637
ENSBGRG00000013604	HYPK	-0.636658	0.0167668	0.968637
ENSBGRG00000007541	ASNS	-0.712949	0.0167683	0.968637
ENSBGRG00000016584	-	1.32429	0.01677	0.968637
ENSBGRG00000016601	-	1.32429	0.01677	0.968637
ENSBGRG00000016797	TMEM233	-0.793267	0.0168237	0.968637
ENSBGRG00000008620	-	0.810734	0.0169552	0.970677
ENSBGRG00000024939	TSPAN18	0.791326	0.017189	0.973026
ENSBGRG00000008946	SUSD4	-1.28331	0.0172053	0.973026
ENSBGRG00000003194	KY	1.04046	0.0172495	0.973026
ENSBGRG00000020861	DAG1	-0.650988	0.01735	0.975397
ENSBGRG00000013106	TRIM68	-0.751141	0.0176162	0.983169
ENSBGRG00000012483	SFR1	1.81451	0.0176298	0.983169
ENSBGRG00000025809	ITGB1BP2	0.946279	0.0176649	0.983169
ENSBGRG00000017752	-	-0.798805	0.0177455	0.984375
ENSBGRG00000009973	CDC20	2.05364	0.0178511	0.986715
ENSBGRG00000021418	-	-2.20945	0.018022	0.989845
ENSBGRG00000018259	-	-7.1964	0.0183876	0.993585
ENSBGRG00000026205	ADAMTS3	1.82134	0.0186836	0.999616
ENSBGRG00000007604	DBT	0.933753	0.0188074	0.999616
ENSBGRG00000002579	FAIM2	1.66577	0.0188449	0.999616
ENSBGRG00000001627	MYO1B	1.01923	0.0188636	0.999616
ENSBGRG00000015947	-	-0.691562	0.019225	0.999616
ENSBGRG00000013096	NT5M	0.87569	0.0193713	0.999616
ENSBGRG00000024207	TSACC	2.40336	0.0193818	0.999616
ENSBGRG00000003951	-	0.848465	0.0197229	0.999616
ENSBGRG00000016458	-	1.04568	0.0197261	0.999616
ENSBGRG00000011535	SLC2A5	-3.90689	0.019833	0.999616
ENSBGRG00000020001	C12orf73	0.987637	0.0199616	0.999616
ENSBGRG00000022164	FOSB	-0.915896	0.0200157	0.999616
ENSBGRG00000007757	CASQ2	0.990232	0.0201088	0.999616
ENSBGRG00000016034	H2BC18	1.38372	0.0202481	0.999616
ENSBGRG00000020463	NR1D1	-0.771521	0.0204861	0.999616
ENSBGRG00000025044	RPS28	0.781121	0.0205015	0.999616
ENSBGRG00000020838	-	1.00233	0.0205183	0.999616
ENSBGRG00000026685	MYH10	-0.678423	0.0206528	0.999616
ENSBGRG00000009527	-	1.07268	0.0207709	0.999616
ENSBGRG00000009559	-	1.07268	0.0207709	0.999616
ENSBGRG00000025509	KCNB1	-0.805322	0.0214294	0.999616
ENSBGRG00000026263	TMEM204	0.984324	0.0214598	0.999616
ENSBGRG00000016072	APC2	-1.20511	0.021496	0.999616
ENSBGRG00000022140	-	0.843989	0.0216753	0.999616
ENSBGRG00000020914	PTPN6	0.842769	0.0217854	0.999616
ENSBGRG00000001351	TRMU	0.828561	0.0219032	0.999616
ENSBGRG00000003893	COL6A6	-0.665712	0.0220484	0.999616
ENSBGRG00000026909	CYBA	1.04986	0.0221564	0.999616
ENSBGRG00000001464	PCP4L1	1.11346	0.0222388	0.999616
ENSBGRG00000006553	POMP	0.812444	0.0222473	0.999616
ENSBGRG00000009441	SLC4A7	0.815452	0.0223273	0.999616
ENSBGRG00000010031	PIWIL2	1.96347	0.0223594	0.999616
ENSBGRG00000018611	COQ6	0.909831	0.0225699	0.999616
ENSBGRG00000012760	TMEM150B	2.13183	0.0227381	0.999616
ENSBGRG00000021647	-	-2.30485	0.022781	0.999616
ENSBGRG00000002883	PCCB	0.766043	0.0228747	0.999616
ENSBGRG00000004287	PPM1J	0.895933	0.02291	0.999616
ENSBGRG00000018464	-	1.28581	0.0229172	0.999616
ENSBGRG00000016150	GLB1L2	-2.35755	0.0232605	0.999616
ENSBGRG00000010967	HABP4	-0.781576	0.023297	0.999616
MSTRG.9646	STIP1	-0.621317	0.0235515	0.999616
ENSBGRG00000013425	ECM2	0.679519	0.0235577	0.999616
ENSBGRG00000013406	RNF115	-0.701874	0.0236069	0.999616
ENSBGRG00000001752	KCNH3	4.39232	0.0237561	0.999616
ENSBGRG00000005834	MICAL2	-0.760835	0.0238184	0.999616
ENSBGRG00000023975	CDH2	-1.4361	0.0238703	0.999616
ENSBGRG00000020621	-	-2.02661	0.0239805	0.999616
ENSBGRG00000026316	CHI3L1	-0.69545	0.0239936	0.999616
ENSBGRG00000009621	MICU3	0.983606	0.0240131	0.999616
ENSBGRG00000003053	SLC39A8	1.96272	0.0250827	0.999616
ENSBGRG00000024262	FCGRT	1.10653	0.025165	0.999616
ENSBGRG00000012091	-	1.59064	0.025251	0.999616
ENSBGRG00000010132	METTL24	1.14061	0.0253709	0.999616
ENSBGRG00000013163	OGN	0.736577	0.0254405	0.999616
ENSBGRG00000005073	MAFA	-0.650796	0.0257868	0.999616
ENSBGRG00000011187	SRGN	0.684082	0.0263519	0.999616
ENSBGRG00000017727	ILVBL	0.999101	0.0264432	0.999616
ENSBGRG00000005873	CIP2A	1.15472	0.0266831	0.999616
ENSBGRG00000007229	-	-1.23061	0.0268561	0.999616
ENSBGRG00000012619	TTLL11	-0.719892	0.0272378	0.999616
ENSBGRG00000020698	EFHC1	1.14914	0.0277586	0.999616
ENSBGRG00000001375	CLSTN2	-0.766636	0.0277771	0.999616
ENSBGRG00000019241	CPA3	1.53797	0.0278122	0.999616
ENSBGRG00000004887	CPT1B	0.742465	0.027915	0.999616
ENSBGRG00000001226	-	0.780889	0.0279284	0.999616
ENSBGRG00000019432	-	0.777827	0.0282468	0.999616
ENSBGRG00000008587	CCDC167	1.18174	0.028319	0.999616
ENSBGRG00000003216	ECHDC2	0.84608	0.0285256	0.999616
ENSBGRG00000008955	ADAM21	3.80735	0.0285564	0.999616
ENSBGRG00000013886	-	-3.73697	0.0285808	0.999616
ENSBGRG00000018127	PANK1	0.926673	0.0288261	0.999616
ENSBGRG00000021861	COX6A2	0.943732	0.0288895	0.999616
ENSBGRG00000010230	-	0.92746	0.0289657	0.999616
ENSBGRG00000024437	-	0.755116	0.0290775	0.999616
ENSBGRG00000014022	AK4	0.815788	0.02919	0.999616
ENSBGRG00000022691	COMMD3	1.00509	0.0292043	0.999616
ENSBGRG00000018208	MYBPC2	-0.648887	0.0292165	0.999616
ENSBGRG00000006203	MFNG	0.822681	0.0293298	0.999616
ENSBGRG00000013167	-	-1.14886	0.0294764	0.999616
ENSBGRG00000006662	PLB1	-1.09622	0.0297472	0.999616
ENSBGRG00000012138	-	4.16993	0.0298208	0.999616
ENSBGRG00000012465	STX1A	-7.26053	0.0299513	0.999616
ENSBGRG00000016860	ZCWPW1	4.04439	0.0301685	0.999616
ENSBGRG00000021243	GZMK	2.02975	0.0303377	0.999616
ENSBGRG00000001761	IFRD1	-0.860274	0.0305119	0.999616
ENSBGRG00000006057	RND2	1.05871	0.0306003	0.999616
MSTRG.1606	SVIL	-1.53987	0.0307492	0.999616
ENSBGRG00000025867	SLC9A3R2	0.768848	0.0307697	0.999616
ENSBGRG00000022555	TRIM65	0.948673	0.0309389	0.999616
ENSBGRG00000015411	-	1.28355	0.0310829	0.999616
ENSBGRG00000007281	-	1.06765	0.0311156	0.999616
ENSBGRG00000022695	CD3EAP	-0.619036	0.0311203	0.999616
ENSBGRG00000014291	P2RY10	1.87699	0.0315174	0.999616
ENSBGRG00000022696	MKRN2OS	1.71149	0.0315424	0.999616
ENSBGRG00000001661	MICOS13	0.844651	0.0317601	0.999616
ENSBGRG00000000468	-	0.828968	0.0320818	0.999616
ENSBGRG00000022300	-	1.78751	0.0323978	0.999616
ENSBGRG00000014010	SESN2	-0.593743	0.032469	0.999616
ENSBGRG00000026643	ADAMTS9	0.725999	0.0325772	0.999616
ENSBGRG00000015945	-	0.845622	0.0329485	0.999616
ENSBGRG00000009026	PRR32	1.19635	0.0330799	0.999616
ENSBGRG00000014669	SUCLG2	0.639042	0.0332549	0.999616
ENSBGRG00000001536	H1-0	-0.695737	0.0334344	0.999616
ENSBGRG00000002455	-	-5.64386	0.033625	0.999616
ENSBGRG00000009807	UQCC1	0.838875	0.0338433	0.999616
ENSBGRG00000001191	NDUFA12	0.817029	0.0338877	0.999616
ENSBGRG00000005202	UNC80	1.37851	0.033996	0.999616
ENSBGRG00000004880	HSDL2	0.743349	0.0340204	0.999616
ENSBGRG00000016365	AP1S3	7.64386	0.0341023	0.999616
ENSBGRG00000007104	CREG1	0.881974	0.0341113	0.999616
ENSBGRG00000010283	-	-0.704658	0.0341632	0.999616
ENSBGRG00000024545	-	1.11622	0.034257	0.999616
ENSBGRG00000005564	-	1.34655	0.0344671	0.999616
ENSBGRG00000000658	BMPR1B	-0.665425	0.0348117	0.999616
ENSBGRG00000003902	RPL31	0.771948	0.0349429	0.999616
ENSBGRG00000007369	-	1.28133	0.0354868	0.999616
ENSBGRG00000002433	-	-0.764372	0.035493	0.999616
ENSBGRG00000003324	ACADM	0.80584	0.035572	0.999616
ENSBGRG00000019755	CHRNA3	-0.669701	0.0356107	0.999616
ENSBGRG00000015063	GPR68	4.08746	0.0358521	0.999616
ENSBGRG00000000117	SOD1	0.665453	0.0358882	0.999616
ENSBGRG00000019948	DMWD	0.846853	0.0358897	0.999616
ENSBGRG00000010796	PMPCB	0.900512	0.0360665	0.999616
ENSBGRG00000022606	-	1.06162	0.0361425	0.999616
ENSBGRG00000014161	GRK3	0.832543	0.0362154	0.999616
ENSBGRG00000010000	FZD10	-1.15325	0.0362539	0.999616
ENSBGRG00000023917	CMTM8	0.80173	0.0363904	0.999616
ENSBGRG00000007931	IQGAP2	0.84022	0.036513	0.999616
ENSBGRG00000019897	-	6.90689	0.0365404	0.999616
ENSBGRG00000006302	-	0.726573	0.0371033	0.999616
ENSBGRG00000019770	-	1.56253	0.0372233	0.999616
ENSBGRG00000006547	FASTKD1	0.878536	0.0373138	0.999616
ENSBGRG00000016015	FUOM	0.993927	0.0375836	0.999616
MSTRG.4370	--	0.977814	0.0383021	0.999616
ENSBGRG00000022227	GOT1	0.881228	0.0383557	0.999616
ENSBGRG00000023011	TCEAL8	4.80735	0.0385191	0.999616
ENSBGRG00000025196	-	-1.62056	0.0386033	0.999616
ENSBGRG00000017454	-	1.08006	0.0391641	0.999616
ENSBGRG00000009537	PATL2	1.03862	0.0391835	0.999616
ENSBGRG00000024475	IQGAP3	1.32931	0.0393964	0.999616
ENSBGRG00000010263	-	0.690667	0.0395841	0.999616
ENSBGRG00000008475	-	0.920769	0.0395992	0.999616
ENSBGRG00000024995	-	0.76512	0.0398756	0.999616
ENSBGRG00000002338	-	1.35315	0.0399898	0.999616
ENSBGRG00000010198	MDH1	0.7673	0.0401359	0.999616
ENSBGRG00000000549	ATG101	-0.987799	0.0401566	0.999616
ENSBGRG00000024043	NRAP	-1.51797	0.0401884	0.999616
ENSBGRG00000002891	-	0.734111	0.0402315	0.999616
ENSBGRG00000004142	PSCA	1.32193	0.0403724	0.999616
ENSBGRG00000001202	-	1.2402	0.0404163	0.999616
ENSBGRG00000013262	-	-7.05889	0.0406486	0.999616
ENSBGRG00000021013	CD40	1.1071	0.0406826	0.999616
ENSBGRG00000026568	MMRN2	0.625874	0.0406981	0.999616
ENSBGRG00000012108	RAPGEF4	1.27778	0.0407197	0.999616
ENSBGRG00000018420	-	1.20861	0.0407558	0.999616
ENSBGRG00000025506	CYP1A1	0.84575	0.0408243	0.999616
ENSBGRG00000011417	SRRM5	-2.9542	0.0413465	0.999616
ENSBGRG00000005648	DPYD	0.841727	0.0413991	0.999616
ENSBGRG00000016893	ZNF362	-0.595538	0.0418066	0.999616
ENSBGRG00000021425	HOXB2	1.17326	0.0418547	0.999616
ENSBGRG00000005556	VAMP5	0.994001	0.0419258	0.999616
ENSBGRG00000024911	MTCP1	0.856943	0.042041	0.999616
ENSBGRG00000010067	GDF11	0.993036	0.0421424	0.999616
ENSBGRG00000004632	-	6.82443	0.0421448	0.999616
ENSBGRG00000013609	BRK1	0.749304	0.0422449	0.999616
ENSBGRG00000015971	RNF13	0.778811	0.0425513	0.999616
ENSBGRG00000008065	TRDC	0.963442	0.0425564	0.999616
ENSBGRG00000023250	LINGO1	-0.603679	0.0425569	0.999616
ENSBGRG00000018046	-	-5.54432	0.0426411	0.999616
ENSBGRG00000026076	-	0.971808	0.0426762	0.999616
ENSBGRG00000003257	TMTC1	0.752465	0.0431071	0.999616
ENSBGRG00000016494	PTPRC	0.959923	0.0431077	0.999616
ENSBGRG00000010896	MCF2L	1.09954	0.0432043	0.999616
ENSBGRG00000025040	-	-1.42646	0.0433447	0.999616
ENSBGRG00000004469	ALCAM	-0.623584	0.0434387	0.999616
ENSBGRG00000014766	-	0.799827	0.0434703	0.999616
ENSBGRG00000014025	TLE1	0.780586	0.0435887	0.999616
ENSBGRG00000000639	FAM221A	2.80735	0.0436618	0.999616
ENSBGRG00000017763	C11orf54	0.902798	0.0437975	0.999616
ENSBGRG00000025543	-	1.17657	0.0438956	0.999616
ENSBGRG00000021537	AVPR2	1.28077	0.0440306	0.999616
ENSBGRG00000010286	IFT81	1.08265	0.0448662	0.999616
ENSBGRG00000012662	PPTC7	0.825156	0.0450934	0.999616
ENSBGRG00000014912	TM2D2	0.972503	0.045461	0.999616
ENSBGRG00000015865	TNFRSF25	1.33184	0.0455591	0.999616
ENSBGRG00000002068	MED21	0.649028	0.0458897	0.999616
ENSBGRG00000023172	ACOX1	0.741136	0.0462075	0.999616
ENSBGRG00000006153	FCN1	-1.58496	0.0463668	0.999616
ENSBGRG00000004733	SELL	1.39291	0.0464005	0.999616
ENSBGRG00000015640	PRMT6	0.888735	0.0465286	0.999616
ENSBGRG00000024349	AQP4	2.44162	0.0465786	0.999616
ENSBGRG00000013649	FAM3B	7.69116	0.0469285	0.999616
ENSBGRG00000015397	AGRN	0.759793	0.0469512	0.999616
ENSBGRG00000016419	-	1.12553	0.0470619	0.999616
ENSBGRG00000025182	-	-0.629927	0.0470963	0.999616
ENSBGRG00000019931	-	0.783917	0.0471366	0.999616
ENSBGRG00000022646	SBK3	-1.72212	0.0474503	0.999616
ENSBGRG00000015539	HS3ST3B1	4.1964	0.0475181	0.999616
ENSBGRG00000004938	MRPS14	0.944792	0.0478759	0.999616
ENSBGRG00000004694	DNAJB13	7.22882	0.0480317	0.999616
ENSBGRG00000014011	PERP	-1.28824	0.0482199	0.999616
ENSBGRG00000015501	-	0.943306	0.0483835	0.999616
ENSBGRG00000025974	DNASE1L3	1.28314	0.0488151	0.999616
ENSBGRG00000009616	NKIRAS1	0.727959	0.0493333	0.999616
ENSBGRG00000008568	FAT2	2.58496	0.0495018	0.999616
ENSBGRG00000018454	-	1.67112	0.0495785	0.999616
ENSBGRG00000020868	HTR2A	2.70044	0.0498151	0.999616
ENSBGRG00000005324	POU3F1	-3.54432	0.0499442	0.999616
ENSBGRG00000019507	ITGAD	0.850037	0.0499618	0.999616
ENSBGRG00000000645	GMNC	6.05889	0.0499643	0.999616
