# Supplementary material for: IMF deposition ceRNA network analysis and functional study of HIF1a in yak
Source: Front Vet Sci. 2023 Oct 17;10:1272238. doi: 10.3389/fvets.2023.1272238 (PMC10616239; doi:10.3389/fvets.2023.1272238)
Supplement: Supplementary file 5 [file Table_5.XLS]

## Sheet: Sheet1
Genes related to fat diposition
Symbol	log2(fc)	Description
GLB1L2	-2.35755	galactosidase beta 1 like 2 [Source:HGNC Symbol;Acc:HGNC:25129]
APC2	-1.20511	APC regulator of WNT signaling pathway 2 [Source:HGNC Symbol;Acc:HGNC:24036]
MAP3K14	-1.12727	mitogen-activated protein kinase kinase kinase 14 [Source:HGNC Symbol;Acc:HGNC:6853]
PLB1	-1.09622	phospholipase B1 [Source:HGNC Symbol;Acc:HGNC:30041]
CPZ	-1.02068	carboxypeptidase Z [Source:HGNC Symbol;Acc:HGNC:2333]
HK2	-1.01014	hexokinase 2 [Source:HGNC Symbol;Acc:HGNC:4923]
ASNS	-0.712949	asparagine synthetase (glutamine-hydrolyzing) [Source:HGNC Symbol;Acc:HGNC:753]
ACOT8	-0.702501	acyl-CoA thioesterase 8 [Source:HGNC Symbol;Acc:HGNC:15919]
LPIN1	-0.617434	lipin 1 [Source:HGNC Symbol;Acc:HGNC:13345]
ZNF362	-0.595538	zinc finger protein 362 [Source:HGNC Symbol;Acc:HGNC:18079]
SESN2	-0.593743	sestrin 2 [Source:HGNC Symbol;Acc:HGNC:20746]
SOD1	0.665453	Superoxide dismutase [Cu-Zn] [Source:UniProtKB/Swiss-Prot;Acc:Q52RN5]
CPT1B	0.742465	carnitine palmitoyltransferase 1B [Source:HGNC Symbol;Acc:HGNC:2329]
APOOL	0.832206	apolipoprotein O like [Source:HGNC Symbol;Acc:HGNC:24009]
IQGAP2	0.84022	IQ motif containing GTPase activating protein 2 [Source:HGNC Symbol;Acc:HGNC:6111]
MPC1	0.859415	mitochondrial pyruvate carrier 1 [Source:HGNC Symbol;Acc:HGNC:21606]
GOT1	0.881228	glutamic-oxaloacetic transaminase 1 [Source:HGNC Symbol;Acc:HGNC:4432]
ATP5MC3	1.12098	ATP synthase membrane subunit c locus 3 [Source:HGNC Symbol;Acc:HGNC:843]
TRAPPC6A	1.14273	trafficking protein particle complex 6A [Source:HGNC Symbol;Acc:HGNC:23069]
SMPDL3A	1.31186	sphingomyelin phosphodiesterase acid like 3A [Source:HGNC Symbol;Acc:HGNC:17389]
LPL	1.33436	lipoprotein lipase [Source:HGNC Symbol;Acc:HGNC:6677]
PLIN5	1.53586	perilipin 5 [Source:HGNC Symbol;Acc:HGNC:33196]
ABCA7	1.57491	ATP binding cassette subfamily A member 7 [Source:HGNC Symbol;Acc:HGNC:37]
ELOVL6	1.63505	ELOVL fatty acid elongase 6 [Source:HGNC Symbol;Acc:HGNC:15829]
PLPPR2	1.87604	phospholipid phosphatase related 2 [Source:HGNC Symbol;Acc:HGNC:29566]
H-FABP	1.99511	Fatty acid-binding protein, heart [Source:UniProtKB/Swiss-Prot;Acc:Q4TZH2]
Genes related to muscle development
Symbol	log2(fc)	Description
METTL21C	-2.5642	methyltransferase like 21C [Source:HGNC Symbol;Acc:HGNC:33717]
MYO18B	-0.923711	myosin XVIIIB [Source:HGNC Symbol;Acc:HGNC:18150]
MYO18A	-0.850839	myosin XVIIIA [Source:HGNC Symbol;Acc:HGNC:31104]
MYH10	-0.678423	myosin heavy chain 10 [Source:HGNC Symbol;Acc:HGNC:7568]
MYBPC2	-0.648887	myosin binding protein C, fast type [Source:HGNC Symbol;Acc:HGNC:7550]
BRK1	0.749304	BRICK1 subunit of SCAR/WAVE actin nucleating complex [Source:HGNC Symbol;Acc:HGNC:23057]
TCAP	0.931468	titin-cap [Source:HGNC Symbol;Acc:HGNC:11610]
TNNC1	0.958727	troponin C1, slow skeletal and cardiac type [Source:HGNC Symbol;Acc:HGNC:11943]
PTPRC	0.959923	protein tyrosine phosphatase receptor type C [Source:HGNC Symbol;Acc:HGNC:9666]
CASQ2	0.990232	calsequestrin 2 [Source:HGNC Symbol;Acc:HGNC:1513]
MYO1B	1.01923	myosin IB [Source:HGNC Symbol;Acc:HGNC:7596]
MYO1G	1.05971	myosin IG [Source:HGNC Symbol;Acc:HGNC:13880]
MYL2	1.23416	myosin light chain 2 [Source:HGNC Symbol;Acc:HGNC:7583]
METTL8	1.24133	methyltransferase like 8 [Source:HGNC Symbol;Acc:HGNC:25856]
MYL3	3.11853	myosin light chain 3 [Source:HGNC Symbol;Acc:HGNC:7584]
