# Supplementary material for: IMF deposition ceRNA network analysis and functional study of HIF1a in yak
Source: Front Vet Sci. 2023 Oct 17;10:1272238. doi: 10.3389/fvets.2023.1272238 (PMC10616239; doi:10.3389/fvets.2023.1272238)
Supplement: Supplementary file 6 [file Table_6.XLS]

## Sheet: Sheet1
The GO enrichment analysis of targets of DEMs
GO ID	Description	L-IMF-vs-H-IMF (318)	All (13571)	pvalue	p.adjust	Genes
GO:0000786	nucleosome	15	119	1.07879e-07	4.53106e-05	ENSBGRG00000001536(H1-0);ENSBGRG00000015287(H1-1);ENSBGRG00000015308(H3C1);ENSBGRG00000015411(-);ENSBGRG00000015501(-);ENSBGRG00000016034(H2BC18);ENSBGRG00000016266(-);ENSBGRG00000016419(-);ENSBGRG00000016458(-);ENSBGRG00000016584(-);ENSBGRG00000016601(-);ENSBGRG00000018216(-);ENSBGRG00000018283(-);ENSBGRG00000018420(-);ENSBGRG00000018464(-)
GO:0044815	DNA packaging complex	15	124	1.87234e-07	4.53106e-05	ENSBGRG00000001536(H1-0);ENSBGRG00000015287(H1-1);ENSBGRG00000015308(H3C1);ENSBGRG00000015411(-);ENSBGRG00000015501(-);ENSBGRG00000016034(H2BC18);ENSBGRG00000016266(-);ENSBGRG00000016419(-);ENSBGRG00000016458(-);ENSBGRG00000016584(-);ENSBGRG00000016601(-);ENSBGRG00000018216(-);ENSBGRG00000018283(-);ENSBGRG00000018420(-);ENSBGRG00000018464(-)
GO:0044281	small molecule metabolic process	54	1168	9.19578e-07	0.00364429	ENSBGRG00000000117(SOD1);ENSBGRG00000002005(-);ENSBGRG00000002007(ELOVL6);ENSBGRG00000003053(SLC39A8);ENSBGRG00000003295(MGST3);ENSBGRG00000003324(ACADM);ENSBGRG00000003482(-);ENSBGRG00000004237(AMPD3);ENSBGRG00000004497(ETFBKMT);ENSBGRG00000005125(HMGCL);ENSBGRG00000005544(ANGPT1);ENSBGRG00000005648(DPYD);ENSBGRG00000005883(LPL);ENSBGRG00000006169(HK2);ENSBGRG00000006356(IDH2);ENSBGRG00000007541…
GO:0005739	mitochondrion	46	940	1.1613e-06	0.000187357	ENSBGRG00000000117(SOD1);ENSBGRG00000001351(TRMU);ENSBGRG00000001661(MICOS13);ENSBGRG00000002883(PCCB);ENSBGRG00000003324(ACADM);ENSBGRG00000003583(HINT2);ENSBGRG00000004497(ETFBKMT);ENSBGRG00000004880(HSDL2);ENSBGRG00000004938(MRPS14);ENSBGRG00000005125(HMGCL);ENSBGRG00000006169(HK2);ENSBGRG00000006356(IDH2);ENSBGRG00000006547(FASTKD1);ENSBGRG00000007604(DBT);ENSBGRG00000007653(ALAS2);ENSBGRG000…
GO:0032993	protein-DNA complex	16	181	5.14007e-06	0.000621948	ENSBGRG00000001536(H1-0);ENSBGRG00000015287(H1-1);ENSBGRG00000015308(H3C1);ENSBGRG00000015411(-);ENSBGRG00000015501(-);ENSBGRG00000016034(H2BC18);ENSBGRG00000016266(-);ENSBGRG00000016419(-);ENSBGRG00000016458(-);ENSBGRG00000016584(-);ENSBGRG00000016601(-);ENSBGRG00000018216(-);ENSBGRG00000018283(-);ENSBGRG00000018420(-);ENSBGRG00000018464(-);ENSBGRG00000023261(-)
GO:0030016	myofibril	12	110	9.50311e-06	0.000919901	ENSBGRG00000007757(CASQ2);ENSBGRG00000008957(TNNC1);ENSBGRG00000010880(TCAP);ENSBGRG00000013402(MYL2);ENSBGRG00000014327(MYO18B);ENSBGRG00000015935(FBXO32);ENSBGRG00000021031(MYH1);ENSBGRG00000021665(BAG3);ENSBGRG00000022389(RYR2);ENSBGRG00000024043(NRAP);ENSBGRG00000025809(ITGB1BP2);MSTRG.1606(SVIL)
GO:0009055	electron transfer activity	10	78	1.70866e-05	0.00559437	ENSBGRG00000000468(-);ENSBGRG00000001191(NDUFA12);ENSBGRG00000002005(-);ENSBGRG00000002891(-);ENSBGRG00000009131(NQO2);ENSBGRG00000011291(-);ENSBGRG00000012009(-);ENSBGRG00000018940(COX7A1);ENSBGRG00000021861(COX6A2);ENSBGRG00000026909(CYBA)
GO:0048037	cofactor binding	25	407	1.85271e-05	0.00559437	ENSBGRG00000003324(ACADM);ENSBGRG00000005648(DPYD);ENSBGRG00000005834(MICAL2);ENSBGRG00000006356(IDH2);ENSBGRG00000007104(CREG1);ENSBGRG00000007653(ALAS2);ENSBGRG00000009131(NQO2);ENSBGRG00000010263(-);ENSBGRG00000011406(-);ENSBGRG00000011998(HDC);ENSBGRG00000013040(CISD1);ENSBGRG00000017727(ILVBL);ENSBGRG00000018127(PANK1);ENSBGRG00000018611(COQ6);ENSBGRG00000018828(GPT);ENSBGRG00000018839(HSD17…
GO:0009062	fatty acid catabolic process	8	50	1.89648e-05	0.0266308	ENSBGRG00000003324(ACADM);ENSBGRG00000004497(ETFBKMT);ENSBGRG00000014010(SESN2);ENSBGRG00000014462(PLIN5);ENSBGRG00000017727(ILVBL);ENSBGRG00000023172(ACOX1);ENSBGRG00000023367(LPIN1);ENSBGRG00000026412(ACADS)
GO:0016491	oxidoreductase activity	34	656	2.22588e-05	0.00559437	ENSBGRG00000000117(SOD1);ENSBGRG00000000468(-);ENSBGRG00000001191(NDUFA12);ENSBGRG00000002005(-);ENSBGRG00000002891(-);ENSBGRG00000003295(MGST3);ENSBGRG00000003324(ACADM);ENSBGRG00000003482(-);ENSBGRG00000005648(DPYD);ENSBGRG00000005834(MICAL2);ENSBGRG00000006234(PRDX2);ENSBGRG00000006356(IDH2);ENSBGRG00000007867(HPD);ENSBGRG00000008431(VCAM1);ENSBGRG00000008620(-);ENSBGRG00000009131(NQO2);ENSBGR…
GO:0043436	oxoacid metabolic process	31	591	2.34241e-05	0.0266308	ENSBGRG00000002007(ELOVL6);ENSBGRG00000003053(SLC39A8);ENSBGRG00000003295(MGST3);ENSBGRG00000003324(ACADM);ENSBGRG00000003482(-);ENSBGRG00000004497(ETFBKMT);ENSBGRG00000005544(ANGPT1);ENSBGRG00000005883(LPL);ENSBGRG00000006169(HK2);ENSBGRG00000006356(IDH2);ENSBGRG00000007541(ASNS);ENSBGRG00000007867(HPD);ENSBGRG00000010198(MDH1);ENSBGRG00000011492(SULT1C4);ENSBGRG00000011998(HDC);ENSBGRG000000140…
GO:0043292	contractile fiber	12	122	2.73481e-05	0.00207448	ENSBGRG00000007757(CASQ2);ENSBGRG00000008957(TNNC1);ENSBGRG00000010880(TCAP);ENSBGRG00000013402(MYL2);ENSBGRG00000014327(MYO18B);ENSBGRG00000015935(FBXO32);ENSBGRG00000021031(MYH1);ENSBGRG00000021665(BAG3);ENSBGRG00000022389(RYR2);ENSBGRG00000024043(NRAP);ENSBGRG00000025809(ITGB1BP2);MSTRG.1606(SVIL)
GO:0045259	proton-transporting ATP synthase complex	6	27	3.00028e-05	0.00207448	ENSBGRG00000009527(-);ENSBGRG00000009559(-);ENSBGRG00000016024(ATP5MC3);ENSBGRG00000020937(-);ENSBGRG00000022140(-);ENSBGRG00000022156(-)
GO:0006082	organic acid metabolic process	31	602	3.33459e-05	0.0266308	ENSBGRG00000002007(ELOVL6);ENSBGRG00000003053(SLC39A8);ENSBGRG00000003295(MGST3);ENSBGRG00000003324(ACADM);ENSBGRG00000003482(-);ENSBGRG00000004497(ETFBKMT);ENSBGRG00000005544(ANGPT1);ENSBGRG00000005883(LPL);ENSBGRG00000006169(HK2);ENSBGRG00000006356(IDH2);ENSBGRG00000007541(ASNS);ENSBGRG00000007867(HPD);ENSBGRG00000010198(MDH1);ENSBGRG00000011492(SULT1C4);ENSBGRG00000011998(HDC);ENSBGRG000000140…
GO:0098869	cellular oxidant detoxification	5	17	3.35993e-05	0.0266308	ENSBGRG00000000117(SOD1);ENSBGRG00000006234(PRDX2);ENSBGRG00000014010(SESN2);ENSBGRG00000019844(CD36);ENSBGRG00000022541(MT3)
GO:0044429	mitochondrial part	25	446	4.64429e-05	0.0028098	ENSBGRG00000002883(PCCB);ENSBGRG00000004497(ETFBKMT);ENSBGRG00000004938(MRPS14);ENSBGRG00000006169(HK2);ENSBGRG00000007604(DBT);ENSBGRG00000007653(ALAS2);ENSBGRG00000009527(-);ENSBGRG00000009559(-);ENSBGRG00000009807(UQCC1);ENSBGRG00000010796(PMPCB);ENSBGRG00000012662(PPTC7);ENSBGRG00000013040(CISD1);ENSBGRG00000013665(MPC1);ENSBGRG00000013926(TMEM65);ENSBGRG00000014022(AK4);ENSBGRG00000018839(HS…
GO:0019752	carboxylic acid metabolic process	29	563	6.0077e-05	0.0392964	ENSBGRG00000002007(ELOVL6);ENSBGRG00000003053(SLC39A8);ENSBGRG00000003295(MGST3);ENSBGRG00000003324(ACADM);ENSBGRG00000003482(-);ENSBGRG00000004497(ETFBKMT);ENSBGRG00000005883(LPL);ENSBGRG00000006169(HK2);ENSBGRG00000006356(IDH2);ENSBGRG00000007541(ASNS);ENSBGRG00000007867(HPD);ENSBGRG00000010198(MDH1);ENSBGRG00000011998(HDC);ENSBGRG00000014010(SESN2);ENSBGRG00000014462(PLIN5);ENSBGRG00000014669(…
GO:0055114	oxidation-reduction process	31	626	6.94108e-05	0.0392964	ENSBGRG00000000117(SOD1);ENSBGRG00000002005(-);ENSBGRG00000003324(ACADM);ENSBGRG00000003482(-);ENSBGRG00000004497(ETFBKMT);ENSBGRG00000005648(DPYD);ENSBGRG00000005834(MICAL2);ENSBGRG00000006234(PRDX2);ENSBGRG00000006356(IDH2);ENSBGRG00000007867(HPD);ENSBGRG00000009131(NQO2);ENSBGRG00000010198(MDH1);ENSBGRG00000013040(CISD1);ENSBGRG00000014010(SESN2);ENSBGRG00000014462(PLIN5);ENSBGRG00000014669(SU…
GO:0055003	cardiac myofibril assembly	4	11	8.57141e-05	0.0412145	ENSBGRG00000010880(TCAP);ENSBGRG00000013402(MYL2);ENSBGRG00000015603(FHOD3);ENSBGRG00000026685(MYH10)
GO:0072329	monocarboxylic acid catabolic process	8	62	9.35984e-05	0.0412145	ENSBGRG00000003324(ACADM);ENSBGRG00000004497(ETFBKMT);ENSBGRG00000014010(SESN2);ENSBGRG00000014462(PLIN5);ENSBGRG00000017727(ILVBL);ENSBGRG00000023172(ACOX1);ENSBGRG00000023367(LPIN1);ENSBGRG00000026412(ACADS)
GO:0009612	response to mechanical stimulus	9	82	0.000124123	0.0435159	ENSBGRG00000004871(USP53);ENSBGRG00000010880(TCAP);ENSBGRG00000012786(PPL);ENSBGRG00000013386(RIPOR2);ENSBGRG00000021013(CD40);ENSBGRG00000021665(BAG3);ENSBGRG00000022389(RYR2);ENSBGRG00000023427(MAP3K14);ENSBGRG00000026316(CHI3L1)
GO:0044242	cellular lipid catabolic process	11	121	0.000126892	0.0435159	ENSBGRG00000003324(ACADM);ENSBGRG00000004497(ETFBKMT);ENSBGRG00000005883(LPL);ENSBGRG00000010267(SMPDL3A);ENSBGRG00000014010(SESN2);ENSBGRG00000014462(PLIN5);ENSBGRG00000017727(ILVBL);ENSBGRG00000022541(MT3);ENSBGRG00000023172(ACOX1);ENSBGRG00000023367(LPIN1);ENSBGRG00000026412(ACADS)
GO:0006631	fatty acid metabolic process	14	187	0.000131767	0.0435159	ENSBGRG00000002007(ELOVL6);ENSBGRG00000003324(ACADM);ENSBGRG00000004497(ETFBKMT);ENSBGRG00000005883(LPL);ENSBGRG00000014010(SESN2);ENSBGRG00000014462(PLIN5);ENSBGRG00000017727(ILVBL);ENSBGRG00000018839(HSD17B8);ENSBGRG00000023172(ACOX1);ENSBGRG00000023367(LPIN1);ENSBGRG00000023881(CYP2J2);ENSBGRG00000025506(CYP1A1);ENSBGRG00000025522(PTGIS);ENSBGRG00000026412(ACADS)
GO:0030018	Z disc	7	50	0.000148046	0.00796156	ENSBGRG00000007757(CASQ2);ENSBGRG00000010880(TCAP);ENSBGRG00000014327(MYO18B);ENSBGRG00000015935(FBXO32);ENSBGRG00000021665(BAG3);ENSBGRG00000022389(RYR2);ENSBGRG00000025809(ITGB1BP2)
GO:0044282	small molecule catabolic process	14	191	0.000164717	0.0452314	ENSBGRG00000003324(ACADM);ENSBGRG00000004497(ETFBKMT);ENSBGRG00000005648(DPYD);ENSBGRG00000011492(SULT1C4);ENSBGRG00000011998(HDC);ENSBGRG00000014010(SESN2);ENSBGRG00000014462(PLIN5);ENSBGRG00000017727(ILVBL);ENSBGRG00000018891(ACOT8);ENSBGRG00000022227(GOT1);ENSBGRG00000022541(MT3);ENSBGRG00000023172(ACOX1);ENSBGRG00000023367(LPIN1);ENSBGRG00000026412(ACADS)
GO:0050766	positive regulation of phagocytosis	6	36	0.00016994	0.0452314	ENSBGRG00000000117(SOD1);ENSBGRG00000016494(PTPRC);ENSBGRG00000019844(CD36);ENSBGRG00000021707(MYO18A);ENSBGRG00000025983(C3);ENSBGRG00000026909(CYBA)
GO:0019430	removal of superoxide radicals	4	13	0.000178938	0.0452314	ENSBGRG00000000117(SOD1);ENSBGRG00000006234(PRDX2);ENSBGRG00000019844(CD36);ENSBGRG00000022541(MT3)
GO:0016042	lipid catabolic process	13	170	0.000184768	0.0452314	ENSBGRG00000003324(ACADM);ENSBGRG00000003583(HINT2);ENSBGRG00000004497(ETFBKMT);ENSBGRG00000005883(LPL);ENSBGRG00000010267(SMPDL3A);ENSBGRG00000014010(SESN2);ENSBGRG00000014462(PLIN5);ENSBGRG00000017727(ILVBL);ENSBGRG00000020407(SPP1);ENSBGRG00000022541(MT3);ENSBGRG00000023172(ACOX1);ENSBGRG00000023367(LPIN1);ENSBGRG00000026412(ACADS)
GO:0030017	sarcomere	9	90	0.000244531	0.0118353	ENSBGRG00000007757(CASQ2);ENSBGRG00000008957(TNNC1);ENSBGRG00000010880(TCAP);ENSBGRG00000014327(MYO18B);ENSBGRG00000015935(FBXO32);ENSBGRG00000021031(MYH1);ENSBGRG00000021665(BAG3);ENSBGRG00000022389(RYR2);ENSBGRG00000025809(ITGB1BP2)
GO:0071450	cellular response to oxygen radical	4	14	0.000245905	0.0452314	ENSBGRG00000000117(SOD1);ENSBGRG00000006234(PRDX2);ENSBGRG00000019844(CD36);ENSBGRG00000022541(MT3)
GO:0071451	cellular response to superoxide	4	14	0.000245905	0.0452314	ENSBGRG00000000117(SOD1);ENSBGRG00000006234(PRDX2);ENSBGRG00000019844(CD36);ENSBGRG00000022541(MT3)
GO:0098754	detoxification	5	25	0.000247293	0.0452314	ENSBGRG00000000117(SOD1);ENSBGRG00000006234(PRDX2);ENSBGRG00000014010(SESN2);ENSBGRG00000019844(CD36);ENSBGRG00000022541(MT3)
GO:1990748	cellular detoxification	5	25	0.000247293	0.0452314	ENSBGRG00000000117(SOD1);ENSBGRG00000006234(PRDX2);ENSBGRG00000014010(SESN2);ENSBGRG00000019844(CD36);ENSBGRG00000022541(MT3)
GO:0006909	phagocytosis	10	110	0.000256096	0.0452314	ENSBGRG00000000117(SOD1);ENSBGRG00000006153(FCN1);ENSBGRG00000016494(PTPRC);ENSBGRG00000018451(MYO1G);ENSBGRG00000019844(CD36);ENSBGRG00000021707(MYO18A);ENSBGRG00000025983(C3);ENSBGRG00000026909(CYBA);MSTRG.7656(C4);MSTRG.7659(C4)
GO:0006635	fatty acid beta-oxidation	6	39	0.00026834	0.0452314	ENSBGRG00000003324(ACADM);ENSBGRG00000004497(ETFBKMT);ENSBGRG00000014010(SESN2);ENSBGRG00000014462(PLIN5);ENSBGRG00000023172(ACOX1);ENSBGRG00000026412(ACADS)
GO:0016054	organic acid catabolic process	11	132	0.000273922	0.0452314	ENSBGRG00000003324(ACADM);ENSBGRG00000004497(ETFBKMT);ENSBGRG00000011998(HDC);ENSBGRG00000014010(SESN2);ENSBGRG00000014462(PLIN5);ENSBGRG00000017727(ILVBL);ENSBGRG00000018891(ACOT8);ENSBGRG00000022227(GOT1);ENSBGRG00000023172(ACOX1);ENSBGRG00000023367(LPIN1);ENSBGRG00000026412(ACADS)
GO:0046395	carboxylic acid catabolic process	11	132	0.000273922	0.0452314	ENSBGRG00000003324(ACADM);ENSBGRG00000004497(ETFBKMT);ENSBGRG00000011998(HDC);ENSBGRG00000014010(SESN2);ENSBGRG00000014462(PLIN5);ENSBGRG00000017727(ILVBL);ENSBGRG00000018891(ACOT8);ENSBGRG00000022227(GOT1);ENSBGRG00000023172(ACOX1);ENSBGRG00000023367(LPIN1);ENSBGRG00000026412(ACADS)
GO:0033177	proton-transporting two-sector ATPase complex, proton-transporting domain	5	26	0.000293807	0.0120394	ENSBGRG00000016024(ATP5MC3);ENSBGRG00000017911(-);ENSBGRG00000020937(-);ENSBGRG00000022140(-);ENSBGRG00000022156(-)
GO:0043277	apoptotic cell clearance	5	26	0.000300347	0.047611	ENSBGRG00000006153(FCN1);ENSBGRG00000019844(CD36);ENSBGRG00000025983(C3);MSTRG.7656(C4);MSTRG.7659(C4)
GO:0005743	mitochondrial inner membrane	13	180	0.000307378	0.0120394	ENSBGRG00000007653(ALAS2);ENSBGRG00000009527(-);ENSBGRG00000009559(-);ENSBGRG00000009807(UQCC1);ENSBGRG00000013665(MPC1);ENSBGRG00000013926(TMEM65);ENSBGRG00000018940(COX7A1);ENSBGRG00000019621(NDUFB1);ENSBGRG00000020937(-);ENSBGRG00000021861(COX6A2);ENSBGRG00000022140(-);ENSBGRG00000022367(UQCR10);ENSBGRG00000025225(APOOL)
GO:0045263	proton-transporting ATP synthase complex, coupling factor F(o)	4	15	0.000323372	0.0120394	ENSBGRG00000016024(ATP5MC3);ENSBGRG00000020937(-);ENSBGRG00000022140(-);ENSBGRG00000022156(-)
GO:0014706	striated muscle tissue development	16	257	0.000374518	0.0550759	ENSBGRG00000001761(IFRD1);ENSBGRG00000002014(PITX1);ENSBGRG00000003324(ACADM);ENSBGRG00000005556(VAMP5);ENSBGRG00000006454(ARNTL);ENSBGRG00000008893(METTL8);ENSBGRG00000008957(TNNC1);ENSBGRG00000010880(TCAP);ENSBGRG00000013386(RIPOR2);ENSBGRG00000013402(MYL2);ENSBGRG00000014327(MYO18B);ENSBGRG00000015603(FHOD3);ENSBGRG00000022389(RYR2);ENSBGRG00000026643(ADAMTS9);ENSBGRG00000026685(MYH10);MSTRG.1…
GO:0016469	proton-transporting two-sector ATPase complex	7	58	0.000380154	0.0131425	ENSBGRG00000009527(-);ENSBGRG00000009559(-);ENSBGRG00000016024(ATP5MC3);ENSBGRG00000017911(-);ENSBGRG00000020937(-);ENSBGRG00000022140(-);ENSBGRG00000022156(-)
GO:0032787	monocarboxylic acid metabolic process	18	310	0.000382677	0.0550759	ENSBGRG00000002007(ELOVL6);ENSBGRG00000003324(ACADM);ENSBGRG00000004497(ETFBKMT);ENSBGRG00000005883(LPL);ENSBGRG00000006169(HK2);ENSBGRG00000007541(ASNS);ENSBGRG00000014010(SESN2);ENSBGRG00000014462(PLIN5);ENSBGRG00000017727(ILVBL);ENSBGRG00000018839(HSD17B8);ENSBGRG00000020463(NR1D1);ENSBGRG00000020868(HTR2A);ENSBGRG00000023172(ACOX1);ENSBGRG00000023367(LPIN1);ENSBGRG00000023881(CYP2J2);ENSBGRG0…
GO:0048747	muscle fiber development	6	42	0.000406751	0.0550759	ENSBGRG00000002608(UCHL1);ENSBGRG00000010880(TCAP);ENSBGRG00000013386(RIPOR2);ENSBGRG00000013402(MYL2);ENSBGRG00000014327(MYO18B);ENSBGRG00000024741(CACNA2D2)
GO:0055002	striated muscle cell development	9	96	0.000412577	0.0550759	ENSBGRG00000002608(UCHL1);ENSBGRG00000007757(CASQ2);ENSBGRG00000010880(TCAP);ENSBGRG00000013386(RIPOR2);ENSBGRG00000013402(MYL2);ENSBGRG00000014327(MYO18B);ENSBGRG00000015603(FHOD3);ENSBGRG00000024741(CACNA2D2);ENSBGRG00000026685(MYH10)
GO:0000303	response to superoxide	4	16	0.000430824	0.0550759	ENSBGRG00000000117(SOD1);ENSBGRG00000006234(PRDX2);ENSBGRG00000019844(CD36);ENSBGRG00000022541(MT3)
GO:0000305	response to oxygen radical	4	16	0.000430824	0.0550759	ENSBGRG00000000117(SOD1);ENSBGRG00000006234(PRDX2);ENSBGRG00000019844(CD36);ENSBGRG00000022541(MT3)
GO:0017144	drug metabolic process	21	398	0.000463045	0.0556647	ENSBGRG00000000117(SOD1);ENSBGRG00000002005(-);ENSBGRG00000004237(AMPD3);ENSBGRG00000005125(HMGCL);ENSBGRG00000005648(DPYD);ENSBGRG00000006169(HK2);ENSBGRG00000006234(PRDX2);ENSBGRG00000011492(SULT1C4);ENSBGRG00000014022(AK4);ENSBGRG00000014669(SUCLG2);ENSBGRG00000016024(ATP5MC3);ENSBGRG00000019844(CD36);ENSBGRG00000020868(HTR2A);ENSBGRG00000020937(-);ENSBGRG00000022140(-);ENSBGRG00000022156(-);E…
GO:0006801	superoxide metabolic process	6	43	0.000463521	0.0556647	ENSBGRG00000000117(SOD1);ENSBGRG00000006234(PRDX2);ENSBGRG00000016579(AATF);ENSBGRG00000019844(CD36);ENSBGRG00000022541(MT3);ENSBGRG00000026909(CYBA)
GO:0019395	fatty acid oxidation	7	60	0.000483385	0.0563428	ENSBGRG00000003324(ACADM);ENSBGRG00000004497(ETFBKMT);ENSBGRG00000014010(SESN2);ENSBGRG00000014462(PLIN5);ENSBGRG00000017727(ILVBL);ENSBGRG00000023172(ACOX1);ENSBGRG00000026412(ACADS)
GO:2000377	regulation of reactive oxygen species metabolic process	9	99	0.000518155	0.0586699	ENSBGRG00000000117(SOD1);ENSBGRG00000006169(HK2);ENSBGRG00000006234(PRDX2);ENSBGRG00000014462(PLIN5);ENSBGRG00000016579(AATF);ENSBGRG00000019844(CD36);ENSBGRG00000022541(MT3);ENSBGRG00000025522(PTGIS);ENSBGRG00000026909(CYBA)
GO:0031674	I band	7	61	0.000519731	0.0166996	ENSBGRG00000007757(CASQ2);ENSBGRG00000010880(TCAP);ENSBGRG00000014327(MYO18B);ENSBGRG00000015935(FBXO32);ENSBGRG00000021665(BAG3);ENSBGRG00000022389(RYR2);ENSBGRG00000025809(ITGB1BP2)
GO:0044449	contractile fiber part	9	101	0.000578567	0.0166996	ENSBGRG00000007757(CASQ2);ENSBGRG00000008957(TNNC1);ENSBGRG00000010880(TCAP);ENSBGRG00000014327(MYO18B);ENSBGRG00000015935(FBXO32);ENSBGRG00000021031(MYH1);ENSBGRG00000021665(BAG3);ENSBGRG00000022389(RYR2);ENSBGRG00000025809(ITGB1BP2)
GO:0008391	arachidonic acid monooxygenase activity	2	2	0.000579594	0.0773374	ENSBGRG00000023881(CYP2J2);ENSBGRG00000025506(CYP1A1)
GO:0098800	inner mitochondrial membrane protein complex	8	81	0.000586556	0.0166996	ENSBGRG00000009527(-);ENSBGRG00000009559(-);ENSBGRG00000019621(NDUFB1);ENSBGRG00000020937(-);ENSBGRG00000021861(COX6A2);ENSBGRG00000022140(-);ENSBGRG00000022367(UQCR10);ENSBGRG00000025225(APOOL)
GO:0034440	lipid oxidation	7	62	0.000591474	0.0651115	ENSBGRG00000003324(ACADM);ENSBGRG00000004497(ETFBKMT);ENSBGRG00000014010(SESN2);ENSBGRG00000014462(PLIN5);ENSBGRG00000017727(ILVBL);ENSBGRG00000023172(ACOX1);ENSBGRG00000026412(ACADS)
GO:0015078	proton transmembrane transporter activity	10	119	0.000604721	0.0773374	ENSBGRG00000002891(-);ENSBGRG00000003053(SLC39A8);ENSBGRG00000012009(-);ENSBGRG00000016024(ATP5MC3);ENSBGRG00000017911(-);ENSBGRG00000018940(COX7A1);ENSBGRG00000020937(-);ENSBGRG00000021861(COX6A2);ENSBGRG00000022140(-);ENSBGRG00000022156(-)
GO:0050662	coenzyme binding	15	237	0.000645505	0.0773374	ENSBGRG00000003324(ACADM);ENSBGRG00000005834(MICAL2);ENSBGRG00000006356(IDH2);ENSBGRG00000007653(ALAS2);ENSBGRG00000009131(NQO2);ENSBGRG00000011998(HDC);ENSBGRG00000017727(ILVBL);ENSBGRG00000018127(PANK1);ENSBGRG00000018611(COQ6);ENSBGRG00000018828(GPT);ENSBGRG00000018839(HSD17B8);ENSBGRG00000022227(GOT1);ENSBGRG00000022606(-);ENSBGRG00000023172(ACOX1);ENSBGRG00000026412(ACADS)
GO:0006091	generation of precursor metabolites and energy	15	244	0.000646662	0.0692627	ENSBGRG00000002005(-);ENSBGRG00000003324(ACADM);ENSBGRG00000004497(ETFBKMT);ENSBGRG00000005125(HMGCL);ENSBGRG00000006169(HK2);ENSBGRG00000013040(CISD1);ENSBGRG00000014022(AK4);ENSBGRG00000014669(SUCLG2);ENSBGRG00000020463(NR1D1);ENSBGRG00000020868(HTR2A);ENSBGRG00000022367(UQCR10);ENSBGRG00000022541(MT3);ENSBGRG00000023172(ACOX1);ENSBGRG00000024454(PHKA1);ENSBGRG00000026020(PPIF)
GO:0016459	myosin complex	6	46	0.000654628	0.0167228	ENSBGRG00000001627(MYO1B);ENSBGRG00000014327(MYO18B);ENSBGRG00000018451(MYO1G);ENSBGRG00000021031(MYH1);ENSBGRG00000021707(MYO18A);ENSBGRG00000026685(MYH10)
GO:0005753	mitochondrial proton-transporting ATP synthase complex	4	18	0.000685947	0.0167228	ENSBGRG00000009527(-);ENSBGRG00000009559(-);ENSBGRG00000020937(-);ENSBGRG00000022140(-)
GO:0042579	microbody	8	83	0.000691024	0.0167228	ENSBGRG00000000117(SOD1);ENSBGRG00000004880(HSDL2);ENSBGRG00000005125(HMGCL);ENSBGRG00000006356(IDH2);ENSBGRG00000018891(ACOT8);ENSBGRG00000023172(ACOX1);ENSBGRG00000025613(TMEM135);MSTRG.8943(--)
GO:0060537	muscle tissue development	16	272	0.00069567	0.0709297	ENSBGRG00000001761(IFRD1);ENSBGRG00000002014(PITX1);ENSBGRG00000003324(ACADM);ENSBGRG00000005556(VAMP5);ENSBGRG00000006454(ARNTL);ENSBGRG00000008893(METTL8);ENSBGRG00000008957(TNNC1);ENSBGRG00000010880(TCAP);ENSBGRG00000013386(RIPOR2);ENSBGRG00000013402(MYL2);ENSBGRG00000014327(MYO18B);ENSBGRG00000015603(FHOD3);ENSBGRG00000022389(RYR2);ENSBGRG00000026643(ADAMTS9);ENSBGRG00000026685(MYH10);MSTRG.1…
GO:0010884	positive regulation of lipid storage	4	18	0.000698022	0.0709297	ENSBGRG00000005883(LPL);ENSBGRG00000014462(PLIN5);ENSBGRG00000019844(CD36);ENSBGRG00000025983(C3)
GO:0046982	protein heterodimerization activity	16	265	0.000717987	0.0773374	ENSBGRG00000006454(ARNTL);ENSBGRG00000015308(H3C1);ENSBGRG00000015411(-);ENSBGRG00000015501(-);ENSBGRG00000016034(H2BC18);ENSBGRG00000016266(-);ENSBGRG00000016419(-);ENSBGRG00000016458(-);ENSBGRG00000016584(-);ENSBGRG00000016601(-);ENSBGRG00000018216(-);ENSBGRG00000018283(-);ENSBGRG00000018420(-);ENSBGRG00000018464(-);ENSBGRG00000026121(BHLHE40);ENSBGRG00000026909(CYBA)
GO:0098798	mitochondrial protein complex	12	173	0.000746291	0.0172002	ENSBGRG00000004938(MRPS14);ENSBGRG00000009527(-);ENSBGRG00000009559(-);ENSBGRG00000010796(PMPCB);ENSBGRG00000019621(NDUFB1);ENSBGRG00000020937(-);ENSBGRG00000021861(COX6A2);ENSBGRG00000022140(-);ENSBGRG00000022367(UQCR10);ENSBGRG00000025225(APOOL);ENSBGRG00000025552(MRPL12);ENSBGRG00000026020(PPIF)
GO:0044464	cell part	257	10157	0.000810572	0.0178326	ENSBGRG00000000117(SOD1);ENSBGRG00000000535(-);ENSBGRG00000000549(ATG101);ENSBGRG00000000645(GMNC);ENSBGRG00000000658(BMPR1B);ENSBGRG00000000867(IKZF4);ENSBGRG00000001132(BNC2);ENSBGRG00000001305(HECW2);ENSBGRG00000001351(TRMU);ENSBGRG00000001363(TDRD7);ENSBGRG00000001375(CLSTN2);ENSBGRG00000001427(HIPK2);ENSBGRG00000001536(H1-0);ENSBGRG00000001615(DOT1L);ENSBGRG00000001627(MYO1B);ENSBGRG00000001…
GO:2000378	negative regulation of reactive oxygen species metabolic process	5	32	0.000819554	0.0811973	ENSBGRG00000006169(HK2);ENSBGRG00000014462(PLIN5);ENSBGRG00000016579(AATF);ENSBGRG00000022541(MT3);ENSBGRG00000025522(PTGIS)
GO:0055001	muscle cell development	9	106	0.000852376	0.0823894	ENSBGRG00000002608(UCHL1);ENSBGRG00000007757(CASQ2);ENSBGRG00000010880(TCAP);ENSBGRG00000013386(RIPOR2);ENSBGRG00000013402(MYL2);ENSBGRG00000014327(MYO18B);ENSBGRG00000015603(FHOD3);ENSBGRG00000024741(CACNA2D2);ENSBGRG00000026685(MYH10)
GO:0005623	cell	257	10163	0.000868893	0.0182845	ENSBGRG00000000117(SOD1);ENSBGRG00000000535(-);ENSBGRG00000000549(ATG101);ENSBGRG00000000645(GMNC);ENSBGRG00000000658(BMPR1B);ENSBGRG00000000867(IKZF4);ENSBGRG00000001132(BNC2);ENSBGRG00000001305(HECW2);ENSBGRG00000001351(TRMU);ENSBGRG00000001363(TDRD7);ENSBGRG00000001375(CLSTN2);ENSBGRG00000001427(HIPK2);ENSBGRG00000001536(H1-0);ENSBGRG00000001615(DOT1L);ENSBGRG00000001627(MYO1B);ENSBGRG00000001…
GO:0033539	fatty acid beta-oxidation using acyl-CoA dehydrogenase	3	9	0.000963988	0.0909591	ENSBGRG00000003324(ACADM);ENSBGRG00000004497(ETFBKMT);ENSBGRG00000026412(ACADS)
GO:0005740	mitochondrial envelope	17	310	0.000982835	0.0198205	ENSBGRG00000006169(HK2);ENSBGRG00000007653(ALAS2);ENSBGRG00000009527(-);ENSBGRG00000009559(-);ENSBGRG00000009807(UQCC1);ENSBGRG00000013040(CISD1);ENSBGRG00000013665(MPC1);ENSBGRG00000013926(TMEM65);ENSBGRG00000018839(HSD17B8);ENSBGRG00000018940(COX7A1);ENSBGRG00000019621(NDUFB1);ENSBGRG00000020937(-);ENSBGRG00000021861(COX6A2);ENSBGRG00000022140(-);ENSBGRG00000022367(UQCR10);ENSBGRG00000025225(AP…
GO:0050764	regulation of phagocytosis	6	50	0.00105331	0.0970758	ENSBGRG00000000117(SOD1);ENSBGRG00000016494(PTPRC);ENSBGRG00000019844(CD36);ENSBGRG00000021707(MYO18A);ENSBGRG00000025983(C3);ENSBGRG00000026909(CYBA)
GO:0019866	organelle inner membrane	13	208	0.00119947	0.0232217	ENSBGRG00000007653(ALAS2);ENSBGRG00000009527(-);ENSBGRG00000009559(-);ENSBGRG00000009807(UQCC1);ENSBGRG00000013665(MPC1);ENSBGRG00000013926(TMEM65);ENSBGRG00000018940(COX7A1);ENSBGRG00000019621(NDUFB1);ENSBGRG00000020937(-);ENSBGRG00000021861(COX6A2);ENSBGRG00000022140(-);ENSBGRG00000022367(UQCR10);ENSBGRG00000025225(APOOL)
GO:0002673	regulation of acute inflammatory response	5	36	0.00142132	0.120884	ENSBGRG00000008946(SUSD4);ENSBGRG00000025974(DNASE1L3);ENSBGRG00000025983(C3);MSTRG.7656(C4);MSTRG.7659(C4)
GO:0002526	acute inflammatory response	6	53	0.00143502	0.120884	ENSBGRG00000008946(SUSD4);ENSBGRG00000017598(ITIH4);ENSBGRG00000025974(DNASE1L3);ENSBGRG00000025983(C3);MSTRG.7656(C4);MSTRG.7659(C4)
GO:0061061	muscle structure development	20	407	0.00150047	0.120884	ENSBGRG00000001761(IFRD1);ENSBGRG00000002014(PITX1);ENSBGRG00000002513(CNTFR);ENSBGRG00000002608(UCHL1);ENSBGRG00000003324(ACADM);ENSBGRG00000005556(VAMP5);ENSBGRG00000006454(ARNTL);ENSBGRG00000007757(CASQ2);ENSBGRG00000008893(METTL8);ENSBGRG00000008957(TNNC1);ENSBGRG00000010880(TCAP);ENSBGRG00000012223(KCNC1);ENSBGRG00000013386(RIPOR2);ENSBGRG00000013402(MYL2);ENSBGRG00000014327(MYO18B);ENSBGRG0…
GO:0046034	ATP metabolic process	11	162	0.00152168	0.120884	ENSBGRG00000002005(-);ENSBGRG00000004237(AMPD3);ENSBGRG00000006169(HK2);ENSBGRG00000014022(AK4);ENSBGRG00000016024(ATP5MC3);ENSBGRG00000020868(HTR2A);ENSBGRG00000020937(-);ENSBGRG00000022140(-);ENSBGRG00000022156(-);ENSBGRG00000022367(UQCR10);ENSBGRG00000026020(PPIF)
GO:0072593	reactive oxygen species metabolic process	11	162	0.00152168	0.120884	ENSBGRG00000000117(SOD1);ENSBGRG00000006169(HK2);ENSBGRG00000006234(PRDX2);ENSBGRG00000014010(SESN2);ENSBGRG00000014462(PLIN5);ENSBGRG00000016579(AATF);ENSBGRG00000019844(CD36);ENSBGRG00000022541(MT3);ENSBGRG00000025506(CYP1A1);ENSBGRG00000025522(PTGIS);ENSBGRG00000026909(CYBA)
GO:0030239	myofibril assembly	5	37	0.00161232	0.120884	ENSBGRG00000007757(CASQ2);ENSBGRG00000010880(TCAP);ENSBGRG00000013402(MYL2);ENSBGRG00000015603(FHOD3);ENSBGRG00000026685(MYH10)
GO:0036091	positive regulation of transcription from RNA polymerase II promoter in response to oxidative stress	2	3	0.00161667	0.120884	ENSBGRG00000014010(SESN2);ENSBGRG00000022541(MT3)
GO:0055073	cadmium ion homeostasis	2	3	0.00161667	0.120884	ENSBGRG00000003053(SLC39A8);ENSBGRG00000022541(MT3)
GO:0055095	lipoprotein particle mediated signaling	2	3	0.00161667	0.120884	ENSBGRG00000005883(LPL);ENSBGRG00000019844(CD36)
GO:0055096	low-density lipoprotein particle mediated signaling	2	3	0.00161667	0.120884	ENSBGRG00000005883(LPL);ENSBGRG00000019844(CD36)
GO:0009123	nucleoside monophosphate metabolic process	12	190	0.00175441	0.128054	ENSBGRG00000002005(-);ENSBGRG00000004237(AMPD3);ENSBGRG00000006169(HK2);ENSBGRG00000013096(NT5M);ENSBGRG00000014022(AK4);ENSBGRG00000016024(ATP5MC3);ENSBGRG00000020868(HTR2A);ENSBGRG00000020937(-);ENSBGRG00000022140(-);ENSBGRG00000022156(-);ENSBGRG00000022367(UQCR10);ENSBGRG00000026020(PPIF)
GO:0009150	purine ribonucleotide metabolic process	15	270	0.00178926	0.128054	ENSBGRG00000002005(-);ENSBGRG00000004237(AMPD3);ENSBGRG00000006169(HK2);ENSBGRG00000011492(SULT1C4);ENSBGRG00000014022(AK4);ENSBGRG00000014669(SUCLG2);ENSBGRG00000016024(ATP5MC3);ENSBGRG00000018127(PANK1);ENSBGRG00000018891(ACOT8);ENSBGRG00000020868(HTR2A);ENSBGRG00000020937(-);ENSBGRG00000022140(-);ENSBGRG00000022156(-);ENSBGRG00000022367(UQCR10);ENSBGRG00000026020(PPIF)
GO:0055013	cardiac muscle cell development	5	38	0.00182153	0.128054	ENSBGRG00000010880(TCAP);ENSBGRG00000013402(MYL2);ENSBGRG00000014327(MYO18B);ENSBGRG00000015603(FHOD3);ENSBGRG00000026685(MYH10)
GO:0010559	regulation of glycoprotein biosynthetic process	4	23	0.00184181	0.128054	ENSBGRG00000016579(AATF);ENSBGRG00000017887(-);ENSBGRG00000018891(ACOT8);ENSBGRG00000022541(MT3)
GO:0003824	catalytic activity	141	4781	0.00198006	0.186621	ENSBGRG00000000117(SOD1);ENSBGRG00000000468(-);ENSBGRG00000000658(BMPR1B);ENSBGRG00000001191(NDUFA12);ENSBGRG00000001305(HECW2);ENSBGRG00000001351(TRMU);ENSBGRG00000001427(HIPK2);ENSBGRG00000001615(DOT1L);ENSBGRG00000001627(MYO1B);ENSBGRG00000002005(-);ENSBGRG00000002007(ELOVL6);ENSBGRG00000002273(ST3GAL6);ENSBGRG00000002608(UCHL1);ENSBGRG00000002883(PCCB);ENSBGRG00000002891(-);ENSBGRG00000002979…
GO:0009259	ribonucleotide metabolic process	15	275	0.00213804	0.146087	ENSBGRG00000002005(-);ENSBGRG00000004237(AMPD3);ENSBGRG00000006169(HK2);ENSBGRG00000011492(SULT1C4);ENSBGRG00000014022(AK4);ENSBGRG00000014669(SUCLG2);ENSBGRG00000016024(ATP5MC3);ENSBGRG00000018127(PANK1);ENSBGRG00000018891(ACOT8);ENSBGRG00000020868(HTR2A);ENSBGRG00000020937(-);ENSBGRG00000022140(-);ENSBGRG00000022156(-);ENSBGRG00000022367(UQCR10);ENSBGRG00000026020(PPIF)
GO:0005777	peroxisome	7	78	0.00224906	0.041818	ENSBGRG00000000117(SOD1);ENSBGRG00000004880(HSDL2);ENSBGRG00000005125(HMGCL);ENSBGRG00000006356(IDH2);ENSBGRG00000018891(ACOT8);ENSBGRG00000023172(ACOX1);ENSBGRG00000025613(TMEM135)
GO:0008015	blood circulation	14	249	0.00225512	0.151476	ENSBGRG00000000117(SOD1);ENSBGRG00000005544(ANGPT1);ENSBGRG00000006302(-);ENSBGRG00000007757(CASQ2);ENSBGRG00000008957(TNNC1);ENSBGRG00000010880(TCAP);ENSBGRG00000011535(SLC2A5);ENSBGRG00000013402(MYL2);ENSBGRG00000013926(TMEM65);ENSBGRG00000016330(ARHGAP35);ENSBGRG00000018281(ADRB2);ENSBGRG00000019241(CPA3);ENSBGRG00000022389(RYR2);ENSBGRG00000024137(IRX5)
GO:0055006	cardiac cell development	5	40	0.00229857	0.15182	ENSBGRG00000010880(TCAP);ENSBGRG00000013402(MYL2);ENSBGRG00000014327(MYO18B);ENSBGRG00000015603(FHOD3);ENSBGRG00000026685(MYH10)
GO:0031966	mitochondrial membrane	15	279	0.00233282	0.041818	ENSBGRG00000006169(HK2);ENSBGRG00000007653(ALAS2);ENSBGRG00000009527(-);ENSBGRG00000009559(-);ENSBGRG00000009807(UQCC1);ENSBGRG00000013040(CISD1);ENSBGRG00000013665(MPC1);ENSBGRG00000013926(TMEM65);ENSBGRG00000018940(COX7A1);ENSBGRG00000019621(NDUFB1);ENSBGRG00000020937(-);ENSBGRG00000021861(COX6A2);ENSBGRG00000022140(-);ENSBGRG00000022367(UQCR10);ENSBGRG00000025225(APOOL)
GO:0043408	regulation of MAPK cascade	20	424	0.00242233	0.155868	ENSBGRG00000000117(SOD1);ENSBGRG00000001427(HIPK2);ENSBGRG00000002608(UCHL1);ENSBGRG00000004142(PSCA);ENSBGRG00000005544(ANGPT1);ENSBGRG00000006234(PRDX2);ENSBGRG00000010000(FZD10);ENSBGRG00000010071(EDA2R);ENSBGRG00000015028(DUSP1);ENSBGRG00000016494(PTPRC);ENSBGRG00000018281(ADRB2);ENSBGRG00000019844(CD36);ENSBGRG00000020861(DAG1);ENSBGRG00000020868(HTR2A);ENSBGRG00000020914(PTPN6);ENSBGRG00000…
GO:0060047	heart contraction	9	124	0.00255558	0.155868	ENSBGRG00000000117(SOD1);ENSBGRG00000006302(-);ENSBGRG00000007757(CASQ2);ENSBGRG00000008957(TNNC1);ENSBGRG00000010880(TCAP);ENSBGRG00000013402(MYL2);ENSBGRG00000013926(TMEM65);ENSBGRG00000022389(RYR2);ENSBGRG00000024137(IRX5)
GO:0009141	nucleoside triphosphate metabolic process	12	199	0.00258024	0.155868	ENSBGRG00000002005(-);ENSBGRG00000004237(AMPD3);ENSBGRG00000006169(HK2);ENSBGRG00000010267(SMPDL3A);ENSBGRG00000014022(AK4);ENSBGRG00000016024(ATP5MC3);ENSBGRG00000020868(HTR2A);ENSBGRG00000020937(-);ENSBGRG00000022140(-);ENSBGRG00000022156(-);ENSBGRG00000022367(UQCR10);ENSBGRG00000026020(PPIF)
GO:0019693	ribose phosphate metabolic process	15	282	0.0027198	0.155868	ENSBGRG00000002005(-);ENSBGRG00000004237(AMPD3);ENSBGRG00000006169(HK2);ENSBGRG00000011492(SULT1C4);ENSBGRG00000014022(AK4);ENSBGRG00000014669(SUCLG2);ENSBGRG00000016024(ATP5MC3);ENSBGRG00000018127(PANK1);ENSBGRG00000018891(ACOT8);ENSBGRG00000020868(HTR2A);ENSBGRG00000020937(-);ENSBGRG00000022140(-);ENSBGRG00000022156(-);ENSBGRG00000022367(UQCR10);ENSBGRG00000026020(PPIF)
GO:0051235	maintenance of location	12	201	0.00280113	0.155868	ENSBGRG00000005883(LPL);ENSBGRG00000006169(HK2);ENSBGRG00000007757(CASQ2);ENSBGRG00000014462(PLIN5);ENSBGRG00000016494(PTPRC);ENSBGRG00000019844(CD36);ENSBGRG00000020861(DAG1);ENSBGRG00000020868(HTR2A);ENSBGRG00000020914(PTPN6);ENSBGRG00000022389(RYR2);ENSBGRG00000025983(C3);ENSBGRG00000026909(CYBA)
GO:0006753	nucleoside phosphate metabolic process	18	371	0.00292164	0.155868	ENSBGRG00000002005(-);ENSBGRG00000004237(AMPD3);ENSBGRG00000006169(HK2);ENSBGRG00000010267(SMPDL3A);ENSBGRG00000011492(SULT1C4);ENSBGRG00000013096(NT5M);ENSBGRG00000014022(AK4);ENSBGRG00000014669(SUCLG2);ENSBGRG00000016024(ATP5MC3);ENSBGRG00000018127(PANK1);ENSBGRG00000018254(FCSK);ENSBGRG00000018891(ACOT8);ENSBGRG00000020868(HTR2A);ENSBGRG00000020937(-);ENSBGRG00000022140(-);ENSBGRG00000022156(-…
GO:0015985	energy coupled proton transport, down electrochemical gradient	4	26	0.00294253	0.155868	ENSBGRG00000016024(ATP5MC3);ENSBGRG00000020937(-);ENSBGRG00000022140(-);ENSBGRG00000022156(-)
GO:0015986	ATP synthesis coupled proton transport	4	26	0.00294253	0.155868	ENSBGRG00000016024(ATP5MC3);ENSBGRG00000020937(-);ENSBGRG00000022140(-);ENSBGRG00000022156(-)
GO:0072521	purine-containing compound metabolic process	16	314	0.00305039	0.155868	ENSBGRG00000002005(-);ENSBGRG00000004237(AMPD3);ENSBGRG00000005648(DPYD);ENSBGRG00000006169(HK2);ENSBGRG00000011492(SULT1C4);ENSBGRG00000014022(AK4);ENSBGRG00000014669(SUCLG2);ENSBGRG00000016024(ATP5MC3);ENSBGRG00000018127(PANK1);ENSBGRG00000018891(ACOT8);ENSBGRG00000020868(HTR2A);ENSBGRG00000020937(-);ENSBGRG00000022140(-);ENSBGRG00000022156(-);ENSBGRG00000022367(UQCR10);ENSBGRG00000026020(PPIF)
GO:0009167	purine ribonucleoside monophosphate metabolic process	11	177	0.00305131	0.155868	ENSBGRG00000002005(-);ENSBGRG00000004237(AMPD3);ENSBGRG00000006169(HK2);ENSBGRG00000014022(AK4);ENSBGRG00000016024(ATP5MC3);ENSBGRG00000020868(HTR2A);ENSBGRG00000020937(-);ENSBGRG00000022140(-);ENSBGRG00000022156(-);ENSBGRG00000022367(UQCR10);ENSBGRG00000026020(PPIF)
GO:0006744	ubiquinone biosynthetic process	3	13	0.00306131	0.155868	ENSBGRG00000012662(PPTC7);ENSBGRG00000018611(COQ6);ENSBGRG00000026518(COQ3)
GO:1901663	quinone biosynthetic process	3	13	0.00306131	0.155868	ENSBGRG00000012662(PPTC7);ENSBGRG00000018611(COQ6);ENSBGRG00000026518(COQ3)
GO:0048738	cardiac muscle tissue development	9	128	0.00316619	0.155868	ENSBGRG00000003324(ACADM);ENSBGRG00000008957(TNNC1);ENSBGRG00000010880(TCAP);ENSBGRG00000013402(MYL2);ENSBGRG00000014327(MYO18B);ENSBGRG00000015603(FHOD3);ENSBGRG00000022389(RYR2);ENSBGRG00000026643(ADAMTS9);ENSBGRG00000026685(MYH10)
GO:0002433	immune response-regulating cell surface receptor signaling pathway involved in phagocytosis	2	4	0.00318323	0.155868	ENSBGRG00000016494(PTPRC);ENSBGRG00000018451(MYO1G)
GO:0010881	regulation of cardiac muscle contraction by regulation of the release of sequestered calcium ion	2	4	0.00318323	0.155868	ENSBGRG00000007757(CASQ2);ENSBGRG00000022389(RYR2)
GO:0031999	negative regulation of fatty acid beta-oxidation	2	4	0.00318323	0.155868	ENSBGRG00000004497(ETFBKMT);ENSBGRG00000014462(PLIN5)
GO:0038096	Fc-gamma receptor signaling pathway involved in phagocytosis	2	4	0.00318323	0.155868	ENSBGRG00000016494(PTPRC);ENSBGRG00000018451(MYO1G)
GO:0071313	cellular response to caffeine	2	4	0.00318323	0.155868	ENSBGRG00000007757(CASQ2);ENSBGRG00000022389(RYR2)
GO:0009126	purine nucleoside monophosphate metabolic process	11	178	0.00318621	0.155868	ENSBGRG00000002005(-);ENSBGRG00000004237(AMPD3);ENSBGRG00000006169(HK2);ENSBGRG00000014022(AK4);ENSBGRG00000016024(ATP5MC3);ENSBGRG00000020868(HTR2A);ENSBGRG00000020937(-);ENSBGRG00000022140(-);ENSBGRG00000022156(-);ENSBGRG00000022367(UQCR10);ENSBGRG00000026020(PPIF)
GO:0044283	small molecule biosynthetic process	19	404	0.00318677	0.155868	ENSBGRG00000000117(SOD1);ENSBGRG00000002007(ELOVL6);ENSBGRG00000003295(MGST3);ENSBGRG00000003324(ACADM);ENSBGRG00000005125(HMGCL);ENSBGRG00000005883(LPL);ENSBGRG00000006169(HK2);ENSBGRG00000007541(ASNS);ENSBGRG00000010267(SMPDL3A);ENSBGRG00000012662(PPTC7);ENSBGRG00000013096(NT5M);ENSBGRG00000014010(SESN2);ENSBGRG00000018611(COQ6);ENSBGRG00000018839(HSD17B8);ENSBGRG00000020463(NR1D1);ENSBGRG00000…
GO:0006163	purine nucleotide metabolic process	15	287	0.00321089	0.155868	ENSBGRG00000002005(-);ENSBGRG00000004237(AMPD3);ENSBGRG00000006169(HK2);ENSBGRG00000011492(SULT1C4);ENSBGRG00000014022(AK4);ENSBGRG00000014669(SUCLG2);ENSBGRG00000016024(ATP5MC3);ENSBGRG00000018127(PANK1);ENSBGRG00000018891(ACOT8);ENSBGRG00000020868(HTR2A);ENSBGRG00000020937(-);ENSBGRG00000022140(-);ENSBGRG00000022156(-);ENSBGRG00000022367(UQCR10);ENSBGRG00000026020(PPIF)
GO:0003013	circulatory system process	14	259	0.00322512	0.155868	ENSBGRG00000000117(SOD1);ENSBGRG00000005544(ANGPT1);ENSBGRG00000006302(-);ENSBGRG00000007757(CASQ2);ENSBGRG00000008957(TNNC1);ENSBGRG00000010880(TCAP);ENSBGRG00000011535(SLC2A5);ENSBGRG00000013402(MYL2);ENSBGRG00000013926(TMEM65);ENSBGRG00000016330(ARHGAP35);ENSBGRG00000018281(ADRB2);ENSBGRG00000019241(CPA3);ENSBGRG00000022389(RYR2);ENSBGRG00000024137(IRX5)
GO:0051186	cofactor metabolic process	15	288	0.00331737	0.158394	ENSBGRG00000000117(SOD1);ENSBGRG00000006128(ALAD);ENSBGRG00000006169(HK2);ENSBGRG00000006234(PRDX2);ENSBGRG00000007653(ALAS2);ENSBGRG00000010263(-);ENSBGRG00000012662(PPTC7);ENSBGRG00000014669(SUCLG2);ENSBGRG00000018127(PANK1);ENSBGRG00000018611(COQ6);ENSBGRG00000018891(ACOT8);ENSBGRG00000020868(HTR2A);ENSBGRG00000022227(GOT1);ENSBGRG00000025506(CYP1A1);ENSBGRG00000026518(COQ3)
GO:1903018	regulation of glycoprotein metabolic process	4	27	0.00339139	0.160001	ENSBGRG00000016579(AATF);ENSBGRG00000017887(-);ENSBGRG00000018891(ACOT8);ENSBGRG00000022541(MT3)
GO:0004222	metalloendopeptidase activity	8	103	0.00343078	0.233055	ENSBGRG00000008681(PHEX);ENSBGRG00000008955(ADAM21);ENSBGRG00000009643(MME);ENSBGRG00000010796(PMPCB);ENSBGRG00000014213(ADAM32);ENSBGRG00000025401(ADAMTS10);ENSBGRG00000026205(ADAMTS3);ENSBGRG00000026643(ADAMTS9)
GO:0005759	mitochondrial matrix	10	155	0.0034374	0.0594178	ENSBGRG00000002883(PCCB);ENSBGRG00000004497(ETFBKMT);ENSBGRG00000004938(MRPS14);ENSBGRG00000007604(DBT);ENSBGRG00000007653(ALAS2);ENSBGRG00000010796(PMPCB);ENSBGRG00000012662(PPTC7);ENSBGRG00000014022(AK4);ENSBGRG00000018839(HSD17B8);ENSBGRG00000025552(MRPL12)
GO:0051209	release of sequestered calcium ion into cytosol	6	63	0.00349479	0.161045	ENSBGRG00000007757(CASQ2);ENSBGRG00000016494(PTPRC);ENSBGRG00000020868(HTR2A);ENSBGRG00000020914(PTPN6);ENSBGRG00000022389(RYR2);ENSBGRG00000026909(CYBA)
GO:0051283	negative regulation of sequestering of calcium ion	6	63	0.00349479	0.161045	ENSBGRG00000007757(CASQ2);ENSBGRG00000016494(PTPRC);ENSBGRG00000020868(HTR2A);ENSBGRG00000020914(PTPN6);ENSBGRG00000022389(RYR2);ENSBGRG00000026909(CYBA)
GO:0009161	ribonucleoside monophosphate metabolic process	11	181	0.00361993	0.16302	ENSBGRG00000002005(-);ENSBGRG00000004237(AMPD3);ENSBGRG00000006169(HK2);ENSBGRG00000014022(AK4);ENSBGRG00000016024(ATP5MC3);ENSBGRG00000020868(HTR2A);ENSBGRG00000020937(-);ENSBGRG00000022140(-);ENSBGRG00000022156(-);ENSBGRG00000022367(UQCR10);ENSBGRG00000026020(PPIF)
GO:0009205	purine ribonucleoside triphosphate metabolic process	11	181	0.00361993	0.16302	ENSBGRG00000002005(-);ENSBGRG00000004237(AMPD3);ENSBGRG00000006169(HK2);ENSBGRG00000014022(AK4);ENSBGRG00000016024(ATP5MC3);ENSBGRG00000020868(HTR2A);ENSBGRG00000020937(-);ENSBGRG00000022140(-);ENSBGRG00000022156(-);ENSBGRG00000022367(UQCR10);ENSBGRG00000026020(PPIF)
GO:0045807	positive regulation of endocytosis	7	85	0.00375995	0.164706	ENSBGRG00000000117(SOD1);ENSBGRG00000005544(ANGPT1);ENSBGRG00000016494(PTPRC);ENSBGRG00000019844(CD36);ENSBGRG00000021707(MYO18A);ENSBGRG00000025983(C3);ENSBGRG00000026909(CYBA)
GO:0010927	cellular component assembly involved in morphogenesis	6	64	0.00378205	0.164706	ENSBGRG00000007757(CASQ2);ENSBGRG00000010880(TCAP);ENSBGRG00000013402(MYL2);ENSBGRG00000015603(FHOD3);ENSBGRG00000020861(DAG1);ENSBGRG00000026685(MYH10)
GO:0055007	cardiac muscle cell differentiation	6	64	0.00378205	0.164706	ENSBGRG00000003324(ACADM);ENSBGRG00000010880(TCAP);ENSBGRG00000013402(MYL2);ENSBGRG00000014327(MYO18B);ENSBGRG00000015603(FHOD3);ENSBGRG00000026685(MYH10)
GO:0015077	monovalent inorganic cation transmembrane transporter activity	16	312	0.00380287	0.233055	ENSBGRG00000001752(KCNH3);ENSBGRG00000002891(-);ENSBGRG00000003053(SLC39A8);ENSBGRG00000003951(-);ENSBGRG00000011476(KCNN2);ENSBGRG00000012009(-);ENSBGRG00000012223(KCNC1);ENSBGRG00000016024(ATP5MC3);ENSBGRG00000017911(-);ENSBGRG00000018940(COX7A1);ENSBGRG00000019545(SLC6A6);ENSBGRG00000020937(-);ENSBGRG00000021861(COX6A2);ENSBGRG00000022140(-);ENSBGRG00000022156(-);ENSBGRG00000025509(KCNB1)
GO:0014704	intercalated disc	4	28	0.00382119	0.0637743	ENSBGRG00000005556(VAMP5);ENSBGRG00000013926(TMEM65);ENSBGRG00000021031(MYH1);ENSBGRG00000024043(NRAP)
GO:0006743	ubiquinone metabolic process	3	14	0.00382914	0.164944	ENSBGRG00000012662(PPTC7);ENSBGRG00000018611(COQ6);ENSBGRG00000026518(COQ3)
GO:0002920	regulation of humoral immune response	4	28	0.00388464	0.165251	ENSBGRG00000008946(SUSD4);ENSBGRG00000016494(PTPRC);ENSBGRG00000020914(PTPN6);ENSBGRG00000025983(C3)
GO:0009199	ribonucleoside triphosphate metabolic process	11	183	0.00393446	0.165251	ENSBGRG00000002005(-);ENSBGRG00000004237(AMPD3);ENSBGRG00000006169(HK2);ENSBGRG00000014022(AK4);ENSBGRG00000016024(ATP5MC3);ENSBGRG00000020868(HTR2A);ENSBGRG00000020937(-);ENSBGRG00000022140(-);ENSBGRG00000022156(-);ENSBGRG00000022367(UQCR10);ENSBGRG00000026020(PPIF)
GO:0009127	purine nucleoside monophosphate biosynthetic process	8	109	0.00407889	0.165251	ENSBGRG00000004237(AMPD3);ENSBGRG00000006169(HK2);ENSBGRG00000014022(AK4);ENSBGRG00000016024(ATP5MC3);ENSBGRG00000020868(HTR2A);ENSBGRG00000020937(-);ENSBGRG00000022140(-);ENSBGRG00000022156(-)
GO:0009168	purine ribonucleoside monophosphate biosynthetic process	8	109	0.00407889	0.165251	ENSBGRG00000004237(AMPD3);ENSBGRG00000006169(HK2);ENSBGRG00000014022(AK4);ENSBGRG00000016024(ATP5MC3);ENSBGRG00000020868(HTR2A);ENSBGRG00000020937(-);ENSBGRG00000022140(-);ENSBGRG00000022156(-)
GO:0003015	heart process	9	133	0.00408506	0.165251	ENSBGRG00000000117(SOD1);ENSBGRG00000006302(-);ENSBGRG00000007757(CASQ2);ENSBGRG00000008957(TNNC1);ENSBGRG00000010880(TCAP);ENSBGRG00000013402(MYL2);ENSBGRG00000013926(TMEM65);ENSBGRG00000022389(RYR2);ENSBGRG00000024137(IRX5)
GO:0051282	regulation of sequestering of calcium ion	6	65	0.00408646	0.165251	ENSBGRG00000007757(CASQ2);ENSBGRG00000016494(PTPRC);ENSBGRG00000020868(HTR2A);ENSBGRG00000020914(PTPN6);ENSBGRG00000022389(RYR2);ENSBGRG00000026909(CYBA)
GO:0009144	purine nucleoside triphosphate metabolic process	11	185	0.00427044	0.170947	ENSBGRG00000002005(-);ENSBGRG00000004237(AMPD3);ENSBGRG00000006169(HK2);ENSBGRG00000014022(AK4);ENSBGRG00000016024(ATP5MC3);ENSBGRG00000020868(HTR2A);ENSBGRG00000020937(-);ENSBGRG00000022140(-);ENSBGRG00000022156(-);ENSBGRG00000022367(UQCR10);ENSBGRG00000026020(PPIF)
GO:0051208	sequestering of calcium ion	6	66	0.00440861	0.174713	ENSBGRG00000007757(CASQ2);ENSBGRG00000016494(PTPRC);ENSBGRG00000020868(HTR2A);ENSBGRG00000020914(PTPN6);ENSBGRG00000022389(RYR2);ENSBGRG00000026909(CYBA)
GO:0009991	response to extracellular stimulus	12	213	0.004471	0.175431	ENSBGRG00000003324(ACADM);ENSBGRG00000004733(SELL);ENSBGRG00000005883(LPL);ENSBGRG00000007541(ASNS);ENSBGRG00000008431(VCAM1);ENSBGRG00000014010(SESN2);ENSBGRG00000016330(ARHGAP35);ENSBGRG00000016494(PTPRC);ENSBGRG00000018281(ADRB2);ENSBGRG00000020407(SPP1);ENSBGRG00000022541(MT3);ENSBGRG00000025613(TMEM135)
GO:0009605	response to external stimulus	45	1295	0.00464438	0.180448	ENSBGRG00000000117(SOD1);ENSBGRG00000000658(BMPR1B);ENSBGRG00000003324(ACADM);ENSBGRG00000004469(ALCAM);ENSBGRG00000004733(SELL);ENSBGRG00000004871(USP53);ENSBGRG00000005544(ANGPT1);ENSBGRG00000005883(LPL);ENSBGRG00000006234(PRDX2);ENSBGRG00000007089(ACKR4);ENSBGRG00000007541(ASNS);ENSBGRG00000008431(VCAM1);ENSBGRG00000008946(SUSD4);ENSBGRG00000010880(TCAP);ENSBGRG00000012786(PPL);ENSBGRG00000013…
GO:0035584	calcium-mediated signaling using intracellular calcium source	3	15	0.00470414	0.180995	ENSBGRG00000008431(VCAM1);ENSBGRG00000016494(PTPRC);ENSBGRG00000022389(RYR2)
GO:0071949	FAD binding	4	29	0.00489683	0.233055	ENSBGRG00000005834(MICAL2);ENSBGRG00000009131(NQO2);ENSBGRG00000018611(COQ6);ENSBGRG00000023172(ACOX1)
GO:0010883	regulation of lipid storage	4	30	0.00501223	0.181579	ENSBGRG00000005883(LPL);ENSBGRG00000014462(PLIN5);ENSBGRG00000019844(CD36);ENSBGRG00000025983(C3)
GO:0009156	ribonucleoside monophosphate biosynthetic process	8	113	0.00507167	0.181579	ENSBGRG00000004237(AMPD3);ENSBGRG00000006169(HK2);ENSBGRG00000014022(AK4);ENSBGRG00000016024(ATP5MC3);ENSBGRG00000020868(HTR2A);ENSBGRG00000020937(-);ENSBGRG00000022140(-);ENSBGRG00000022156(-)
GO:0051393	alpha-actinin binding	3	15	0.00509539	0.233055	ENSBGRG00000011476(KCNN2);ENSBGRG00000020861(DAG1);ENSBGRG00000024043(NRAP)
GO:1902532	negative regulation of intracellular signal transduction	16	332	0.00521861	0.181579	ENSBGRG00000002608(UCHL1);ENSBGRG00000004142(PSCA);ENSBGRG00000006454(ARNTL);ENSBGRG00000007757(CASQ2);ENSBGRG00000013386(RIPOR2);ENSBGRG00000014010(SESN2);ENSBGRG00000014025(TLE1);ENSBGRG00000015028(DUSP1);ENSBGRG00000016330(ARHGAP35);ENSBGRG00000016494(PTPRC);ENSBGRG00000020463(NR1D1);ENSBGRG00000020861(DAG1);ENSBGRG00000020914(PTPN6);ENSBGRG00000021566(PKHD1);ENSBGRG00000026020(PPIF);ENSBGRG00…
GO:0010886	positive regulation of cholesterol storage	2	5	0.00522333	0.181579	ENSBGRG00000005883(LPL);ENSBGRG00000019844(CD36)
GO:0010890	positive regulation of sequestering of triglyceride	2	5	0.00522333	0.181579	ENSBGRG00000005883(LPL);ENSBGRG00000014462(PLIN5)
GO:0031000	response to caffeine	2	5	0.00522333	0.181579	ENSBGRG00000007757(CASQ2);ENSBGRG00000022389(RYR2)
GO:0036270	response to diuretic	2	5	0.00522333	0.181579	ENSBGRG00000007757(CASQ2);ENSBGRG00000022389(RYR2)
GO:0043173	nucleotide salvage	2	5	0.00522333	0.181579	ENSBGRG00000004237(AMPD3);ENSBGRG00000018254(FCSK)
GO:0098735	positive regulation of the force of heart contraction	2	5	0.00522333	0.181579	ENSBGRG00000013402(MYL2);ENSBGRG00000022389(RYR2)
GO:1904502	regulation of lipophagy	2	5	0.00522333	0.181579	ENSBGRG00000014010(SESN2);ENSBGRG00000018281(ADRB2)
GO:1904504	positive regulation of lipophagy	2	5	0.00522333	0.181579	ENSBGRG00000014010(SESN2);ENSBGRG00000018281(ADRB2)
GO:0055086	nucleobase-containing small molecule metabolic process	19	424	0.005349	0.184331	ENSBGRG00000002005(-);ENSBGRG00000004237(AMPD3);ENSBGRG00000005648(DPYD);ENSBGRG00000006169(HK2);ENSBGRG00000010267(SMPDL3A);ENSBGRG00000011492(SULT1C4);ENSBGRG00000013096(NT5M);ENSBGRG00000014022(AK4);ENSBGRG00000014669(SUCLG2);ENSBGRG00000016024(ATP5MC3);ENSBGRG00000018127(PANK1);ENSBGRG00000018254(FCSK);ENSBGRG00000018891(ACOT8);ENSBGRG00000020868(HTR2A);ENSBGRG00000020937(-);ENSBGRG0000002214…
GO:0009117	nucleotide metabolic process	17	364	0.0055176	0.188502	ENSBGRG00000002005(-);ENSBGRG00000004237(AMPD3);ENSBGRG00000006169(HK2);ENSBGRG00000011492(SULT1C4);ENSBGRG00000013096(NT5M);ENSBGRG00000014022(AK4);ENSBGRG00000014669(SUCLG2);ENSBGRG00000016024(ATP5MC3);ENSBGRG00000018127(PANK1);ENSBGRG00000018254(FCSK);ENSBGRG00000018891(ACOT8);ENSBGRG00000020868(HTR2A);ENSBGRG00000020937(-);ENSBGRG00000022140(-);ENSBGRG00000022156(-);ENSBGRG00000022367(UQCR10)…
GO:0071260	cellular response to mechanical stimulus	4	31	0.00565036	0.191388	ENSBGRG00000013386(RIPOR2);ENSBGRG00000021013(CD40);ENSBGRG00000021665(BAG3);ENSBGRG00000023427(MAP3K14)
GO:0071496	cellular response to external stimulus	10	166	0.00576796	0.193715	ENSBGRG00000005883(LPL);ENSBGRG00000007541(ASNS);ENSBGRG00000008431(VCAM1);ENSBGRG00000013386(RIPOR2);ENSBGRG00000014010(SESN2);ENSBGRG00000016330(ARHGAP35);ENSBGRG00000016494(PTPRC);ENSBGRG00000021013(CD40);ENSBGRG00000021665(BAG3);ENSBGRG00000023427(MAP3K14)
GO:0000165	MAPK cascade	20	459	0.00586314	0.195257	ENSBGRG00000000117(SOD1);ENSBGRG00000001427(HIPK2);ENSBGRG00000002608(UCHL1);ENSBGRG00000004142(PSCA);ENSBGRG00000005544(ANGPT1);ENSBGRG00000006234(PRDX2);ENSBGRG00000010000(FZD10);ENSBGRG00000010071(EDA2R);ENSBGRG00000015028(DUSP1);ENSBGRG00000016494(PTPRC);ENSBGRG00000018281(ADRB2);ENSBGRG00000019844(CD36);ENSBGRG00000020861(DAG1);ENSBGRG00000020868(HTR2A);ENSBGRG00000020914(PTPN6);ENSBGRG00000…
GO:0030175	filopodium	5	50	0.00600286	0.0968462	ENSBGRG00000007931(IQGAP2);ENSBGRG00000008431(VCAM1);ENSBGRG00000013386(RIPOR2);ENSBGRG00000018451(MYO1G);ENSBGRG00000020861(DAG1)
GO:0044248	cellular catabolic process	43	1242	0.00602231	0.198887	ENSBGRG00000000549(ATG101);ENSBGRG00000001427(HIPK2);ENSBGRG00000002608(UCHL1);ENSBGRG00000003324(ACADM);ENSBGRG00000004497(ETFBKMT);ENSBGRG00000005648(DPYD);ENSBGRG00000005883(LPL);ENSBGRG00000005908(USP28);ENSBGRG00000006128(ALAD);ENSBGRG00000006169(HK2);ENSBGRG00000006234(PRDX2);ENSBGRG00000006454(ARNTL);ENSBGRG00000006547(FASTKD1);ENSBGRG00000007587(ULK1);ENSBGRG00000009537(PATL2);ENSBGRG0000…
GO:0023014	signal transduction by protein phosphorylation	20	462	0.00628771	0.205936	ENSBGRG00000000117(SOD1);ENSBGRG00000001427(HIPK2);ENSBGRG00000002608(UCHL1);ENSBGRG00000004142(PSCA);ENSBGRG00000005544(ANGPT1);ENSBGRG00000006234(PRDX2);ENSBGRG00000010000(FZD10);ENSBGRG00000010071(EDA2R);ENSBGRG00000015028(DUSP1);ENSBGRG00000016494(PTPRC);ENSBGRG00000018281(ADRB2);ENSBGRG00000019844(CD36);ENSBGRG00000020861(DAG1);ENSBGRG00000020868(HTR2A);ENSBGRG00000020914(PTPN6);ENSBGRG00000…
GO:0051188	cofactor biosynthetic process	10	169	0.00652378	0.21026	ENSBGRG00000000117(SOD1);ENSBGRG00000006128(ALAD);ENSBGRG00000006169(HK2);ENSBGRG00000007653(ALAS2);ENSBGRG00000012662(PPTC7);ENSBGRG00000018127(PANK1);ENSBGRG00000018611(COQ6);ENSBGRG00000020868(HTR2A);ENSBGRG00000025506(CYP1A1);ENSBGRG00000026518(COQ3)
GO:0009124	nucleoside monophosphate biosynthetic process	8	118	0.00656116	0.21026	ENSBGRG00000004237(AMPD3);ENSBGRG00000006169(HK2);ENSBGRG00000014022(AK4);ENSBGRG00000016024(ATP5MC3);ENSBGRG00000020868(HTR2A);ENSBGRG00000020937(-);ENSBGRG00000022140(-);ENSBGRG00000022156(-)
GO:0008092	cytoskeletal protein binding	26	640	0.00663055	0.233055	ENSBGRG00000001627(MYO1B);ENSBGRG00000002063(HSPB7);ENSBGRG00000005218(NRCAM);ENSBGRG00000005834(MICAL2);ENSBGRG00000007931(IQGAP2);ENSBGRG00000008636(DYNC1I1);ENSBGRG00000008957(TNNC1);ENSBGRG00000010286(IFT81);ENSBGRG00000010880(TCAP);ENSBGRG00000011476(KCNN2);ENSBGRG00000012223(KCNC1);ENSBGRG00000013402(MYL2);ENSBGRG00000016072(APC2);ENSBGRG00000016494(PTPRC);ENSBGRG00000020698(EFHC1);ENSBGRG0…
GO:0098657	import into cell	17	371	0.00663617	0.21026	ENSBGRG00000000117(SOD1);ENSBGRG00000003053(SLC39A8);ENSBGRG00000005544(ANGPT1);ENSBGRG00000006153(FCN1);ENSBGRG00000011535(SLC2A5);ENSBGRG00000012465(STX1A);ENSBGRG00000014161(GRK3);ENSBGRG00000016494(PTPRC);ENSBGRG00000017752(-);ENSBGRG00000018281(ADRB2);ENSBGRG00000018451(MYO1G);ENSBGRG00000019844(CD36);ENSBGRG00000021707(MYO18A);ENSBGRG00000025983(C3);ENSBGRG00000026909(CYBA);MSTRG.7656(C4);M…
GO:0097553	calcium ion transmembrane import into cytosol	6	72	0.00674815	0.21026	ENSBGRG00000007757(CASQ2);ENSBGRG00000016494(PTPRC);ENSBGRG00000020868(HTR2A);ENSBGRG00000020914(PTPN6);ENSBGRG00000022389(RYR2);ENSBGRG00000026909(CYBA)
GO:0003779	actin binding	14	274	0.0067868	0.233055	ENSBGRG00000001627(MYO1B);ENSBGRG00000005834(MICAL2);ENSBGRG00000007931(IQGAP2);ENSBGRG00000008957(TNNC1);ENSBGRG00000013402(MYL2);ENSBGRG00000020861(DAG1);ENSBGRG00000021031(MYH1);ENSBGRG00000021707(MYO18A);ENSBGRG00000024043(NRAP);ENSBGRG00000025182(-);ENSBGRG00000025196(-);ENSBGRG00000026685(MYH10);MSTRG.1606(SVIL);MSTRG.4370(--)
GO:0030947	regulation of vascular endothelial growth factor receptor signaling pathway	3	17	0.00679112	0.21026	ENSBGRG00000022541(MT3);ENSBGRG00000026263(TMEM204);ENSBGRG00000026568(MMRN2)
GO:0090322	regulation of superoxide metabolic process	3	17	0.00679112	0.21026	ENSBGRG00000000117(SOD1);ENSBGRG00000016579(AATF);ENSBGRG00000019844(CD36)
GO:1901661	quinone metabolic process	3	17	0.00679112	0.21026	ENSBGRG00000012662(PPTC7);ENSBGRG00000018611(COQ6);ENSBGRG00000026518(COQ3)
GO:0044455	mitochondrial membrane part	9	145	0.00692331	0.108093	ENSBGRG00000009527(-);ENSBGRG00000009559(-);ENSBGRG00000018940(COX7A1);ENSBGRG00000019621(NDUFB1);ENSBGRG00000020937(-);ENSBGRG00000021861(COX6A2);ENSBGRG00000022140(-);ENSBGRG00000022367(UQCR10);ENSBGRG00000025225(APOOL)
GO:0004129	cytochrome-c oxidase activity	4	32	0.0070064	0.233055	ENSBGRG00000002891(-);ENSBGRG00000012009(-);ENSBGRG00000018940(COX7A1);ENSBGRG00000021861(COX6A2)
GO:0015002	heme-copper terminal oxidase activity	4	32	0.0070064	0.233055	ENSBGRG00000002891(-);ENSBGRG00000012009(-);ENSBGRG00000018940(COX7A1);ENSBGRG00000021861(COX6A2)
GO:0016675	oxidoreductase activity, acting on a heme group of donors	4	32	0.0070064	0.233055	ENSBGRG00000002891(-);ENSBGRG00000012009(-);ENSBGRG00000018940(COX7A1);ENSBGRG00000021861(COX6A2)
GO:0016676	oxidoreductase activity, acting on a heme group of donors, oxygen as acceptor	4	32	0.0070064	0.233055	ENSBGRG00000002891(-);ENSBGRG00000012009(-);ENSBGRG00000018940(COX7A1);ENSBGRG00000021861(COX6A2)
GO:0023051	regulation of signaling	65	2068	0.00711339	0.21853	ENSBGRG00000000117(SOD1);ENSBGRG00000000658(BMPR1B);ENSBGRG00000001375(CLSTN2);ENSBGRG00000001427(HIPK2);ENSBGRG00000001615(DOT1L);ENSBGRG00000002408(FRZB);ENSBGRG00000002579(FAIM2);ENSBGRG00000002608(UCHL1);ENSBGRG00000004142(PSCA);ENSBGRG00000005544(ANGPT1);ENSBGRG00000006203(MFNG);ENSBGRG00000006234(PRDX2);ENSBGRG00000006454(ARNTL);ENSBGRG00000007757(CASQ2);ENSBGRG00000008504(WLS);ENSBGRG00000…
GO:1905954	positive regulation of lipid localization	5	52	0.00722949	0.219416	ENSBGRG00000005883(LPL);ENSBGRG00000014462(PLIN5);ENSBGRG00000019844(CD36);ENSBGRG00000020407(SPP1);ENSBGRG00000025983(C3)
GO:0006754	ATP biosynthetic process	7	96	0.00730833	0.219416	ENSBGRG00000006169(HK2);ENSBGRG00000014022(AK4);ENSBGRG00000016024(ATP5MC3);ENSBGRG00000020868(HTR2A);ENSBGRG00000020937(-);ENSBGRG00000022140(-);ENSBGRG00000022156(-)
GO:0043524	negative regulation of neuron apoptotic process	7	96	0.00730833	0.219416	ENSBGRG00000000117(SOD1);ENSBGRG00000001427(HIPK2);ENSBGRG00000002513(CNTFR);ENSBGRG00000002579(FAIM2);ENSBGRG00000003115(EN1);ENSBGRG00000005544(ANGPT1);ENSBGRG00000022541(MT3)
GO:0008237	metallopeptidase activity	10	167	0.00731053	0.233055	ENSBGRG00000008681(PHEX);ENSBGRG00000008955(ADAM21);ENSBGRG00000009643(MME);ENSBGRG00000010490(CPZ);ENSBGRG00000010796(PMPCB);ENSBGRG00000014213(ADAM32);ENSBGRG00000019241(CPA3);ENSBGRG00000025401(ADAMTS10);ENSBGRG00000026205(ADAMTS3);ENSBGRG00000026643(ADAMTS9)
GO:0010561	negative regulation of glycoprotein biosynthetic process	2	6	0.00771405	0.223144	ENSBGRG00000016579(AATF);ENSBGRG00000018891(ACOT8)
GO:0038094	Fc-gamma receptor signaling pathway	2	6	0.00771405	0.223144	ENSBGRG00000016494(PTPRC);ENSBGRG00000018451(MYO1G)
GO:0051284	positive regulation of sequestering of calcium ion	2	6	0.00771405	0.223144	ENSBGRG00000007757(CASQ2);ENSBGRG00000022389(RYR2)
GO:0061724	lipophagy	2	6	0.00771405	0.223144	ENSBGRG00000014010(SESN2);ENSBGRG00000018281(ADRB2)
GO:0150094	amyloid-beta clearance by cellular catabolic process	2	6	0.00771405	0.223144	ENSBGRG00000009643(MME);ENSBGRG00000019844(CD36)
GO:0050660	flavin adenine dinucleotide binding	6	72	0.00772628	0.233055	ENSBGRG00000003324(ACADM);ENSBGRG00000005834(MICAL2);ENSBGRG00000009131(NQO2);ENSBGRG00000018611(COQ6);ENSBGRG00000023172(ACOX1);ENSBGRG00000026412(ACADS)
GO:0042692	muscle cell differentiation	12	229	0.00784622	0.225101	ENSBGRG00000001761(IFRD1);ENSBGRG00000002608(UCHL1);ENSBGRG00000003324(ACADM);ENSBGRG00000007757(CASQ2);ENSBGRG00000010880(TCAP);ENSBGRG00000013386(RIPOR2);ENSBGRG00000013402(MYL2);ENSBGRG00000014327(MYO18B);ENSBGRG00000015603(FHOD3);ENSBGRG00000024741(CACNA2D2);ENSBGRG00000026263(TMEM204);ENSBGRG00000026685(MYH10)
GO:0009897	external side of plasma membrane	9	148	0.00788048	0.11262	ENSBGRG00000004469(ALCAM);ENSBGRG00000004733(SELL);ENSBGRG00000006153(FCN1);ENSBGRG00000008065(TRDC);ENSBGRG00000008431(VCAM1);ENSBGRG00000016494(PTPRC);ENSBGRG00000019844(CD36);ENSBGRG00000020861(DAG1);ENSBGRG00000021013(CD40)
GO:0044215	other organism	3	18	0.00791134	0.11262	ENSBGRG00000003951(-);MSTRG.7656(C4);MSTRG.7659(C4)
GO:0044217	other organism part	3	18	0.00791134	0.11262	ENSBGRG00000003951(-);MSTRG.7656(C4);MSTRG.7659(C4)
GO:0051146	striated muscle cell differentiation	10	174	0.0079521	0.225101	ENSBGRG00000002608(UCHL1);ENSBGRG00000003324(ACADM);ENSBGRG00000007757(CASQ2);ENSBGRG00000010880(TCAP);ENSBGRG00000013386(RIPOR2);ENSBGRG00000013402(MYL2);ENSBGRG00000014327(MYO18B);ENSBGRG00000015603(FHOD3);ENSBGRG00000024741(CACNA2D2);ENSBGRG00000026685(MYH10)
GO:0070371	ERK1 and ERK2 cascade	10	174	0.0079521	0.225101	ENSBGRG00000004142(PSCA);ENSBGRG00000005544(ANGPT1);ENSBGRG00000016494(PTPRC);ENSBGRG00000019844(CD36);ENSBGRG00000020868(HTR2A);ENSBGRG00000020914(PTPN6);ENSBGRG00000021566(PKHD1);ENSBGRG00000022541(MT3);ENSBGRG00000024475(IQGAP3);ENSBGRG00000026316(CHI3L1)
GO:1901137	carbohydrate derivative biosynthetic process	19	443	0.00840207	0.236152	ENSBGRG00000002273(ST3GAL6);ENSBGRG00000003053(SLC39A8);ENSBGRG00000003257(TMTC1);ENSBGRG00000004237(AMPD3);ENSBGRG00000005544(ANGPT1);ENSBGRG00000006169(HK2);ENSBGRG00000006203(MFNG);ENSBGRG00000014022(AK4);ENSBGRG00000016024(ATP5MC3);ENSBGRG00000016579(AATF);ENSBGRG00000017887(-);ENSBGRG00000018127(PANK1);ENSBGRG00000018254(FCSK);ENSBGRG00000018891(ACOT8);ENSBGRG00000020868(HTR2A);ENSBGRG000000…
GO:1901135	carbohydrate derivative metabolic process	27	706	0.00848175	0.236712	ENSBGRG00000002005(-);ENSBGRG00000002273(ST3GAL6);ENSBGRG00000003053(SLC39A8);ENSBGRG00000003257(TMTC1);ENSBGRG00000004237(AMPD3);ENSBGRG00000005544(ANGPT1);ENSBGRG00000005648(DPYD);ENSBGRG00000006169(HK2);ENSBGRG00000006203(MFNG);ENSBGRG00000011492(SULT1C4);ENSBGRG00000013096(NT5M);ENSBGRG00000014022(AK4);ENSBGRG00000014669(SUCLG2);ENSBGRG00000016024(ATP5MC3);ENSBGRG00000016579(AATF);ENSBGRG0000…
GO:0006897	endocytosis	15	320	0.00859234	0.238122	ENSBGRG00000000117(SOD1);ENSBGRG00000005544(ANGPT1);ENSBGRG00000006153(FCN1);ENSBGRG00000012465(STX1A);ENSBGRG00000014161(GRK3);ENSBGRG00000016494(PTPRC);ENSBGRG00000017752(-);ENSBGRG00000018281(ADRB2);ENSBGRG00000018451(MYO1G);ENSBGRG00000019844(CD36);ENSBGRG00000021707(MYO18A);ENSBGRG00000025983(C3);ENSBGRG00000026909(CYBA);MSTRG.7656(C4);MSTRG.7659(C4)
GO:0006956	complement activation	4	35	0.00873984	0.238869	ENSBGRG00000008946(SUSD4);ENSBGRG00000025983(C3);MSTRG.7656(C4);MSTRG.7659(C4)
GO:0042771	intrinsic apoptotic signaling pathway in response to DNA damage by p53 class mediator	4	35	0.00873984	0.238869	ENSBGRG00000001427(HIPK2);ENSBGRG00000005908(USP28);ENSBGRG00000012912(AEN);ENSBGRG00000026131(PHLDA3)
GO:0072331	signal transduction by p53 class mediator	7	100	0.00907251	0.246263	ENSBGRG00000001427(HIPK2);ENSBGRG00000005908(USP28);ENSBGRG00000012912(AEN);ENSBGRG00000014010(SESN2);ENSBGRG00000014011(PERP);ENSBGRG00000015640(PRMT6);ENSBGRG00000026131(PHLDA3)
GO:0002790	peptide secretion	16	356	0.00990899	0.263066	ENSBGRG00000003951(-);ENSBGRG00000005073(MAFA);ENSBGRG00000005544(ANGPT1);ENSBGRG00000005883(LPL);ENSBGRG00000006153(FCN1);ENSBGRG00000006454(ARNTL);ENSBGRG00000008504(WLS);ENSBGRG00000012108(RAPGEF4);ENSBGRG00000012465(STX1A);ENSBGRG00000013649(FAM3B);ENSBGRG00000019844(CD36);ENSBGRG00000020463(NR1D1);ENSBGRG00000021707(MYO18A);ENSBGRG00000025509(KCNB1);ENSBGRG00000026316(CHI3L1);ENSBGRG00000026…
GO:0009056	catabolic process	46	1393	0.0104707	0.263066	ENSBGRG00000000549(ATG101);ENSBGRG00000001427(HIPK2);ENSBGRG00000002608(UCHL1);ENSBGRG00000003324(ACADM);ENSBGRG00000003583(HINT2);ENSBGRG00000004497(ETFBKMT);ENSBGRG00000005648(DPYD);ENSBGRG00000005883(LPL);ENSBGRG00000005908(USP28);ENSBGRG00000006128(ALAD);ENSBGRG00000006169(HK2);ENSBGRG00000006234(PRDX2);ENSBGRG00000006454(ARNTL);ENSBGRG00000006547(FASTKD1);ENSBGRG00000007587(ULK1);ENSBGRG0000…
GO:1990316	Atg1/ULK1 kinase complex	2	7	0.0105438	0.144065	ENSBGRG00000007587(ULK1);ENSBGRG00000014010(SESN2)
GO:0016999	antibiotic metabolic process	5	57	0.0105981	0.263066	ENSBGRG00000000117(SOD1);ENSBGRG00000006234(PRDX2);ENSBGRG00000011492(SULT1C4);ENSBGRG00000014669(SUCLG2);ENSBGRG00000025506(CYP1A1)
GO:1903409	reactive oxygen species biosynthetic process	5	57	0.0105981	0.263066	ENSBGRG00000000117(SOD1);ENSBGRG00000019844(CD36);ENSBGRG00000025506(CYP1A1);ENSBGRG00000025522(PTGIS);ENSBGRG00000026909(CYBA)
GO:0034113	heterotypic cell-cell adhesion	4	37	0.0106295	0.263066	ENSBGRG00000008431(VCAM1);ENSBGRG00000014011(PERP);ENSBGRG00000016494(PTPRC);ENSBGRG00000019507(ITGAD)
GO:0002431	Fc receptor mediated stimulatory signaling pathway	2	7	0.0106333	0.263066	ENSBGRG00000016494(PTPRC);ENSBGRG00000018451(MYO1G)
GO:0043619	regulation of transcription from RNA polymerase II promoter in response to oxidative stress	2	7	0.0106333	0.263066	ENSBGRG00000014010(SESN2);ENSBGRG00000022541(MT3)
GO:0043649	dicarboxylic acid catabolic process	2	7	0.0106333	0.263066	ENSBGRG00000018891(ACOT8);ENSBGRG00000022227(GOT1)
GO:0046322	negative regulation of fatty acid oxidation	2	7	0.0106333	0.263066	ENSBGRG00000004497(ETFBKMT);ENSBGRG00000014462(PLIN5)
GO:0048739	cardiac muscle fiber development	2	7	0.0106333	0.263066	ENSBGRG00000010880(TCAP);ENSBGRG00000014327(MYO18B)
GO:0071415	cellular response to purine-containing compound	2	7	0.0106333	0.263066	ENSBGRG00000007757(CASQ2);ENSBGRG00000022389(RYR2)
GO:0098796	membrane protein complex	28	758	0.0107156	0.144065	ENSBGRG00000002513(CNTFR);ENSBGRG00000004469(ALCAM);ENSBGRG00000008431(VCAM1);ENSBGRG00000009527(-);ENSBGRG00000009559(-);ENSBGRG00000012223(KCNC1);ENSBGRG00000012465(STX1A);ENSBGRG00000016024(ATP5MC3);ENSBGRG00000016072(APC2);ENSBGRG00000016365(AP1S3);ENSBGRG00000017911(-);ENSBGRG00000019507(ITGAD);ENSBGRG00000019621(NDUFB1);ENSBGRG00000019755(CHRNA3);ENSBGRG00000020861(DAG1);ENSBGRG00000020914(…
GO:0022011	myelination in peripheral nervous system	3	20	0.0108107	0.263066	ENSBGRG00000000117(SOD1);ENSBGRG00000005324(POU3F1);ENSBGRG00000020861(DAG1)
GO:0042554	superoxide anion generation	3	20	0.0108107	0.263066	ENSBGRG00000000117(SOD1);ENSBGRG00000016579(AATF);ENSBGRG00000026909(CYBA)
GO:0097242	amyloid-beta clearance	3	20	0.0108107	0.263066	ENSBGRG00000009643(MME);ENSBGRG00000019844(CD36);ENSBGRG00000025983(C3)
GO:0005516	calmodulin binding	5	56	0.0110594	0.233055	ENSBGRG00000007931(IQGAP2);ENSBGRG00000011476(KCNN2);ENSBGRG00000022389(RYR2);ENSBGRG00000024454(PHKA1);ENSBGRG00000024475(IQGAP3)
GO:0009145	purine nucleoside triphosphate biosynthetic process	7	104	0.0111304	0.263066	ENSBGRG00000006169(HK2);ENSBGRG00000014022(AK4);ENSBGRG00000016024(ATP5MC3);ENSBGRG00000020868(HTR2A);ENSBGRG00000020937(-);ENSBGRG00000022140(-);ENSBGRG00000022156(-)
GO:0009206	purine ribonucleoside triphosphate biosynthetic process	7	104	0.0111304	0.263066	ENSBGRG00000006169(HK2);ENSBGRG00000014022(AK4);ENSBGRG00000016024(ATP5MC3);ENSBGRG00000020868(HTR2A);ENSBGRG00000020937(-);ENSBGRG00000022140(-);ENSBGRG00000022156(-)
GO:0043395	heparan sulfate proteoglycan binding	2	7	0.0112331	0.233055	ENSBGRG00000005883(LPL);ENSBGRG00000016494(PTPRC)
GO:0072332	intrinsic apoptotic signaling pathway by p53 class mediator	5	58	0.0113814	0.263066	ENSBGRG00000001427(HIPK2);ENSBGRG00000005908(USP28);ENSBGRG00000012912(AEN);ENSBGRG00000014011(PERP);ENSBGRG00000026131(PHLDA3)
GO:0042805	actinin binding	3	20	0.0116802	0.233055	ENSBGRG00000011476(KCNN2);ENSBGRG00000020861(DAG1);ENSBGRG00000024043(NRAP)
GO:0043425	bHLH transcription factor binding	3	20	0.0116802	0.233055	ENSBGRG00000000867(IKZF4);ENSBGRG00000006454(ARNTL);ENSBGRG00000026121(BHLHE40)
GO:0009746	response to hexose	6	81	0.0117798	0.263066	ENSBGRG00000005073(MAFA);ENSBGRG00000005883(LPL);ENSBGRG00000011535(SLC2A5);ENSBGRG00000014010(SESN2);ENSBGRG00000020463(NR1D1);ENSBGRG00000025509(KCNB1)
GO:0034284	response to monosaccharide	6	81	0.0117798	0.263066	ENSBGRG00000005073(MAFA);ENSBGRG00000005883(LPL);ENSBGRG00000011535(SLC2A5);ENSBGRG00000014010(SESN2);ENSBGRG00000020463(NR1D1);ENSBGRG00000025509(KCNB1)
GO:0035051	cardiocyte differentiation	6	81	0.0117798	0.263066	ENSBGRG00000003324(ACADM);ENSBGRG00000010880(TCAP);ENSBGRG00000013402(MYL2);ENSBGRG00000014327(MYO18B);ENSBGRG00000015603(FHOD3);ENSBGRG00000026685(MYH10)
GO:0009201	ribonucleoside triphosphate biosynthetic process	7	106	0.0122775	0.263066	ENSBGRG00000006169(HK2);ENSBGRG00000014022(AK4);ENSBGRG00000016024(ATP5MC3);ENSBGRG00000020868(HTR2A);ENSBGRG00000020937(-);ENSBGRG00000022140(-);ENSBGRG00000022156(-)
GO:0043410	positive regulation of MAPK cascade	14	303	0.0122792	0.263066	ENSBGRG00000000117(SOD1);ENSBGRG00000001427(HIPK2);ENSBGRG00000005544(ANGPT1);ENSBGRG00000006234(PRDX2);ENSBGRG00000010000(FZD10);ENSBGRG00000010071(EDA2R);ENSBGRG00000016494(PTPRC);ENSBGRG00000018281(ADRB2);ENSBGRG00000019844(CD36);ENSBGRG00000020868(HTR2A);ENSBGRG00000021013(CD40);ENSBGRG00000022541(MT3);ENSBGRG00000024475(IQGAP3);ENSBGRG00000026316(CHI3L1)
GO:0009306	protein secretion	15	334	0.012387	0.263066	ENSBGRG00000005073(MAFA);ENSBGRG00000005544(ANGPT1);ENSBGRG00000005883(LPL);ENSBGRG00000006153(FCN1);ENSBGRG00000006454(ARNTL);ENSBGRG00000008504(WLS);ENSBGRG00000012108(RAPGEF4);ENSBGRG00000012465(STX1A);ENSBGRG00000013649(FAM3B);ENSBGRG00000019844(CD36);ENSBGRG00000020463(NR1D1);ENSBGRG00000021707(MYO18A);ENSBGRG00000025509(KCNB1);ENSBGRG00000026316(CHI3L1);ENSBGRG00000026685(MYH10)
GO:0002931	response to ischemia	3	21	0.0123972	0.263066	ENSBGRG00000002579(FAIM2);ENSBGRG00000002608(UCHL1);ENSBGRG00000026020(PPIF)
GO:0032292	peripheral nervous system axon ensheathment	3	21	0.0123972	0.263066	ENSBGRG00000000117(SOD1);ENSBGRG00000005324(POU3F1);ENSBGRG00000020861(DAG1)
GO:1904646	cellular response to amyloid-beta	3	21	0.0123972	0.263066	ENSBGRG00000008431(VCAM1);ENSBGRG00000018281(ADRB2);ENSBGRG00000019844(CD36)
GO:0010646	regulation of cell communication	63	2046	0.0124685	0.263066	ENSBGRG00000000117(SOD1);ENSBGRG00000000658(BMPR1B);ENSBGRG00000001375(CLSTN2);ENSBGRG00000001427(HIPK2);ENSBGRG00000001615(DOT1L);ENSBGRG00000002408(FRZB);ENSBGRG00000002579(FAIM2);ENSBGRG00000002608(UCHL1);ENSBGRG00000004142(PSCA);ENSBGRG00000005544(ANGPT1);ENSBGRG00000006203(MFNG);ENSBGRG00000006234(PRDX2);ENSBGRG00000006454(ARNTL);ENSBGRG00000007757(CASQ2);ENSBGRG00000008504(WLS);ENSBGRG00000…
GO:0019725	cellular homeostasis	20	494	0.0125869	0.263066	ENSBGRG00000000117(SOD1);ENSBGRG00000003053(SLC39A8);ENSBGRG00000006169(HK2);ENSBGRG00000006234(PRDX2);ENSBGRG00000007653(ALAS2);ENSBGRG00000007757(CASQ2);ENSBGRG00000008620(-);ENSBGRG00000011291(-);ENSBGRG00000016494(PTPRC);ENSBGRG00000019844(CD36);ENSBGRG00000020463(NR1D1);ENSBGRG00000020868(HTR2A);ENSBGRG00000020914(PTPN6);ENSBGRG00000021013(CD40);ENSBGRG00000021566(PKHD1);ENSBGRG00000021665(B…
GO:0009152	purine ribonucleotide biosynthetic process	9	159	0.0126395	0.263066	ENSBGRG00000004237(AMPD3);ENSBGRG00000006169(HK2);ENSBGRG00000014022(AK4);ENSBGRG00000016024(ATP5MC3);ENSBGRG00000018127(PANK1);ENSBGRG00000020868(HTR2A);ENSBGRG00000020937(-);ENSBGRG00000022140(-);ENSBGRG00000022156(-)
GO:0010508	positive regulation of autophagy	6	83	0.0131823	0.263066	ENSBGRG00000006169(HK2);ENSBGRG00000007587(ULK1);ENSBGRG00000014010(SESN2);ENSBGRG00000018281(ADRB2);ENSBGRG00000021665(BAG3);ENSBGRG00000022555(TRIM65)
GO:0015629	actin cytoskeleton	14	309	0.0137865	0.167503	ENSBGRG00000001536(H1-0);ENSBGRG00000001627(MYO1B);ENSBGRG00000002063(HSPB7);ENSBGRG00000008431(VCAM1);ENSBGRG00000008957(TNNC1);ENSBGRG00000013402(MYL2);ENSBGRG00000014327(MYO18B);ENSBGRG00000016072(APC2);ENSBGRG00000016330(ARHGAP35);ENSBGRG00000018451(MYO1G);ENSBGRG00000021031(MYH1);ENSBGRG00000021707(MYO18A);ENSBGRG00000026685(MYH10);MSTRG.1606(SVIL)
GO:0000276	mitochondrial proton-transporting ATP synthase complex, coupling factor F(o)	2	8	0.0138432	0.167503	ENSBGRG00000020937(-);ENSBGRG00000022140(-)
GO:0016460	myosin II complex	2	8	0.0138432	0.167503	ENSBGRG00000021031(MYH1);ENSBGRG00000026685(MYH10)
GO:0032809	neuronal cell body membrane	2	8	0.0138432	0.167503	ENSBGRG00000012223(KCNC1);ENSBGRG00000025509(KCNB1)
GO:0060402	calcium ion transport into cytosol	6	84	0.0139256	0.263066	ENSBGRG00000007757(CASQ2);ENSBGRG00000016494(PTPRC);ENSBGRG00000020868(HTR2A);ENSBGRG00000020914(PTPN6);ENSBGRG00000022389(RYR2);ENSBGRG00000026909(CYBA)
GO:1902600	proton transmembrane transport	6	84	0.0139256	0.263066	ENSBGRG00000016024(ATP5MC3);ENSBGRG00000017911(-);ENSBGRG00000020937(-);ENSBGRG00000022140(-);ENSBGRG00000022156(-);ENSBGRG00000026020(PPIF)
GO:0003229	ventricular cardiac muscle tissue development	4	40	0.0139276	0.263066	ENSBGRG00000008957(TNNC1);ENSBGRG00000013402(MYL2);ENSBGRG00000022389(RYR2);ENSBGRG00000026643(ADAMTS9)
GO:0006071	glycerol metabolic process	2	8	0.0139597	0.263066	ENSBGRG00000022227(GOT1);ENSBGRG00000026518(COQ3)
GO:0010882	regulation of cardiac muscle contraction by calcium ion signaling	2	8	0.0139597	0.263066	ENSBGRG00000007757(CASQ2);ENSBGRG00000022389(RYR2)
GO:0010889	regulation of sequestering of triglyceride	2	8	0.0139597	0.263066	ENSBGRG00000005883(LPL);ENSBGRG00000014462(PLIN5)
GO:0036065	fucosylation	2	8	0.0139597	0.263066	ENSBGRG00000006203(MFNG);ENSBGRG00000016015(FUOM)
GO:0042308	negative regulation of protein import into nucleus	2	8	0.0139597	0.263066	ENSBGRG00000005544(ANGPT1);ENSBGRG00000019844(CD36)
GO:0045986	negative regulation of smooth muscle contraction	2	8	0.0139597	0.263066	ENSBGRG00000000117(SOD1);ENSBGRG00000018281(ADRB2)
GO:0046033	AMP metabolic process	2	8	0.0139597	0.263066	ENSBGRG00000004237(AMPD3);ENSBGRG00000014022(AK4)
GO:0050665	hydrogen peroxide biosynthetic process	2	8	0.0139597	0.263066	ENSBGRG00000000117(SOD1);ENSBGRG00000025506(CYP1A1)
GO:0060100	positive regulation of phagocytosis, engulfment	2	8	0.0139597	0.263066	ENSBGRG00000019844(CD36);ENSBGRG00000025983(C3)
GO:1904590	negative regulation of protein import	2	8	0.0139597	0.263066	ENSBGRG00000005544(ANGPT1);ENSBGRG00000019844(CD36)
GO:1905155	positive regulation of membrane invagination	2	8	0.0139597	0.263066	ENSBGRG00000019844(CD36);ENSBGRG00000025983(C3)
GO:0019432	triglyceride biosynthetic process	3	22	0.0141099	0.263066	ENSBGRG00000014462(PLIN5);ENSBGRG00000023367(LPIN1);ENSBGRG00000025983(C3)
GO:0009260	ribonucleotide biosynthetic process	9	162	0.0141433	0.263066	ENSBGRG00000004237(AMPD3);ENSBGRG00000006169(HK2);ENSBGRG00000014022(AK4);ENSBGRG00000016024(ATP5MC3);ENSBGRG00000018127(PANK1);ENSBGRG00000020868(HTR2A);ENSBGRG00000020937(-);ENSBGRG00000022140(-);ENSBGRG00000022156(-)
GO:0065003	protein-containing complex assembly	33	947	0.0142841	0.263066	ENSBGRG00000000867(IKZF4);ENSBGRG00000001226(-);ENSBGRG00000001536(H1-0);ENSBGRG00000002979(POLQ);ENSBGRG00000005544(ANGPT1);ENSBGRG00000005564(-);ENSBGRG00000006128(ALAD);ENSBGRG00000006553(POMP);ENSBGRG00000007587(ULK1);ENSBGRG00000007757(CASQ2);ENSBGRG00000007931(IQGAP2);ENSBGRG00000008779(-);ENSBGRG00000008791(STYXL1);ENSBGRG00000008998(TMEM120A);ENSBGRG00000009032(ABCA7);ENSBGRG00000009537(P…
GO:0046390	ribose phosphate biosynthetic process	9	163	0.0146729	0.263066	ENSBGRG00000004237(AMPD3);ENSBGRG00000006169(HK2);ENSBGRG00000014022(AK4);ENSBGRG00000016024(ATP5MC3);ENSBGRG00000018127(PANK1);ENSBGRG00000020868(HTR2A);ENSBGRG00000020937(-);ENSBGRG00000022140(-);ENSBGRG00000022156(-)
GO:0008121	ubiquinol-cytochrome-c reductase activity	2	8	0.0147405	0.233055	ENSBGRG00000000468(-);ENSBGRG00000002005(-)
GO:0016679	oxidoreductase activity, acting on diphenols and related substances as donors	2	8	0.0147405	0.233055	ENSBGRG00000000468(-);ENSBGRG00000002005(-)
GO:0016681	oxidoreductase activity, acting on diphenols and related substances as donors, cytochrome as acceptor	2	8	0.0147405	0.233055	ENSBGRG00000000468(-);ENSBGRG00000002005(-)
GO:1901568	fatty acid derivative metabolic process	5	62	0.0149081	0.263066	ENSBGRG00000003295(MGST3);ENSBGRG00000005125(HMGCL);ENSBGRG00000023172(ACOX1);ENSBGRG00000023881(CYP2J2);ENSBGRG00000025522(PTGIS)
GO:0051279	regulation of release of sequestered calcium ion into cytosol	4	41	0.0151556	0.263066	ENSBGRG00000007757(CASQ2);ENSBGRG00000020914(PTPN6);ENSBGRG00000022389(RYR2);ENSBGRG00000026909(CYBA)
GO:0032991	protein-containing complex	104	3712	0.0152013	0.179449	ENSBGRG00000000117(SOD1);ENSBGRG00000000867(IKZF4);ENSBGRG00000001363(TDRD7);ENSBGRG00000001427(HIPK2);ENSBGRG00000001536(H1-0);ENSBGRG00000001615(DOT1L);ENSBGRG00000001627(MYO1B);ENSBGRG00000002014(PITX1);ENSBGRG00000002068(MED21);ENSBGRG00000002513(CNTFR);ENSBGRG00000003902(RPL31);ENSBGRG00000004469(ALCAM);ENSBGRG00000004497(ETFBKMT);ENSBGRG00000004938(MRPS14);ENSBGRG00000005125(HMGCL);ENSBGRG0…
GO:0070372	regulation of ERK1 and ERK2 cascade	9	164	0.0152169	0.263066	ENSBGRG00000004142(PSCA);ENSBGRG00000005544(ANGPT1);ENSBGRG00000016494(PTPRC);ENSBGRG00000019844(CD36);ENSBGRG00000020868(HTR2A);ENSBGRG00000020914(PTPN6);ENSBGRG00000021566(PKHD1);ENSBGRG00000022541(MT3);ENSBGRG00000026316(CHI3L1)
GO:0017147	Wnt-protein binding	3	22	0.0152296	0.233055	ENSBGRG00000002408(FRZB);ENSBGRG00000008504(WLS);ENSBGRG00000010000(FZD10)
GO:0030258	lipid modification	8	137	0.0153621	0.263066	ENSBGRG00000003324(ACADM);ENSBGRG00000004497(ETFBKMT);ENSBGRG00000014010(SESN2);ENSBGRG00000014462(PLIN5);ENSBGRG00000017727(ILVBL);ENSBGRG00000023172(ACOX1);ENSBGRG00000025506(CYP1A1);ENSBGRG00000026412(ACADS)
GO:0014044	Schwann cell development	3	23	0.0159501	0.263066	ENSBGRG00000000117(SOD1);ENSBGRG00000005324(POU3F1);ENSBGRG00000020861(DAG1)
GO:0042743	hydrogen peroxide metabolic process	3	23	0.0159501	0.263066	ENSBGRG00000000117(SOD1);ENSBGRG00000006234(PRDX2);ENSBGRG00000025506(CYP1A1)
GO:0005902	microvillus	4	42	0.0162025	0.186715	ENSBGRG00000005544(ANGPT1);ENSBGRG00000007931(IQGAP2);ENSBGRG00000008431(VCAM1);ENSBGRG00000018451(MYO1G)
GO:0030073	insulin secretion	7	112	0.0162285	0.263066	ENSBGRG00000005073(MAFA);ENSBGRG00000006454(ARNTL);ENSBGRG00000012108(RAPGEF4);ENSBGRG00000012465(STX1A);ENSBGRG00000013649(FAM3B);ENSBGRG00000020463(NR1D1);ENSBGRG00000025509(KCNB1)
GO:0098662	inorganic cation transmembrane transport	16	377	0.016328	0.263066	ENSBGRG00000003053(SLC39A8);ENSBGRG00000007757(CASQ2);ENSBGRG00000009621(MICU3);ENSBGRG00000011476(KCNN2);ENSBGRG00000016024(ATP5MC3);ENSBGRG00000016494(PTPRC);ENSBGRG00000017911(-);ENSBGRG00000020868(HTR2A);ENSBGRG00000020914(PTPN6);ENSBGRG00000020937(-);ENSBGRG00000022140(-);ENSBGRG00000022156(-);ENSBGRG00000022389(RYR2);ENSBGRG00000025509(KCNB1);ENSBGRG00000026020(PPIF);ENSBGRG00000026909(CYBA)
GO:0032922	circadian regulation of gene expression	4	42	0.0164498	0.263066	ENSBGRG00000006454(ARNTL);ENSBGRG00000020463(NR1D1);ENSBGRG00000024301(RELB);ENSBGRG00000026121(BHLHE40)
GO:0007517	muscle organ development	11	224	0.0166664	0.263066	ENSBGRG00000002014(PITX1);ENSBGRG00000002513(CNTFR);ENSBGRG00000005556(VAMP5);ENSBGRG00000006454(ARNTL);ENSBGRG00000008893(METTL8);ENSBGRG00000008957(TNNC1);ENSBGRG00000010880(TCAP);ENSBGRG00000012223(KCNC1);ENSBGRG00000013386(RIPOR2);ENSBGRG00000013402(MYL2);ENSBGRG00000022389(RYR2)
GO:0009142	nucleoside triphosphate biosynthetic process	7	113	0.0169653	0.263066	ENSBGRG00000006169(HK2);ENSBGRG00000014022(AK4);ENSBGRG00000016024(ATP5MC3);ENSBGRG00000020868(HTR2A);ENSBGRG00000020937(-);ENSBGRG00000022140(-);ENSBGRG00000022156(-)
GO:0098655	cation transmembrane transport	17	411	0.0170268	0.263066	ENSBGRG00000003053(SLC39A8);ENSBGRG00000007757(CASQ2);ENSBGRG00000009621(MICU3);ENSBGRG00000011476(KCNN2);ENSBGRG00000016024(ATP5MC3);ENSBGRG00000016494(PTPRC);ENSBGRG00000017911(-);ENSBGRG00000018281(ADRB2);ENSBGRG00000020868(HTR2A);ENSBGRG00000020914(PTPN6);ENSBGRG00000020937(-);ENSBGRG00000022140(-);ENSBGRG00000022156(-);ENSBGRG00000022389(RYR2);ENSBGRG00000025509(KCNB1);ENSBGRG00000026020(PPI…
GO:0009743	response to carbohydrate	6	88	0.0171915	0.263066	ENSBGRG00000005073(MAFA);ENSBGRG00000005883(LPL);ENSBGRG00000011535(SLC2A5);ENSBGRG00000014010(SESN2);ENSBGRG00000020463(NR1D1);ENSBGRG00000025509(KCNB1)
GO:0097237	cellular response to toxic substance	6	88	0.0171915	0.263066	ENSBGRG00000000117(SOD1);ENSBGRG00000006234(PRDX2);ENSBGRG00000014010(SESN2);ENSBGRG00000019844(CD36);ENSBGRG00000022541(MT3);ENSBGRG00000026020(PPIF)
GO:0022890	inorganic cation transmembrane transporter activity	19	464	0.0175077	0.233055	ENSBGRG00000001752(KCNH3);ENSBGRG00000002891(-);ENSBGRG00000003053(SLC39A8);ENSBGRG00000003951(-);ENSBGRG00000011476(KCNN2);ENSBGRG00000012009(-);ENSBGRG00000012223(KCNC1);ENSBGRG00000016024(ATP5MC3);ENSBGRG00000017911(-);ENSBGRG00000018940(COX7A1);ENSBGRG00000019545(SLC6A6);ENSBGRG00000019755(CHRNA3);ENSBGRG00000020937(-);ENSBGRG00000021861(COX6A2);ENSBGRG00000022140(-);ENSBGRG00000022156(-);ENS…
GO:0035770	ribonucleoprotein granule	8	141	0.0175139	0.197134	ENSBGRG00000001363(TDRD7);ENSBGRG00000006454(ARNTL);ENSBGRG00000008636(DYNC1I1);ENSBGRG00000009537(PATL2);ENSBGRG00000010031(PIWIL2);ENSBGRG00000010967(HABP4);ENSBGRG00000011320(MCRIP2);ENSBGRG00000021031(MYH1)
GO:0015672	monovalent inorganic cation transport	14	317	0.0175463	0.263066	ENSBGRG00000001752(KCNH3);ENSBGRG00000003951(-);ENSBGRG00000007757(CASQ2);ENSBGRG00000011476(KCNN2);ENSBGRG00000012223(KCNC1);ENSBGRG00000016024(ATP5MC3);ENSBGRG00000017911(-);ENSBGRG00000018281(ADRB2);ENSBGRG00000020937(-);ENSBGRG00000022140(-);ENSBGRG00000022156(-);ENSBGRG00000022691(COMMD3);ENSBGRG00000025509(KCNB1);ENSBGRG00000026020(PPIF)
GO:0002923	regulation of humoral immune response mediated by circulating immunoglobulin	2	9	0.0176728	0.263066	ENSBGRG00000016494(PTPRC);ENSBGRG00000020914(PTPN6)
GO:0010744	positive regulation of macrophage derived foam cell differentiation	2	9	0.0176728	0.263066	ENSBGRG00000005883(LPL);ENSBGRG00000019844(CD36)
GO:0010885	regulation of cholesterol storage	2	9	0.0176728	0.263066	ENSBGRG00000005883(LPL);ENSBGRG00000019844(CD36)
GO:0017000	antibiotic biosynthetic process	2	9	0.0176728	0.263066	ENSBGRG00000000117(SOD1);ENSBGRG00000025506(CYP1A1)
GO:0043116	negative regulation of vascular permeability	2	9	0.0176728	0.263066	ENSBGRG00000005544(ANGPT1);ENSBGRG00000016330(ARHGAP35)
GO:0051775	response to redox state	2	9	0.0176728	0.263066	ENSBGRG00000006454(ARNTL);ENSBGRG00000022389(RYR2)
GO:0060099	regulation of phagocytosis, engulfment	2	9	0.0176728	0.263066	ENSBGRG00000019844(CD36);ENSBGRG00000025983(C3)
GO:0071404	cellular response to low-density lipoprotein particle stimulus	2	9	0.0176728	0.263066	ENSBGRG00000005883(LPL);ENSBGRG00000019844(CD36)
GO:1903019	negative regulation of glycoprotein metabolic process	2	9	0.0176728	0.263066	ENSBGRG00000016579(AATF);ENSBGRG00000018891(ACOT8)
GO:1905153	regulation of membrane invagination	2	9	0.0176728	0.263066	ENSBGRG00000019844(CD36);ENSBGRG00000025983(C3)
GO:0072503	cellular divalent inorganic cation homeostasis	11	226	0.017686	0.263066	ENSBGRG00000003053(SLC39A8);ENSBGRG00000007757(CASQ2);ENSBGRG00000016494(PTPRC);ENSBGRG00000019844(CD36);ENSBGRG00000020868(HTR2A);ENSBGRG00000020914(PTPN6);ENSBGRG00000021013(CD40);ENSBGRG00000021566(PKHD1);ENSBGRG00000022389(RYR2);ENSBGRG00000022541(MT3);ENSBGRG00000026909(CYBA)
GO:0009409	response to cold	3	24	0.0179187	0.263066	ENSBGRG00000003324(ACADM);ENSBGRG00000018281(ADRB2);ENSBGRG00000025613(TMEM135)
GO:0030072	peptide hormone secretion	8	141	0.0179738	0.263066	ENSBGRG00000003951(-);ENSBGRG00000005073(MAFA);ENSBGRG00000006454(ARNTL);ENSBGRG00000012108(RAPGEF4);ENSBGRG00000012465(STX1A);ENSBGRG00000013649(FAM3B);ENSBGRG00000020463(NR1D1);ENSBGRG00000025509(KCNB1)
GO:0021782	glial cell development	5	65	0.0179876	0.263066	ENSBGRG00000000117(SOD1);ENSBGRG00000005324(POU3F1);ENSBGRG00000020463(NR1D1);ENSBGRG00000020861(DAG1);ENSBGRG00000022541(MT3)
GO:0043405	regulation of MAP kinase activity	9	169	0.0181622	0.263066	ENSBGRG00000000117(SOD1);ENSBGRG00000002608(UCHL1);ENSBGRG00000006234(PRDX2);ENSBGRG00000010000(FZD10);ENSBGRG00000015028(DUSP1);ENSBGRG00000016494(PTPRC);ENSBGRG00000020914(PTPN6);ENSBGRG00000021013(CD40);ENSBGRG00000024475(IQGAP3)
GO:0043025	neuronal cell body	8	142	0.0181979	0.200177	ENSBGRG00000000117(SOD1);ENSBGRG00000002608(UCHL1);ENSBGRG00000004469(ALCAM);ENSBGRG00000009643(MME);ENSBGRG00000012223(KCNC1);ENSBGRG00000019968(RBFOX3);ENSBGRG00000025509(KCNB1);ENSBGRG00000026685(MYH10)
GO:0015318	inorganic molecular entity transmembrane transporter activity	24	630	0.0183174	0.233055	ENSBGRG00000001752(KCNH3);ENSBGRG00000002891(-);ENSBGRG00000003053(SLC39A8);ENSBGRG00000003951(-);ENSBGRG00000005938(SLC16A3);ENSBGRG00000009441(SLC4A7);ENSBGRG00000011476(KCNN2);ENSBGRG00000012009(-);ENSBGRG00000012223(KCNC1);ENSBGRG00000016024(ATP5MC3);ENSBGRG00000017911(-);ENSBGRG00000018940(COX7A1);ENSBGRG00000019365(SLC25A1);ENSBGRG00000019545(SLC6A6);ENSBGRG00000019755(CHRNA3);ENSBGRG000000…
GO:0017048	Rho GTPase binding	6	87	0.0185406	0.233055	ENSBGRG00000000117(SOD1);ENSBGRG00000007931(IQGAP2);ENSBGRG00000013609(BRK1);ENSBGRG00000024475(IQGAP3);ENSBGRG00000025182(-);ENSBGRG00000025196(-)
GO:0003995	acyl-CoA dehydrogenase activity	2	9	0.0186528	0.233055	ENSBGRG00000003324(ACADM);ENSBGRG00000026412(ACADS)
GO:0071900	regulation of protein serine/threonine kinase activity	12	258	0.0187321	0.263066	ENSBGRG00000000117(SOD1);ENSBGRG00000002608(UCHL1);ENSBGRG00000006234(PRDX2);ENSBGRG00000010000(FZD10);ENSBGRG00000014010(SESN2);ENSBGRG00000015028(DUSP1);ENSBGRG00000016494(PTPRC);ENSBGRG00000018281(ADRB2);ENSBGRG00000020914(PTPN6);ENSBGRG00000021013(CD40);ENSBGRG00000024475(IQGAP3);ENSBGRG00000024911(MTCP1)
GO:0006875	cellular metal ion homeostasis	13	289	0.0189253	0.263066	ENSBGRG00000000117(SOD1);ENSBGRG00000003053(SLC39A8);ENSBGRG00000007653(ALAS2);ENSBGRG00000007757(CASQ2);ENSBGRG00000016494(PTPRC);ENSBGRG00000019844(CD36);ENSBGRG00000020868(HTR2A);ENSBGRG00000020914(PTPN6);ENSBGRG00000021013(CD40);ENSBGRG00000021566(PKHD1);ENSBGRG00000022389(RYR2);ENSBGRG00000022541(MT3);ENSBGRG00000026909(CYBA)
GO:0006959	humoral immune response	6	90	0.0190071	0.263066	ENSBGRG00000008946(SUSD4);ENSBGRG00000016494(PTPRC);ENSBGRG00000020914(PTPN6);ENSBGRG00000025983(C3);MSTRG.7656(C4);MSTRG.7659(C4)
GO:0032680	regulation of tumor necrosis factor production	6	90	0.0190071	0.263066	ENSBGRG00000005544(ANGPT1);ENSBGRG00000005883(LPL);ENSBGRG00000016494(PTPRC);ENSBGRG00000019844(CD36);ENSBGRG00000020914(PTPN6);ENSBGRG00000026909(CYBA)
GO:0034622	cellular protein-containing complex assembly	23	617	0.0191175	0.263066	ENSBGRG00000001226(-);ENSBGRG00000001536(H1-0);ENSBGRG00000005544(ANGPT1);ENSBGRG00000005564(-);ENSBGRG00000006553(POMP);ENSBGRG00000007757(CASQ2);ENSBGRG00000007931(IQGAP2);ENSBGRG00000008779(-);ENSBGRG00000008791(STYXL1);ENSBGRG00000009537(PATL2);ENSBGRG00000009807(UQCC1);ENSBGRG00000010880(TCAP);ENSBGRG00000012465(STX1A);ENSBGRG00000013609(BRK1);ENSBGRG00000014650(-);ENSBGRG00000015287(H1-1);E…
GO:0055008	cardiac muscle tissue morphogenesis	4	44	0.0192408	0.263066	ENSBGRG00000008957(TNNC1);ENSBGRG00000010880(TCAP);ENSBGRG00000013402(MYL2);ENSBGRG00000022389(RYR2)
GO:0072376	protein activation cascade	4	44	0.0192408	0.263066	ENSBGRG00000008946(SUSD4);ENSBGRG00000025983(C3);MSTRG.7656(C4);MSTRG.7659(C4)
GO:0005547	phosphatidylinositol-3,4,5-trisphosphate binding	3	24	0.0193214	0.233055	ENSBGRG00000007931(IQGAP2);ENSBGRG00000018451(MYO1G);ENSBGRG00000026131(PHLDA3)
GO:0045444	fat cell differentiation	9	171	0.0194494	0.263066	ENSBGRG00000002408(FRZB);ENSBGRG00000005883(LPL);ENSBGRG00000006454(ARNTL);ENSBGRG00000008893(METTL8);ENSBGRG00000008998(TMEM120A);ENSBGRG00000018281(ADRB2);ENSBGRG00000020463(NR1D1);ENSBGRG00000020868(HTR2A);ENSBGRG00000026583(-)
GO:0051536	iron-sulfur cluster binding	4	43	0.0195677	0.233055	ENSBGRG00000005648(DPYD);ENSBGRG00000010263(-);ENSBGRG00000013040(CISD1);ENSBGRG00000022606(-)
GO:0051540	metal cluster binding	4	43	0.0195677	0.233055	ENSBGRG00000005648(DPYD);ENSBGRG00000010263(-);ENSBGRG00000013040(CISD1);ENSBGRG00000022606(-)
GO:0042181	ketone biosynthetic process	3	25	0.0200164	0.263066	ENSBGRG00000012662(PPTC7);ENSBGRG00000018611(COQ6);ENSBGRG00000026518(COQ3)
GO:0045214	sarcomere organization	3	25	0.0200164	0.263066	ENSBGRG00000007757(CASQ2);ENSBGRG00000010880(TCAP);ENSBGRG00000015603(FHOD3)
GO:1904645	response to amyloid-beta	3	25	0.0200164	0.263066	ENSBGRG00000008431(VCAM1);ENSBGRG00000018281(ADRB2);ENSBGRG00000019844(CD36)
GO:1902531	regulation of intracellular signal transduction	35	1044	0.0200826	0.263066	ENSBGRG00000000117(SOD1);ENSBGRG00000001427(HIPK2);ENSBGRG00000001615(DOT1L);ENSBGRG00000002608(UCHL1);ENSBGRG00000004142(PSCA);ENSBGRG00000005544(ANGPT1);ENSBGRG00000006234(PRDX2);ENSBGRG00000006454(ARNTL);ENSBGRG00000007757(CASQ2);ENSBGRG00000008791(STYXL1);ENSBGRG00000010000(FZD10);ENSBGRG00000010071(EDA2R);ENSBGRG00000013386(RIPOR2);ENSBGRG00000014010(SESN2);ENSBGRG00000014025(TLE1);ENSBGRG00…
GO:0006164	purine nucleotide biosynthetic process	9	172	0.0201172	0.263066	ENSBGRG00000004237(AMPD3);ENSBGRG00000006169(HK2);ENSBGRG00000014022(AK4);ENSBGRG00000016024(ATP5MC3);ENSBGRG00000018127(PANK1);ENSBGRG00000020868(HTR2A);ENSBGRG00000020937(-);ENSBGRG00000022140(-);ENSBGRG00000022156(-)
GO:0051402	neuron apoptotic process	8	144	0.0201314	0.263066	ENSBGRG00000000117(SOD1);ENSBGRG00000001427(HIPK2);ENSBGRG00000002513(CNTFR);ENSBGRG00000002579(FAIM2);ENSBGRG00000003115(EN1);ENSBGRG00000004871(USP53);ENSBGRG00000005544(ANGPT1);ENSBGRG00000022541(MT3)
GO:0060048	cardiac muscle contraction	5	67	0.020258	0.263066	ENSBGRG00000007757(CASQ2);ENSBGRG00000008957(TNNC1);ENSBGRG00000010880(TCAP);ENSBGRG00000013402(MYL2);ENSBGRG00000022389(RYR2)
GO:0055082	cellular chemical homeostasis	16	388	0.0207786	0.263066	ENSBGRG00000000117(SOD1);ENSBGRG00000003053(SLC39A8);ENSBGRG00000006169(HK2);ENSBGRG00000007653(ALAS2);ENSBGRG00000007757(CASQ2);ENSBGRG00000016494(PTPRC);ENSBGRG00000019844(CD36);ENSBGRG00000020463(NR1D1);ENSBGRG00000020868(HTR2A);ENSBGRG00000020914(PTPN6);ENSBGRG00000021013(CD40);ENSBGRG00000021566(PKHD1);ENSBGRG00000022389(RYR2);ENSBGRG00000022541(MT3);ENSBGRG00000025509(KCNB1);ENSBGRG00000026…
GO:0043523	regulation of neuron apoptotic process	7	118	0.0210061	0.263066	ENSBGRG00000000117(SOD1);ENSBGRG00000001427(HIPK2);ENSBGRG00000002513(CNTFR);ENSBGRG00000002579(FAIM2);ENSBGRG00000003115(EN1);ENSBGRG00000005544(ANGPT1);ENSBGRG00000022541(MT3)
GO:0048646	anatomical structure formation involved in morphogenesis	27	762	0.0211279	0.263066	ENSBGRG00000001427(HIPK2);ENSBGRG00000002579(FAIM2);ENSBGRG00000005218(NRCAM);ENSBGRG00000005544(ANGPT1);ENSBGRG00000006169(HK2);ENSBGRG00000006203(MFNG);ENSBGRG00000007757(CASQ2);ENSBGRG00000008504(WLS);ENSBGRG00000010880(TCAP);ENSBGRG00000013386(RIPOR2);ENSBGRG00000013402(MYL2);ENSBGRG00000014011(PERP);ENSBGRG00000015603(FHOD3);ENSBGRG00000016330(ARHGAP35);ENSBGRG00000017213(WDR72);ENSBGRG00000…
GO:0003774	motor activity	7	115	0.0212832	0.233055	ENSBGRG00000001627(MYO1B);ENSBGRG00000014327(MYO18B);ENSBGRG00000018451(MYO1G);ENSBGRG00000021031(MYH1);ENSBGRG00000021707(MYO18A);ENSBGRG00000024002(KIF6);ENSBGRG00000026685(MYH10)
GO:0044298	cell body membrane	2	10	0.0215743	0.219636	ENSBGRG00000012223(KCNC1);ENSBGRG00000025509(KCNB1)
GO:0009986	cell surface	17	425	0.0217522	0.219636	ENSBGRG00000001375(CLSTN2);ENSBGRG00000004469(ALCAM);ENSBGRG00000004733(SELL);ENSBGRG00000005556(VAMP5);ENSBGRG00000005883(LPL);ENSBGRG00000006153(FCN1);ENSBGRG00000007931(IQGAP2);ENSBGRG00000008065(TRDC);ENSBGRG00000008431(VCAM1);ENSBGRG00000010000(FZD10);ENSBGRG00000011476(KCNN2);ENSBGRG00000016494(PTPRC);ENSBGRG00000019844(CD36);ENSBGRG00000020861(DAG1);ENSBGRG00000021013(CD40);ENSBGRG00000025…
GO:0006910	phagocytosis, recognition	2	10	0.0217527	0.263066	ENSBGRG00000006153(FCN1);ENSBGRG00000019844(CD36)
GO:0007263	nitric oxide mediated signal transduction	2	10	0.0217527	0.263066	ENSBGRG00000005073(MAFA);ENSBGRG00000019844(CD36)
GO:0007512	adult heart development	2	10	0.0217527	0.263066	ENSBGRG00000010880(TCAP);ENSBGRG00000026685(MYH10)
GO:0010878	cholesterol storage	2	10	0.0217527	0.263066	ENSBGRG00000005883(LPL);ENSBGRG00000019844(CD36)
GO:0010880	regulation of release of sequestered calcium ion into cytosol by sarcoplasmic reticulum	2	10	0.0217527	0.263066	ENSBGRG00000007757(CASQ2);ENSBGRG00000022389(RYR2)
GO:0019400	alditol metabolic process	2	10	0.0217527	0.263066	ENSBGRG00000022227(GOT1);ENSBGRG00000026518(COQ3)
GO:0035994	response to muscle stretch	2	10	0.0217527	0.263066	ENSBGRG00000010880(TCAP);ENSBGRG00000022389(RYR2)
GO:0046835	carbohydrate phosphorylation	2	10	0.0217527	0.263066	ENSBGRG00000006169(HK2);ENSBGRG00000018254(FCSK)
GO:0051923	sulfation	2	10	0.0217527	0.263066	ENSBGRG00000011492(SULT1C4);ENSBGRG00000015539(HS3ST3B1)
GO:0070262	peptidyl-serine dephosphorylation	2	10	0.0217527	0.263066	ENSBGRG00000012662(PPTC7);ENSBGRG00000015028(DUSP1)
GO:0097186	amelogenesis	2	10	0.0217527	0.263066	ENSBGRG00000014011(PERP);ENSBGRG00000017213(WDR72)
GO:2000463	positive regulation of excitatory postsynaptic potential	2	10	0.0217527	0.263066	ENSBGRG00000012465(STX1A);ENSBGRG00000018281(ADRB2)
GO:1903555	regulation of tumor necrosis factor superfamily cytokine production	6	93	0.0219692	0.263066	ENSBGRG00000005544(ANGPT1);ENSBGRG00000005883(LPL);ENSBGRG00000016494(PTPRC);ENSBGRG00000019844(CD36);ENSBGRG00000020914(PTPN6);ENSBGRG00000026909(CYBA)
GO:0061756	leukocyte adhesion to vascular endothelial cell	3	26	0.0222434	0.263066	ENSBGRG00000003053(SLC39A8);ENSBGRG00000004733(SELL);ENSBGRG00000008431(VCAM1)
GO:0006690	icosanoid metabolic process	4	46	0.0223076	0.263066	ENSBGRG00000003295(MGST3);ENSBGRG00000023172(ACOX1);ENSBGRG00000023881(CYP2J2);ENSBGRG00000025522(PTGIS)
GO:0004497	monooxygenase activity	5	67	0.0226043	0.233055	ENSBGRG00000005834(MICAL2);ENSBGRG00000018611(COQ6);ENSBGRG00000023881(CYP2J2);ENSBGRG00000025506(CYP1A1);ENSBGRG00000025522(PTGIS)
GO:0019724	B cell mediated immunity	5	69	0.0227082	0.263066	ENSBGRG00000016494(PTPRC);ENSBGRG00000020914(PTPN6);ENSBGRG00000025983(C3);MSTRG.7656(C4);MSTRG.7659(C4)
GO:0016289	CoA hydrolase activity	2	10	0.0229486	0.233055	ENSBGRG00000003216(ECHDC2);ENSBGRG00000018891(ACOT8)
GO:0017166	vinculin binding	2	10	0.0229486	0.233055	ENSBGRG00000020861(DAG1);ENSBGRG00000024043(NRAP)
GO:0046879	hormone secretion	9	176	0.0229548	0.263066	ENSBGRG00000003951(-);ENSBGRG00000005073(MAFA);ENSBGRG00000006454(ARNTL);ENSBGRG00000012108(RAPGEF4);ENSBGRG00000012465(STX1A);ENSBGRG00000013649(FAM3B);ENSBGRG00000020407(SPP1);ENSBGRG00000020463(NR1D1);ENSBGRG00000025509(KCNB1)
GO:0060401	cytosolic calcium ion transport	6	94	0.023022	0.263066	ENSBGRG00000007757(CASQ2);ENSBGRG00000016494(PTPRC);ENSBGRG00000020868(HTR2A);ENSBGRG00000020914(PTPN6);ENSBGRG00000022389(RYR2);ENSBGRG00000026909(CYBA)
GO:0017087	mitochondrial processing peptidase complex	1	1	0.0233325	0.219636	ENSBGRG00000010796(PMPCB)
GO:0020003	symbiont-containing vacuole	1	1	0.0233325	0.219636	ENSBGRG00000003951(-)
GO:0032798	Swi5-Sfr1 complex	1	1	0.0233325	0.219636	ENSBGRG00000012483(SFR1)
GO:0097059	CNTFR-CLCF1 complex	1	1	0.0233325	0.219636	ENSBGRG00000002513(CNTFR)
GO:1990923	PET complex	1	1	0.0233325	0.219636	ENSBGRG00000010031(PIWIL2)
GO:0000495	box H/ACA snoRNA 3'-end processing	1	1	0.0234323	0.263066	ENSBGRG00000026089(PARN)
GO:0001694	histamine biosynthetic process	1	1	0.0234323	0.263066	ENSBGRG00000011998(HDC)
GO:0001794	type IIa hypersensitivity	1	1	0.0234323	0.263066	ENSBGRG00000025983(C3)
GO:0001796	regulation of type IIa hypersensitivity	1	1	0.0234323	0.263066	ENSBGRG00000025983(C3)
GO:0001798	positive regulation of type IIa hypersensitivity	1	1	0.0234323	0.263066	ENSBGRG00000025983(C3)
GO:0002445	type II hypersensitivity	1	1	0.0234323	0.263066	ENSBGRG00000025983(C3)
GO:0002892	regulation of type II hypersensitivity	1	1	0.0234323	0.263066	ENSBGRG00000025983(C3)
GO:0002894	positive regulation of type II hypersensitivity	1	1	0.0234323	0.263066	ENSBGRG00000025983(C3)
GO:0006104	succinyl-CoA metabolic process	1	1	0.0234323	0.263066	ENSBGRG00000014669(SUCLG2)
GO:0006214	thymidine catabolic process	1	1	0.0234323	0.263066	ENSBGRG00000005648(DPYD)
GO:0006532	aspartate biosynthetic process	1	1	0.0234323	0.263066	ENSBGRG00000022227(GOT1)
GO:0006538	glutamate catabolic process	1	1	0.0234323	0.263066	ENSBGRG00000022227(GOT1)
GO:0009131	pyrimidine nucleoside monophosphate catabolic process	1	1	0.0234323	0.263066	ENSBGRG00000013096(NT5M)
GO:0009178	pyrimidine deoxyribonucleoside monophosphate catabolic process	1	1	0.0234323	0.263066	ENSBGRG00000013096(NT5M)
GO:0009750	response to fructose	1	1	0.0234323	0.263066	ENSBGRG00000011535(SLC2A5)
GO:0010795	regulation of ubiquinone biosynthetic process	1	1	0.0234323	0.263066	ENSBGRG00000012662(PPTC7)
GO:0010849	regulation of proton-transporting ATPase activity, rotational mechanism	1	1	0.0234323	0.263066	ENSBGRG00000026020(PPIF)
GO:0019373	epoxygenase P450 pathway	1	1	0.0234323	0.263066	ENSBGRG00000023881(CYP2J2)
GO:0019550	glutamate catabolic process to aspartate	1	1	0.0234323	0.263066	ENSBGRG00000022227(GOT1)
GO:0019551	glutamate catabolic process to 2-oxoglutarate	1	1	0.0234323	0.263066	ENSBGRG00000022227(GOT1)
GO:0021512	spinal cord anterior/posterior patterning	1	1	0.0234323	0.263066	ENSBGRG00000010067(GDF11)
GO:0021682	nerve maturation	1	1	0.0234323	0.263066	ENSBGRG00000020861(DAG1)
GO:0030026	cellular manganese ion homeostasis	1	1	0.0234323	0.263066	ENSBGRG00000003053(SLC39A8)
GO:0030241	skeletal muscle myosin thick filament assembly	1	1	0.0234323	0.263066	ENSBGRG00000010880(TCAP)
GO:0030950	establishment or maintenance of actin cytoskeleton polarity	1	1	0.0234323	0.263066	ENSBGRG00000016330(ARHGAP35)
GO:0031034	myosin filament assembly	1	1	0.0234323	0.263066	ENSBGRG00000010880(TCAP)
GO:0032055	negative regulation of translation in response to stress	1	1	0.0234323	0.263066	ENSBGRG00000014010(SESN2)
GO:0032445	fructose import	1	1	0.0234323	0.263066	ENSBGRG00000011535(SLC2A5)
GO:0032972	regulation of muscle filament sliding speed	1	1	0.0234323	0.263066	ENSBGRG00000008957(TNNC1)
GO:0033979	box H/ACA snoRNA metabolic process	1	1	0.0234323	0.263066	ENSBGRG00000026089(PARN)
GO:0034371	chylomicron remodeling	1	1	0.0234323	0.263066	ENSBGRG00000005883(LPL)
GO:0034964	box H/ACA snoRNA processing	1	1	0.0234323	0.263066	ENSBGRG00000026089(PARN)
GO:0035795	negative regulation of mitochondrial membrane permeability	1	1	0.0234323	0.263066	ENSBGRG00000006169(HK2)
GO:0042352	GDP-L-fucose salvage	1	1	0.0234323	0.263066	ENSBGRG00000018254(FCSK)
GO:0042694	muscle cell fate specification	1	1	0.0234323	0.263066	ENSBGRG00000013402(MYL2)
GO:0045222	CD4 biosynthetic process	1	1	0.0234323	0.263066	ENSBGRG00000018891(ACOT8)
GO:0045223	regulation of CD4 biosynthetic process	1	1	0.0234323	0.263066	ENSBGRG00000018891(ACOT8)
GO:0045225	negative regulation of CD4 biosynthetic process	1	1	0.0234323	0.263066	ENSBGRG00000018891(ACOT8)
GO:0046079	dUMP catabolic process	1	1	0.0234323	0.263066	ENSBGRG00000013096(NT5M)
GO:0046104	thymidine metabolic process	1	1	0.0234323	0.263066	ENSBGRG00000005648(DPYD)
GO:0046125	pyrimidine deoxyribonucleoside metabolic process	1	1	0.0234323	0.263066	ENSBGRG00000005648(DPYD)
GO:0046127	pyrimidine deoxyribonucleoside catabolic process	1	1	0.0234323	0.263066	ENSBGRG00000005648(DPYD)
GO:0046449	creatinine metabolic process	1	1	0.0234323	0.263066	ENSBGRG00000009643(MME)
GO:0048769	sarcomerogenesis	1	1	0.0234323	0.263066	ENSBGRG00000010880(TCAP)
GO:0061837	neuropeptide processing	1	1	0.0234323	0.263066	ENSBGRG00000009643(MME)
GO:0061884	regulation of mini excitatory postsynaptic potential	1	1	0.0234323	0.263066	ENSBGRG00000018281(ADRB2)
GO:0061885	positive regulation of mini excitatory postsynaptic potential	1	1	0.0234323	0.263066	ENSBGRG00000018281(ADRB2)
GO:0062030	negative regulation of stress granule assembly	1	1	0.0234323	0.263066	ENSBGRG00000008791(STYXL1)
GO:0070367	negative regulation of hepatocyte differentiation	1	1	0.0234323	0.263066	ENSBGRG00000002408(FRZB)
GO:0070543	response to linoleic acid	1	1	0.0234323	0.263066	ENSBGRG00000019844(CD36)
GO:0071051	polyadenylation-dependent snoRNA 3'-end processing	1	1	0.0234323	0.263066	ENSBGRG00000026089(PARN)
GO:0071332	cellular response to fructose stimulus	1	1	0.0234323	0.263066	ENSBGRG00000011535(SLC2A5)
GO:0071688	striated muscle myosin thick filament assembly	1	1	0.0234323	0.263066	ENSBGRG00000010880(TCAP)
GO:0071976	cell gliding	1	1	0.0234323	0.263066	ENSBGRG00000018451(MYO1G)
GO:0072019	proximal convoluted tubule development	1	1	0.0234323	0.263066	ENSBGRG00000003951(-)
GO:0072020	proximal straight tubule development	1	1	0.0234323	0.263066	ENSBGRG00000003951(-)
GO:0072022	descending thin limb development	1	1	0.0234323	0.263066	ENSBGRG00000003951(-)
GO:0072032	proximal convoluted tubule segment 2 development	1	1	0.0234323	0.263066	ENSBGRG00000003951(-)
GO:0072220	metanephric descending thin limb development	1	1	0.0234323	0.263066	ENSBGRG00000003951(-)
GO:0072229	metanephric proximal convoluted tubule development	1	1	0.0234323	0.263066	ENSBGRG00000003951(-)
GO:0072230	metanephric proximal straight tubule development	1	1	0.0234323	0.263066	ENSBGRG00000003951(-)
GO:0072232	metanephric proximal convoluted tubule segment 2 development	1	1	0.0234323	0.263066	ENSBGRG00000003951(-)
GO:0072237	metanephric proximal tubule development	1	1	0.0234323	0.263066	ENSBGRG00000003951(-)
GO:0072338	cellular lactam metabolic process	1	1	0.0234323	0.263066	ENSBGRG00000009643(MME)
GO:0085018	maintenance of symbiont-containing vacuole by host	1	1	0.0234323	0.263066	ENSBGRG00000003951(-)
GO:0090164	asymmetric Golgi ribbon formation	1	1	0.0234323	0.263066	ENSBGRG00000021707(MYO18A)
GO:0097080	plasma membrane selenite transport	1	1	0.0234323	0.263066	ENSBGRG00000003053(SLC39A8)
GO:0097212	lysosomal membrane organization	1	1	0.0234323	0.263066	ENSBGRG00000022541(MT3)
GO:0097213	regulation of lysosomal membrane permeability	1	1	0.0234323	0.263066	ENSBGRG00000022541(MT3)
GO:0097214	positive regulation of lysosomal membrane permeability	1	1	0.0234323	0.263066	ENSBGRG00000022541(MT3)
GO:0098704	carbohydrate import across plasma membrane	1	1	0.0234323	0.263066	ENSBGRG00000011535(SLC2A5)
GO:0098816	mini excitatory postsynaptic potential	1	1	0.0234323	0.263066	ENSBGRG00000018281(ADRB2)
GO:0098907	regulation of SA node cell action potential	1	1	0.0234323	0.263066	ENSBGRG00000022389(RYR2)
GO:0098942	retrograde trans-synaptic signaling by trans-synaptic protein complex	1	1	0.0234323	0.263066	ENSBGRG00000020861(DAG1)
GO:0110008	ncRNA deadenylation	1	1	0.0234323	0.263066	ENSBGRG00000026089(PARN)
GO:0120117	T cell meandering migration	1	1	0.0234323	0.263066	ENSBGRG00000018451(MYO1G)
GO:0150024	oxidised low-density lipoprotein particle clearance	1	1	0.0234323	0.263066	ENSBGRG00000019844(CD36)
GO:1902010	negative regulation of translation in response to endoplasmic reticulum stress	1	1	0.0234323	0.263066	ENSBGRG00000014010(SESN2)
GO:1903028	positive regulation of opsonization	1	1	0.0234323	0.263066	ENSBGRG00000021707(MYO18A)
GO:1903615	positive regulation of protein tyrosine phosphatase activity	1	1	0.0234323	0.263066	ENSBGRG00000016494(PTPRC)
GO:1903904	negative regulation of establishment of T cell polarity	1	1	0.0234323	0.263066	ENSBGRG00000013386(RIPOR2)
GO:1904476	negative regulation of Ras GTPase binding	1	1	0.0234323	0.263066	ENSBGRG00000013386(RIPOR2)
GO:1904733	negative regulation of electron transfer activity	1	1	0.0234323	0.263066	ENSBGRG00000004497(ETFBKMT)
GO:1904735	regulation of fatty acid beta-oxidation using acyl-CoA dehydrogenase	1	1	0.0234323	0.263066	ENSBGRG00000004497(ETFBKMT)
GO:1904736	negative regulation of fatty acid beta-oxidation using acyl-CoA dehydrogenase	1	1	0.0234323	0.263066	ENSBGRG00000004497(ETFBKMT)
GO:1905605	positive regulation of maintenance of permeability of blood-brain barrier	1	1	0.0234323	0.263066	ENSBGRG00000005544(ANGPT1)
GO:1905867	epididymis development	1	1	0.0234323	0.263066	ENSBGRG00000020914(PTPN6)
GO:1905871	regulation of protein localization to cell leading edge	1	1	0.0234323	0.263066	ENSBGRG00000013386(RIPOR2)
GO:1905872	negative regulation of protein localization to cell leading edge	1	1	0.0234323	0.263066	ENSBGRG00000013386(RIPOR2)
GO:1990539	fructose import across plasma membrane	1	1	0.0234323	0.263066	ENSBGRG00000011535(SLC2A5)
GO:1990540	mitochondrial manganese ion transmembrane transport	1	1	0.0234323	0.263066	ENSBGRG00000003053(SLC39A8)
GO:2000866	positive regulation of estradiol secretion	1	1	0.0234323	0.263066	ENSBGRG00000020407(SPP1)
GO:2001107	negative regulation of Rho guanyl-nucleotide exchange factor activity	1	1	0.0234323	0.263066	ENSBGRG00000013386(RIPOR2)
GO:0072359	circulatory system development	25	699	0.023508	0.26317	ENSBGRG00000001427(HIPK2);ENSBGRG00000002063(HSPB7);ENSBGRG00000003324(ACADM);ENSBGRG00000003951(-);ENSBGRG00000005218(NRCAM);ENSBGRG00000005544(ANGPT1);ENSBGRG00000006169(HK2);ENSBGRG00000008957(TNNC1);ENSBGRG00000010880(TCAP);ENSBGRG00000013402(MYL2);ENSBGRG00000013926(TMEM65);ENSBGRG00000014327(MYO18B);ENSBGRG00000015603(FHOD3);ENSBGRG00000020052(PKNOX1);ENSBGRG00000020801(TBX1);ENSBGRG0000002…
GO:0044291	cell-cell contact zone	4	47	0.0235973	0.219636	ENSBGRG00000005556(VAMP5);ENSBGRG00000013926(TMEM65);ENSBGRG00000021031(MYH1);ENSBGRG00000024043(NRAP)
GO:0002252	immune effector process	17	427	0.0236598	0.264124	ENSBGRG00000005422(GZMM);ENSBGRG00000005544(ANGPT1);ENSBGRG00000006203(MFNG);ENSBGRG00000006234(PRDX2);ENSBGRG00000008946(SUSD4);ENSBGRG00000016494(PTPRC);ENSBGRG00000018451(MYO1G);ENSBGRG00000019844(CD36);ENSBGRG00000020914(PTPN6);ENSBGRG00000021707(MYO18A);ENSBGRG00000022015(ELMOD2);ENSBGRG00000023427(MAP3K14);ENSBGRG00000024301(RELB);ENSBGRG00000025974(DNASE1L3);ENSBGRG00000025983(C3);MSTRG.76…
GO:1901215	negative regulation of neuron death	7	121	0.0237283	0.264144	ENSBGRG00000000117(SOD1);ENSBGRG00000001427(HIPK2);ENSBGRG00000002513(CNTFR);ENSBGRG00000002579(FAIM2);ENSBGRG00000003115(EN1);ENSBGRG00000005544(ANGPT1);ENSBGRG00000022541(MT3)
GO:0032760	positive regulation of tumor necrosis factor production	4	47	0.0239464	0.265825	ENSBGRG00000005883(LPL);ENSBGRG00000016494(PTPRC);ENSBGRG00000019844(CD36);ENSBGRG00000026909(CYBA)
GO:0032640	tumor necrosis factor production	6	95	0.0241081	0.266873	ENSBGRG00000005544(ANGPT1);ENSBGRG00000005883(LPL);ENSBGRG00000016494(PTPRC);ENSBGRG00000019844(CD36);ENSBGRG00000020914(PTPN6);ENSBGRG00000026909(CYBA)
GO:0001512	dihydronicotinamide riboside quinone reductase activity	1	1	0.0241091	0.233055	ENSBGRG00000009131(NQO2)
GO:0003868	4-hydroxyphenylpyruvate dioxygenase activity	1	1	0.0241091	0.233055	ENSBGRG00000007867(HPD)
GO:0004398	histidine decarboxylase activity	1	1	0.0241091	0.233055	ENSBGRG00000011998(HDC)
GO:0004655	porphobilinogen synthase activity	1	1	0.0241091	0.233055	ENSBGRG00000006128(ALAD)
GO:0004774	succinate-CoA ligase activity	1	1	0.0241091	0.233055	ENSBGRG00000014669(SUCLG2)
GO:0004776	succinate-CoA ligase (GDP-forming) activity	1	1	0.0241091	0.233055	ENSBGRG00000014669(SUCLG2)
GO:0004941	beta2-adrenergic receptor activity	1	1	0.0241091	0.233055	ENSBGRG00000018281(ADRB2)
GO:0005219	ryanodine-sensitive calcium-release channel activity	1	1	0.0241091	0.233055	ENSBGRG00000022389(RYR2)
GO:0005368	taurine transmembrane transporter activity	1	1	0.0241091	0.233055	ENSBGRG00000019545(SLC6A6)
GO:0005369	taurine:sodium symporter activity	1	1	0.0241091	0.233055	ENSBGRG00000019545(SLC6A6)
GO:0005371	tricarboxylate secondary active transmembrane transporter activity	1	1	0.0241091	0.233055	ENSBGRG00000019365(SLC25A1)
GO:0008116	prostaglandin-I synthase activity	1	1	0.0241091	0.233055	ENSBGRG00000025522(PTGIS)
GO:0008392	arachidonic acid epoxygenase activity	1	1	0.0241091	0.233055	ENSBGRG00000023881(CYP2J2)
GO:0008404	arachidonic acid 14,15-epoxygenase activity	1	1	0.0241091	0.233055	ENSBGRG00000023881(CYP2J2)
GO:0008405	arachidonic acid 11,12-epoxygenase activity	1	1	0.0241091	0.233055	ENSBGRG00000023881(CYP2J2)
GO:0015137	citrate transmembrane transporter activity	1	1	0.0241091	0.233055	ENSBGRG00000019365(SLC25A1)
GO:0015142	tricarboxylic acid transmembrane transporter activity	1	1	0.0241091	0.233055	ENSBGRG00000019365(SLC25A1)
GO:0017113	dihydropyrimidine dehydrogenase (NADP+) activity	1	1	0.0241091	0.233055	ENSBGRG00000005648(DPYD)
GO:0031151	histone methyltransferase activity (H3-K79 specific)	1	1	0.0241091	0.233055	ENSBGRG00000001615(DOT1L)
GO:0031714	C5a anaphylatoxin chemotactic receptor binding	1	1	0.0241091	0.233055	ENSBGRG00000025983(C3)
GO:0031715	C5L2 anaphylatoxin chemotactic receptor binding	1	1	0.0241091	0.233055	ENSBGRG00000025983(C3)
GO:0036373	L-fucose mutarotase activity	1	1	0.0241091	0.233055	ENSBGRG00000016015(FUOM)
GO:0043914	NADPH:sulfur oxidoreductase activity	1	1	0.0241091	0.233055	ENSBGRG00000005834(MICAL2)
GO:0043924	suramin binding	1	1	0.0241091	0.233055	ENSBGRG00000022389(RYR2)
GO:0047545	2-hydroxyglutarate dehydrogenase activity	1	1	0.0241091	0.233055	ENSBGRG00000018807(L2HGDH)
GO:0050201	fucokinase activity	1	1	0.0241091	0.233055	ENSBGRG00000018254(FCSK)
GO:0052815	medium-chain acyl-CoA hydrolase activity	1	1	0.0241091	0.233055	ENSBGRG00000018891(ACOT8)
GO:0070052	collagen V binding	1	1	0.0241091	0.233055	ENSBGRG00000013425(ECM2)
GO:0070611	histone methyltransferase activity (H3-R2 specific)	1	1	0.0241091	0.233055	ENSBGRG00000015640(PRMT6)
GO:0070612	histone methyltransferase activity (H2A-R3 specific)	1	1	0.0241091	0.233055	ENSBGRG00000015640(PRMT6)
GO:0070856	myosin VI light chain binding	1	1	0.0241091	0.233055	ENSBGRG00000024475(IQGAP3)
GO:0070892	lipoteichoic acid receptor activity	1	1	0.0241091	0.233055	ENSBGRG00000019844(CD36)
GO:0071614	linoleic acid epoxygenase activity	1	1	0.0241091	0.233055	ENSBGRG00000023881(CYP2J2)
GO:0071913	citrate secondary active transmembrane transporter activity	1	1	0.0241091	0.233055	ENSBGRG00000019365(SLC25A1)
GO:0097079	selenite:proton symporter activity	1	1	0.0241091	0.233055	ENSBGRG00000003053(SLC39A8)
GO:0140031	phosphorylation-dependent protein binding	1	1	0.0241091	0.233055	ENSBGRG00000020914(PTPN6)
GO:0150025	oxidised low-density lipoprotein particle receptor activity	1	1	0.0241091	0.233055	ENSBGRG00000019844(CD36)
GO:1904408	melatonin binding	1	1	0.0241091	0.233055	ENSBGRG00000009131(NQO2)
GO:1905594	resveratrol binding	1	1	0.0241091	0.233055	ENSBGRG00000009131(NQO2)
GO:0016627	oxidoreductase activity, acting on the CH-CH group of donors	4	46	0.0244693	0.233542	ENSBGRG00000003324(ACADM);ENSBGRG00000005648(DPYD);ENSBGRG00000023172(ACOX1);ENSBGRG00000026412(ACADS)
GO:0014037	Schwann cell differentiation	3	27	0.0245999	0.270054	ENSBGRG00000000117(SOD1);ENSBGRG00000005324(POU3F1);ENSBGRG00000020861(DAG1)
GO:0046460	neutral lipid biosynthetic process	3	27	0.0245999	0.270054	ENSBGRG00000014462(PLIN5);ENSBGRG00000023367(LPIN1);ENSBGRG00000025983(C3)
GO:0046463	acylglycerol biosynthetic process	3	27	0.0245999	0.270054	ENSBGRG00000014462(PLIN5);ENSBGRG00000023367(LPIN1);ENSBGRG00000025983(C3)
GO:0009628	response to abiotic stimulus	21	564	0.0247907	0.271396	ENSBGRG00000000117(SOD1);ENSBGRG00000003324(ACADM);ENSBGRG00000004871(USP53);ENSBGRG00000005908(USP28);ENSBGRG00000007653(ALAS2);ENSBGRG00000009643(MME);ENSBGRG00000010880(TCAP);ENSBGRG00000012786(PPL);ENSBGRG00000012912(AEN);ENSBGRG00000013386(RIPOR2);ENSBGRG00000014022(AK4);ENSBGRG00000018281(ADRB2);ENSBGRG00000021013(CD40);ENSBGRG00000021665(BAG3);ENSBGRG00000022389(RYR2);ENSBGRG00000022541(MT…
GO:0051336	regulation of hydrolase activity	21	565	0.0252134	0.273753	ENSBGRG00000000117(SOD1);ENSBGRG00000007931(IQGAP2);ENSBGRG00000008791(STYXL1);ENSBGRG00000008957(TNNC1);ENSBGRG00000009656(RASGRP3);ENSBGRG00000010000(FZD10);ENSBGRG00000014011(PERP);ENSBGRG00000014462(PLIN5);ENSBGRG00000016072(APC2);ENSBGRG00000016494(PTPRC);ENSBGRG00000020868(HTR2A);ENSBGRG00000021013(CD40);ENSBGRG00000022015(ELMOD2);ENSBGRG00000022389(RYR2);ENSBGRG00000022541(MT3);ENSBGRG0000…
GO:0045598	regulation of fat cell differentiation	6	96	0.0252281	0.273753	ENSBGRG00000002408(FRZB);ENSBGRG00000005883(LPL);ENSBGRG00000006454(ARNTL);ENSBGRG00000020463(NR1D1);ENSBGRG00000020868(HTR2A);ENSBGRG00000026583(-)
GO:0035556	intracellular signal transduction	51	1660	0.0253182	0.273753	ENSBGRG00000000117(SOD1);ENSBGRG00000001427(HIPK2);ENSBGRG00000001615(DOT1L);ENSBGRG00000002608(UCHL1);ENSBGRG00000004142(PSCA);ENSBGRG00000005073(MAFA);ENSBGRG00000005544(ANGPT1);ENSBGRG00000005908(USP28);ENSBGRG00000006057(RND2);ENSBGRG00000006234(PRDX2);ENSBGRG00000006454(ARNTL);ENSBGRG00000007757(CASQ2);ENSBGRG00000008431(VCAM1);ENSBGRG00000008791(STYXL1);ENSBGRG00000009616(NKIRAS1);ENSBGRG00…
GO:0009165	nucleotide biosynthetic process	10	209	0.0256351	0.273753	ENSBGRG00000004237(AMPD3);ENSBGRG00000006169(HK2);ENSBGRG00000014022(AK4);ENSBGRG00000016024(ATP5MC3);ENSBGRG00000018127(PANK1);ENSBGRG00000018254(FCSK);ENSBGRG00000020868(HTR2A);ENSBGRG00000020937(-);ENSBGRG00000022140(-);ENSBGRG00000022156(-)
GO:0045600	positive regulation of fat cell differentiation	4	48	0.0256563	0.273753	ENSBGRG00000002408(FRZB);ENSBGRG00000005883(LPL);ENSBGRG00000020868(HTR2A);ENSBGRG00000026583(-)
GO:0007204	positive regulation of cytosolic calcium ion concentration	7	123	0.0256725	0.273753	ENSBGRG00000007757(CASQ2);ENSBGRG00000016494(PTPRC);ENSBGRG00000019844(CD36);ENSBGRG00000020868(HTR2A);ENSBGRG00000020914(PTPN6);ENSBGRG00000022389(RYR2);ENSBGRG00000026909(CYBA)
GO:0015980	energy derivation by oxidation of organic compounds	8	151	0.0258711	0.273753	ENSBGRG00000002005(-);ENSBGRG00000003324(ACADM);ENSBGRG00000013040(CISD1);ENSBGRG00000014669(SUCLG2);ENSBGRG00000020463(NR1D1);ENSBGRG00000022367(UQCR10);ENSBGRG00000022541(MT3);ENSBGRG00000024454(PHKA1)
GO:0031941	filamentous actin	2	11	0.0259675	0.220496	ENSBGRG00000014327(MYO18B);ENSBGRG00000016072(APC2)
GO:0032045	guanyl-nucleotide exchange factor complex	2	11	0.0259675	0.220496	ENSBGRG00000007587(ULK1);ENSBGRG00000009656(RASGRP3)
GO:0033391	chromatoid body	2	11	0.0259675	0.220496	ENSBGRG00000006454(ARNTL);ENSBGRG00000010031(PIWIL2)
GO:0042101	T cell receptor complex	2	11	0.0259675	0.220496	ENSBGRG00000004469(ALCAM);ENSBGRG00000020914(PTPN6)
GO:0070069	cytochrome complex	2	11	0.0259675	0.220496	ENSBGRG00000021861(COX6A2);ENSBGRG00000022367(UQCR10)
GO:0009914	hormone transport	9	180	0.026068	0.273753	ENSBGRG00000003951(-);ENSBGRG00000005073(MAFA);ENSBGRG00000006454(ARNTL);ENSBGRG00000012108(RAPGEF4);ENSBGRG00000012465(STX1A);ENSBGRG00000013649(FAM3B);ENSBGRG00000020407(SPP1);ENSBGRG00000020463(NR1D1);ENSBGRG00000025509(KCNB1)
GO:0055085	transmembrane transport	32	956	0.0261721	0.273753	ENSBGRG00000001752(KCNH3);ENSBGRG00000003053(SLC39A8);ENSBGRG00000003951(-);ENSBGRG00000005938(SLC16A3);ENSBGRG00000006169(HK2);ENSBGRG00000007757(CASQ2);ENSBGRG00000009032(ABCA7);ENSBGRG00000009621(MICU3);ENSBGRG00000011011(SLCO5A1);ENSBGRG00000011476(KCNN2);ENSBGRG00000011535(SLC2A5);ENSBGRG00000012223(KCNC1);ENSBGRG00000013665(MPC1);ENSBGRG00000014010(SESN2);ENSBGRG00000016024(ATP5MC3);ENSBGRG…
GO:0006122	mitochondrial electron transport, ubiquinol to cytochrome c	2	11	0.0261802	0.273753	ENSBGRG00000002005(-);ENSBGRG00000022367(UQCR10)
GO:0008210	estrogen metabolic process	2	11	0.0261802	0.273753	ENSBGRG00000018839(HSD17B8);ENSBGRG00000025506(CYP1A1)
GO:0030730	sequestering of triglyceride	2	11	0.0261802	0.273753	ENSBGRG00000005883(LPL);ENSBGRG00000014462(PLIN5)
GO:0032928	regulation of superoxide anion generation	2	11	0.0261802	0.273753	ENSBGRG00000000117(SOD1);ENSBGRG00000016579(AATF)
GO:0035358	regulation of peroxisome proliferator activated receptor signaling pathway	2	11	0.0261802	0.273753	ENSBGRG00000014462(PLIN5);ENSBGRG00000025522(PTGIS)
GO:0038093	Fc receptor signaling pathway	2	11	0.0261802	0.273753	ENSBGRG00000016494(PTPRC);ENSBGRG00000018451(MYO1G)
GO:0045932	negative regulation of muscle contraction	2	11	0.0261802	0.273753	ENSBGRG00000000117(SOD1);ENSBGRG00000018281(ADRB2)
GO:1903779	regulation of cardiac conduction	2	11	0.0261802	0.273753	ENSBGRG00000013926(TMEM65);ENSBGRG00000022389(RYR2)
GO:0098660	inorganic ion transmembrane transport	16	400	0.0266299	0.277722	ENSBGRG00000003053(SLC39A8);ENSBGRG00000007757(CASQ2);ENSBGRG00000009621(MICU3);ENSBGRG00000011476(KCNN2);ENSBGRG00000016024(ATP5MC3);ENSBGRG00000016494(PTPRC);ENSBGRG00000017911(-);ENSBGRG00000020868(HTR2A);ENSBGRG00000020914(PTPN6);ENSBGRG00000020937(-);ENSBGRG00000022140(-);ENSBGRG00000022156(-);ENSBGRG00000022389(RYR2);ENSBGRG00000025509(KCNB1);ENSBGRG00000026020(PPIF);ENSBGRG00000026909(CYBA)
GO:0072507	divalent inorganic cation homeostasis	11	241	0.0268719	0.27951	ENSBGRG00000003053(SLC39A8);ENSBGRG00000007757(CASQ2);ENSBGRG00000016494(PTPRC);ENSBGRG00000019844(CD36);ENSBGRG00000020868(HTR2A);ENSBGRG00000020914(PTPN6);ENSBGRG00000021013(CD40);ENSBGRG00000021566(PKHD1);ENSBGRG00000022389(RYR2);ENSBGRG00000022541(MT3);ENSBGRG00000026909(CYBA)
GO:0048010	vascular endothelial growth factor receptor signaling pathway	3	28	0.0270857	0.280851	ENSBGRG00000022541(MT3);ENSBGRG00000026263(TMEM204);ENSBGRG00000026568(MMRN2)
GO:0062012	regulation of small molecule metabolic process	10	211	0.0271426	0.280851	ENSBGRG00000000117(SOD1);ENSBGRG00000003324(ACADM);ENSBGRG00000004497(ETFBKMT);ENSBGRG00000012662(PPTC7);ENSBGRG00000014010(SESN2);ENSBGRG00000014022(AK4);ENSBGRG00000014462(PLIN5);ENSBGRG00000020463(NR1D1);ENSBGRG00000020868(HTR2A);ENSBGRG00000026020(PPIF)
GO:0009966	regulation of signal transduction	55	1821	0.0273839	0.281608	ENSBGRG00000000117(SOD1);ENSBGRG00000000658(BMPR1B);ENSBGRG00000001427(HIPK2);ENSBGRG00000001615(DOT1L);ENSBGRG00000002408(FRZB);ENSBGRG00000002579(FAIM2);ENSBGRG00000002608(UCHL1);ENSBGRG00000004142(PSCA);ENSBGRG00000005544(ANGPT1);ENSBGRG00000006203(MFNG);ENSBGRG00000006234(PRDX2);ENSBGRG00000006454(ARNTL);ENSBGRG00000007757(CASQ2);ENSBGRG00000008504(WLS);ENSBGRG00000008791(STYXL1);ENSBGRG00000…
GO:0071466	cellular response to xenobiotic stimulus	4	49	0.0274378	0.281608	ENSBGRG00000002455(-);ENSBGRG00000007757(CASQ2);ENSBGRG00000015935(FBXO32);ENSBGRG00000022389(RYR2)
GO:1903557	positive regulation of tumor necrosis factor superfamily cytokine production	4	49	0.0274378	0.281608	ENSBGRG00000005883(LPL);ENSBGRG00000016494(PTPRC);ENSBGRG00000019844(CD36);ENSBGRG00000026909(CYBA)
GO:0000785	chromatin	17	437	0.0275039	0.229515	ENSBGRG00000001536(H1-0);ENSBGRG00000012483(SFR1);ENSBGRG00000015287(H1-1);ENSBGRG00000015308(H3C1);ENSBGRG00000015411(-);ENSBGRG00000015501(-);ENSBGRG00000016034(H2BC18);ENSBGRG00000016266(-);ENSBGRG00000016419(-);ENSBGRG00000016458(-);ENSBGRG00000016584(-);ENSBGRG00000016601(-);ENSBGRG00000018216(-);ENSBGRG00000018283(-);ENSBGRG00000018420(-);ENSBGRG00000018464(-);ENSBGRG00000020463(NR1D1)
GO:0034220	ion transmembrane transport	20	536	0.027529	0.281608	ENSBGRG00000003053(SLC39A8);ENSBGRG00000005938(SLC16A3);ENSBGRG00000007757(CASQ2);ENSBGRG00000009621(MICU3);ENSBGRG00000011476(KCNN2);ENSBGRG00000013665(MPC1);ENSBGRG00000016024(ATP5MC3);ENSBGRG00000016494(PTPRC);ENSBGRG00000017911(-);ENSBGRG00000018281(ADRB2);ENSBGRG00000019755(CHRNA3);ENSBGRG00000020868(HTR2A);ENSBGRG00000020914(PTPN6);ENSBGRG00000020937(-);ENSBGRG00000022140(-);ENSBGRG00000022…
GO:0071706	tumor necrosis factor superfamily cytokine production	6	98	0.027571	0.281608	ENSBGRG00000005544(ANGPT1);ENSBGRG00000005883(LPL);ENSBGRG00000016494(PTPRC);ENSBGRG00000019844(CD36);ENSBGRG00000020914(PTPN6);ENSBGRG00000026909(CYBA)
GO:0000146	microfilament motor activity	2	11	0.0276073	0.256986	ENSBGRG00000001627(MYO1B);ENSBGRG00000026685(MYH10)
GO:0008307	structural constituent of muscle	2	11	0.0276073	0.256986	ENSBGRG00000010880(TCAP);ENSBGRG00000020861(DAG1)
GO:0097190	apoptotic signaling pathway	16	402	0.0277143	0.282343	ENSBGRG00000000117(SOD1);ENSBGRG00000000658(BMPR1B);ENSBGRG00000001427(HIPK2);ENSBGRG00000002579(FAIM2);ENSBGRG00000005908(USP28);ENSBGRG00000006234(PRDX2);ENSBGRG00000008791(STYXL1);ENSBGRG00000011187(SRGN);ENSBGRG00000012912(AEN);ENSBGRG00000014011(PERP);ENSBGRG00000016494(PTPRC);ENSBGRG00000016579(AATF);ENSBGRG00000021665(BAG3);ENSBGRG00000025522(PTGIS);ENSBGRG00000026020(PPIF);ENSBGRG00000026…
GO:0043933	protein-containing complex subunit organization	36	1108	0.0281432	0.285978	ENSBGRG00000000867(IKZF4);ENSBGRG00000001226(-);ENSBGRG00000001536(H1-0);ENSBGRG00000002979(POLQ);ENSBGRG00000005544(ANGPT1);ENSBGRG00000005564(-);ENSBGRG00000005834(MICAL2);ENSBGRG00000005883(LPL);ENSBGRG00000006128(ALAD);ENSBGRG00000006553(POMP);ENSBGRG00000007587(ULK1);ENSBGRG00000007757(CASQ2);ENSBGRG00000007931(IQGAP2);ENSBGRG00000008779(-);ENSBGRG00000008791(STYXL1);ENSBGRG00000008998(TMEM1…
GO:0022607	cellular component assembly	52	1710	0.0284137	0.287989	ENSBGRG00000000549(ATG101);ENSBGRG00000000645(GMNC);ENSBGRG00000000867(IKZF4);ENSBGRG00000001226(-);ENSBGRG00000001375(CLSTN2);ENSBGRG00000001536(H1-0);ENSBGRG00000002979(POLQ);ENSBGRG00000004694(DNAJB13);ENSBGRG00000004887(CPT1B);ENSBGRG00000005544(ANGPT1);ENSBGRG00000005564(-);ENSBGRG00000006128(ALAD);ENSBGRG00000006553(POMP);ENSBGRG00000007587(ULK1);ENSBGRG00000007757(CASQ2);ENSBGRG00000007931…
GO:0072522	purine-containing compound biosynthetic process	9	183	0.0285912	0.288383	ENSBGRG00000004237(AMPD3);ENSBGRG00000006169(HK2);ENSBGRG00000014022(AK4);ENSBGRG00000016024(ATP5MC3);ENSBGRG00000018127(PANK1);ENSBGRG00000020868(HTR2A);ENSBGRG00000020937(-);ENSBGRG00000022140(-);ENSBGRG00000022156(-)
GO:0009968	negative regulation of signal transduction	27	783	0.0285982	0.288383	ENSBGRG00000001427(HIPK2);ENSBGRG00000002408(FRZB);ENSBGRG00000002579(FAIM2);ENSBGRG00000002608(UCHL1);ENSBGRG00000004142(PSCA);ENSBGRG00000006234(PRDX2);ENSBGRG00000006454(ARNTL);ENSBGRG00000007757(CASQ2);ENSBGRG00000013386(RIPOR2);ENSBGRG00000013406(RNF115);ENSBGRG00000014010(SESN2);ENSBGRG00000014025(TLE1);ENSBGRG00000014462(PLIN5);ENSBGRG00000015028(DUSP1);ENSBGRG00000016072(APC2);ENSBGRG0000…
GO:0045121	membrane raft	8	155	0.0289057	0.237124	ENSBGRG00000002579(FAIM2);ENSBGRG00000003951(-);ENSBGRG00000005544(ANGPT1);ENSBGRG00000009643(MME);ENSBGRG00000016494(PTPRC);ENSBGRG00000019844(CD36);ENSBGRG00000020861(DAG1);ENSBGRG00000025522(PTGIS)
GO:1901361	organic cyclic compound catabolic process	14	339	0.0290914	0.292612	ENSBGRG00000005648(DPYD);ENSBGRG00000006169(HK2);ENSBGRG00000006547(FASTKD1);ENSBGRG00000009537(PATL2);ENSBGRG00000010267(SMPDL3A);ENSBGRG00000011998(HDC);ENSBGRG00000013096(NT5M);ENSBGRG00000019432(-);ENSBGRG00000020407(SPP1);ENSBGRG00000020868(HTR2A);ENSBGRG00000022541(MT3);ENSBGRG00000025082(PKP1);ENSBGRG00000025974(DNASE1L3);ENSBGRG00000026089(PARN)
GO:0009636	response to toxic substance	8	155	0.0296192	0.29543	ENSBGRG00000000117(SOD1);ENSBGRG00000006234(PRDX2);ENSBGRG00000014010(SESN2);ENSBGRG00000019755(CHRNA3);ENSBGRG00000019844(CD36);ENSBGRG00000022541(MT3);ENSBGRG00000025506(CYP1A1);ENSBGRG00000026020(PPIF)
GO:0051898	negative regulation of protein kinase B signaling	3	29	0.0297005	0.29543	ENSBGRG00000020861(DAG1);ENSBGRG00000021566(PKHD1);ENSBGRG00000026131(PHLDA3)
GO:1901570	fatty acid derivative biosynthetic process	3	29	0.0297005	0.29543	ENSBGRG00000003295(MGST3);ENSBGRG00000005125(HMGCL);ENSBGRG00000025522(PTGIS)
GO:0051347	positive regulation of transferase activity	14	340	0.0297237	0.29543	ENSBGRG00000000117(SOD1);ENSBGRG00000005544(ANGPT1);ENSBGRG00000006234(PRDX2);ENSBGRG00000009973(CDC20);ENSBGRG00000010000(FZD10);ENSBGRG00000016494(PTPRC);ENSBGRG00000018281(ADRB2);ENSBGRG00000020868(HTR2A);ENSBGRG00000021013(CD40);ENSBGRG00000022541(MT3);ENSBGRG00000024475(IQGAP3);ENSBGRG00000024911(MTCP1);ENSBGRG00000026089(PARN);ENSBGRG00000026316(CHI3L1)
GO:0098857	membrane microdomain	8	156	0.0298775	0.241012	ENSBGRG00000002579(FAIM2);ENSBGRG00000003951(-);ENSBGRG00000005544(ANGPT1);ENSBGRG00000009643(MME);ENSBGRG00000016494(PTPRC);ENSBGRG00000019844(CD36);ENSBGRG00000020861(DAG1);ENSBGRG00000025522(PTGIS)
GO:0043409	negative regulation of MAPK cascade	6	100	0.0300535	0.29543	ENSBGRG00000002608(UCHL1);ENSBGRG00000004142(PSCA);ENSBGRG00000015028(DUSP1);ENSBGRG00000016494(PTPRC);ENSBGRG00000020861(DAG1);ENSBGRG00000020914(PTPN6)
GO:1901293	nucleoside phosphate biosynthetic process	10	215	0.0303459	0.29543	ENSBGRG00000004237(AMPD3);ENSBGRG00000006169(HK2);ENSBGRG00000014022(AK4);ENSBGRG00000016024(ATP5MC3);ENSBGRG00000018127(PANK1);ENSBGRG00000018254(FCSK);ENSBGRG00000020868(HTR2A);ENSBGRG00000020937(-);ENSBGRG00000022140(-);ENSBGRG00000022156(-)
GO:0007249	I-kappaB kinase/NF-kappaB signaling	8	156	0.0306117	0.29543	ENSBGRG00000005544(ANGPT1);ENSBGRG00000009616(NKIRAS1);ENSBGRG00000014025(TLE1);ENSBGRG00000019844(CD36);ENSBGRG00000020463(NR1D1);ENSBGRG00000021013(CD40);ENSBGRG00000021537(AVPR2);ENSBGRG00000023427(MAP3K14)
GO:0072330	monocarboxylic acid biosynthetic process	8	156	0.0306117	0.29543	ENSBGRG00000002007(ELOVL6);ENSBGRG00000005883(LPL);ENSBGRG00000006169(HK2);ENSBGRG00000007541(ASNS);ENSBGRG00000018839(HSD17B8);ENSBGRG00000020463(NR1D1);ENSBGRG00000020868(HTR2A);ENSBGRG00000025522(PTGIS)
GO:0006829	zinc ion transport	2	12	0.0309371	0.29543	ENSBGRG00000003053(SLC39A8);ENSBGRG00000022541(MT3)
GO:0009067	aspartate family amino acid biosynthetic process	2	12	0.0309371	0.29543	ENSBGRG00000007541(ASNS);ENSBGRG00000022227(GOT1)
GO:0010866	regulation of triglyceride biosynthetic process	2	12	0.0309371	0.29543	ENSBGRG00000014462(PLIN5);ENSBGRG00000025983(C3)
GO:0014808	release of sequestered calcium ion into cytosol by sarcoplasmic reticulum	2	12	0.0309371	0.29543	ENSBGRG00000007757(CASQ2);ENSBGRG00000022389(RYR2)
GO:0021670	lateral ventricle development	2	12	0.0309371	0.29543	ENSBGRG00000003951(-);ENSBGRG00000026685(MYH10)
GO:0030449	regulation of complement activation	2	12	0.0309371	0.29543	ENSBGRG00000008946(SUSD4);ENSBGRG00000025983(C3)
GO:0031998	regulation of fatty acid beta-oxidation	2	12	0.0309371	0.29543	ENSBGRG00000004497(ETFBKMT);ENSBGRG00000014462(PLIN5)
GO:0035024	negative regulation of Rho protein signal transduction	2	12	0.0309371	0.29543	ENSBGRG00000013386(RIPOR2);ENSBGRG00000016330(ARHGAP35)
GO:0043248	proteasome assembly	2	12	0.0309371	0.29543	ENSBGRG00000006553(POMP);ENSBGRG00000008779(-)
GO:0060088	auditory receptor cell stereocilium organization	2	12	0.0309371	0.29543	ENSBGRG00000000117(SOD1);ENSBGRG00000013386(RIPOR2)
GO:0071312	cellular response to alkaloid	2	12	0.0309371	0.29543	ENSBGRG00000007757(CASQ2);ENSBGRG00000022389(RYR2)
GO:0099633	protein localization to postsynaptic specialization membrane	2	12	0.0309371	0.29543	ENSBGRG00000020861(DAG1);ENSBGRG00000024504(LGI1)
GO:0099645	neurotransmitter receptor localization to postsynaptic specialization membrane	2	12	0.0309371	0.29543	ENSBGRG00000020861(DAG1);ENSBGRG00000024504(LGI1)
GO:0046983	protein dimerization activity	28	802	0.0314842	0.276304	ENSBGRG00000005648(DPYD);ENSBGRG00000005873(CIP2A);ENSBGRG00000005883(LPL);ENSBGRG00000006454(ARNTL);ENSBGRG00000008957(TNNC1);ENSBGRG00000009131(NQO2);ENSBGRG00000009643(MME);ENSBGRG00000010652(PHETA2);ENSBGRG00000011476(KCNN2);ENSBGRG00000012223(KCNC1);ENSBGRG00000015308(H3C1);ENSBGRG00000015411(-);ENSBGRG00000015501(-);ENSBGRG00000016034(H2BC18);ENSBGRG00000016266(-);ENSBGRG00000016419(-);ENSB…
GO:0030170	pyridoxal phosphate binding	4	50	0.0320635	0.276304	ENSBGRG00000007653(ALAS2);ENSBGRG00000011998(HDC);ENSBGRG00000018828(GPT);ENSBGRG00000022227(GOT1)
GO:0070279	vitamin B6 binding	4	50	0.0320635	0.276304	ENSBGRG00000007653(ALAS2);ENSBGRG00000011998(HDC);ENSBGRG00000018828(GPT);ENSBGRG00000022227(GOT1)
GO:0003044	regulation of systemic arterial blood pressure mediated by a chemical signal	3	30	0.0324437	0.309073	ENSBGRG00000011535(SLC2A5);ENSBGRG00000018281(ADRB2);ENSBGRG00000019241(CPA3)
GO:0005746	mitochondrial respiratory chain	4	52	0.0327471	0.25983	ENSBGRG00000018940(COX7A1);ENSBGRG00000019621(NDUFB1);ENSBGRG00000021861(COX6A2);ENSBGRG00000022367(UQCR10)
GO:1901575	organic substance catabolic process	38	1196	0.0329814	0.313442	ENSBGRG00000001427(HIPK2);ENSBGRG00000002608(UCHL1);ENSBGRG00000003324(ACADM);ENSBGRG00000003583(HINT2);ENSBGRG00000004497(ETFBKMT);ENSBGRG00000005648(DPYD);ENSBGRG00000005883(LPL);ENSBGRG00000005908(USP28);ENSBGRG00000006128(ALAD);ENSBGRG00000006169(HK2);ENSBGRG00000006454(ARNTL);ENSBGRG00000006547(FASTKD1);ENSBGRG00000009537(PATL2);ENSBGRG00000009973(CDC20);ENSBGRG00000010267(SMPDL3A);ENSBGRG00…
GO:0010522	regulation of calcium ion transport into cytosol	4	52	0.0332166	0.31417	ENSBGRG00000007757(CASQ2);ENSBGRG00000020914(PTPN6);ENSBGRG00000022389(RYR2);ENSBGRG00000026909(CYBA)
GO:0060415	muscle tissue morphogenesis	4	52	0.0332166	0.31417	ENSBGRG00000008957(TNNC1);ENSBGRG00000010880(TCAP);ENSBGRG00000013402(MYL2);ENSBGRG00000022389(RYR2)
GO:0043491	protein kinase B signaling	7	130	0.0333285	0.314478	ENSBGRG00000005544(ANGPT1);ENSBGRG00000014010(SESN2);ENSBGRG00000020861(DAG1);ENSBGRG00000021566(PKHD1);ENSBGRG00000022541(MT3);ENSBGRG00000026131(PHLDA3);ENSBGRG00000026316(CHI3L1)
GO:0002460	adaptive immune response based on somatic recombination of immune receptors built from immunoglobulin superfamily domains	8	159	0.0337256	0.31747	ENSBGRG00000005422(GZMM);ENSBGRG00000016494(PTPRC);ENSBGRG00000018451(MYO1G);ENSBGRG00000020914(PTPN6);ENSBGRG00000024301(RELB);ENSBGRG00000025983(C3);MSTRG.7656(C4);MSTRG.7659(C4)
GO:0036464	cytoplasmic ribonucleoprotein granule	7	131	0.0337945	0.263815	ENSBGRG00000006454(ARNTL);ENSBGRG00000008636(DYNC1I1);ENSBGRG00000009537(PATL2);ENSBGRG00000010031(PIWIL2);ENSBGRG00000010967(HABP4);ENSBGRG00000011320(MCRIP2);ENSBGRG00000021031(MYH1)
GO:0002253	activation of immune response	11	250	0.033814	0.317548	ENSBGRG00000006153(FCN1);ENSBGRG00000008946(SUSD4);ENSBGRG00000016494(PTPRC);ENSBGRG00000018451(MYO1G);ENSBGRG00000019844(CD36);ENSBGRG00000020463(NR1D1);ENSBGRG00000020914(PTPN6);ENSBGRG00000025983(C3);ENSBGRG00000026909(CYBA);MSTRG.7656(C4);MSTRG.7659(C4)
GO:0030003	cellular cation homeostasis	13	314	0.0340975	0.31924	ENSBGRG00000000117(SOD1);ENSBGRG00000003053(SLC39A8);ENSBGRG00000007653(ALAS2);ENSBGRG00000007757(CASQ2);ENSBGRG00000016494(PTPRC);ENSBGRG00000019844(CD36);ENSBGRG00000020868(HTR2A);ENSBGRG00000020914(PTPN6);ENSBGRG00000021013(CD40);ENSBGRG00000021566(PKHD1);ENSBGRG00000022389(RYR2);ENSBGRG00000022541(MT3);ENSBGRG00000026909(CYBA)
GO:0010648	negative regulation of cell communication	28	832	0.0341554	0.31924	ENSBGRG00000001427(HIPK2);ENSBGRG00000002408(FRZB);ENSBGRG00000002579(FAIM2);ENSBGRG00000002608(UCHL1);ENSBGRG00000004142(PSCA);ENSBGRG00000006234(PRDX2);ENSBGRG00000006454(ARNTL);ENSBGRG00000007757(CASQ2);ENSBGRG00000013386(RIPOR2);ENSBGRG00000013406(RNF115);ENSBGRG00000014010(SESN2);ENSBGRG00000014025(TLE1);ENSBGRG00000014462(PLIN5);ENSBGRG00000015028(DUSP1);ENSBGRG00000016072(APC2);ENSBGRG0000…
GO:0032147	activation of protein kinase activity	7	131	0.0345338	0.321217	ENSBGRG00000000117(SOD1);ENSBGRG00000005544(ANGPT1);ENSBGRG00000006234(PRDX2);ENSBGRG00000016494(PTPRC);ENSBGRG00000022541(MT3);ENSBGRG00000024475(IQGAP3);ENSBGRG00000026316(CHI3L1)
GO:0015075	ion transmembrane transporter activity	24	670	0.0345653	0.276304	ENSBGRG00000001752(KCNH3);ENSBGRG00000002891(-);ENSBGRG00000003053(SLC39A8);ENSBGRG00000003951(-);ENSBGRG00000005938(SLC16A3);ENSBGRG00000009441(SLC4A7);ENSBGRG00000011476(KCNN2);ENSBGRG00000012009(-);ENSBGRG00000012223(KCNC1);ENSBGRG00000016024(ATP5MC3);ENSBGRG00000017911(-);ENSBGRG00000018940(COX7A1);ENSBGRG00000019365(SLC25A1);ENSBGRG00000019545(SLC6A6);ENSBGRG00000019755(CHRNA3);ENSBGRG000000…
GO:0070469	respiratory chain	4	53	0.0347931	0.267299	ENSBGRG00000018940(COX7A1);ENSBGRG00000019621(NDUFB1);ENSBGRG00000021861(COX6A2);ENSBGRG00000022367(UQCR10)
GO:0044262	cellular carbohydrate metabolic process	8	160	0.0348098	0.321217	ENSBGRG00000003324(ACADM);ENSBGRG00000006169(HK2);ENSBGRG00000014010(SESN2);ENSBGRG00000018254(FCSK);ENSBGRG00000020463(NR1D1);ENSBGRG00000022227(GOT1);ENSBGRG00000024454(PHKA1);ENSBGRG00000026518(COQ3)
GO:0070888	E-box binding	3	30	0.0348803	0.276304	ENSBGRG00000006454(ARNTL);ENSBGRG00000020463(NR1D1);ENSBGRG00000026121(BHLHE40)
GO:0023057	negative regulation of signaling	28	834	0.0350576	0.321217	ENSBGRG00000001427(HIPK2);ENSBGRG00000002408(FRZB);ENSBGRG00000002579(FAIM2);ENSBGRG00000002608(UCHL1);ENSBGRG00000004142(PSCA);ENSBGRG00000006234(PRDX2);ENSBGRG00000006454(ARNTL);ENSBGRG00000007757(CASQ2);ENSBGRG00000013386(RIPOR2);ENSBGRG00000013406(RNF115);ENSBGRG00000014010(SESN2);ENSBGRG00000014025(TLE1);ENSBGRG00000014462(PLIN5);ENSBGRG00000015028(DUSP1);ENSBGRG00000016072(APC2);ENSBGRG0000…
GO:0031667	response to nutrient levels	9	190	0.0351357	0.321217	ENSBGRG00000003324(ACADM);ENSBGRG00000004733(SELL);ENSBGRG00000005883(LPL);ENSBGRG00000007541(ASNS);ENSBGRG00000014010(SESN2);ENSBGRG00000018281(ADRB2);ENSBGRG00000020407(SPP1);ENSBGRG00000022541(MT3);ENSBGRG00000025613(TMEM135)
GO:0006119	oxidative phosphorylation	4	53	0.0352887	0.321217	ENSBGRG00000002005(-);ENSBGRG00000014022(AK4);ENSBGRG00000022367(UQCR10);ENSBGRG00000026020(PPIF)
GO:0033865	nucleoside bisphosphate metabolic process	4	53	0.0352887	0.321217	ENSBGRG00000011492(SULT1C4);ENSBGRG00000014669(SUCLG2);ENSBGRG00000018127(PANK1);ENSBGRG00000018891(ACOT8)
GO:0033875	ribonucleoside bisphosphate metabolic process	4	53	0.0352887	0.321217	ENSBGRG00000011492(SULT1C4);ENSBGRG00000014669(SUCLG2);ENSBGRG00000018127(PANK1);ENSBGRG00000018891(ACOT8)
GO:0034032	purine nucleoside bisphosphate metabolic process	4	53	0.0352887	0.321217	ENSBGRG00000011492(SULT1C4);ENSBGRG00000014669(SUCLG2);ENSBGRG00000018127(PANK1);ENSBGRG00000018891(ACOT8)
GO:0042551	neuron maturation	3	31	0.0353144	0.321217	ENSBGRG00000005218(NRCAM);ENSBGRG00000024137(IRX5);ENSBGRG00000025983(C3)
GO:0043462	regulation of ATPase activity	3	31	0.0353144	0.321217	ENSBGRG00000008957(TNNC1);ENSBGRG00000022389(RYR2);ENSBGRG00000026020(PPIF)
GO:0098900	regulation of action potential	3	31	0.0353144	0.321217	ENSBGRG00000019844(CD36);ENSBGRG00000022389(RYR2);ENSBGRG00000025509(KCNB1)
GO:0065008	regulation of biological quality	69	2396	0.0354267	0.321217	ENSBGRG00000000117(SOD1);ENSBGRG00000001375(CLSTN2);ENSBGRG00000001761(IFRD1);ENSBGRG00000002007(ELOVL6);ENSBGRG00000003053(SLC39A8);ENSBGRG00000003951(-);ENSBGRG00000004237(AMPD3);ENSBGRG00000004871(USP53);ENSBGRG00000005073(MAFA);ENSBGRG00000005544(ANGPT1);ENSBGRG00000005883(LPL);ENSBGRG00000005908(USP28);ENSBGRG00000006057(RND2);ENSBGRG00000006169(HK2);ENSBGRG00000006234(PRDX2);ENSBGRG00000006…
GO:0044459	plasma membrane part	40	1285	0.0354765	0.268291	ENSBGRG00000001375(CLSTN2);ENSBGRG00000002513(CNTFR);ENSBGRG00000003053(SLC39A8);ENSBGRG00000003951(-);ENSBGRG00000004469(ALCAM);ENSBGRG00000004733(SELL);ENSBGRG00000005556(VAMP5);ENSBGRG00000005938(SLC16A3);ENSBGRG00000006153(FCN1);ENSBGRG00000008065(TRDC);ENSBGRG00000008431(VCAM1);ENSBGRG00000009441(SLC4A7);ENSBGRG00000010071(EDA2R);ENSBGRG00000010938(PRCD);ENSBGRG00000011535(SLC2A5);ENSBGRG000…
GO:0006954	inflammatory response	14	349	0.0358754	0.321217	ENSBGRG00000000117(SOD1);ENSBGRG00000000658(BMPR1B);ENSBGRG00000005883(LPL);ENSBGRG00000006234(PRDX2);ENSBGRG00000008946(SUSD4);ENSBGRG00000017598(ITIH4);ENSBGRG00000020463(NR1D1);ENSBGRG00000025522(PTGIS);ENSBGRG00000025974(DNASE1L3);ENSBGRG00000025983(C3);ENSBGRG00000026316(CHI3L1);ENSBGRG00000026909(CYBA);MSTRG.7656(C4);MSTRG.7659(C4)
GO:0006790	sulfur compound metabolic process	8	161	0.0359173	0.321217	ENSBGRG00000000117(SOD1);ENSBGRG00000005544(ANGPT1);ENSBGRG00000005834(MICAL2);ENSBGRG00000010263(-);ENSBGRG00000011492(SULT1C4);ENSBGRG00000014669(SUCLG2);ENSBGRG00000015539(HS3ST3B1);ENSBGRG00000018891(ACOT8)
GO:0002093	auditory receptor cell morphogenesis	2	13	0.0360054	0.321217	ENSBGRG00000000117(SOD1);ENSBGRG00000013386(RIPOR2)
GO:0008209	androgen metabolic process	2	13	0.0360054	0.321217	ENSBGRG00000018839(HSD17B8);ENSBGRG00000020407(SPP1)
GO:0010743	regulation of macrophage derived foam cell differentiation	2	13	0.0360054	0.321217	ENSBGRG00000005883(LPL);ENSBGRG00000019844(CD36)
GO:0043628	ncRNA 3'-end processing	2	13	0.0360054	0.321217	ENSBGRG00000015809(POLR3K);ENSBGRG00000026089(PARN)
GO:1903514	release of sequestered calcium ion into cytosol by endoplasmic reticulum	2	13	0.0360054	0.321217	ENSBGRG00000007757(CASQ2);ENSBGRG00000022389(RYR2)
GO:2000257	regulation of protein activation cascade	2	13	0.0360054	0.321217	ENSBGRG00000008946(SUSD4);ENSBGRG00000025983(C3)
GO:0001906	cell killing	5	78	0.036069	0.321217	ENSBGRG00000005422(GZMM);ENSBGRG00000016494(PTPRC);ENSBGRG00000020914(PTPN6);ENSBGRG00000025974(DNASE1L3);ENSBGRG00000025983(C3)
GO:0098858	actin-based cell projection	6	105	0.036188	0.269462	ENSBGRG00000005544(ANGPT1);ENSBGRG00000007931(IQGAP2);ENSBGRG00000008431(VCAM1);ENSBGRG00000013386(RIPOR2);ENSBGRG00000018451(MYO1G);ENSBGRG00000020861(DAG1)
GO:0046394	carboxylic acid biosynthetic process	10	222	0.03658	0.323992	ENSBGRG00000002007(ELOVL6);ENSBGRG00000003295(MGST3);ENSBGRG00000005883(LPL);ENSBGRG00000006169(HK2);ENSBGRG00000007541(ASNS);ENSBGRG00000018839(HSD17B8);ENSBGRG00000020463(NR1D1);ENSBGRG00000020868(HTR2A);ENSBGRG00000022227(GOT1);ENSBGRG00000025522(PTGIS)
GO:0016614	oxidoreductase activity, acting on CH-OH group of donors	6	102	0.036798	0.276304	ENSBGRG00000003482(-);ENSBGRG00000006356(IDH2);ENSBGRG00000010198(MDH1);ENSBGRG00000018807(L2HGDH);ENSBGRG00000018839(HSD17B8);ENSBGRG00000022869(BDH1)
GO:0045766	positive regulation of angiogenesis	6	105	0.0368872	0.323992	ENSBGRG00000001427(HIPK2);ENSBGRG00000006169(HK2);ENSBGRG00000021013(CD40);ENSBGRG00000025522(PTGIS);ENSBGRG00000025983(C3);ENSBGRG00000026316(CHI3L1)
GO:0006112	energy reserve metabolic process	4	54	0.0374341	0.323992	ENSBGRG00000003324(ACADM);ENSBGRG00000020463(NR1D1);ENSBGRG00000022541(MT3);ENSBGRG00000024454(PHKA1)
GO:1901983	regulation of protein acetylation	4	54	0.0374341	0.323992	ENSBGRG00000003583(HINT2);ENSBGRG00000006454(ARNTL);ENSBGRG00000010031(PIWIL2);ENSBGRG00000022202(AUTS2)
GO:0016053	organic acid biosynthetic process	10	223	0.0375381	0.323992	ENSBGRG00000002007(ELOVL6);ENSBGRG00000003295(MGST3);ENSBGRG00000005883(LPL);ENSBGRG00000006169(HK2);ENSBGRG00000007541(ASNS);ENSBGRG00000018839(HSD17B8);ENSBGRG00000020463(NR1D1);ENSBGRG00000020868(HTR2A);ENSBGRG00000022227(GOT1);ENSBGRG00000025522(PTGIS)
GO:0005886	plasma membrane	68	2380	0.0377458	0.272235	ENSBGRG00000000117(SOD1);ENSBGRG00000000658(BMPR1B);ENSBGRG00000001375(CLSTN2);ENSBGRG00000001627(MYO1B);ENSBGRG00000002513(CNTFR);ENSBGRG00000002608(UCHL1);ENSBGRG00000003053(SLC39A8);ENSBGRG00000003951(-);ENSBGRG00000004142(PSCA);ENSBGRG00000004469(ALCAM);ENSBGRG00000004733(SELL);ENSBGRG00000005544(ANGPT1);ENSBGRG00000005556(VAMP5);ENSBGRG00000005873(CIP2A);ENSBGRG00000005883(LPL);ENSBGRG000000…
GO:0009749	response to glucose	5	79	0.0377976	0.323992	ENSBGRG00000005073(MAFA);ENSBGRG00000005883(LPL);ENSBGRG00000014010(SESN2);ENSBGRG00000020463(NR1D1);ENSBGRG00000025509(KCNB1)
GO:0009653	anatomical structure morphogenesis	52	1741	0.0378665	0.323992	ENSBGRG00000000117(SOD1);ENSBGRG00000000658(BMPR1B);ENSBGRG00000000792(FREM1);ENSBGRG00000001363(TDRD7);ENSBGRG00000001427(HIPK2);ENSBGRG00000001761(IFRD1);ENSBGRG00000002014(PITX1);ENSBGRG00000002408(FRZB);ENSBGRG00000002579(FAIM2);ENSBGRG00000002608(UCHL1);ENSBGRG00000003115(EN1);ENSBGRG00000003951(-);ENSBGRG00000004469(ALCAM);ENSBGRG00000005218(NRCAM);ENSBGRG00000005544(ANGPT1);ENSBGRG00000006…
GO:0008324	cation transmembrane transporter activity	19	506	0.0379412	0.276304	ENSBGRG00000001752(KCNH3);ENSBGRG00000002891(-);ENSBGRG00000003053(SLC39A8);ENSBGRG00000003951(-);ENSBGRG00000011476(KCNN2);ENSBGRG00000012009(-);ENSBGRG00000012223(KCNC1);ENSBGRG00000016024(ATP5MC3);ENSBGRG00000017911(-);ENSBGRG00000018940(COX7A1);ENSBGRG00000019545(SLC6A6);ENSBGRG00000019755(CHRNA3);ENSBGRG00000020937(-);ENSBGRG00000021861(COX6A2);ENSBGRG00000022140(-);ENSBGRG00000022156(-);ENS…
GO:0044085	cellular component biogenesis	54	1819	0.0381349	0.323992	ENSBGRG00000000549(ATG101);ENSBGRG00000000645(GMNC);ENSBGRG00000000867(IKZF4);ENSBGRG00000001226(-);ENSBGRG00000001375(CLSTN2);ENSBGRG00000001536(H1-0);ENSBGRG00000002979(POLQ);ENSBGRG00000004694(DNAJB13);ENSBGRG00000004887(CPT1B);ENSBGRG00000005544(ANGPT1);ENSBGRG00000005564(-);ENSBGRG00000006128(ALAD);ENSBGRG00000006553(POMP);ENSBGRG00000007587(ULK1);ENSBGRG00000007757(CASQ2);ENSBGRG00000007931…
GO:0007409	axonogenesis	11	255	0.0381771	0.323992	ENSBGRG00000000658(BMPR1B);ENSBGRG00000001761(IFRD1);ENSBGRG00000002608(UCHL1);ENSBGRG00000004469(ALCAM);ENSBGRG00000006057(RND2);ENSBGRG00000007587(ULK1);ENSBGRG00000016330(ARHGAP35);ENSBGRG00000020861(DAG1);ENSBGRG00000022541(MT3);ENSBGRG00000024504(LGI1);ENSBGRG00000026685(MYH10)
GO:0043618	regulation of transcription from RNA polymerase II promoter in response to stress	3	32	0.0383117	0.323992	ENSBGRG00000014010(SESN2);ENSBGRG00000021665(BAG3);ENSBGRG00000022541(MT3)
GO:1901985	positive regulation of protein acetylation	3	32	0.0383117	0.323992	ENSBGRG00000006454(ARNTL);ENSBGRG00000010031(PIWIL2);ENSBGRG00000022202(AUTS2)
GO:0098589	membrane region	8	164	0.0384704	0.272235	ENSBGRG00000002579(FAIM2);ENSBGRG00000003951(-);ENSBGRG00000005544(ANGPT1);ENSBGRG00000009643(MME);ENSBGRG00000016494(PTPRC);ENSBGRG00000019844(CD36);ENSBGRG00000020861(DAG1);ENSBGRG00000025522(PTGIS)
GO:0042391	regulation of membrane potential	10	224	0.0385134	0.323992	ENSBGRG00000000117(SOD1);ENSBGRG00000003053(SLC39A8);ENSBGRG00000004871(USP53);ENSBGRG00000007757(CASQ2);ENSBGRG00000012465(STX1A);ENSBGRG00000018281(ADRB2);ENSBGRG00000019844(CD36);ENSBGRG00000022389(RYR2);ENSBGRG00000023501(RNF122);ENSBGRG00000025509(KCNB1)
GO:0016209	antioxidant activity	4	53	0.038569	0.276304	ENSBGRG00000000117(SOD1);ENSBGRG00000003295(MGST3);ENSBGRG00000006234(PRDX2);ENSBGRG00000014010(SESN2)
GO:0010817	regulation of hormone levels	12	288	0.0391301	0.323992	ENSBGRG00000003951(-);ENSBGRG00000005073(MAFA);ENSBGRG00000006454(ARNTL);ENSBGRG00000012108(RAPGEF4);ENSBGRG00000012465(STX1A);ENSBGRG00000013649(FAM3B);ENSBGRG00000018839(HSD17B8);ENSBGRG00000019241(CPA3);ENSBGRG00000020407(SPP1);ENSBGRG00000020463(NR1D1);ENSBGRG00000025506(CYP1A1);ENSBGRG00000025509(KCNB1)
GO:0043087	regulation of GTPase activity	9	194	0.0393053	0.323992	ENSBGRG00000000117(SOD1);ENSBGRG00000007931(IQGAP2);ENSBGRG00000009656(RASGRP3);ENSBGRG00000010000(FZD10);ENSBGRG00000016072(APC2);ENSBGRG00000021013(CD40);ENSBGRG00000022015(ELMOD2);ENSBGRG00000023978(TRAPPC6A);ENSBGRG00000024475(IQGAP3)
GO:0006936	muscle contraction	8	164	0.0393821	0.323992	ENSBGRG00000000117(SOD1);ENSBGRG00000007757(CASQ2);ENSBGRG00000008957(TNNC1);ENSBGRG00000010880(TCAP);ENSBGRG00000013402(MYL2);ENSBGRG00000018208(MYBPC2);ENSBGRG00000018281(ADRB2);ENSBGRG00000022389(RYR2)
GO:0071902	positive regulation of protein serine/threonine kinase activity	8	164	0.0393821	0.323992	ENSBGRG00000000117(SOD1);ENSBGRG00000006234(PRDX2);ENSBGRG00000010000(FZD10);ENSBGRG00000016494(PTPRC);ENSBGRG00000018281(ADRB2);ENSBGRG00000021013(CD40);ENSBGRG00000024475(IQGAP3);ENSBGRG00000024911(MTCP1)
GO:0065009	regulation of molecular function	46	1516	0.039706	0.323992	ENSBGRG00000000117(SOD1);ENSBGRG00000001427(HIPK2);ENSBGRG00000001536(H1-0);ENSBGRG00000001615(DOT1L);ENSBGRG00000002608(UCHL1);ENSBGRG00000004142(PSCA);ENSBGRG00000004497(ETFBKMT);ENSBGRG00000005544(ANGPT1);ENSBGRG00000006203(MFNG);ENSBGRG00000006234(PRDX2);ENSBGRG00000007757(CASQ2);ENSBGRG00000007931(IQGAP2);ENSBGRG00000008791(STYXL1);ENSBGRG00000008957(TNNC1);ENSBGRG00000009656(RASGRP3);ENSBGR…
GO:0031967	organelle envelope	20	562	0.0400959	0.272235	ENSBGRG00000005938(SLC16A3);ENSBGRG00000006169(HK2);ENSBGRG00000007653(ALAS2);ENSBGRG00000009527(-);ENSBGRG00000009559(-);ENSBGRG00000009807(UQCC1);ENSBGRG00000012465(STX1A);ENSBGRG00000012912(AEN);ENSBGRG00000013040(CISD1);ENSBGRG00000013665(MPC1);ENSBGRG00000013926(TMEM65);ENSBGRG00000018839(HSD17B8);ENSBGRG00000018940(COX7A1);ENSBGRG00000019621(NDUFB1);ENSBGRG00000020937(-);ENSBGRG00000021861(…
GO:0031975	envelope	20	562	0.0400959	0.272235	ENSBGRG00000005938(SLC16A3);ENSBGRG00000006169(HK2);ENSBGRG00000007653(ALAS2);ENSBGRG00000009527(-);ENSBGRG00000009559(-);ENSBGRG00000009807(UQCC1);ENSBGRG00000012465(STX1A);ENSBGRG00000012912(AEN);ENSBGRG00000013040(CISD1);ENSBGRG00000013665(MPC1);ENSBGRG00000013926(TMEM65);ENSBGRG00000018839(HSD17B8);ENSBGRG00000018940(COX7A1);ENSBGRG00000019621(NDUFB1);ENSBGRG00000020937(-);ENSBGRG00000021861(…
GO:0043229	intracellular organelle	196	7773	0.0403591	0.272235	ENSBGRG00000000117(SOD1);ENSBGRG00000000535(-);ENSBGRG00000000645(GMNC);ENSBGRG00000000867(IKZF4);ENSBGRG00000001132(BNC2);ENSBGRG00000001305(HECW2);ENSBGRG00000001351(TRMU);ENSBGRG00000001363(TDRD7);ENSBGRG00000001427(HIPK2);ENSBGRG00000001536(H1-0);ENSBGRG00000001615(DOT1L);ENSBGRG00000001627(MYO1B);ENSBGRG00000001661(MICOS13);ENSBGRG00000001761(IFRD1);ENSBGRG00000002007(ELOVL6);ENSBGRG00000002…
GO:0006873	cellular ion homeostasis	13	322	0.040421	0.323992	ENSBGRG00000000117(SOD1);ENSBGRG00000003053(SLC39A8);ENSBGRG00000007653(ALAS2);ENSBGRG00000007757(CASQ2);ENSBGRG00000016494(PTPRC);ENSBGRG00000019844(CD36);ENSBGRG00000020868(HTR2A);ENSBGRG00000020914(PTPN6);ENSBGRG00000021013(CD40);ENSBGRG00000021566(PKHD1);ENSBGRG00000022389(RYR2);ENSBGRG00000022541(MT3);ENSBGRG00000026909(CYBA)
GO:0042788	polysomal ribosome	2	14	0.0410409	0.272235	ENSBGRG00000003902(RPL31);ENSBGRG00000025044(RPS28)
GO:0055065	metal ion homeostasis	13	323	0.0412661	0.323992	ENSBGRG00000000117(SOD1);ENSBGRG00000003053(SLC39A8);ENSBGRG00000007653(ALAS2);ENSBGRG00000007757(CASQ2);ENSBGRG00000016494(PTPRC);ENSBGRG00000019844(CD36);ENSBGRG00000020868(HTR2A);ENSBGRG00000020914(PTPN6);ENSBGRG00000021013(CD40);ENSBGRG00000021566(PKHD1);ENSBGRG00000022389(RYR2);ENSBGRG00000022541(MT3);ENSBGRG00000026909(CYBA)
GO:0006706	steroid catabolic process	2	14	0.0413681	0.323992	ENSBGRG00000020407(SPP1);ENSBGRG00000022541(MT3)
GO:0019433	triglyceride catabolic process	2	14	0.0413681	0.323992	ENSBGRG00000005883(LPL);ENSBGRG00000014462(PLIN5)
GO:0044241	lipid digestion	2	14	0.0413681	0.323992	ENSBGRG00000003951(-);ENSBGRG00000019844(CD36)
GO:0046716	muscle cell cellular homeostasis	2	14	0.0413681	0.323992	ENSBGRG00000000117(SOD1);ENSBGRG00000021665(BAG3)
GO:0046823	negative regulation of nucleocytoplasmic transport	2	14	0.0413681	0.323992	ENSBGRG00000005544(ANGPT1);ENSBGRG00000019844(CD36)
GO:0048670	regulation of collateral sprouting	2	14	0.0413681	0.323992	ENSBGRG00000001761(IFRD1);ENSBGRG00000006057(RND2)
GO:0051291	protein heterooligomerization	2	14	0.0413681	0.323992	ENSBGRG00000008998(TMEM120A);ENSBGRG00000018839(HSD17B8)
GO:0051354	negative regulation of oxidoreductase activity	2	14	0.0413681	0.323992	ENSBGRG00000004497(ETFBKMT);ENSBGRG00000022541(MT3)
GO:0034614	cellular response to reactive oxygen species	5	81	0.0414049	0.323992	ENSBGRG00000000117(SOD1);ENSBGRG00000006234(PRDX2);ENSBGRG00000019844(CD36);ENSBGRG00000022541(MT3);ENSBGRG00000026020(PPIF)
GO:0008016	regulation of heart contraction	6	108	0.0414288	0.323992	ENSBGRG00000006302(-);ENSBGRG00000007757(CASQ2);ENSBGRG00000013402(MYL2);ENSBGRG00000013926(TMEM65);ENSBGRG00000022389(RYR2);ENSBGRG00000024137(IRX5)
GO:0033674	positive regulation of kinase activity	12	291	0.0417971	0.323992	ENSBGRG00000000117(SOD1);ENSBGRG00000005544(ANGPT1);ENSBGRG00000006234(PRDX2);ENSBGRG00000010000(FZD10);ENSBGRG00000016494(PTPRC);ENSBGRG00000018281(ADRB2);ENSBGRG00000020868(HTR2A);ENSBGRG00000021013(CD40);ENSBGRG00000022541(MT3);ENSBGRG00000024475(IQGAP3);ENSBGRG00000024911(MTCP1);ENSBGRG00000026316(CHI3L1)
GO:0019915	lipid storage	4	56	0.0419453	0.323992	ENSBGRG00000005883(LPL);ENSBGRG00000014462(PLIN5);ENSBGRG00000019844(CD36);ENSBGRG00000025983(C3)
GO:0051865	protein autoubiquitination	4	56	0.0419453	0.323992	ENSBGRG00000013106(TRIM68);ENSBGRG00000013406(RNF115);ENSBGRG00000015971(RNF13);ENSBGRG00000023501(RNF122)
GO:0000302	response to reactive oxygen species	6	109	0.0430175	0.323992	ENSBGRG00000000117(SOD1);ENSBGRG00000006234(PRDX2);ENSBGRG00000014010(SESN2);ENSBGRG00000019844(CD36);ENSBGRG00000022541(MT3);ENSBGRG00000026020(PPIF)
GO:0043467	regulation of generation of precursor metabolites and energy	5	82	0.0432839	0.323992	ENSBGRG00000004497(ETFBKMT);ENSBGRG00000013040(CISD1);ENSBGRG00000014022(AK4);ENSBGRG00000020868(HTR2A);ENSBGRG00000026020(PPIF)
GO:0038187	pattern recognition receptor activity	2	14	0.0435649	0.276304	ENSBGRG00000006153(FCN1);ENSBGRG00000019844(CD36)
GO:0005903	brush border	4	57	0.0437044	0.272235	ENSBGRG00000003951(-);ENSBGRG00000009643(MME);ENSBGRG00000019844(CD36);ENSBGRG00000026685(MYH10)
GO:0098742	cell-cell adhesion via plasma-membrane adhesion molecules	7	138	0.0437843	0.323992	ENSBGRG00000001375(CLSTN2);ENSBGRG00000004469(ALCAM);ENSBGRG00000004733(SELL);ENSBGRG00000008431(VCAM1);ENSBGRG00000008568(FAT2);ENSBGRG00000020004(CDH7);ENSBGRG00000023975(CDH2)
GO:0044092	negative regulation of molecular function	20	565	0.0439014	0.323992	ENSBGRG00000002608(UCHL1);ENSBGRG00000004497(ETFBKMT);ENSBGRG00000006234(PRDX2);ENSBGRG00000007757(CASQ2);ENSBGRG00000008791(STYXL1);ENSBGRG00000010000(FZD10);ENSBGRG00000010967(HABP4);ENSBGRG00000013386(RIPOR2);ENSBGRG00000014462(PLIN5);ENSBGRG00000015028(DUSP1);ENSBGRG00000016494(PTPRC);ENSBGRG00000018281(ADRB2);ENSBGRG00000020914(PTPN6);ENSBGRG00000021566(PKHD1);ENSBGRG00000022541(MT3);ENSBGRG…
GO:0001909	leukocyte mediated cytotoxicity	4	57	0.0443112	0.323992	ENSBGRG00000005422(GZMM);ENSBGRG00000016494(PTPRC);ENSBGRG00000020914(PTPN6);ENSBGRG00000025974(DNASE1L3)
GO:0006641	triglyceride metabolic process	4	57	0.0443112	0.323992	ENSBGRG00000005883(LPL);ENSBGRG00000014462(PLIN5);ENSBGRG00000023367(LPIN1);ENSBGRG00000025983(C3)
GO:0055010	ventricular cardiac muscle tissue morphogenesis	3	34	0.0446813	0.323992	ENSBGRG00000008957(TNNC1);ENSBGRG00000013402(MYL2);ENSBGRG00000022389(RYR2)
GO:0045765	regulation of angiogenesis	9	199	0.0449747	0.323992	ENSBGRG00000001427(HIPK2);ENSBGRG00000006169(HK2);ENSBGRG00000021013(CD40);ENSBGRG00000025522(PTGIS);ENSBGRG00000025983(C3);ENSBGRG00000026316(CHI3L1);ENSBGRG00000026568(MMRN2);ENSBGRG00000026643(ADAMTS9);MSTRG.8943(--)
GO:0006937	regulation of muscle contraction	5	83	0.0452135	0.323992	ENSBGRG00000000117(SOD1);ENSBGRG00000007757(CASQ2);ENSBGRG00000008957(TNNC1);ENSBGRG00000018281(ADRB2);ENSBGRG00000022389(RYR2)
GO:0051260	protein homooligomerization	7	139	0.0452242	0.323992	ENSBGRG00000000867(IKZF4);ENSBGRG00000002979(POLQ);ENSBGRG00000006128(ALAD);ENSBGRG00000008998(TMEM120A);ENSBGRG00000012223(KCNC1);ENSBGRG00000013386(RIPOR2);ENSBGRG00000025509(KCNB1)
GO:0005927	muscle tendon junction	1	2	0.0461225	0.272235	ENSBGRG00000024043(NRAP)
GO:0010370	perinucleolar chromocenter	1	2	0.0461225	0.272235	ENSBGRG00000010031(PIWIL2)
GO:0033018	sarcoplasmic reticulum lumen	1	2	0.0461225	0.272235	ENSBGRG00000007757(CASQ2)
GO:0070110	ciliary neurotrophic factor receptor complex	1	2	0.0461225	0.272235	ENSBGRG00000002513(CNTFR)
GO:0071065	alpha9-beta1 integrin-vascular cell adhesion molecule-1 complex	1	2	0.0461225	0.272235	ENSBGRG00000008431(VCAM1)
GO:0097632	extrinsic component of phagophore assembly site membrane	1	2	0.0461225	0.272235	ENSBGRG00000007587(ULK1)
GO:0097635	extrinsic component of autophagosome membrane	1	2	0.0461225	0.272235	ENSBGRG00000007587(ULK1)
GO:1904115	axon cytoplasm	1	2	0.0461225	0.272235	ENSBGRG00000000117(SOD1)
GO:1990124	messenger ribonucleoprotein complex	1	2	0.0461225	0.272235	ENSBGRG00000025082(PKP1)
GO:1990584	cardiac Troponin complex	1	2	0.0461225	0.272235	ENSBGRG00000008957(TNNC1)
GO:0001550	ovarian cumulus expansion	1	2	0.0463173	0.323992	ENSBGRG00000000658(BMPR1B)
GO:0001692	histamine metabolic process	1	2	0.0463173	0.323992	ENSBGRG00000011998(HDC)
GO:0001970	positive regulation of activation of membrane attack complex	1	2	0.0463173	0.323992	ENSBGRG00000025983(C3)
GO:0002032	desensitization of G protein-coupled receptor signaling pathway by arrestin	1	2	0.0463173	0.323992	ENSBGRG00000018281(ADRB2)
GO:0002752	cell surface pattern recognition receptor signaling pathway	1	2	0.0463173	0.323992	ENSBGRG00000006153(FCN1)
GO:0002933	lipid hydroxylation	1	2	0.0463173	0.323992	ENSBGRG00000025506(CYP1A1)
GO:0003220	left ventricular cardiac muscle tissue morphogenesis	1	2	0.0463173	0.323992	ENSBGRG00000022389(RYR2)
GO:0006102	isocitrate metabolic process	1	2	0.0463173	0.323992	ENSBGRG00000006356(IDH2)
GO:0006106	fumarate metabolic process	1	2	0.0463173	0.323992	ENSBGRG00000022227(GOT1)
GO:0006210	thymine catabolic process	1	2	0.0463173	0.323992	ENSBGRG00000005648(DPYD)
GO:0006212	uracil catabolic process	1	2	0.0463173	0.323992	ENSBGRG00000005648(DPYD)
GO:0006480	N-terminal protein amino acid methylation	1	2	0.0463173	0.323992	ENSBGRG00000005549(METTL11B)
GO:0006529	asparagine biosynthetic process	1	2	0.0463173	0.323992	ENSBGRG00000007541(ASNS)
GO:0006533	aspartate catabolic process	1	2	0.0463173	0.323992	ENSBGRG00000022227(GOT1)
GO:0006710	androgen catabolic process	1	2	0.0463173	0.323992	ENSBGRG00000020407(SPP1)
GO:0006876	cellular cadmium ion homeostasis	1	2	0.0463173	0.323992	ENSBGRG00000003053(SLC39A8)
GO:0010607	negative regulation of cytoplasmic mRNA processing body assembly	1	2	0.0463173	0.323992	ENSBGRG00000009537(PATL2)
GO:0015727	lactate transport	1	2	0.0463173	0.323992	ENSBGRG00000005938(SLC16A3)
GO:0015734	taurine transport	1	2	0.0463173	0.323992	ENSBGRG00000019545(SLC6A6)
GO:0019254	carnitine metabolic process, CoA-linked	1	2	0.0463173	0.323992	ENSBGRG00000003324(ACADM)
GO:0019417	sulfur oxidation	1	2	0.0463173	0.323992	ENSBGRG00000005834(MICAL2)
GO:0019859	thymine metabolic process	1	2	0.0463173	0.323992	ENSBGRG00000005648(DPYD)
GO:0019860	uracil metabolic process	1	2	0.0463173	0.323992	ENSBGRG00000005648(DPYD)
GO:0019919	peptidyl-arginine methylation, to asymmetrical-dimethyl arginine	1	2	0.0463173	0.323992	ENSBGRG00000015640(PRMT6)
GO:0021570	rhombomere 4 development	1	2	0.0463173	0.323992	ENSBGRG00000021425(HOXB2)
GO:0021592	fourth ventricle development	1	2	0.0463173	0.323992	ENSBGRG00000026685(MYH10)
GO:0031033	myosin filament organization	1	2	0.0463173	0.323992	ENSBGRG00000010880(TCAP)
GO:0031126	snoRNA 3'-end processing	1	2	0.0463173	0.323992	ENSBGRG00000026089(PARN)
GO:0032929	negative regulation of superoxide anion generation	1	2	0.0463173	0.323992	ENSBGRG00000016579(AATF)
GO:0032971	regulation of muscle filament sliding	1	2	0.0463173	0.323992	ENSBGRG00000008957(TNNC1)
GO:0033277	abortive mitotic cell cycle	1	2	0.0463173	0.323992	ENSBGRG00000020914(PTPN6)
GO:0033540	fatty acid beta-oxidation using acyl-CoA oxidase	1	2	0.0463173	0.323992	ENSBGRG00000023172(ACOX1)
GO:0034196	acylglycerol transport	1	2	0.0463173	0.323992	ENSBGRG00000019844(CD36)
GO:0034197	triglyceride transport	1	2	0.0463173	0.323992	ENSBGRG00000019844(CD36)
GO:0034970	histone H3-R2 methylation	1	2	0.0463173	0.323992	ENSBGRG00000015640(PRMT6)
GO:0035634	response to stilbenoid	1	2	0.0463173	0.323992	ENSBGRG00000019844(CD36)
GO:0035873	lactate transmembrane transport	1	2	0.0463173	0.323992	ENSBGRG00000005938(SLC16A3)
GO:0035938	estradiol secretion	1	2	0.0463173	0.323992	ENSBGRG00000020407(SPP1)
GO:0035995	detection of muscle stretch	1	2	0.0463173	0.323992	ENSBGRG00000010880(TCAP)
GO:0043144	snoRNA processing	1	2	0.0463173	0.323992	ENSBGRG00000026089(PARN)
GO:0044855	plasma membrane raft distribution	1	2	0.0463173	0.323992	ENSBGRG00000016494(PTPRC)
GO:0044856	plasma membrane raft localization	1	2	0.0463173	0.323992	ENSBGRG00000016494(PTPRC)
GO:0048165	fused antrum stage	1	2	0.0463173	0.323992	ENSBGRG00000000658(BMPR1B)
GO:0055071	manganese ion homeostasis	1	2	0.0463173	0.323992	ENSBGRG00000003053(SLC39A8)
GO:0060086	circadian temperature homeostasis	1	2	0.0463173	0.323992	ENSBGRG00000020463(NR1D1)
GO:0060137	maternal process involved in parturition	1	2	0.0463173	0.323992	ENSBGRG00000006454(ARNTL)
GO:0061357	positive regulation of Wnt protein secretion	1	2	0.0463173	0.323992	ENSBGRG00000008504(WLS)
GO:0061888	regulation of astrocyte activation	1	2	0.0463173	0.323992	ENSBGRG00000020463(NR1D1)
GO:0061889	negative regulation of astrocyte activation	1	2	0.0463173	0.323992	ENSBGRG00000020463(NR1D1)
GO:0070366	regulation of hepatocyte differentiation	1	2	0.0463173	0.323992	ENSBGRG00000002408(FRZB)
GO:0070859	positive regulation of bile acid biosynthetic process	1	2	0.0463173	0.323992	ENSBGRG00000020463(NR1D1)
GO:0071492	cellular response to UV-A	1	2	0.0463173	0.323992	ENSBGRG00000009643(MME)
GO:0071732	cellular response to nitric oxide	1	2	0.0463173	0.323992	ENSBGRG00000022541(MT3)
GO:0072564	blood microparticle formation	1	2	0.0463173	0.323992	ENSBGRG00000019844(CD36)
GO:0097681	double-strand break repair via alternative nonhomologous end joining	1	2	0.0463173	0.323992	ENSBGRG00000002979(POLQ)
GO:0098711	iron ion import across plasma membrane	1	2	0.0463173	0.323992	ENSBGRG00000003053(SLC39A8)
GO:0098910	regulation of atrial cardiac muscle cell action potential	1	2	0.0463173	0.323992	ENSBGRG00000022389(RYR2)
GO:0140039	cell-cell adhesion in response to extracellular stimulus	1	2	0.0463173	0.323992	ENSBGRG00000008431(VCAM1)
GO:0150064	vertebrate eye-specific patterning	1	2	0.0463173	0.323992	ENSBGRG00000025983(C3)
GO:1901896	positive regulation of calcium-transporting ATPase activity	1	2	0.0463173	0.323992	ENSBGRG00000022389(RYR2)
GO:1903613	regulation of protein tyrosine phosphatase activity	1	2	0.0463173	0.323992	ENSBGRG00000016494(PTPRC)
GO:1904158	axonemal central apparatus assembly	1	2	0.0463173	0.323992	ENSBGRG00000004694(DNAJB13)
GO:1904207	regulation of chemokine (C-C motif) ligand 2 secretion	1	2	0.0463173	0.323992	ENSBGRG00000005883(LPL)
GO:1904209	positive regulation of chemokine (C-C motif) ligand 2 secretion	1	2	0.0463173	0.323992	ENSBGRG00000005883(LPL)
GO:1904253	positive regulation of bile acid metabolic process	1	2	0.0463173	0.323992	ENSBGRG00000020463(NR1D1)
GO:1905098	negative regulation of guanyl-nucleotide exchange factor activity	1	2	0.0463173	0.323992	ENSBGRG00000013386(RIPOR2)
GO:1905451	positive regulation of Fc-gamma receptor signaling pathway involved in phagocytosis	1	2	0.0463173	0.323992	ENSBGRG00000016494(PTPRC)
GO:1905603	regulation of maintenance of permeability of blood-brain barrier	1	2	0.0463173	0.323992	ENSBGRG00000005544(ANGPT1)
GO:1905709	negative regulation of membrane permeability	1	2	0.0463173	0.323992	ENSBGRG00000006169(HK2)
GO:1990079	cartilage homeostasis	1	2	0.0463173	0.323992	ENSBGRG00000003053(SLC39A8)
GO:2000276	negative regulation of oxidative phosphorylation uncoupler activity	1	2	0.0463173	0.323992	ENSBGRG00000026020(PPIF)
GO:2000332	regulation of blood microparticle formation	1	2	0.0463173	0.323992	ENSBGRG00000019844(CD36)
GO:2000334	positive regulation of blood microparticle formation	1	2	0.0463173	0.323992	ENSBGRG00000019844(CD36)
GO:2000376	positive regulation of oxygen metabolic process	1	2	0.0463173	0.323992	ENSBGRG00000022541(MT3)
GO:2000471	regulation of hematopoietic stem cell migration	1	2	0.0463173	0.323992	ENSBGRG00000016494(PTPRC)
GO:2000473	positive regulation of hematopoietic stem cell migration	1	2	0.0463173	0.323992	ENSBGRG00000016494(PTPRC)
GO:2000620	positive regulation of histone H4-K16 acetylation	1	2	0.0463173	0.323992	ENSBGRG00000022202(AUTS2)
GO:2000864	regulation of estradiol secretion	1	2	0.0463173	0.323992	ENSBGRG00000020407(SPP1)
GO:0048644	muscle organ morphogenesis	4	58	0.0467504	0.323992	ENSBGRG00000008957(TNNC1);ENSBGRG00000010880(TCAP);ENSBGRG00000013402(MYL2);ENSBGRG00000022389(RYR2)
GO:0002922	positive regulation of humoral immune response	2	15	0.0470087	0.323992	ENSBGRG00000016494(PTPRC);ENSBGRG00000025983(C3)
GO:0006783	heme biosynthetic process	2	15	0.0470087	0.323992	ENSBGRG00000006128(ALAD);ENSBGRG00000007653(ALAS2)
GO:0017001	antibiotic catabolic process	2	15	0.0470087	0.323992	ENSBGRG00000006234(PRDX2);ENSBGRG00000011492(SULT1C4)
GO:0032094	response to food	2	15	0.0470087	0.323992	ENSBGRG00000022541(MT3);ENSBGRG00000025613(TMEM135)
GO:0044321	response to leptin	2	15	0.0470087	0.323992	ENSBGRG00000020463(NR1D1);ENSBGRG00000022541(MT3)
GO:0050995	negative regulation of lipid catabolic process	2	15	0.0470087	0.323992	ENSBGRG00000004497(ETFBKMT);ENSBGRG00000014462(PLIN5)
GO:0055094	response to lipoprotein particle	2	15	0.0470087	0.323992	ENSBGRG00000005883(LPL);ENSBGRG00000019844(CD36)
GO:0070296	sarcoplasmic reticulum calcium ion transport	2	15	0.0470087	0.323992	ENSBGRG00000007757(CASQ2);ENSBGRG00000022389(RYR2)
GO:1901522	positive regulation of transcription from RNA polymerase II promoter involved in cellular response to chemical stimulus	2	15	0.0470087	0.323992	ENSBGRG00000014010(SESN2);ENSBGRG00000022541(MT3)
GO:1905952	regulation of lipid localization	5	84	0.0471938	0.324703	ENSBGRG00000005883(LPL);ENSBGRG00000014462(PLIN5);ENSBGRG00000019844(CD36);ENSBGRG00000020407(SPP1);ENSBGRG00000025983(C3)
GO:0048667	cell morphogenesis involved in neuron differentiation	13	330	0.0475328	0.326469	ENSBGRG00000000117(SOD1);ENSBGRG00000000658(BMPR1B);ENSBGRG00000001761(IFRD1);ENSBGRG00000002608(UCHL1);ENSBGRG00000004469(ALCAM);ENSBGRG00000006057(RND2);ENSBGRG00000007587(ULK1);ENSBGRG00000013386(RIPOR2);ENSBGRG00000016330(ARHGAP35);ENSBGRG00000020861(DAG1);ENSBGRG00000022541(MT3);ENSBGRG00000024504(LGI1);ENSBGRG00000026685(MYH10)
GO:0001691	pseudophosphatase activity	1	2	0.0476386	0.276304	ENSBGRG00000008791(STYXL1)
GO:0003680	AT DNA binding	1	2	0.0476386	0.276304	ENSBGRG00000001536(H1-0)
GO:0003858	3-hydroxybutyrate dehydrogenase activity	1	2	0.0476386	0.276304	ENSBGRG00000022869(BDH1)
GO:0003860	3-hydroxyisobutyryl-CoA hydrolase activity	1	2	0.0476386	0.276304	ENSBGRG00000003216(ECHDC2)
GO:0003870	5-aminolevulinate synthase activity	1	2	0.0476386	0.276304	ENSBGRG00000007653(ALAS2)
GO:0004066	asparagine synthase (glutamine-hydrolyzing) activity	1	2	0.0476386	0.276304	ENSBGRG00000007541(ASNS)
GO:0004069	L-aspartate:2-oxoglutarate aminotransferase activity	1	2	0.0476386	0.276304	ENSBGRG00000022227(GOT1)
GO:0004340	glucokinase activity	1	2	0.0476386	0.276304	ENSBGRG00000006169(HK2)
GO:0004419	hydroxymethylglutaryl-CoA lyase activity	1	2	0.0476386	0.276304	ENSBGRG00000005125(HMGCL)
GO:0004450	isocitrate dehydrogenase (NADP+) activity	1	2	0.0476386	0.276304	ENSBGRG00000006356(IDH2)
GO:0004465	lipoprotein lipase activity	1	2	0.0476386	0.276304	ENSBGRG00000005883(LPL)
GO:0004609	phosphatidylserine decarboxylase activity	1	2	0.0476386	0.276304	ENSBGRG00000022227(GOT1)
GO:0004658	propionyl-CoA carboxylase activity	1	2	0.0476386	0.276304	ENSBGRG00000002883(PCCB)
GO:0004704	NF-kappaB-inducing kinase activity	1	2	0.0476386	0.276304	ENSBGRG00000023427(MAP3K14)
GO:0008169	C-methyltransferase activity	1	2	0.0476386	0.276304	ENSBGRG00000026518(COQ3)
GO:0008425	2-polyprenyl-6-methoxy-1,4-benzoquinone methyltransferase activity	1	2	0.0476386	0.276304	ENSBGRG00000026518(COQ3)
GO:0016749	N-succinyltransferase activity	1	2	0.0476386	0.276304	ENSBGRG00000007653(ALAS2)
GO:0030060	L-malate dehydrogenase activity	1	2	0.0476386	0.276304	ENSBGRG00000010198(MDH1)
GO:0030226	apolipoprotein receptor activity	1	2	0.0476386	0.276304	ENSBGRG00000009032(ABCA7)
GO:0030580	quinone cofactor methyltransferase activity	1	2	0.0476386	0.276304	ENSBGRG00000026518(COQ3)
GO:0031013	troponin I binding	1	2	0.0476386	0.276304	ENSBGRG00000008957(TNNC1)
GO:0031014	troponin T binding	1	2	0.0476386	0.276304	ENSBGRG00000008957(TNNC1)
GO:0032542	sulfiredoxin activity	1	2	0.0476386	0.276304	ENSBGRG00000014010(SESN2)
GO:0033829	O-fucosylpeptide 3-beta-N-acetylglucosaminyltransferase activity	1	2	0.0476386	0.276304	ENSBGRG00000006203(MFNG)
GO:0034188	apolipoprotein A-I receptor activity	1	2	0.0476386	0.276304	ENSBGRG00000009032(ABCA7)
GO:0042895	antibiotic transmembrane transporter activity	1	2	0.0476386	0.276304	ENSBGRG00000019365(SLC25A1)
GO:0045569	TRAIL binding	1	2	0.0476386	0.276304	ENSBGRG00000013324(-)
GO:0046870	cadmium ion binding	1	2	0.0476386	0.276304	ENSBGRG00000022541(MT3)
GO:0046899	nucleoside triphosphate adenylate kinase activity	1	2	0.0476386	0.276304	ENSBGRG00000014022(AK4)
GO:0047025	3-oxoacyl-[acyl-carrier-protein] reductase (NADH) activity	1	2	0.0476386	0.276304	ENSBGRG00000018839(HSD17B8)
GO:0048763	calcium-induced calcium release activity	1	2	0.0476386	0.276304	ENSBGRG00000022389(RYR2)
GO:0051380	norepinephrine binding	1	2	0.0476386	0.276304	ENSBGRG00000018281(ADRB2)
GO:0070080	titin Z domain binding	1	2	0.0476386	0.276304	ENSBGRG00000010880(TCAP)
GO:0070404	NADH binding	1	2	0.0476386	0.276304	ENSBGRG00000018839(HSD17B8)
GO:0070576	vitamin D 24-hydroxylase activity	1	2	0.0476386	0.276304	ENSBGRG00000025506(CYP1A1)
GO:0070853	myosin VI binding	1	2	0.0476386	0.276304	ENSBGRG00000024475(IQGAP3)
GO:0071886	1-(4-iodo-2,5-dimethoxyphenyl)propan-2-amine binding	1	2	0.0476386	0.276304	ENSBGRG00000020868(HTR2A)
GO:0090556	phosphatidylserine-translocating ATPase activity	1	2	0.0476386	0.276304	ENSBGRG00000009032(ABCA7)
GO:0101021	estrogen 2-hydroxylase activity	1	2	0.0476386	0.276304	ENSBGRG00000025506(CYP1A1)
GO:1905502	acetyl-CoA binding	1	2	0.0476386	0.276304	ENSBGRG00000018127(PANK1)
GO:0043620	regulation of DNA-templated transcription in response to stress	3	35	0.0480508	0.328886	ENSBGRG00000014010(SESN2);ENSBGRG00000021665(BAG3);ENSBGRG00000022541(MT3)
GO:0051705	multi-organism behavior	3	35	0.0480508	0.328886	ENSBGRG00000002513(CNTFR);ENSBGRG00000003115(EN1);ENSBGRG00000026440(GRID1)
GO:0005604	basement membrane	4	59	0.0485969	0.283384	ENSBGRG00000000792(FREM1);ENSBGRG00000015397(AGRN);ENSBGRG00000020861(DAG1);ENSBGRG00000026568(MMRN2)
GO:0045860	positive regulation of protein kinase activity	11	266	0.049129	0.335686	ENSBGRG00000000117(SOD1);ENSBGRG00000005544(ANGPT1);ENSBGRG00000006234(PRDX2);ENSBGRG00000010000(FZD10);ENSBGRG00000016494(PTPRC);ENSBGRG00000018281(ADRB2);ENSBGRG00000021013(CD40);ENSBGRG00000022541(MT3);ENSBGRG00000024475(IQGAP3);ENSBGRG00000024911(MTCP1);ENSBGRG00000026316(CHI3L1)
GO:0001846	opsonin binding	2	15	0.0494833	0.284813	MSTRG.7656(C4);MSTRG.7659(C4)
GO:0051480	regulation of cytosolic calcium ion concentration	7	142	0.0497253	0.339176	ENSBGRG00000007757(CASQ2);ENSBGRG00000016494(PTPRC);ENSBGRG00000019844(CD36);ENSBGRG00000020868(HTR2A);ENSBGRG00000020914(PTPN6);ENSBGRG00000022389(RYR2);ENSBGRG00000026909(CYBA)
