# Supplementary material for: IMF deposition ceRNA network analysis and functional study of HIF1a in yak
Source: Front Vet Sci. 2023 Oct 17;10:1272238. doi: 10.3389/fvets.2023.1272238 (PMC10616239; doi:10.3389/fvets.2023.1272238)
Supplement: Supplementary file 7 [file Table_7.XLS]

## Sheet: Sheet1
The KEGG pathway of DEGs
KEGG_A_class	KEGG_B_class	Pathway	L-IMF-vs-H-IMF (211)	All (8691)	Pvalue	Qvalue	Pathway ID	Genes	K_IDs
Human Diseases	Immune disease	Systemic lupus erythematosus	22	230	3.41955e-08	9.64314e-06	ko05322	ENSBGRG00000007281(-);ENSBGRG00000007369(-);ENSBGRG00000007955(-);ENSBGRG00000008126(-);ENSBGRG00000015308(H3C1);ENSBGRG00000015411(-);ENSBGRG00000015501(-);ENSBGRG00000015945(-);ENSBGRG00000016034(H2BC18);ENSBGRG00000016266(-);ENSBGRG00000016419(-);ENSBGRG00000016458(-);ENSBGRG00000016584(-);ENSBGRG00000016601(-);ENSBGRG00000018216(-);ENSBGRG00000018283(-);ENSBGRG00000018420(-);ENSBGRG0000001846…	K10785+K10785+K03999+K06856+K11253+K11253+K11253+K06498+K11252+K11253+K11253+K11252+K11254+K11254+K11252+K11254+K11251+K11252+K03160+K03990+K03989+K03989
Organismal Systems	Circulatory system	Cardiac muscle contraction	14	108	2.99888e-07	4.22842e-05	ko04260	ENSBGRG00000000468(-);ENSBGRG00000002005(-);ENSBGRG00000002891(-);ENSBGRG00000007757(CASQ2);ENSBGRG00000008957(TNNC1);ENSBGRG00000012009(-);ENSBGRG00000013193(MYL3);ENSBGRG00000013402(MYL2);ENSBGRG00000018940(COX7A1);ENSBGRG00000021861(COX6A2);ENSBGRG00000022367(UQCR10);ENSBGRG00000022389(RYR2);ENSBGRG00000024741(CACNA2D2);ENSBGRG00000024995(-)	K00418+K00416+K02272+K23445+K05865+K02268+K12749+K10351+K02270+K02266+K00419+K04962+K04859+K02267
Metabolism	Energy metabolism	Oxidative phosphorylation	16	180	7.17587e-06	0.000674532	ko00190	ENSBGRG00000000468(-);ENSBGRG00000001191(NDUFA12);ENSBGRG00000001226(-);ENSBGRG00000002005(-);ENSBGRG00000002891(-);ENSBGRG00000012009(-);ENSBGRG00000016024(ATP5MC3);ENSBGRG00000017911(-);ENSBGRG00000018940(COX7A1);ENSBGRG00000019621(NDUFB1);ENSBGRG00000020937(-);ENSBGRG00000021861(COX6A2);ENSBGRG00000022140(-);ENSBGRG00000022156(-);ENSBGRG00000022367(UQCR10);ENSBGRG00000024995(-)	K00418+K11352+K03956+K00416+K02272+K02268+K02128+K02153+K02270+K03957+K02129+K02266+K02140+K02128+K00419+K02267
Human Diseases	Neurodegenerative disease	Parkinson disease	15	178	2.64224e-05	0.00186278	ko05012	ENSBGRG00000000468(-);ENSBGRG00000001191(NDUFA12);ENSBGRG00000001226(-);ENSBGRG00000002005(-);ENSBGRG00000002608(UCHL1);ENSBGRG00000002891(-);ENSBGRG00000012009(-);ENSBGRG00000016024(ATP5MC3);ENSBGRG00000018940(COX7A1);ENSBGRG00000019621(NDUFB1);ENSBGRG00000021861(COX6A2);ENSBGRG00000022156(-);ENSBGRG00000022367(UQCR10);ENSBGRG00000024995(-);ENSBGRG00000026020(PPIF)	K00418+K11352+K03956+K00416+K05611+K02272+K02268+K02128+K02270+K03957+K02266+K02128+K00419+K02267+K09565
Metabolism	Carbohydrate metabolism	Propanoate metabolism	6	36	0.000202058	0.0107495	ko00640	ENSBGRG00000002883(PCCB);ENSBGRG00000003482(-);ENSBGRG00000007604(DBT);ENSBGRG00000014669(SUCLG2);ENSBGRG00000023172(ACOX1);ENSBGRG00000026412(ACADS)	K01966+K00016+K09699+K01900+K00232+K00248
Human Diseases	Neurodegenerative disease	Alzheimer disease	21	368	0.000228714	0.0107495	ko05010	ENSBGRG00000000468(-);ENSBGRG00000000549(ATG101);ENSBGRG00000001191(NDUFA12);ENSBGRG00000001226(-);ENSBGRG00000002005(-);ENSBGRG00000002338(-);ENSBGRG00000002891(-);ENSBGRG00000005883(LPL);ENSBGRG00000007587(ULK1);ENSBGRG00000009643(MME);ENSBGRG00000010000(FZD10);ENSBGRG00000012009(-);ENSBGRG00000016024(ATP5MC3);ENSBGRG00000016072(APC2);ENSBGRG00000018940(COX7A1);ENSBGRG00000019621(NDUFB1);ENSBGR…	K00418+K19730+K11352+K03956+K00416+K02649+K02272+K01059+K21357+K01389+K02842+K02268+K02128+K02085+K02270+K03957+K02266+K02128+K00419+K02267+K09565
Human Diseases	Substance dependence	Alcoholism	14	199	0.000336413	0.0122881	ko05034	ENSBGRG00000015308(H3C1);ENSBGRG00000015411(-);ENSBGRG00000015501(-);ENSBGRG00000016034(H2BC18);ENSBGRG00000016266(-);ENSBGRG00000016419(-);ENSBGRG00000016458(-);ENSBGRG00000016584(-);ENSBGRG00000016601(-);ENSBGRG00000018216(-);ENSBGRG00000018283(-);ENSBGRG00000018420(-);ENSBGRG00000018464(-);ENSBGRG00000022164(FOSB)	K11253+K11253+K11253+K11252+K11253+K11253+K11252+K11254+K11254+K11252+K11254+K11251+K11252+K09029
Metabolism	Global and overview maps	Metabolic pathways	58	1560	0.0003486	0.0122881	ko01100	ENSBGRG00000000468(-);ENSBGRG00000001191(NDUFA12);ENSBGRG00000001226(-);ENSBGRG00000001615(DOT1L);ENSBGRG00000002005(-);ENSBGRG00000002007(ELOVL6);ENSBGRG00000002273(ST3GAL6);ENSBGRG00000002883(PCCB);ENSBGRG00000002891(-);ENSBGRG00000003295(MGST3);ENSBGRG00000003324(ACADM);ENSBGRG00000003397(UCK2);ENSBGRG00000003482(-);ENSBGRG00000004237(AMPD3);ENSBGRG00000005125(HMGCL);ENSBGRG00000005648(DPYD);E…	K00418+K11352+K03956+K11427+K00416+K10203+K03792+K01966+K02272+K00799+K00249+K00876+K00016+K01490+K01640+K00207+K01698+K00844+K00031+K14621+K01953+K09699+K00643+K00457+K00025+K01590+K02268+K01081+K00939+K01900+K02128+K23756+K02153+K09680+K05305+K06126+K00109+K00814+K13370+K11992+K02270+K03957+K02129+K02266+K00799+K02140+K02128+K14454+K00419+K00019+K00232+K15728+K07418+K02267+K07408+K01831+K00248+…
Human Diseases	Neurodegenerative disease	Huntington disease	18	313	0.000590796	0.0167446	ko05016	ENSBGRG00000000117(SOD1);ENSBGRG00000000468(-);ENSBGRG00000000549(ATG101);ENSBGRG00000001191(NDUFA12);ENSBGRG00000001226(-);ENSBGRG00000002005(-);ENSBGRG00000002891(-);ENSBGRG00000007587(ULK1);ENSBGRG00000012009(-);ENSBGRG00000012465(STX1A);ENSBGRG00000016024(ATP5MC3);ENSBGRG00000018940(COX7A1);ENSBGRG00000019621(NDUFB1);ENSBGRG00000021861(COX6A2);ENSBGRG00000022156(-);ENSBGRG00000022367(UQCR10);…	K04565+K00418+K19730+K11352+K03956+K00416+K02272+K21357+K02268+K04560+K02128+K02270+K03957+K02266+K02128+K00419+K02267+K09565
Metabolism	Carbohydrate metabolism	Butanoate metabolism	5	29	0.00059378	0.0167446	ko00650	ENSBGRG00000005125(HMGCL);ENSBGRG00000016982(-);ENSBGRG00000018807(L2HGDH);ENSBGRG00000022869(BDH1);ENSBGRG00000026412(ACADS)	K01640+K23756+K00109+K00019+K00248
Human Diseases	Cardiovascular disease	Dilated cardiomyopathy	10	121	0.000695994	0.0178428	ko05414	ENSBGRG00000000926(-);ENSBGRG00000008126(-);ENSBGRG00000008475(-);ENSBGRG00000008957(TNNC1);ENSBGRG00000013193(MYL3);ENSBGRG00000013402(MYL2);ENSBGRG00000016221(-);ENSBGRG00000020861(DAG1);ENSBGRG00000022389(RYR2);ENSBGRG00000024741(CACNA2D2)	K12567+K06856+K05852+K05865+K12749+K10351+K06584+K06265+K04962+K04859
Organismal Systems	Environmental adaptation	Thermogenesis	16	274	0.0010126	0.0237962	ko04714	ENSBGRG00000000468(-);ENSBGRG00000001191(NDUFA12);ENSBGRG00000001226(-);ENSBGRG00000002005(-);ENSBGRG00000002891(-);ENSBGRG00000004887(CPT1B);ENSBGRG00000012009(-);ENSBGRG00000016024(ATP5MC3);ENSBGRG00000018940(COX7A1);ENSBGRG00000019621(NDUFB1);ENSBGRG00000020937(-);ENSBGRG00000021861(COX6A2);ENSBGRG00000022140(-);ENSBGRG00000022156(-);ENSBGRG00000022367(UQCR10);ENSBGRG00000024995(-)	K00418+K11352+K03956+K00416+K02272+K19523+K02268+K02128+K02270+K03957+K02129+K02266+K02140+K02128+K00419+K02267
Human Diseases	Endocrine and metabolic disease	Non-alcoholic fatty liver disease	12	185	0.0017967	0.0389745	ko04932	ENSBGRG00000000468(-);ENSBGRG00000001191(NDUFA12);ENSBGRG00000001226(-);ENSBGRG00000002005(-);ENSBGRG00000002338(-);ENSBGRG00000002891(-);ENSBGRG00000012009(-);ENSBGRG00000018940(COX7A1);ENSBGRG00000019621(NDUFB1);ENSBGRG00000021861(COX6A2);ENSBGRG00000022367(UQCR10);ENSBGRG00000024995(-)	K00418+K11352+K03956+K00416+K02649+K02272+K02268+K02270+K03957+K02266+K00419+K02267
Metabolism	Metabolism of cofactors and vitamins	Ubiquinone and other terpenoid-quinone biosynthesis	3	11	0.00201546	0.0405971	ko00130	ENSBGRG00000007867(HPD);ENSBGRG00000018611(COQ6);ENSBGRG00000026518(COQ3)	K00457+K06126+K00591
Metabolism	Global and overview maps	Carbon metabolism	9	122	0.00281695	0.0529114	ko01200	ENSBGRG00000002883(PCCB);ENSBGRG00000006169(HK2);ENSBGRG00000006356(IDH2);ENSBGRG00000010198(MDH1);ENSBGRG00000014669(SUCLG2);ENSBGRG00000018828(GPT);ENSBGRG00000022227(GOT1);ENSBGRG00000023172(ACOX1);ENSBGRG00000026412(ACADS)	K01966+K00844+K00031+K00025+K01900+K00814+K14454+K00232+K00248
Human Diseases	Cardiovascular disease	Hypertrophic cardiomyopathy	8	101	0.00308938	0.0529114	ko05410	ENSBGRG00000000926(-);ENSBGRG00000008957(TNNC1);ENSBGRG00000013193(MYL3);ENSBGRG00000013402(MYL2);ENSBGRG00000016221(-);ENSBGRG00000020861(DAG1);ENSBGRG00000022389(RYR2);ENSBGRG00000024741(CACNA2D2)	K12567+K05865+K12749+K10351+K06584+K06265+K04962+K04859
Organismal Systems	Endocrine system	PPAR signaling pathway	7	80	0.00318969	0.0529114	ko03320	ENSBGRG00000003324(ACADM);ENSBGRG00000004887(CPT1B);ENSBGRG00000005883(LPL);ENSBGRG00000007849(H-FABP);ENSBGRG00000014462(PLIN5);ENSBGRG00000019844(CD36);ENSBGRG00000023172(ACOX1)	K00249+K19523+K01059+K08752+K20255+K06259+K00232
Metabolism	Global and overview maps	Fatty acid metabolism	6	61	0.0034834	0.0545732	ko01212	ENSBGRG00000002007(ELOVL6);ENSBGRG00000003324(ACADM);ENSBGRG00000004887(CPT1B);ENSBGRG00000018839(HSD17B8);ENSBGRG00000023172(ACOX1);ENSBGRG00000026412(ACADS)	K10203+K00249+K19523+K13370+K00232+K00248
Environmental Information Processing	Signaling molecules and interaction	ECM-receptor interaction	7	89	0.00576301	0.0855352	ko04512	ENSBGRG00000000792(FREM1);ENSBGRG00000003893(COL6A6);ENSBGRG00000015397(AGRN);ENSBGRG00000016221(-);ENSBGRG00000019844(CD36);ENSBGRG00000020407(SPP1);ENSBGRG00000020861(DAG1)	K23380+K06238+K06254+K06584+K06259+K06250+K06265
Metabolism	Amino acid metabolism	Valine, leucine and isoleucine degradation	5	55	0.0104565	0.147437	ko00280	ENSBGRG00000002883(PCCB);ENSBGRG00000003324(ACADM);ENSBGRG00000005125(HMGCL);ENSBGRG00000007604(DBT);ENSBGRG00000026412(ACADS)	K01966+K00249+K01640+K09699+K00248
Metabolism	Global and overview maps	2-Oxocarboxylic acid metabolism	3	21	0.0135895	0.17585	ko01210	ENSBGRG00000006356(IDH2);ENSBGRG00000018828(GPT);ENSBGRG00000022227(GOT1)	K00031+K00814+K14454
Cellular Processes	Cell motility	Regulation of actin cytoskeleton	11	211	0.0137188	0.17585	ko04810	ENSBGRG00000002338(-);ENSBGRG00000007931(IQGAP2);ENSBGRG00000013402(MYL2);ENSBGRG00000013609(BRK1);ENSBGRG00000016072(APC2);ENSBGRG00000016221(-);ENSBGRG00000016330(ARHGAP35);ENSBGRG00000019507(ITGAD);ENSBGRG00000024475(IQGAP3);ENSBGRG00000025182(-);ENSBGRG00000025196(-)	K02649+K05767+K10351+K05752+K02085+K06584+K05732+K06594+K05767+K05740+K05740
Human Diseases	Cardiovascular disease	Fluid shear stress and atherosclerosis	8	137	0.0182879	0.224225	ko05418	ENSBGRG00000000658(BMPR1B);ENSBGRG00000002338(-);ENSBGRG00000003295(MGST3);ENSBGRG00000008431(VCAM1);ENSBGRG00000008620(-);ENSBGRG00000015028(DUSP1);ENSBGRG00000022014(-);ENSBGRG00000026909(CYBA)	K13578+K02649+K00799+K06527+K03671+K21278+K00799+K08009
Metabolism	Lipid metabolism	Fatty acid degradation	4	47	0.0266964	0.313682	ko00071	ENSBGRG00000003324(ACADM);ENSBGRG00000004887(CPT1B);ENSBGRG00000023172(ACOX1);ENSBGRG00000026412(ACADS)	K00249+K19523+K00232+K00248
Human Diseases	Cancer: overview	Transcriptional misregulation in cancer	12	266	0.0285881	0.319323	ko05202	ENSBGRG00000001615(DOT1L);ENSBGRG00000002635(RUNX1);ENSBGRG00000007281(-);ENSBGRG00000007369(-);ENSBGRG00000008126(-);ENSBGRG00000015308(H3C1);ENSBGRG00000015411(-);ENSBGRG00000015501(-);ENSBGRG00000015945(-);ENSBGRG00000016266(-);ENSBGRG00000016419(-);ENSBGRG00000021013(CD40)	K11427+K08367+K10785+K10785+K06856+K11253+K11253+K11253+K06498+K11253+K11253+K03160
Environmental Information Processing	Signal transduction	Calcium signaling pathway	12	268	0.0300549	0.319323	ko04020	ENSBGRG00000007281(-);ENSBGRG00000007369(-);ENSBGRG00000007757(CASQ2);ENSBGRG00000008126(-);ENSBGRG00000008475(-);ENSBGRG00000008957(TNNC1);ENSBGRG00000018281(ADRB2);ENSBGRG00000019770(-);ENSBGRG00000020868(HTR2A);ENSBGRG00000022389(RYR2);ENSBGRG00000024454(PHKA1);ENSBGRG00000026020(PPIF)	K10785+K10785+K23445+K06856+K05852+K05865+K04142+K04323+K04157+K04962+K07190+K09565
Organismal Systems	Circulatory system	Adrenergic signaling in cardiomyocytes	8	151	0.0305734	0.319323	ko04261	ENSBGRG00000008475(-);ENSBGRG00000008957(TNNC1);ENSBGRG00000012108(RAPGEF4);ENSBGRG00000013193(MYL3);ENSBGRG00000013402(MYL2);ENSBGRG00000018281(ADRB2);ENSBGRG00000022389(RYR2);ENSBGRG00000024741(CACNA2D2)	K05852+K05865+K04351+K12749+K10351+K04142+K04962+K04859
Metabolism	Lipid metabolism	Synthesis and degradation of ketone bodies	2	12	0.0329897	0.332253	ko00072	ENSBGRG00000005125(HMGCL);ENSBGRG00000022869(BDH1)	K01640+K00019
Metabolism	Carbohydrate metabolism	Citrate cycle (TCA cycle)	3	31	0.0385046	0.360366	ko00020	ENSBGRG00000006356(IDH2);ENSBGRG00000010198(MDH1);ENSBGRG00000014669(SUCLG2)	K00031+K00025+K01900
Human Diseases	Cancer: overview	Viral carcinogenesis	10	217	0.0385829	0.360366	ko05203	ENSBGRG00000002338(-);ENSBGRG00000009973(CDC20);ENSBGRG00000016034(H2BC18);ENSBGRG00000016458(-);ENSBGRG00000016584(-);ENSBGRG00000016601(-);ENSBGRG00000018216(-);ENSBGRG00000018283(-);ENSBGRG00000018464(-);ENSBGRG00000025983(C3)	K02649+K03363+K11252+K11252+K11254+K11254+K11252+K11254+K11252+K03990
Environmental Information Processing	Signaling molecules and interaction	Cell adhesion molecules	10	218	0.0396147	0.360366	ko04514	ENSBGRG00000004469(ALCAM);ENSBGRG00000004733(SELL);ENSBGRG00000005218(NRCAM);ENSBGRG00000007281(-);ENSBGRG00000007369(-);ENSBGRG00000008431(VCAM1);ENSBGRG00000016221(-);ENSBGRG00000016494(PTPRC);ENSBGRG00000021013(CD40);ENSBGRG00000023975(CDH2)	K06547+K06495+K06756+K10785+K10785+K06527+K06584+K06478+K03160+K06736
Human Diseases	Immune disease	Primary immunodeficiency	4	55	0.0440165	0.387896	ko05340	ENSBGRG00000008126(-);ENSBGRG00000016494(PTPRC);ENSBGRG00000021013(CD40);ENSBGRG00000026076(-)	K06856+K06478+K03160+K05070
Metabolism	Metabolism of other amino acids	beta-Alanine metabolism	3	34	0.0486407	0.403431	ko00410	ENSBGRG00000005648(DPYD);ENSBGRG00000023172(ACOX1);ENSBGRG00000026412(ACADS)	K00207+K00232+K00248
Human Diseases	Neurodegenerative disease	Prion disease	3	34	0.0486407	0.403431	ko05020	ENSBGRG00000000117(SOD1);ENSBGRG00000007955(-);MSTRG.9646(STIP1)	K04565+K03999+K09553
