# Supplementary material for: IMF deposition ceRNA network analysis and functional study of HIF1a in yak
Source: Front Vet Sci. 2023 Oct 17;10:1272238. doi: 10.3389/fvets.2023.1272238 (PMC10616239; doi:10.3389/fvets.2023.1272238)
Supplement: Supplementary file 8 [file Table_8.XLS]

## Sheet: L-IMF-vs-H-IMF.filter.annot
the DEMs
id	L-IMF1_count	L-IMF2_count	L-IMF3_count	H-IMF1_count	H-IMF2_count	H-IMF3_count	L-IMF1_TPM	L-IMF2_TPM	L-IMF3_TPM	H-IMF1_TPM	H-IMF2_TPM	H-IMF3_TPM	L-IMF_mean	H-IMF_mean	log2(fc)	PValue	FDR
miR-10020-z	0	0	0	178	0	0	0.01	0.01	0.01	20.5772	0.01	0.01	0.01	6.86573	9.42327	7.60121e-05	0.0498516
miR-101-x	125	127	180	158	124	258	8.3677	9.1958	10.3631	18.2651	14.4406	14.8536	9.30887	15.8531	0.768088	0.0223603	0.705664
miR-10162-x	2	1	6	4	8	12	0.1339	0.0724	0.3454	0.4624	0.9317	0.6909	0.1839	0.695	1.91809	0.0265177	0.790376
miR-103-z	66	79	131	114	138	122	4.4182	5.7203	7.5421	13.1786	16.071	7.0238	5.89353	12.0911	1.03674	0.0120701	0.51805
miR-10400-x	140	104	133	45	28	45	9.3719	7.5305	7.6572	5.2021	3.2608	2.5907	8.18653	3.68453	-1.15177	0.00203424	0.31182
miR-10955-z	786	713	438	237	266	202	52.6163	51.6271	25.217	27.3977	30.9775	11.6295	43.1535	23.3349	-0.886987	0.021689	0.70522
miR-11202-x	4	3	4	0	0	0	0.2678	0.2172	0.2303	0.01	0.01	0.01	0.238433	0.01	-4.57551	0.00994504	0.485047
miR-11980-z	151	54	37	11	3	22	10.1082	3.91	2.1302	1.2716	0.3494	1.2666	5.3828	0.962533	-2.48345	0.000134856	0.0498516
miR-11983-z	0	0	0	1	3	3	0.01	0.01	0.01	0.1156	0.3494	0.1727	0.01	0.212567	4.40984	0.0354964	0.826919
miR-11991-z	5	3	7	17	10	11	0.3347	0.2172	0.403	1.9652	1.1646	0.6333	0.3183	1.25437	1.9785	0.00664131	0.395896
miR-11993-z	29	58	46	52	39	101	1.9413	4.1997	2.6484	6.0113	4.5418	5.8148	2.9298	5.45597	0.897033	0.0441906	0.870052
miR-122-y	9	32	12	2	2	9	0.6025	2.3171	0.6909	0.2312	0.2329	0.5181	1.2035	0.3274	-1.87811	0.0306883	0.823213
miR-126-y	119346	89149	126536	130540	68460	209979	7989.24	6455.12	7285.06	15090.7	7972.62	12088.9	7243.14	11717.4	0.693966	0.0205628	0.70522
miR-1285-z	148	87	120	17	52	53	9.9074	6.2995	6.9088	1.9652	6.0557	3.0513	7.70523	3.69073	-1.06193	0.0329997	0.826919
miR-130-x	317	214	313	126	88	167	21.2206	15.4954	18.0203	14.5659	10.2482	9.6145	18.2454	11.4762	-0.66889	0.0280075	0.812218
miR-135-x	50	70	21	4	7	9	3.3471	5.0686	1.209	0.4624	0.8152	0.5181	3.20823	0.598567	-2.4222	0.000267115	0.0716535
miR-1386-z	3047	1592	1832	1038	736	1158	203.972	115.274	105.474	119.995	85.7121	66.6683	141.573	90.7918	-0.640914	0.0316289	0.826919
miR-150-x	2701	1961	5038	3638	1615	7483	180.81	141.993	290.053	420.56	188.077	430.811	204.285	346.483	0.7622	0.0342418	0.826919
miR-199-z	51	44	73	7	21	32	3.414	3.186	4.2028	0.8092	2.4456	1.8423	3.60093	1.69903	-1.08366	0.0431181	0.870052
miR-205-x	0	1	59	3	0	1	0.01	0.0724	3.3968	0.3468	0.01	0.0576	1.15973	0.138133	-3.06966	0.0467263	0.879603
miR-216-x	57	414	17	24	6	13	3.8157	29.977	0.9787	2.7744	0.6987	0.7484	11.5905	1.40717	-3.04207	0.000712189	0.152836
miR-216-y	1	22	0	0	0	0	0.0669	1.593	0.01	0.01	0.01	0.01	0.556633	0.01	-5.79866	0.0084239	0.466788
miR-217-x	4	48	6	2	2	3	0.2678	3.4756	0.3454	0.2312	0.2329	0.1727	1.36293	0.212267	-2.68277	0.0104602	0.48799
miR-2350-z	22	22	47	32	39	58	1.4727	1.593	2.7059	3.6993	4.5418	3.3392	1.92387	3.8601	1.00463	0.0296293	0.815184
miR-2387-x	38	49	65	94	27	103	2.5438	3.548	3.7422	10.8666	3.1443	5.9299	3.278	6.64693	1.01987	0.0407032	0.870052
miR-2425-x	13	28	15	6	2	6	0.8702	2.0274	0.8636	0.6936	0.2329	0.3454	1.25373	0.423967	-1.56421	0.0200956	0.70522
miR-2478-z	13572	8366	8792	2133	4630	4424	908.535	605.767	506.182	246.579	539.194	254.698	673.495	346.824	-0.957463	0.0125617	0.518413
miR-285-z	34	51	36	50	19	197	2.276	3.6928	2.0726	5.7801	2.2127	11.3417	2.68047	6.44483	1.26566	0.0263329	0.790376
miR-3059-x	4	10	12	0	0	2	0.2678	0.7241	0.6909	0.01	0.01	0.1151	0.560933	0.0450333	-3.63876	0.00265732	0.316811
miR-381-y	4275	2944	6733	9278	1986	12342	286.176	213.17	387.639	1072.56	231.283	710.553	295.662	671.464	1.18336	0.00621601	0.39234
miR-3968-z	16110	11281	10816	2871	5779	6268	1078.43	816.837	622.71	331.893	673.003	360.861	839.327	455.252	-0.882566	0.0154782	0.593146
miR-3969-z	2	4	7	16	2	25	0.1339	0.2896	0.403	1.8496	0.2329	1.4393	0.2755	1.17393	2.09123	0.0097634	0.485047
miR-4492-z	141	103	107	34	25	57	9.4388	7.458	6.1603	3.9305	2.9114	3.2816	7.6857	3.3745	-1.1875	0.00256738	0.316811
miR-4497-z	49	37	40	9	9	15	3.2802	2.6791	2.3029	1.0404	1.0481	0.8636	2.75407	0.984033	-1.48478	0.00357574	0.328544
miR-4508-z	172	183	202	53	29	83	11.514	13.2507	11.6297	6.1269	3.3772	4.7785	12.1315	4.76087	-1.34946	0.00013938	0.0498516
miR-462-x	0	0	30	0	0	0	0.01	0.01	1.7272	0.01	0.01	0.01	0.5824	0.01	-5.86394	0.0149079	0.592451
miR-5606-x	16	10	30	3	3	7	1.0711	0.7241	1.7272	0.3468	0.3494	0.403	1.17413	0.3664	-1.6801	0.0167801	0.620864
miR-592-x	2	6	2	0	0	0	0.1339	0.4344	0.1151	0.01	0.01	0.01	0.2278	0.01	-4.5097	0.02914	0.815184
miR-6131-z	101	148	141	35	41	47	6.7611	10.7164	8.1178	4.0461	4.7747	2.7059	8.53177	3.84223	-1.1509	0.00356357	0.328544
miR-6236-z	105	94	148	35	27	61	7.0289	6.8064	8.5208	4.0461	3.1443	3.5119	7.45203	3.56743	-1.06275	0.00459289	0.328544
miR-6412-z	547	260	367	216	87	190	36.6172	18.8261	21.1293	24.97	10.1317	10.9387	25.5242	15.3468	-0.733928	0.0363519	0.826919
miR-6715-z	6	3	4	11	3	44	0.4017	0.2172	0.2303	1.2716	0.3494	2.5332	0.283067	1.38473	2.29039	0.00500699	0.335782
miR-6937-x	78	50	57	9	15	20	5.2215	3.6204	3.2817	1.0404	1.7468	1.1514	4.0412	1.31287	-1.62206	0.00107805	0.19279
miR-8117-z	43	0	0	0	0	0	2.8785	0.01	0.01	0.01	0.01	0.01	0.966167	0.01	-6.5942	0.00446015	0.328544
novel-m0015-3p	52	17	48	81	24	78	3.481	1.2309	2.7635	9.3638	2.795	4.4906	2.4918	5.5498	1.15525	0.0445972	0.870052
novel-m0061-3p	24	15	5	1	2	1	1.6066	1.0861	0.2879	0.1156	0.2329	0.0576	0.993533	0.135367	-2.8757	0.00435663	0.328544
novel-m0062-3p	24	15	5	1	2	1	1.6066	1.0861	0.2879	0.1156	0.2329	0.0576	0.993533	0.135367	-2.8757	0.00429218	0.328544
novel-m0065-5p	17	13	27	37	20	42	1.138	0.9413	1.5545	4.2773	2.3291	2.418	1.21127	3.00813	1.31235	0.0111107	0.49674
novel-m0066-5p	14	6	14	32	14	25	0.9372	0.4344	0.806	3.6993	1.6304	1.4393	0.725867	2.25633	1.6362	0.00870062	0.466788
novel-m0074-3p	5	21	18	4	0	7	0.3347	1.5206	1.0363	0.4624	0.01	0.403	0.963867	0.2918	-1.72385	0.0442587	0.870052
novel-m0108-3p	2	0	3	7	2	8	0.1339	0.01	0.1727	0.8092	0.2329	0.4606	0.105533	0.5009	2.24682	0.0402552	0.870052
novel-m0166-3p	0	0	2	2	3	5	0.01	0.01	0.1151	0.2312	0.3494	0.2879	0.0450333	0.2895	2.6845	0.0344843	0.826919
novel-m0182-3p	4	0	7	0	0	0	0.2678	0.01	0.403	0.01	0.01	0.01	0.226933	0.01	-4.5042	0.0463694	0.879603
novel-m0218-5p	3	2	3	0	0	0	0.2008	0.1448	0.1727	0.01	0.01	0.01	0.172767	0.01	-4.11075	0.0440939	0.870052
novel-m0225-5p	0	8	6	0	0	0	0.01	0.5793	0.3454	0.01	0.01	0.01	0.311567	0.01	-4.96147	0.0213054	0.70522
novel-m0258-5p	3	6	4	1	0	0	0.2008	0.4344	0.2303	0.1156	0.01	0.01	0.2885	0.0452	-2.67418	0.0369917	0.826919
novel-m0259-5p	3	6	4	1	0	0	0.2008	0.4344	0.2303	0.1156	0.01	0.01	0.2885	0.0452	-2.67418	0.0368313	0.826919
