# Supplementary material for: IMF deposition ceRNA network analysis and functional study of HIF1a in yak
Source: Front Vet Sci. 2023 Oct 17;10:1272238. doi: 10.3389/fvets.2023.1272238 (PMC10616239; doi:10.3389/fvets.2023.1272238)
Supplement: Supplementary file 9 [file Table_9.XLS]

## Sheet: all_group_diff.target.aln
The DEM targets
miRNA	target	target_start	target_end	energy(kcal/mol)	target_region(3'->5')	miRNA_sequence(5'->3')	Symbol
miR-381-y	ENSBGRT00000000030	112	133	-14.53	aTATGTTCTTCTTCtttatatg	tATACAAGGGCAAGctctctgt	LIPI
miR-381-y	ENSBGRT00000000031	112	133	-14.53	aTATGTTCTTCTTCtttatatg	tATACAAGGGCAAGctctctgt	LIPI
miR-381-y	ENSBGRT00000000032	112	133	-14.53	aTATGTTCTTCTTCtttatatg	tATACAAGGGCAAGctctctgt	LIPI
miR-381-y	ENSBGRT00000000115	38	59	-21.03	tTATGTTCTTATTCAAGAGtca	tATACAAGGGCAAGCTCTCtgt	-
miR-381-y	ENSBGRT00000000353	549	570	-13.09	tTATGTTCagaagacgaaaatt	tATACAAGggcaagctctctgt	F3
miR-381-y	ENSBGRT00000000355	549	570	-13.09	tTATGTTCagaagacgaaaatt	tATACAAGggcaagctctctgt	F3
miR-381-y	ENSBGRT00000000364	1482	1503	-13.09	tTATGTTCagaagacgaaaatt	tATACAAGggcaagctctctgt	F3
miR-381-y	ENSBGRT00000000477	56	76	-16.46	tTATGTTCTC-TCGGACAGcgc	tATACAAGGGCAAGCTCTCtgt	DAB1
miR-381-y	ENSBGRT00000000517	56	76	-16.46	tTATGTTCTC-TCGGACAGcgc	tATACAAGGGCAAGCTCTCtgt	DAB1
miR-381-y	ENSBGRT00000000543	56	76	-16.46	tTATGTTCTC-TCGGACAGcgc	tATACAAGGGCAAGCTCTCtgt	DAB1
miR-381-y	ENSBGRT00000000572	116	136	-16.46	tTATGTTCTC-TCGGACAGcgc	tATACAAGGGCAAGCTCTCtgt	DAB1
miR-381-y	ENSBGRT00000000596	116	136	-16.46	tTATGTTCTC-TCGGACAGcgc	tATACAAGGGCAAGCTCTCtgt	DAB1
miR-381-y	ENSBGRT00000000636	13	33	-10.83	cTATGTTCT-GTCCGGctcccg	tATACAAGGGCAAGCTctctgt	MLF2
miR-381-y	ENSBGRT00000000652	13	33	-10.83	cTATGTTCT-GTCCGGctcccg	tATACAAGGGCAAGCTctctgt	MLF2
miR-381-y	ENSBGRT00000000696	402	424	-13.24	tTATGTTCTTTGATATAAAGAga	tATACAAGGG-CAAGCTCTCTgt	HENMT1
miR-381-y	ENSBGRT00000000786	1956	1977	-12.31	cTATGTTCTTGgaccgtccaat	tATACAAGGGCaagctctctgt	NCKAP5
miR-381-y	ENSBGRT00000000798	452	473	-10.21	cTATGTTCTTcacataagattt	tATACAAGGGcaagctctctgt	NR4A3
miR-381-y	ENSBGRT00000000826	452	473	-10.21	cTATGTTCTTcacataagattt	tATACAAGGGcaagctctctgt	NR4A3
miR-381-y	ENSBGRT00000001329	49	70	-10.35	tTATGTTCgaatggagttcttt	tATACAAGggcaagctctctgt	-
miR-381-y	ENSBGRT00000001454	977	998	-12.51	aTATGTTCTTTTgttatgtcaa	tATACAAGGGCAagctctctgt	CLDN1
miR-381-y	ENSBGRT00000001653	73	94	-14.96	tTATGTTCTCcacaaatgacat	tATACAAGGGcaagctctctgt	ECM1
miR-381-y	ENSBGRT00000001681	73	94	-14.96	tTATGTTCTCcacaaatgacat	tATACAAGGGcaagctctctgt	ECM1
miR-381-y	ENSBGRT00000001682	330	352	-13.73	aTATGTTCATCGTcaaaattttt	tATACAAG-GGCAagctctctgt	PSIP1
miR-381-y	ENSBGRT00000001708	1415	1434	-24.9	gTATGTTCCC---CGAAGGGAcc	tATACAAGGGCAAGCT-CTCTgt	ZRANB3
miR-381-y	ENSBGRT00000001730	1415	1434	-24.9	gTATGTTCCC---CGAAGGGAcc	tATACAAGGGCAAGCT-CTCTgt	ZRANB3
miR-381-y	ENSBGRT00000001753	303	326	-12.73	tTATGTTCGTCGTCTCtcccggtt	tATACAAG-GGCA-AGctctctgt	EIF2B5
miR-381-y	ENSBGRT00000001990	284	305	-10.29	cTATGTTCTTaagtctttatat	tATACAAGGGcaagctctctgt	R3HDM1
miR-381-y	ENSBGRT00000002028	284	305	-10.29	cTATGTTCTTaagtctttatat	tATACAAGGGcaagctctctgt	R3HDM1
miR-381-y	ENSBGRT00000002064	284	305	-10.29	cTATGTTCTTaagtctttatat	tATACAAGGGcaagctctctgt	R3HDM1
miR-381-y	ENSBGRT00000002131	284	305	-10.29	cTATGTTCTTaagtctttatat	tATACAAGGGcaagctctctgt	R3HDM1
miR-381-y	ENSBGRT00000002154	284	305	-10.29	cTATGTTCTTaagtctttatat	tATACAAGGGcaagctctctgt	R3HDM1
miR-381-y	ENSBGRT00000002204	274	293	-14.32	tTATGTTCC--TTCGTGttgtt	tATACAAGGGCAAGCTCtctgt	NFXL1
miR-381-y	ENSBGRT00000002221	274	293	-14.32	tTATGTTCC--TTCGTGttgtt	tATACAAGGGCAAGCTCtctgt	NFXL1
miR-381-y	ENSBGRT00000002425	2009	2030	-13.7	aTATGTTCCTcagtattacacc	tATACAAGGGcaagctctctgt	ITGA4
miR-381-y	ENSBGRT00000002586	6	25	-18.83	aTATGTTCC-GAT-GGGAGtat	tATACAAGGGCAAGCTCTCtgt	-
miR-381-y	ENSBGRT00000002591	1060	1081	-10.53	tTATGTTCAGGTATGGtgttct	tATACAAGGGCAAGCTctctgt	THSD7B
miR-381-y	ENSBGRT00000002675	795	818	-13.53	tTATGTTCCACAGTTgttgcccta	tATACAAGG-G-CAAgctctctgt	-
miR-381-y	ENSBGRT00000003129	261	282	-10.76	tTATGTTCAATTTAGtcggtct	tATACAAGGGCAAGCtctctgt	CASP6
miR-381-y	ENSBGRT00000003387	2239	2260	-10.18	cTATGTTCATGacgtctgtccc	tATACAAGGGCaagctctctgt	STAT1
miR-381-y	ENSBGRT00000003456	2239	2260	-10.18	cTATGTTCATGacgtctgtccc	tATACAAGGGCaagctctctgt	STAT1
miR-381-y	ENSBGRT00000003497	89	110	-10.58	cTATGTTCGTGTaattttgtta	tATACAAGGGCAagctctctgt	EPHX4
miR-381-y	ENSBGRT00000003525	2239	2260	-10.18	cTATGTTCATGacgtctgtccc	tATACAAGGGCaagctctctgt	STAT1
miR-381-y	ENSBGRT00000003537	829	854	-23.69	gTATGTTCTCTGGTTCGTACGAGAgt	tATACAAGGG--CAAGC-T-CTCTgt	UBAP2
miR-381-y	ENSBGRT00000003552	271	297	-19.45	aTATGTTCAACACTCCTTTGGGGacta	tATACAAG-----GGCAAGCTCTctgt	KAT2B
miR-381-y	ENSBGRT00000003567	829	854	-23.69	gTATGTTCTCTGGTTCGTACGAGAgt	tATACAAGGG--CAAGC-T-CTCTgt	UBAP2
miR-381-y	ENSBGRT00000003595	271	297	-19.45	aTATGTTCAACACTCCTTTGGGGacta	tATACAAG-----GGCAAGCTCTctgt	KAT2B
miR-381-y	ENSBGRT00000003622	271	297	-19.45	aTATGTTCAACACTCCTTTGGGGacta	tATACAAG-----GGCAAGCTCTctgt	KAT2B
miR-381-y	ENSBGRT00000003638	829	854	-23.69	gTATGTTCTCTGGTTCGTACGAGAgt	tATACAAGGG--CAAGC-T-CTCTgt	UBAP2
miR-381-y	ENSBGRT00000003641	1307	1327	-14.62	gTATGTTCT-GTAGAAGAttgt	tATACAAGGGCAAGCTCTctgt	FOXP2
miR-381-y	ENSBGRT00000003648	1307	1327	-14.62	gTATGTTCT-GTAGAAGAttgt	tATACAAGGGCAAGCTCTctgt	FOXP2
miR-381-y	ENSBGRT00000003680	1307	1327	-14.62	gTATGTTCT-GTAGAAGAttgt	tATACAAGGGCAAGCTCTctgt	FOXP2
miR-381-y	ENSBGRT00000003784	389	410	-12.23	tTATGTTCCactagaaatccga	tATACAAGGgcaagctctctgt	KLF4
miR-381-y	ENSBGRT00000003821	389	410	-12.23	tTATGTTCCactagaaatccga	tATACAAGGgcaagctctctgt	KLF4
miR-381-y	ENSBGRT00000003837	389	410	-12.23	tTATGTTCCactagaaatccga	tATACAAGGgcaagctctctgt	KLF4
miR-381-y	ENSBGRT00000003862	389	410	-12.23	tTATGTTCCactagaaatccga	tATACAAGGgcaagctctctgt	KLF4
miR-381-y	ENSBGRT00000003982	1409	1430	-13.02	tTATGTTCTTTTTCtttttatt	tATACAAGGGCAAGctctctgt	UPK1B
miR-381-y	ENSBGRT00000004002	512	533	-13.02	tTATGTTCCAGACTGGTAAAgg	tATACAAGGGCAAGCTCTCTgt	-
miR-381-y	ENSBGRT00000004029	88	114	-19.43	gTATGTTCTTTGACGTTCAATATGAca	tATACAAGG----GCAAGCTCT-CTgt	HMBOX1
miR-381-y	ENSBGRT00000004060	408	429	-13.31	tTATGTTCTAAATCGGtcttac	tATACAAGGGCAAGCTctctgt	SLC30A9
miR-381-y	ENSBGRT00000004084	1215	1236	-17.19	cTATGTTCCCagacaaatttgg	tATACAAGGGcaagctctctgt	KIF24
miR-381-y	ENSBGRT00000004134	1215	1236	-17.19	cTATGTTCCCagacaaatttgg	tATACAAGGGcaagctctctgt	KIF24
miR-381-y	ENSBGRT00000004148	914	933	-12.03	tTATGTTCGGGT--GAAAAAaa	tATACAAGGGCAAGCTCTCTgt	IGFBP5
miR-381-y	ENSBGRT00000004155	1215	1236	-17.19	cTATGTTCCCagacaaatttgg	tATACAAGGGcaagctctctgt	KIF24
miR-381-y	ENSBGRT00000004450	107	128	-11.45	tTATGTTCTaaagtggattgtg	tATACAAGGgcaagctctctgt	-
miR-381-y	ENSBGRT00000004604	359	378	-20.88	gTATGTTCA--TTGAAGAGAcg	tATACAAGGGCAAGCTCTCTgt	SEPTIN8
miR-381-y	ENSBGRT00000004669	590	609	-11.3	aTATGTTC--GTTGTAGtaaac	tATACAAGGGCAAGCTCtctgt	NCKAP1
miR-381-y	ENSBGRT00000004701	590	609	-11.3	aTATGTTC--GTTGTAGtaaac	tATACAAGGGCAAGCTCtctgt	NCKAP1
miR-381-y	ENSBGRT00000004812	504	524	-14.01	cTATGTTCTTCTTTG-GATAta	tATACAAGGGCAAGCTCTCTgt	MAP3K2
miR-381-y	ENSBGRT00000004833	48	68	-17.33	tTATGTTCTTGT-CGGtctgaa	tATACAAGGGCAAGCTctctgt	SMCO2
miR-381-y	ENSBGRT00000004847	48	68	-17.33	tTATGTTCTTGT-CGGtctgaa	tATACAAGGGCAAGCTctctgt	SMCO2
miR-381-y	ENSBGRT00000004871	504	524	-14.01	cTATGTTCTTCTTTG-GATAta	tATACAAGGGCAAGCTCTCTgt	MAP3K2
miR-381-y	ENSBGRT00000004940	211	231	-16.62	aTATGTTCCCAAACAA-AGAaa	tATACAAGGGCAAGCTCTCTgt	NUP35
miR-381-y	ENSBGRT00000004956	211	231	-16.62	aTATGTTCCCAAACAA-AGAaa	tATACAAGGGCAAGCTCTCTgt	NUP35
miR-381-y	ENSBGRT00000005064	2352	2377	-18.52	gTATGTTCTAGACCCGTTC-AGtcaag	tATACAAG-----GGCAAGCTCtctgt	-
miR-381-y	ENSBGRT00000005093	322	343	-14.36	gTATGTTCCGGgatttcttgtg	tATACAAGGGCaagctctctgt	DUSP6
miR-381-y	ENSBGRT00000005106	322	343	-14.36	gTATGTTCCGGgatttcttgtg	tATACAAGGGCaagctctctgt	DUSP6
miR-381-y	ENSBGRT00000005241	153	176	-12.8	cTATGTTCAATTGACCGATAAAtt	tATACAAG--GGCAAGCTCTCTgt	AGMO
miR-381-y	ENSBGRT00000005337	385	407	-13.99	gTATGTTCGAGAATATGA-AGAcc	tATACAAGGGC--AAGCTCTCTgt	FDFT1
miR-381-y	ENSBGRT00000005460	496	517	-14.57	aTATGTTCCactaaacgaaatc	tATACAAGGgcaagctctctgt	-
miR-381-y	ENSBGRT00000005475	718	740	-10.68	aTATGTTCGTAATTTGtaccgaa	tATACAAGGGC-AAGCtctctgt	ANO4
miR-381-y	ENSBGRT00000005496	718	740	-10.68	aTATGTTCGTAATTTGtaccgaa	tATACAAGGGC-AAGCtctctgt	ANO4
miR-381-y	ENSBGRT00000005572	718	740	-10.68	aTATGTTCGTAATTTGtaccgaa	tATACAAGGGC-AAGCtctctgt	ANO4
miR-381-y	ENSBGRT00000005587	17	40	-13.35	tTATGTTCATACGTTTtttctttc	tATACAAGG--GCAAGctctctgt	C2orf76
miR-381-y	ENSBGRT00000005635	718	740	-10.68	aTATGTTCGTAATTTGtaccgaa	tATACAAGGGC-AAGCtctctgt	ANO4
miR-381-y	ENSBGRT00000005646	718	740	-10.68	aTATGTTCGTAATTTGtaccgaa	tATACAAGGGC-AAGCtctctgt	ANO4
miR-381-y	ENSBGRT00000005743	144	166	-14.99	tTATGTTCTCCTCTGTATAGAga	tATACAAGGGCAAGC-TCTCTgt	CHAF1B
miR-381-y	ENSBGRT00000005797	296	319	-15.54	aTATGTTCCAACATTCGCCAAAcc	tATACAAGG--GCAAGCTCTCTgt	EN1
miR-381-y	ENSBGRT00000005930	247	268	-17.15	cTATGTTCCCGgactccaccgt	tATACAAGGGCaagctctctgt	ZSWIM5
miR-381-y	ENSBGRT00000005969	656	677	-12.13	gTATGTTCTTATgaccacacgc	tATACAAGGGCAagctctctgt	-
miR-381-y	ENSBGRT00000005990	656	677	-12.13	gTATGTTCTTATgaccacacgc	tATACAAGGGCAagctctctgt	-
miR-381-y	ENSBGRT00000006030	310	330	-10.65	aTATGTTCG-GTTTTAtttgta	tATACAAGGGCAAGCTctctgt	SCYL2
miR-381-y	ENSBGRT00000006056	310	330	-10.65	aTATGTTCG-GTTTTAtttgta	tATACAAGGGCAAGCTctctgt	SCYL2
miR-381-y	ENSBGRT00000006082	310	330	-10.65	aTATGTTCG-GTTTTAtttgta	tATACAAGGGCAAGCTctctgt	SCYL2
miR-381-y	ENSBGRT00000006120	310	330	-10.65	aTATGTTCG-GTTTTAtttgta	tATACAAGGGCAAGCTctctgt	SCYL2
miR-381-y	ENSBGRT00000006134	672	694	-11.42	tTATGTTCTACGaaactacgtta	tATACAAGG-GCaagctctctgt	RECK
miR-381-y	ENSBGRT00000006157	697	718	-12.4	tTATGTTCAAGAATGAGtttac	tATACAAGGGCAAGCTCtctgt	ANAPC13
miR-381-y	ENSBGRT00000006162	672	694	-11.42	tTATGTTCTACGaaactacgtta	tATACAAGG-GCaagctctctgt	RECK
miR-381-y	ENSBGRT00000006208	672	694	-11.42	tTATGTTCTACGaaactacgtta	tATACAAGG-GCaagctctctgt	RECK
miR-381-y	ENSBGRT00000006239	934	953	-11.81	tTATGTTCC--TTCctatttaa	tATACAAGGGCAAGctctctgt	-
miR-381-y	ENSBGRT00000006241	934	953	-11.81	tTATGTTCC--TTCctatttaa	tATACAAGGGCAAGctctctgt	-
miR-381-y	ENSBGRT00000006247	934	953	-11.81	tTATGTTCC--TTCctatttaa	tATACAAGGGCAAGctctctgt	-
miR-381-y	ENSBGRT00000006252	14	35	-22.58	aTATGTTCGCGTGTATGAGGac	tATACAAGGGCAAGCTCTCTgt	-
miR-381-y	ENSBGRT00000006271	672	694	-11.42	tTATGTTCTACGaaactacgtta	tATACAAGG-GCaagctctctgt	RECK
miR-381-y	ENSBGRT00000006780	170	191	-13.34	tTATGTTCCTaagaaaccaagg	tATACAAGGGcaagctctctgt	APH1B
miR-381-y	ENSBGRT00000006805	188	208	-13.28	aTATGTTCTT-TTCaccggtgg	tATACAAGGGCAAGctctctgt	PLEKHG3
miR-381-y	ENSBGRT00000006806	170	191	-13.34	tTATGTTCCTaagaaaccaagg	tATACAAGGGcaagctctctgt	APH1B
miR-381-y	ENSBGRT00000006860	170	191	-13.34	tTATGTTCCTaagaaaccaagg	tATACAAGGGcaagctctctgt	APH1B
miR-381-y	ENSBGRT00000006908	1430	1452	-15.1	gTATGTTCCAGATTCattccacg	tATACAAGGGC-AAGctctctgt	FBXO34
miR-381-y	ENSBGRT00000006913	188	208	-13.28	aTATGTTCTT-TTCaccggtgg	tATACAAGGGCAAGctctctgt	PLEKHG3
miR-381-y	ENSBGRT00000007014	741	761	-15.22	tTATGTTCT-GTTCatttggat	tATACAAGGGCAAGctctctgt	SLC19A2
miR-381-y	ENSBGRT00000007040	136	157	-10.41	aTATGTTCgaataaatgacctc	tATACAAGggcaagctctctgt	-
miR-381-y	ENSBGRT00000007056	741	761	-15.22	tTATGTTCT-GTTCatttggat	tATACAAGGGCAAGctctctgt	SLC19A2
miR-381-y	ENSBGRT00000007671	283	304	-17.67	tTATGTTCTCGTTGGTTAAAgt	tATACAAGGGCAAGCTCTCTgt	ETF1
miR-381-y	ENSBGRT00000007696	59	80	-12.07	cTATGTTCTCCCTCaccaccgc	tATACAAGGGCAAGctctctgt	TPM1
miR-381-y	ENSBGRT00000007766	59	80	-12.07	cTATGTTCTCCCTCaccaccgc	tATACAAGGGCAAGctctctgt	TPM1
miR-381-y	ENSBGRT00000007853	59	80	-12.07	cTATGTTCTCCCTCaccaccgc	tATACAAGGGCAAGctctctgt	TPM1
miR-381-y	ENSBGRT00000007959	458	479	-11.95	tTATGTTCCAGAACAAAAtcct	tATACAAGGGCAAGCTCTctgt	GASK1B
miR-381-y	ENSBGRT00000008034	19	40	-17.92	tTATGTTCAGGGTTGGTGGAcg	tATACAAGGGCAAGCTCTCTgt	-
miR-381-y	ENSBGRT00000008046	19	40	-17.92	tTATGTTCAGGGTTGGTGGAcg	tATACAAGGGCAAGCTCTCTgt	-
miR-381-y	ENSBGRT00000008145	1315	1336	-15.63	aTATGTTCCCCACCTATAAAaa	tATACAAGGGCAAGCTCTCTgt	TPP1
miR-381-y	ENSBGRT00000008217	815	836	-16.83	gTATGTTCTTTTTTACTAGAcc	tATACAAGGGCAAGCTCTCTgt	TRPS1
miR-381-y	ENSBGRT00000008245	815	836	-16.83	gTATGTTCTTTTTTACTAGAcc	tATACAAGGGCAAGCTCTCTgt	TRPS1
miR-381-y	ENSBGRT00000008273	1315	1336	-15.63	aTATGTTCCCCACCTATAAAaa	tATACAAGGGCAAGCTCTCTgt	TPP1
miR-381-y	ENSBGRT00000008308	778	798	-13.8	cTATGTTCCT-TTGGttttggt	tATACAAGGGCAAGCtctctgt	GFPT1
miR-381-y	ENSBGRT00000008331	1315	1336	-15.63	aTATGTTCCCCACCTATAAAaa	tATACAAGGGCAAGCTCTCTgt	TPP1
miR-381-y	ENSBGRT00000008335	95	117	-13.59	cTATGTTCTATGTTTGTGttttg	tATACAAGG-GCAAGCTCtctgt	-
miR-381-y	ENSBGRT00000008367	778	798	-13.8	cTATGTTCCT-TTGGttttggt	tATACAAGGGCAAGCtctctgt	GFPT1
miR-381-y	ENSBGRT00000008396	619	640	-12.41	tTATGTTCAACCTCGAtctaac	tATACAAGGGCAAGCTctctgt	TLN2
miR-381-y	ENSBGRT00000008499	125	146	-10.52	aTATGTTCgaactaggtgcgtt	tATACAAGggcaagctctctgt	VLDLR
miR-381-y	ENSBGRT00000008543	125	146	-10.52	aTATGTTCgaactaggtgcgtt	tATACAAGggcaagctctctgt	VLDLR
miR-381-y	ENSBGRT00000008564	846	868	-11.38	gTATGTTCTTCCTTTacgtacat	tATACAAGG-GCAAGctctctgt	PDGFC
miR-381-y	ENSBGRT00000008568	1315	1336	-15.63	aTATGTTCCCCACCTATAAAaa	tATACAAGGGCAAGCTCTCTgt	TPP1
miR-381-y	ENSBGRT00000008693	125	146	-10.52	aTATGTTCgaactaggtgcgtt	tATACAAGggcaagctctctgt	VLDLR
miR-381-y	ENSBGRT00000008804	963	992	-25.24	tTATGTTCCTCACCCCGGGTTTGAGGGAag	tATACAAGGG--------CAAGCTCTCTgt	CERS3
miR-381-y	ENSBGRT00000008815	428	449	-16.73	tTATGTTCCTGTACacgtctct	tATACAAGGGCAAGctctctgt	LY6E
miR-381-y	ENSBGRT00000008843	428	449	-16.73	tTATGTTCCTGTACacgtctct	tATACAAGGGCAAGctctctgt	LY6E
miR-381-y	ENSBGRT00000008862	963	992	-25.24	tTATGTTCCTCACCCCGGGTTTGAGGGAag	tATACAAGGG--------CAAGCTCTCTgt	CERS3
miR-381-y	ENSBGRT00000008872	428	449	-16.73	tTATGTTCCTGTACacgtctct	tATACAAGGGCAAGctctctgt	LY6E
miR-381-y	ENSBGRT00000009070	483	502	-11.72	tTATGTTC--GTATGACAttga	tATACAAGGGCAAGCTCTctgt	GSTCD
miR-381-y	ENSBGRT00000009132	149	170	-13.05	gTATGTTCTTATatttgttcct	tATACAAGGGCAagctctctgt	SNRNP27
miR-381-y	ENSBGRT00000009358	153	171	-11.83	cTATGTTC--GATAGA-AGAct	tATACAAGGGCAAGCTCTCTgt	GEMIN2
miR-381-y	ENSBGRT00000009386	252	275	-15.44	aTATGTTCCACGACTCAAAActca	tATACAAGG-GCA-AGCTCTctgt	GUCY1A1
miR-381-y	ENSBGRT00000009397	153	171	-11.83	cTATGTTC--GATAGA-AGAct	tATACAAGGGCAAGCTCTCTgt	GEMIN2
miR-381-y	ENSBGRT00000009501	112	135	-15.36	aTATGTTCAATCGTTTatcgaata	tATACAAG--GGCAAGctctctgt	TRAPPC6B
miR-381-y	ENSBGRT00000010045	41	63	-10.44	tTATGTTCACATAAAGAAAGtac	tATACAAGGGCAAG-CTCTCtgt	CD47
miR-381-y	ENSBGRT00000010083	45	67	-10.44	tTATGTTCACATAAAGAAAGtac	tATACAAGGGCAAG-CTCTCtgt	CD47
miR-381-y	ENSBGRT00000010107	45	67	-10.44	tTATGTTCACATAAAGAAAGtac	tATACAAGGGCAAG-CTCTCtgt	CD47
miR-381-y	ENSBGRT00000010167	45	67	-10.44	tTATGTTCACATAAAGAAAGtac	tATACAAGGGCAAG-CTCTCtgt	CD47
miR-381-y	ENSBGRT00000010205	41	63	-10.44	tTATGTTCACATAAAGAAAGtac	tATACAAGGGCAAG-CTCTCtgt	CD47
miR-381-y	ENSBGRT00000010256	41	63	-10.44	tTATGTTCACATAAAGAAAGtac	tATACAAGGGCAAG-CTCTCtgt	CD47
miR-381-y	ENSBGRT00000010324	45	67	-10.44	tTATGTTCACATAAAGAAAGtac	tATACAAGGGCAAG-CTCTCtgt	CD47
miR-381-y	ENSBGRT00000010379	41	63	-10.44	tTATGTTCACATAAAGAAAGtac	tATACAAGGGCAAG-CTCTCtgt	CD47
miR-381-y	ENSBGRT00000010414	476	496	-11.87	cTATGTTCTTAGTC-AGtctta	tATACAAGGGCAAGCTCtctgt	COP1
miR-381-y	ENSBGRT00000010956	682	701	-14.52	aTATGTTC--GTTCGccgtttc	tATACAAGGGCAAGCtctctgt	GDF6
miR-381-y	ENSBGRT00000010988	2	24	-17.45	gTATGTTCGTCGTGTGGCAttaa	tATACAAG-GGCAAGCTCTctgt	-
miR-381-y	ENSBGRT00000010995	428	446	-10.31	tTATGTTCA---TCAAGAAAaa	tATACAAGGGCAAGCTCTCTgt	PAN3
miR-381-y	ENSBGRT00000011074	428	446	-10.31	tTATGTTCA---TCAAGAAAaa	tATACAAGGGCAAGCTCTCTgt	PAN3
miR-381-y	ENSBGRT00000011138	1223	1243	-10.46	aTATGTTCA-GTACTAacagtc	tATACAAGGGCAAGCTctctgt	-
miR-381-y	ENSBGRT00000011231	276	299	-11.92	aTATGTTCACCCCTTTtttttgtt	tATACAAG--GGCAAGctctctgt	PAN3
miR-381-y	ENSBGRT00000011434	147	169	-14.06	tTATGTTCACAATTTGCTAGAgt	tATACAAGGGC-AAGCTCTCTgt	QRFPR
miR-381-y	ENSBGRT00000011561	107	128	-13.58	aTATGTTCCGATTTctttgcat	tATACAAGGGCAAGctctctgt	JAG2
miR-381-y	ENSBGRT00000011697	107	128	-13.58	aTATGTTCCGATTTctttgcat	tATACAAGGGCAAGctctctgt	JAG2
miR-381-y	ENSBGRT00000011837	884	905	-12.68	tTATGTTCGTCTTAATGAGGtg	tATACAAGGGCAAGCTCTCTgt	G6PC
miR-381-y	ENSBGRT00000011870	660	681	-14.56	tTATGTTCATTATTGGGttact	tATACAAGGGCAAGCTCtctgt	ISOC1
miR-381-y	ENSBGRT00000012422	1301	1322	-15.58	gTATGTTCCTaaatcagttcct	tATACAAGGGcaagctctctgt	PHC3
miR-381-y	ENSBGRT00000012523	301	322	-18.06	tTATGTTCTCTTCTTAGActtc	tATACAAGGGCAAGCTCTctgt	RCAN3
miR-381-y	ENSBGRT00000012578	301	322	-18.06	tTATGTTCTCTTCTTAGActtc	tATACAAGGGCAAGCTCTctgt	RCAN3
miR-381-y	ENSBGRT00000012586	574	595	-14.67	aTATGTTCCAGTATGGtgttcc	tATACAAGGGCAAGCTctctgt	PTBP1
miR-381-y	ENSBGRT00000012701	841	863	-18.36	gTATGTTCTAGGTTTGGTCGAac	tATACAAGGGC-AAGCTCTCTgt	SNX20
miR-381-y	ENSBGRT00000012742	646	667	-14.67	aTATGTTCCAGTATGGtgttcc	tATACAAGGGCAAGCTctctgt	PTBP1
miR-381-y	ENSBGRT00000012787	14	35	-15.6	aTATGTTCCACTTGTATAacaa	tATACAAGGGCAAGCTCTctgt	KATNAL1
miR-381-y	ENSBGRT00000012806	646	667	-14.67	aTATGTTCCAGTATGGtgttcc	tATACAAGGGCAAGCTctctgt	PTBP1
miR-381-y	ENSBGRT00000012845	63	81	-17.68	tTATGTTCCC---CCAGTGAcc	tATACAAGGGCAAGCTCTCTgt	FARSA
miR-381-y	ENSBGRT00000012846	574	595	-14.67	aTATGTTCCAGTATGGtgttcc	tATACAAGGGCAAGCTctctgt	PTBP1
miR-381-y	ENSBGRT00000012925	63	81	-17.68	tTATGTTCCC---CCAGTGAcc	tATACAAGGGCAAGCTCTCTgt	FARSA
miR-381-y	ENSBGRT00000012955	574	595	-14.67	aTATGTTCCAGTATGGtgttcc	tATACAAGGGCAAGCTctctgt	PTBP1
miR-381-y	ENSBGRT00000013046	646	667	-14.67	aTATGTTCCAGTATGGtgttcc	tATACAAGGGCAAGCTctctgt	PTBP1
miR-381-y	ENSBGRT00000013059	63	81	-17.68	tTATGTTCCC---CCAGTGAcc	tATACAAGGGCAAGCTCTCTgt	FARSA
miR-381-y	ENSBGRT00000013153	582	603	-10.98	aTATGTTCTTTTTattttcttc	tATACAAGGGCAAgctctctgt	LEF1
miR-381-y	ENSBGRT00000013185	332	353	-21.45	gTATGTTCTATTCTGAGGacac	tATACAAGGGCAAGCTCTctgt	TNFSF18
miR-381-y	ENSBGRT00000013248	320	340	-13.3	aTATGTTCC-GTCCAACAccgt	tATACAAGGGCAAGCTCTctgt	XPO7
miR-381-y	ENSBGRT00000013291	582	603	-10.98	aTATGTTCTTTTTattttcttc	tATACAAGGGCAAgctctctgt	LEF1
miR-381-y	ENSBGRT00000013330	667	688	-10.4	tTATGTTCGCacgcacgctatc	tATACAAGGGcaagctctctgt	FARS2
miR-381-y	ENSBGRT00000013353	320	340	-13.3	aTATGTTCC-GTCCAACAccgt	tATACAAGGGCAAGCTCTctgt	XPO7
miR-381-y	ENSBGRT00000013382	496	517	-10.98	aTATGTTCTTTTTattttcttc	tATACAAGGGCAAgctctctgt	LEF1
miR-381-y	ENSBGRT00000013401	546	566	-16.57	cTATGTTCCT-TCTGAGTGGgg	tATACAAGGGCAAGCTCTCTgt	NTRK1
miR-381-y	ENSBGRT00000013482	761	784	-12.3	gTATGTTCGACCTATTGGAActct	tATACAAG--GGCAAGCTCTctgt	DNAJC12
miR-381-y	ENSBGRT00000013492	582	603	-10.98	aTATGTTCTTTTTattttcttc	tATACAAGGGCAAgctctctgt	LEF1
miR-381-y	ENSBGRT00000013507	320	340	-13.3	aTATGTTCC-GTCCAACAccgt	tATACAAGGGCAAGCTCTctgt	XPO7
miR-381-y	ENSBGRT00000013538	761	784	-12.3	gTATGTTCGACCTATTGGAActct	tATACAAG--GGCAAGCTCTctgt	DNAJC12
miR-381-y	ENSBGRT00000013577	582	603	-10.98	aTATGTTCTTTTTattttcttc	tATACAAGGGCAAgctctctgt	LEF1
miR-381-y	ENSBGRT00000013644	320	340	-13.3	aTATGTTCC-GTCCAACAccgt	tATACAAGGGCAAGCTCTctgt	XPO7
miR-381-y	ENSBGRT00000013684	2540	2562	-22.29	cTATGTTCCCCGTTTTGGACAaa	tATACAAGGG-CAAGCTCTCTgt	TERF2
miR-381-y	ENSBGRT00000013738	399	420	-16.06	gTATGTTCTTGTTaattaacct	tATACAAGGGCAAgctctctgt	RHOQ
miR-381-y	ENSBGRT00000013942	102	124	-10.98	gTATGTTCATTGAAATATAGAaa	tATACAAG-GGCAAGCTCTCTgt	-
miR-381-y	ENSBGRT00000013953	123	144	-12.81	gTATGTTCTCcaaaataactga	tATACAAGGGcaagctctctgt	POLB
miR-381-y	ENSBGRT00000014008	159	182	-15.74	aTATGTTCTAACGGTAGAatttgt	tATACAAGG--GCAAGCTctctgt	SAT1
miR-381-y	ENSBGRT00000014013	2540	2562	-22.29	cTATGTTCCCCGTTTTGGACAaa	tATACAAGGG-CAAGCTCTCTgt	TERF2
miR-381-y	ENSBGRT00000014088	123	144	-12.81	gTATGTTCTCcaaaataactga	tATACAAGGGcaagctctctgt	POLB
miR-381-y	ENSBGRT00000014092	159	182	-15.74	aTATGTTCTAACGGTAGAatttgt	tATACAAGG--GCAAGCTctctgt	SAT1
miR-381-y	ENSBGRT00000014119	168	189	-15.12	tTATGTTCCCtaattgtctagg	tATACAAGGGcaagctctctgt	CPNE4
miR-381-y	ENSBGRT00000014175	7	28	-15.99	gTATGTTCCAACTAAAGGGtgt	tATACAAGGGCAAGCTCTCtgt	CFAP161
miR-381-y	ENSBGRT00000014219	123	144	-12.81	gTATGTTCTCcaaaataactga	tATACAAGGGcaagctctctgt	POLB
miR-381-y	ENSBGRT00000014233	7	28	-15.99	gTATGTTCCAACTAAAGGGtgt	tATACAAGGGCAAGCTCTCtgt	CFAP161
miR-381-y	ENSBGRT00000014240	160	181	-10.7	gTATGTTCagataaggtccaga	tATACAAGggcaagctctctgt	-
miR-381-y	ENSBGRT00000014286	160	181	-10.7	gTATGTTCagataaggtccaga	tATACAAGggcaagctctctgt	-
miR-381-y	ENSBGRT00000014287	201	220	-11.38	tTATGTTCA-GTT-GActttgg	tATACAAGGGCAAGCTctctgt	PDE3B
miR-381-y	ENSBGRT00000014294	7	28	-15.99	gTATGTTCCAACTAAAGGGtgt	tATACAAGGGCAAGCTCTCtgt	CFAP161
miR-381-y	ENSBGRT00000014330	123	144	-12.81	gTATGTTCTCcaaaataactga	tATACAAGGGcaagctctctgt	POLB
miR-381-y	ENSBGRT00000014431	201	220	-11.38	tTATGTTCA-GTT-GActttgg	tATACAAGGGCAAGCTctctgt	PDE3B
miR-381-y	ENSBGRT00000014473	123	144	-12.81	gTATGTTCTCcaaaataactga	tATACAAGGGcaagctctctgt	POLB
miR-381-y	ENSBGRT00000014754	647	668	-20.1	gTATGTTCCGGagccctgggac	tATACAAGGGCaagctctctgt	-
miR-381-y	ENSBGRT00000014819	92	113	-16.1	aTATGTTCCCtcattgttatct	tATACAAGGGcaagctctctgt	-
miR-381-y	ENSBGRT00000014858	301	325	-21.23	gTATGTTCTACCTGTTCCTCAGAcg	tATACAAG---GGCAAGCTCTCTgt	CSRNP1
miR-381-y	ENSBGRT00000014881	92	113	-16.1	aTATGTTCCCtcattgttatct	tATACAAGGGcaagctctctgt	-
miR-381-y	ENSBGRT00000014885	2343	2364	-10.14	tTATGTTCggtaatcgtacaaa	tATACAAGggcaagctctctgt	ZNF827
miR-381-y	ENSBGRT00000014899	301	325	-21.23	gTATGTTCTACCTGTTCCTCAGAcg	tATACAAG---GGCAAGCTCTCTgt	CSRNP1
miR-381-y	ENSBGRT00000014910	1737	1756	-14.66	tTATGTTCA--TTTGGGAccga	tATACAAGGGCAAGCTCTctgt	MAB21L3
miR-381-y	ENSBGRT00000014923	725	744	-15.09	tTATGTTCT-GTG-GAGAAAtt	tATACAAGGGCAAGCTCTCTgt	GAD1
miR-381-y	ENSBGRT00000014980	1497	1518	-10.14	tTATGTTCggtaatcgtacaaa	tATACAAGggcaagctctctgt	ZNF827
miR-381-y	ENSBGRT00000015040	725	744	-15.09	tTATGTTCT-GTG-GAGAAAtt	tATACAAGGGCAAGCTCTCTgt	GAD1
miR-381-y	ENSBGRT00000015061	412	434	-11.3	aTATGTTCTATGTatatacattc	tATACAAGG-GCAagctctctgt	MDH1B
miR-381-y	ENSBGRT00000015069	725	744	-15.09	tTATGTTCT-GTG-GAGAAAtt	tATACAAGGGCAAGCTCTCTgt	GAD1
miR-381-y	ENSBGRT00000015099	1497	1518	-10.14	tTATGTTCggtaatcgtacaaa	tATACAAGggcaagctctctgt	ZNF827
miR-381-y	ENSBGRT00000015156	2601	2624	-13.05	tTATGTTCTTACGTAAGGTAttgt	tATACAAGG--GCAAGCTCTctgt	PRDX4
miR-381-y	ENSBGRT00000015493	55	76	-13.37	tTATGTTCagaagtcttgacaa	tATACAAGggcaagctctctgt	SLC10A7
miR-381-y	ENSBGRT00000015526	46	67	-10.51	tTATGTTCaattaacgtgtggt	tATACAAGggcaagctctctgt	LURAP1L
miR-381-y	ENSBGRT00000015584	55	76	-13.37	tTATGTTCagaagtcttgacaa	tATACAAGggcaagctctctgt	SLC10A7
miR-381-y	ENSBGRT00000015670	55	76	-13.37	tTATGTTCagaagtcttgacaa	tATACAAGggcaagctctctgt	SLC10A7
miR-381-y	ENSBGRT00000015687	1500	1522	-12.52	tTATGTTCCATGTagtaaaaacg	tATACAAGG-GCAagctctctgt	SIX1
miR-381-y	ENSBGRT00000015722	55	76	-13.37	tTATGTTCagaagtcttgacaa	tATACAAGggcaagctctctgt	SLC10A7
miR-381-y	ENSBGRT00000015723	436	457	-12.45	gTATGTTCggtgacattgtaac	tATACAAGggcaagctctctgt	-
miR-381-y	ENSBGRT00000015806	55	76	-13.37	tTATGTTCagaagtcttgacaa	tATACAAGggcaagctctctgt	SLC10A7
miR-381-y	ENSBGRT00000015818	1499	1522	-16.39	tTATGTTCTCTCGTTTGGttctac	tATACAAGGG--CAAGCTctctgt	SV2C
miR-381-y	ENSBGRT00000016085	886	907	-21.46	gTATGTTCCCAGTTGGGtttta	tATACAAGGGCAAGCTCtctgt	GEM
miR-381-y	ENSBGRT00000016108	886	907	-21.46	gTATGTTCCCAGTTGGGtttta	tATACAAGGGCAAGCTCtctgt	GEM
miR-381-y	ENSBGRT00000016137	796	817	-10.22	aTATGTTCgaagatcccctcta	tATACAAGggcaagctctctgt	NEIL3
miR-381-y	ENSBGRT00000016160	886	907	-21.46	gTATGTTCCCAGTTGGGtttta	tATACAAGGGCAAGCTCtctgt	GEM
miR-381-y	ENSBGRT00000016315	703	724	-11.56	tTATGTTCACGTaaatccgtta	tATACAAGGGCAagctctctgt	NKAPD1
miR-381-y	ENSBGRT00000016335	444	465	-14.59	tTATGTTCCCtaatgcatgtaa	tATACAAGGGcaagctctctgt	-
miR-381-y	ENSBGRT00000016665	301	322	-12.35	aTATGTTCTTTTTGTAAATAtc	tATACAAGGGCAAGCTCTCTgt	TDRD5
miR-381-y	ENSBGRT00000016691	689	710	-11.41	gTATGTTCTTaaaattctttac	tATACAAGGGcaagctctctgt	-
miR-381-y	ENSBGRT00000016810	301	322	-12.35	aTATGTTCTTTTTGTAAATAtc	tATACAAGGGCAAGCTCTCTgt	TDRD5
miR-381-y	ENSBGRT00000016898	1003	1024	-13.9	tTATGTTCTTGTctttgtcact	tATACAAGGGCAagctctctgt	EXOSC2
miR-381-y	ENSBGRT00000016901	104	125	-16.18	aTATGTTCTTTGTCGAcctaat	tATACAAGGGCAAGCTctctgt	TUSC3
miR-381-y	ENSBGRT00000016950	301	322	-12.35	aTATGTTCTTTTTGTAAATAtc	tATACAAGGGCAAGCTCTCTgt	TDRD5
miR-381-y	ENSBGRT00000016972	104	125	-16.18	aTATGTTCTTTGTCGAcctaat	tATACAAGGGCAAGCTctctgt	TUSC3
miR-381-y	ENSBGRT00000017024	176	197	-11.05	tTATGTTCTCccaaattcctaa	tATACAAGGGcaagctctctgt	-
miR-381-y	ENSBGRT00000017030	301	322	-12.35	aTATGTTCTTTTTGTAAATAtc	tATACAAGGGCAAGCTCTCTgt	TDRD5
miR-381-y	ENSBGRT00000017036	1003	1024	-13.9	tTATGTTCTTGTctttgtcact	tATACAAGGGCAagctctctgt	EXOSC2
miR-381-y	ENSBGRT00000017092	1003	1024	-13.9	tTATGTTCTTGTctttgtcact	tATACAAGGGCAagctctctgt	EXOSC2
miR-381-y	ENSBGRT00000017115	301	322	-12.35	aTATGTTCTTTTTGTAAATAtc	tATACAAGGGCAAGCTCTCTgt	TDRD5
miR-381-y	ENSBGRT00000017136	138	158	-11.49	aTATGTTCAAGT-CTACAAAaa	tATACAAGGGCAAGCTCTCTgt	OLFM3
miR-381-y	ENSBGRT00000017215	138	158	-11.49	aTATGTTCAAGT-CTACAAAaa	tATACAAGGGCAAGCTCTCTgt	OLFM3
miR-381-y	ENSBGRT00000017240	685	707	-13.24	cTATGTTCTTTGTTCccctcctc	tATACAAGGG-CAAGctctctgt	GPR1
miR-381-y	ENSBGRT00000017241	301	322	-12.35	aTATGTTCTTTTTGTAAATAtc	tATACAAGGGCAAGCTCTCTgt	TDRD5
miR-381-y	ENSBGRT00000017287	685	707	-13.24	cTATGTTCTTTGTTCccctcctc	tATACAAGGG-CAAGctctctgt	GPR1
miR-381-y	ENSBGRT00000017344	301	322	-12.35	aTATGTTCTTTTTGTAAATAtc	tATACAAGGGCAAGCTCTCTgt	TDRD5
miR-381-y	ENSBGRT00000017494	1091	1113	-12.46	tTATGTTCTACGGTCacatcccc	tATACAAGG-GCAAGctctctgt	MSR1
miR-381-y	ENSBGRT00000017517	462	483	-13.12	cTATGTTCTCACTTGATAccac	tATACAAGGGCAAGCTCTctgt	SNX6
miR-381-y	ENSBGRT00000017604	462	483	-13.12	cTATGTTCTCACTTGATAccac	tATACAAGGGCAAGCTCTctgt	SNX6
miR-381-y	ENSBGRT00000017697	462	483	-13.12	cTATGTTCTCACTTGATAccac	tATACAAGGGCAAGCTCTctgt	SNX6
miR-381-y	ENSBGRT00000017743	251	270	-21.09	cTATGTTCA-GTTCG-GAGtca	tATACAAGGGCAAGCTCTCtgt	MLX
miR-381-y	ENSBGRT00000017759	191	210	-10.4	tTATGTTC--GTTCctctccct	tATACAAGGGCAAGctctctgt	ZSCAN29
miR-381-y	ENSBGRT00000017764	1689	1710	-18.16	cTATGTTCCTGTagacccttca	tATACAAGGGCAagctctctgt	PIK3C2B
miR-381-y	ENSBGRT00000017788	239	262	-13.24	tTATGTTCCTTGGTACGtttttat	tATACAAGGG--CAAGCtctctgt	RNF111
miR-381-y	ENSBGRT00000017822	786	807	-15.55	aTATGTTCTTTGACTAAAGAct	tATACAAGGGCAAGCTCTCTgt	ADAMTS12
miR-381-y	ENSBGRT00000017937	1689	1710	-18.16	cTATGTTCCTGTagacccttca	tATACAAGGGCAagctctctgt	PIK3C2B
miR-381-y	ENSBGRT00000017950	1203	1224	-10.58	tTATGTTCATCCACGTGtacac	tATACAAGGGCAAGCTCtctgt	YIPF6
miR-381-y	ENSBGRT00000018019	1203	1224	-10.58	tTATGTTCATCCACGTGtacac	tATACAAGGGCAAGCTCtctgt	YIPF6
miR-381-y	ENSBGRT00000018033	391	412	-12.83	gTATGTTCGTCCACGACAacgg	tATACAAGGGCAAGCTCTctgt	CALHM3
miR-381-y	ENSBGRT00000018056	224	246	-11.45	aTATGTTCAACTTACGtcaagtt	tATACAAGGGCAA-GCtctctgt	TAFA2
miR-381-y	ENSBGRT00000018088	224	246	-11.45	aTATGTTCAACTTACGtcaagtt	tATACAAGGGCAA-GCtctctgt	TAFA2
miR-381-y	ENSBGRT00000018249	36	57	-10.43	aTATGTTCgtacacacatagag	tATACAAGggcaagctctctgt	CNOT7
miR-381-y	ENSBGRT00000018278	36	57	-10.43	aTATGTTCgtacacacatagag	tATACAAGggcaagctctctgt	CNOT7
miR-381-y	ENSBGRT00000018542	2045	2066	-11.95	aTATGTTCAATTTCacttttag	tATACAAGGGCAAGctctctgt	VPS37A
miR-381-y	ENSBGRT00000018560	91	113	-16.82	gTATGTTCCGATATCTAGGatac	tATACAAGGGCA-AGCTCTctgt	CERT1
miR-381-y	ENSBGRT00000018634	430	454	-11.68	tTATGTTCGGTCCACTCGTTACAct	tATACAAG---GGCAAGCTCTCTgt	-
miR-381-y	ENSBGRT00000018700	91	113	-16.82	gTATGTTCCGATATCTAGGatac	tATACAAGGGCA-AGCTCTctgt	CERT1
miR-381-y	ENSBGRT00000018826	3227	3248	-12.51	gTATGTTCATGACCGAAAttgg	tATACAAGGGCAAGCTCTctgt	-
miR-381-y	ENSBGRT00000018884	3227	3248	-12.51	gTATGTTCATGACCGAAAttgg	tATACAAGGGCAAGCTCTctgt	-
miR-381-y	ENSBGRT00000018933	3227	3248	-12.51	gTATGTTCATGACCGAAAttgg	tATACAAGGGCAAGCTCTctgt	-
miR-381-y	ENSBGRT00000018952	602	625	-14.32	gTATGTTCGAGTCGTTGAAAtcag	tATACAAGGGCA--AGCTCTctgt	GDAP2
miR-381-y	ENSBGRT00000018960	91	113	-16.82	gTATGTTCCGATATCTAGGatac	tATACAAGGGCA-AGCTCTctgt	CERT1
miR-381-y	ENSBGRT00000018976	182	203	-14.93	tTATGTTCCCccctctcgttgt	tATACAAGGGcaagctctctgt	-
miR-381-y	ENSBGRT00000018980	182	203	-14.93	tTATGTTCCCccctctcgttgt	tATACAAGGGcaagctctctgt	-
miR-381-y	ENSBGRT00000018981	3227	3248	-12.51	gTATGTTCATGACCGAAAttgg	tATACAAGGGCAAGCTCTctgt	-
miR-381-y	ENSBGRT00000019014	3227	3248	-12.51	gTATGTTCATGACCGAAAttgg	tATACAAGGGCAAGCTCTctgt	-
miR-381-y	ENSBGRT00000019028	91	113	-16.82	gTATGTTCCGATATCTAGGatac	tATACAAGGGCA-AGCTCTctgt	CERT1
miR-381-y	ENSBGRT00000019066	3227	3248	-12.51	gTATGTTCATGACCGAAAttgg	tATACAAGGGCAAGCTCTctgt	-
miR-381-y	ENSBGRT00000019073	91	113	-16.82	gTATGTTCCGATATCTAGGatac	tATACAAGGGCA-AGCTCTctgt	CERT1
miR-381-y	ENSBGRT00000019118	3227	3248	-12.51	gTATGTTCATGACCGAAAttgg	tATACAAGGGCAAGCTCTctgt	-
miR-381-y	ENSBGRT00000019168	3227	3248	-12.51	gTATGTTCATGACCGAAAttgg	tATACAAGGGCAAGCTCTctgt	-
miR-381-y	ENSBGRT00000019229	91	113	-16.82	gTATGTTCCGATATCTAGGatac	tATACAAGGGCA-AGCTCTctgt	CERT1
miR-381-y	ENSBGRT00000019256	646	667	-10.55	aTATGTTCTaaatattttccga	tATACAAGGgcaagctctctgt	KALRN
miR-381-y	ENSBGRT00000019305	881	900	-15.73	tTATGTTCCC--TCGtactcta	tATACAAGGGCAAGCtctctgt	TBX19
miR-381-y	ENSBGRT00000019330	569	593	-21.96	tTATGTTCCTACACCTTGAGAGGtc	tATACAAGGGCA---AGCTCTCTgt	TANC1
miR-381-y	ENSBGRT00000019347	1042	1065	-19.1	aTATGTTCAGTCGGATCG-GACAcc	tATACAAG---GGCAAGCTCTCTgt	SLC26A7
miR-381-y	ENSBGRT00000019363	4198	4219	-10.35	aTATGTTCaagaagtgtaaata	tATACAAGggcaagctctctgt	ATRN
miR-381-y	ENSBGRT00000019480	397	418	-15.34	aTATGTTCACCTTGGGTAttat	tATACAAGGGCAAGCTCTctgt	-
miR-381-y	ENSBGRT00000019573	1150	1171	-12.46	gTATGTTCTCcctatttcctgt	tATACAAGGGcaagctctctgt	-
miR-381-y	ENSBGRT00000019588	749	770	-15.34	aTATGTTCACCTTGGGTAttat	tATACAAGGGCAAGCTCTctgt	-
miR-381-y	ENSBGRT00000019648	646	667	-10.55	aTATGTTCTaaatattttccga	tATACAAGGgcaagctctctgt	KALRN
miR-381-y	ENSBGRT00000019695	913	934	-12.47	tTATGTTCCGAGTCTAaccaaa	tATACAAGGGCAAGCTctctgt	INSIG1
miR-381-y	ENSBGRT00000019742	801	822	-12.47	tTATGTTCCGAGTCTAaccaaa	tATACAAGGGCAAGCTctctgt	INSIG1
miR-381-y	ENSBGRT00000020472	651	672	-12.93	aTATGTTCATATTTttgtttgg	tATACAAGGGCAAGctctctgt	FAM183A
miR-381-y	ENSBGRT00000020762	856	877	-10.83	aTATGTTCATGTACtttaacat	tATACAAGGGCAAGctctctgt	-
miR-381-y	ENSBGRT00000020822	856	877	-10.83	aTATGTTCATGTACtttaacat	tATACAAGGGCAAGctctctgt	-
miR-381-y	ENSBGRT00000020881	734	758	-18.78	aTATGTTCTCTTTGTCCGATAAAac	tATACAAGGGCAA---GCTCTCTgt	EXO1
miR-381-y	ENSBGRT00000020929	214	236	-14.75	aTATGTTCACTGATCattttatt	tATACAAG-GGCAAGctctctgt	-
miR-381-y	ENSBGRT00000020950	582	603	-11.1	aTATGTTCaaggaaccaggtat	tATACAAGggcaagctctctgt	-
miR-381-y	ENSBGRT00000021022	734	758	-18.78	aTATGTTCTCTTTGTCCGATAAAac	tATACAAGGGCAA---GCTCTCTgt	EXO1
miR-381-y	ENSBGRT00000021089	582	603	-11.1	aTATGTTCaaggaaccaggtat	tATACAAGggcaagctctctgt	-
miR-381-y	ENSBGRT00000021203	734	758	-18.78	aTATGTTCTCTTTGTCCGATAAAac	tATACAAGGGCAA---GCTCTCTgt	EXO1
miR-381-y	ENSBGRT00000021219	582	603	-11.1	aTATGTTCaaggaaccaggtat	tATACAAGggcaagctctctgt	-
miR-381-y	ENSBGRT00000021290	30	50	-12.65	tTATGTTCTAAGAC-ATAGAaa	tATACAAGGGCAAGCTCTCTgt	YTHDC1
miR-381-y	ENSBGRT00000021333	1261	1285	-14.74	aTATGTTCAGATGTCCGTAGcatgt	tATACAAGG--GCAAGC-TCtctgt	KCTD15
miR-381-y	ENSBGRT00000021387	505	527	-11.9	aTATGTTCTGTGTaattaggtaa	tATACAAGG-GCAagctctctgt	UBAP2L
miR-381-y	ENSBGRT00000021399	582	603	-11.1	aTATGTTCaaggaaccaggtat	tATACAAGggcaagctctctgt	-
miR-381-y	ENSBGRT00000021405	30	50	-12.65	tTATGTTCTAAGAC-ATAGAaa	tATACAAGGGCAAGCTCTCTgt	YTHDC1
miR-381-y	ENSBGRT00000021532	184	205	-11.67	tTATGTTCTTCTatttcgtcgt	tATACAAGGGCAagctctctgt	TCF20
miR-381-y	ENSBGRT00000021537	582	603	-11.1	aTATGTTCaaggaaccaggtat	tATACAAGggcaagctctctgt	-
miR-381-y	ENSBGRT00000021538	30	50	-12.65	tTATGTTCTAAGAC-ATAGAaa	tATACAAGGGCAAGCTCTCTgt	YTHDC1
miR-381-y	ENSBGRT00000021602	361	380	-18.68	cTATGTTCCT-TTCG-GACAct	tATACAAGGGCAAGCTCTCTgt	-
miR-381-y	ENSBGRT00000021615	582	603	-11.1	aTATGTTCaaggaaccaggtat	tATACAAGggcaagctctctgt	-
miR-381-y	ENSBGRT00000021670	30	50	-12.65	tTATGTTCTAAGAC-ATAGAaa	tATACAAGGGCAAGCTCTCTgt	YTHDC1
miR-381-y	ENSBGRT00000021775	19	40	-13.44	aTATGTTCAGGTACAAGAAAat	tATACAAGGGCAAGCTCTCTgt	-
miR-381-y	ENSBGRT00000021860	19	40	-13.44	aTATGTTCAGGTACAAGAAAat	tATACAAGGGCAAGCTCTCTgt	-
miR-381-y	ENSBGRT00000022153	528	549	-17.69	tTATGTTCTCGTTAGccttggg	tATACAAGGGCAAGCtctctgt	DCLK2
miR-381-y	ENSBGRT00000022251	1666	1687	-11.53	tTATGTTCTTGcaaaataaaaa	tATACAAGGGCaagctctctgt	SERHL2
miR-381-y	ENSBGRT00000022281	3061	3079	-16.38	gTATGTTC---TGCGGGAcctc	tATACAAGGGCAAGCTCTctgt	CADM3
miR-381-y	ENSBGRT00000022337	1666	1687	-11.53	tTATGTTCTTGcaaaataaaaa	tATACAAGGGCaagctctctgt	SERHL2
miR-381-y	ENSBGRT00000022338	3061	3079	-16.38	gTATGTTC---TGCGGGAcctc	tATACAAGGGCAAGCTCTctgt	CADM3
miR-381-y	ENSBGRT00000022456	1344	1365	-16.58	gTATGTTCgggggtacattcta	tATACAAGggcaagctctctgt	CNOT1
miR-381-y	ENSBGRT00000022844	1344	1365	-16.58	gTATGTTCgggggtacattcta	tATACAAGggcaagctctctgt	CNOT1
miR-381-y	ENSBGRT00000022870	752	774	-15.41	gTATGTTCGGGTTTCGTGtacag	tATACAAGGGCAA-GCTCtctgt	CTLA4
miR-381-y	ENSBGRT00000022978	337	358	-15.24	aTATGTTCTTATTCCGTACAta	tATACAAGGGCAAGCTCTCTgt	ATPSCKMT
miR-381-y	ENSBGRT00000023139	41	63	-11.71	tTATGTTCATTATTTatcccgta	tATACAAG-GGCAAGctctctgt	SNX4
miR-381-y	ENSBGRT00000023202	1344	1365	-16.58	gTATGTTCgggggtacattcta	tATACAAGggcaagctctctgt	CNOT1
miR-381-y	ENSBGRT00000023256	616	637	-15.39	gTATGTTCTTTTTATTGAGttt	tATACAAGGGCAAGCTCTCtgt	TCERG1L
miR-381-y	ENSBGRT00000023273	34	56	-16.59	aTATGTTCTTGTATTGGttattc	tATACAAGGGCA-AGCTctctgt	LMBR1
miR-381-y	ENSBGRT00000023402	381	409	-17.88	aTATGTTCGGTACTGACTTCGTAGGGGta	tATACAAG----GGC--AAGC-TCTCTgt	HK1
miR-381-y	ENSBGRT00000023482	4375	4396	-11.18	cTATGTTCGAGTcatacattaa	tATACAAGGGCAagctctctgt	SAAL1
miR-381-y	ENSBGRT00000023648	1344	1365	-16.58	gTATGTTCgggggtacattcta	tATACAAGggcaagctctctgt	CNOT1
miR-381-y	ENSBGRT00000023794	408	428	-17.9	gTATGTTCCT-TCCGGGttctc	tATACAAGGGCAAGCTCtctgt	NOS2
miR-381-y	ENSBGRT00000023802	337	358	-13.31	aTATGTTCCTtacatatatgaa	tATACAAGGGcaagctctctgt	NCOA7
miR-381-y	ENSBGRT00000023855	378	399	-21.02	gTATGTTCCCGggctcgtctcc	tATACAAGGGCaagctctctgt	STAC2
miR-381-y	ENSBGRT00000023885	647	668	-11.38	aTATGTTCTATTTatctttaga	tATACAAGGGCAAgctctctgt	SETD6
miR-381-y	ENSBGRT00000023935	378	399	-21.02	gTATGTTCCCGggctcgtctcc	tATACAAGGGCaagctctctgt	STAC2
miR-381-y	ENSBGRT00000023942	1917	1939	-10.96	tTATGTTCGACCTTCTActggtc	tATACAAGG-GCAAGCTctctgt	-
miR-381-y	ENSBGRT00000023958	682	703	-10.49	aTATGTTCTaaaaaattttgta	tATACAAGGgcaagctctctgt	FGF7
miR-381-y	ENSBGRT00000023959	446	467	-18.48	tTATGTTCCACGTG-GAAACAat	tATACAAGG-GCAAGCTCTCTgt	MBNL1
miR-381-y	ENSBGRT00000024067	446	467	-18.48	tTATGTTCCACGTG-GAAACAat	tATACAAGG-GCAAGCTCTCTgt	MBNL1
miR-381-y	ENSBGRT00000024089	647	668	-11.38	aTATGTTCTATTTatctttaga	tATACAAGGGCAAgctctctgt	SETD6
miR-381-y	ENSBGRT00000024095	408	428	-17.9	gTATGTTCCT-TCCGGGttctc	tATACAAGGGCAAGCTCtctgt	NOS2
miR-381-y	ENSBGRT00000024146	647	668	-11.38	aTATGTTCTATTTatctttaga	tATACAAGGGCAAgctctctgt	SETD6
miR-381-y	ENSBGRT00000024184	446	467	-18.48	tTATGTTCCACGTG-GAAACAat	tATACAAGG-GCAAGCTCTCTgt	MBNL1
miR-381-y	ENSBGRT00000024276	446	467	-18.48	tTATGTTCCACGTG-GAAACAat	tATACAAGG-GCAAGCTCTCTgt	MBNL1
miR-381-y	ENSBGRT00000024306	408	428	-17.9	gTATGTTCCT-TCCGGGttctc	tATACAAGGGCAAGCTCtctgt	NOS2
miR-381-y	ENSBGRT00000024314	1	23	-12.59	aTATGTTCAGCGTAGTCTAAAGt--	tATACAAGG-GCA--AGCTCTCtgt	-
miR-381-y	ENSBGRT00000024348	774	795	-10.01	tTATGTTCTgcctacacccgtc	tATACAAGGgcaagctctctgt	SLC41A1
miR-381-y	ENSBGRT00000024383	286	307	-10.28	tTATGTTCTTCTTTttactatt	tATACAAGGGCAAGctctctgt	TCF12
miR-381-y	ENSBGRT00000024433	199	221	-14.39	tTATGTTCCTTCTTCAAtcgtct	tATACAAGGGC-AAGCTctctgt	RGS7
miR-381-y	ENSBGRT00000024447	12	33	-16.62	aTATGTTCCCaggaaaaagtct	tATACAAGGGcaagctctctgt	NRXN1
miR-381-y	ENSBGRT00000024453	774	795	-10.01	tTATGTTCTgcctacacccgtc	tATACAAGGgcaagctctctgt	SLC41A1
miR-381-y	ENSBGRT00000024530	12	33	-16.62	aTATGTTCCCaggaaaaagtct	tATACAAGGGcaagctctctgt	NRXN1
miR-381-y	ENSBGRT00000024535	408	428	-17.9	gTATGTTCCT-TCCGGGttctc	tATACAAGGGCAAGCTCtctgt	NOS2
miR-381-y	ENSBGRT00000024559	882	903	-10.01	tTATGTTCTgcctacacccgtc	tATACAAGGgcaagctctctgt	SLC41A1
miR-381-y	ENSBGRT00000024601	12	33	-16.62	aTATGTTCCCaggaaaaagtct	tATACAAGGGcaagctctctgt	NRXN1
miR-381-y	ENSBGRT00000024630	882	903	-10.01	tTATGTTCTgcctacacccgtc	tATACAAGGgcaagctctctgt	SLC41A1
miR-381-y	ENSBGRT00000024689	1240	1260	-17.62	tTATGTTCTTGTCTGA-AGtca	tATACAAGGGCAAGCTCTCtgt	ZC3H12C
miR-381-y	ENSBGRT00000024736	408	428	-17.9	gTATGTTCCT-TCCGGGttctc	tATACAAGGGCAAGCTCtctgt	NOS2
miR-381-y	ENSBGRT00000024751	882	903	-10.01	tTATGTTCTgcctacacccgtc	tATACAAGGgcaagctctctgt	SLC41A1
miR-381-y	ENSBGRT00000024790	199	221	-14.39	tTATGTTCCTTCTTCAAtcgtct	tATACAAGGGC-AAGCTctctgt	RGS7
miR-381-y	ENSBGRT00000024795	12	33	-16.62	aTATGTTCCCaggaaaaagtct	tATACAAGGGcaagctctctgt	NRXN1
miR-381-y	ENSBGRT00000024940	12	33	-16.62	aTATGTTCCCaggaaaaagtct	tATACAAGGGcaagctctctgt	NRXN1
miR-381-y	ENSBGRT00000025028	232	254	-11.96	tTATGTTCTAAGTTTatgtatca	tATACAAGGG-CAAGctctctgt	ELOVL2
miR-381-y	ENSBGRT00000025039	199	221	-14.39	tTATGTTCCTTCTTCAAtcgtct	tATACAAGGGC-AAGCTctctgt	RGS7
miR-381-y	ENSBGRT00000025064	12	33	-16.62	aTATGTTCCCaggaaaaagtct	tATACAAGGGcaagctctctgt	NRXN1
miR-381-y	ENSBGRT00000025076	722	743	-13.01	tTATGTTCACcaaggacccaat	tATACAAGGGcaagctctctgt	ZFP1
miR-381-y	ENSBGRT00000025098	557	579	-14.1	gTATGTTCCATCTTCctaccccg	tATACAAGG-GCAAGctctctgt	-
miR-381-y	ENSBGRT00000025103	232	254	-11.96	tTATGTTCTAAGTTTatgtatca	tATACAAGGG-CAAGctctctgt	ELOVL2
miR-381-y	ENSBGRT00000025183	199	221	-14.39	tTATGTTCCTTCTTCAAtcgtct	tATACAAGGGC-AAGCTctctgt	RGS7
miR-381-y	ENSBGRT00000025334	199	221	-14.39	tTATGTTCCTTCTTCAAtcgtct	tATACAAGGGC-AAGCTctctgt	RGS7
miR-381-y	ENSBGRT00000025632	304	325	-14.65	aTATGTTCGCGTACttacggtc	tATACAAGGGCAAGctctctgt	CCDC149
miR-381-y	ENSBGRT00000025750	304	325	-14.65	aTATGTTCGCGTACttacggtc	tATACAAGGGCAAGctctctgt	CCDC149
miR-381-y	ENSBGRT00000025777	445	466	-17.21	gTATGTTCGTCTACccgttctg	tATACAAGGGCAAGctctctgt	NUDCD3
miR-381-y	ENSBGRT00000025837	2765	2785	-14.93	aTATGTTCTT-TTCGtactacc	tATACAAGGGCAAGCtctctgt	-
miR-381-y	ENSBGRT00000025938	593	614	-13.41	cTATGTTCTTCATGGACAGtcc	tATACAAGGGCAAGCTCTCtgt	LASP1
miR-381-y	ENSBGRT00000026038	581	603	-15.14	tTATGTTCCGTGTTTcttatacg	tATACAAGG-GCAAGctctctgt	CREBRF
miR-381-y	ENSBGRT00000026329	244	265	-12.31	tTATGTTCCatcacaaatttga	tATACAAGGgcaagctctctgt	EPHA5
miR-381-y	ENSBGRT00000026501	890	911	-19.65	gTATGTTCCCGagctctcggtt	tATACAAGGGCaagctctctgt	MKS1
miR-381-y	ENSBGRT00000026528	244	265	-12.31	tTATGTTCCatcacaaatttga	tATACAAGGgcaagctctctgt	EPHA5
miR-381-y	ENSBGRT00000026576	1177	1198	-10.79	cTATGTTCTataaggatgtaca	tATACAAGGgcaagctctctgt	-
miR-381-y	ENSBGRT00000026613	156	179	-12.65	tTATGTTCTTCTATTAATGAGGta	tATACAAGGGCA-AGCT-CTCTgt	KIAA0408
miR-381-y	ENSBGRT00000026629	244	265	-12.31	tTATGTTCCatcacaaatttga	tATACAAGGgcaagctctctgt	EPHA5
miR-381-y	ENSBGRT00000026656	980	1001	-19.65	gTATGTTCCCGagctctcggtt	tATACAAGGGCaagctctctgt	MKS1
miR-381-y	ENSBGRT00000026657	563	584	-13.19	gTATGTTCCTtaacaaaaagga	tATACAAGGGcaagctctctgt	PDHA1
miR-381-y	ENSBGRT00000026742	563	584	-13.19	gTATGTTCCTtaacaaaaagga	tATACAAGGGcaagctctctgt	PDHA1
miR-381-y	ENSBGRT00000026761	244	265	-12.31	tTATGTTCCatcacaaatttga	tATACAAGGgcaagctctctgt	EPHA5
miR-381-y	ENSBGRT00000026787	980	1001	-19.65	gTATGTTCCCGagctctcggtt	tATACAAGGGCaagctctctgt	MKS1
miR-381-y	ENSBGRT00000026884	244	265	-12.31	tTATGTTCCatcacaaatttga	tATACAAGGgcaagctctctgt	EPHA5
miR-381-y	ENSBGRT00000026921	794	817	-18.4	aTATGTTCCAAGTATTGAACGAta	tATACAAGGG-CA-AGCTCTCTgt	-
miR-381-y	ENSBGRT00000026987	1075	1098	-18.4	aTATGTTCCAAGTATTGAACGAta	tATACAAGGG-CA-AGCTCTCTgt	-
miR-381-y	ENSBGRT00000027051	1075	1098	-18.4	aTATGTTCCAAGTATTGAACGAta	tATACAAGGG-CA-AGCTCTCTgt	-
miR-381-y	ENSBGRT00000027360	850	871	-16.55	gTATGTTCCTaaggagttggtg	tATACAAGGGcaagctctctgt	CIRBP
miR-381-y	ENSBGRT00000027370	1931	1953	-12.11	cTATGTTCTACGTTaatttcctt	tATACAAGG-GCAAgctctctgt	ERAP1
miR-381-y	ENSBGRT00000027488	2444	2464	-14.26	cTATGTTCCGGAT-GAcgtttc	tATACAAGGGCAAGCTctctgt	TBC1D13
miR-381-y	ENSBGRT00000027538	542	565	-14.74	cTATGTTCGACCGTATGACAagtt	tATACAAG--GGCAAGCTCTctgt	STK32A
miR-381-y	ENSBGRT00000027555	173	194	-10.24	cTATGTTCTATATTGTGtccaa	tATACAAGGGCAAGCTCtctgt	TLE4
miR-381-y	ENSBGRT00000027558	2444	2464	-14.26	cTATGTTCCGGAT-GAcgtttc	tATACAAGGGCAAGCTctctgt	TBC1D13
miR-381-y	ENSBGRT00000027758	173	194	-10.24	cTATGTTCTATATTGTGtccaa	tATACAAGGGCAAGCTCtctgt	TLE4
miR-381-y	ENSBGRT00000028025	278	299	-12.83	cTATGTTCTTTTTattcgtagg	tATACAAGGGCAAgctctctgt	RNF170
miR-381-y	ENSBGRT00000028095	802	823	-18.1	cTATGTTCCCtacacgtaggat	tATACAAGGGcaagctctctgt	TAFA4
miR-381-y	ENSBGRT00000028135	802	823	-18.1	cTATGTTCCCtacacgtaggat	tATACAAGGGcaagctctctgt	TAFA4
miR-381-y	ENSBGRT00000028162	17	38	-10.45	gTATGTTCgagcccccagccga	tATACAAGggcaagctctctgt	CDRT4
miR-381-y	ENSBGRT00000028197	67	88	-13.04	aTATGTTCggggagtttcgtgc	tATACAAGggcaagctctctgt	TM2D3
miR-381-y	ENSBGRT00000028262	278	299	-12.83	cTATGTTCTTTTTattcgtagg	tATACAAGGGCAAgctctctgt	RNF170
miR-381-y	ENSBGRT00000028276	67	88	-13.04	aTATGTTCggggagtttcgtgc	tATACAAGggcaagctctctgt	TM2D3
miR-381-y	ENSBGRT00000028411	67	88	-13.04	aTATGTTCggggagtttcgtgc	tATACAAGggcaagctctctgt	TM2D3
miR-381-y	ENSBGRT00000028437	615	637	-18.03	tTATGTTCGACCTTTAAGGGAta	tATACAAGG-GCAAGCTCTCTgt	ASPHD2
miR-381-y	ENSBGRT00000028477	2607	2628	-16.1	aTATGTTCTCTGTGTAGAtttt	tATACAAGGGCAAGCTCTctgt	-
miR-381-y	ENSBGRT00000028499	190	212	-18.03	tTATGTTCGACCTTTAAGGGAta	tATACAAGG-GCAAGCTCTCTgt	ASPHD2
miR-381-y	ENSBGRT00000028526	401	422	-12.87	aTATGTTCTgaggtcctttttt	tATACAAGGgcaagctctctgt	RNF2
miR-381-y	ENSBGRT00000028589	401	422	-12.87	aTATGTTCTgaggtcctttttt	tATACAAGGgcaagctctctgt	RNF2
miR-381-y	ENSBGRT00000028709	401	422	-12.87	aTATGTTCTgaggtcctttttt	tATACAAGGgcaagctctctgt	RNF2
miR-381-y	ENSBGRT00000028999	603	624	-10.31	aTATGTTCaataaggtacttgt	tATACAAGggcaagctctctgt	CXCL10
miR-381-y	ENSBGRT00000029017	592	615	-18.42	tTATGTTCCGTACTTCAAGAGtcg	tATACAAGGGC--AAGCTCTCtgt	-
miR-381-y	ENSBGRT00000029061	592	615	-18.42	tTATGTTCCGTACTTCAAGAGtcg	tATACAAGGGC--AAGCTCTCtgt	-
miR-381-y	ENSBGRT00000029304	1240	1260	-13.31	aTATGTTCA-GTTTtttaacat	tATACAAGGGCAAGctctctgt	ZSCAN12
miR-381-y	ENSBGRT00000029352	119	141	-11.7	tTATGTTCTTATCACGAataaat	tATACAAGGGCAA-GCTctctgt	FBN1
miR-381-y	ENSBGRT00000029363	1240	1260	-13.31	aTATGTTCA-GTTTtttaacat	tATACAAGGGCAAGctctctgt	ZSCAN12
miR-381-y	ENSBGRT00000029366	331	353	-12.35	gTATGTTCACTCATCGttttttg	tATACAAG-GGCAAGCtctctgt	KCNIP4
miR-381-y	ENSBGRT00000029398	215	238	-13.04	tTATGTTCGGCTCTTTGtcgactc	tATACAAG--GGCAAGCtctctgt	TNFRSF25
miR-381-y	ENSBGRT00000029431	231	252	-16.6	tTATGTTCTAGTTCGttcttct	tATACAAGGGCAAGCtctctgt	INTS6
miR-381-y	ENSBGRT00000029436	331	353	-12.35	gTATGTTCACTCATCGttttttg	tATACAAG-GGCAAGCtctctgt	KCNIP4
miR-381-y	ENSBGRT00000029469	562	584	-13.89	tTATGTTCTGAAGTCGATAcgtg	tATACAAGGGCA-AGCTCTctgt	CBL
miR-381-y	ENSBGRT00000029530	331	353	-12.35	gTATGTTCACTCATCGttttttg	tATACAAG-GGCAAGCtctctgt	KCNIP4
miR-381-y	ENSBGRT00000029547	215	238	-13.04	tTATGTTCGGCTCTTTGtcgactc	tATACAAG--GGCAAGCtctctgt	TNFRSF25
miR-381-y	ENSBGRT00000029621	331	353	-12.35	gTATGTTCACTCATCGttttttg	tATACAAG-GGCAAGCtctctgt	KCNIP4
miR-381-y	ENSBGRT00000029626	562	584	-13.89	tTATGTTCTGAAGTCGATAcgtg	tATACAAGGGCA-AGCTCTctgt	CBL
miR-381-y	ENSBGRT00000029627	215	238	-13.04	tTATGTTCGGCTCTTTGtcgactc	tATACAAG--GGCAAGCtctctgt	TNFRSF25
miR-381-y	ENSBGRT00000029695	331	353	-12.35	gTATGTTCACTCATCGttttttg	tATACAAG-GGCAAGCtctctgt	KCNIP4
miR-381-y	ENSBGRT00000029780	53	75	-12.04	aTATGTTCTTCTGTCctttgtct	tATACAAGGGCA-AGctctctgt	GFRA1
miR-381-y	ENSBGRT00000029845	215	238	-13.04	tTATGTTCGGCTCTTTGtcgactc	tATACAAG--GGCAAGCtctctgt	TNFRSF25
miR-381-y	ENSBGRT00000029863	53	75	-12.04	aTATGTTCTTCTGTCctttgtct	tATACAAGGGCA-AGctctctgt	GFRA1
miR-381-y	ENSBGRT00000029916	53	75	-12.04	aTATGTTCTTCTGTCctttgtct	tATACAAGGGCA-AGctctctgt	GFRA1
miR-381-y	ENSBGRT00000029970	215	238	-13.04	tTATGTTCGGCTCTTTGtcgactc	tATACAAG--GGCAAGCtctctgt	TNFRSF25
miR-381-y	ENSBGRT00000029999	60	83	-12.11	aTATGTTCACTATACCGAtgcttc	tATACAAGGGCAA--GCTctctgt	STRBP
miR-381-y	ENSBGRT00000030173	54	73	-11.47	aTATGTTCT--TTCCAGctgtg	tATACAAGGGCAAGCTCtctgt	WEE2
miR-381-y	ENSBGRT00000030229	1157	1178	-14.09	gTATGTTCATGACCGTGGAAgt	tATACAAGGGCAAGCTCTCTgt	KATNB1
miR-381-y	ENSBGRT00000030592	485	508	-18.95	aTATGTTCAAACAATTGAGAGtaa	tATACAAGG--GCAAGCTCTCtgt	NSD1
miR-381-y	ENSBGRT00000030628	229	250	-17.56	tTATGTTCCCGagtgcacctac	tATACAAGGGCaagctctctgt	-
miR-381-y	ENSBGRT00000030727	452	473	-14.41	aTATGTTCGCtaactgcgggta	tATACAAGGGcaagctctctgt	AKAP1
miR-381-y	ENSBGRT00000030843	452	473	-14.41	aTATGTTCGCtaactgcgggta	tATACAAGGGcaagctctctgt	AKAP1
miR-381-y	ENSBGRT00000031104	4	23	-20.01	cTATGTTCCC-TTCGA-AGtta	tATACAAGGGCAAGCTCTCtgt	-
miR-381-y	ENSBGRT00000031228	4	23	-20.01	cTATGTTCCC-TTCGA-AGtta	tATACAAGGGCAAGCTCTCtgt	-
miR-381-y	ENSBGRT00000031374	4	23	-20.01	cTATGTTCCC-TTCGA-AGtta	tATACAAGGGCAAGCTCTCtgt	-
miR-381-y	ENSBGRT00000031430	511	532	-13.06	gTATGTTCGTGTaaagtagtaa	tATACAAGGGCAagctctctgt	EBF2
miR-381-y	ENSBGRT00000031859	23	43	-11.61	aTATGTTCA-GTTgtcatccac	tATACAAGGGCAAgctctctgt	-
miR-381-y	ENSBGRT00000031880	54	75	-12.34	tTATGTTCagacagtgaccgac	tATACAAGggcaagctctctgt	-
miR-381-y	ENSBGRT00000031920	2839	2861	-11.68	tTATGTTCATCGAACTAAAcgtc	tATACAAG-GGCAAGCTCTctgt	SUDS3
miR-381-y	ENSBGRT00000032015	22	44	-11.68	tTATGTTCATCGAACTAAAcgtc	tATACAAG-GGCAAGCTCTctgt	SUDS3
miR-381-y	ENSBGRT00000032122	2839	2861	-11.68	tTATGTTCATCGAACTAAAcgtc	tATACAAG-GGCAAGCTCTctgt	SUDS3
miR-381-y	ENSBGRT00000032269	124	143	-22.95	aTATGTTCC--TTCGGGAacga	tATACAAGGGCAAGCTCTctgt	PAX3
miR-381-y	ENSBGRT00000032316	882	904	-17.72	aTATGTTCTCAGGACTGGACAct	tATACAAGGG-CAAGCTCTCTgt	-
miR-381-y	ENSBGRT00000032334	124	143	-22.95	aTATGTTCC--TTCGGGAacga	tATACAAGGGCAAGCTCTctgt	PAX3
miR-381-y	ENSBGRT00000032448	333	354	-12.82	gTATGTTCGTGTATGtatatac	tATACAAGGGCAAGCtctctgt	-
miR-381-y	ENSBGRT00000032572	124	145	-10.41	tTATGTTCTACTTgtcttttgg	tATACAAGGGCAAgctctctgt	RADX
miR-381-y	ENSBGRT00000032606	37	58	-11.74	aTATGTTCgaaaaataggagta	tATACAAGggcaagctctctgt	ARHGEF33
miR-381-y	ENSBGRT00000032679	124	145	-10.41	tTATGTTCTACTTgtcttttgg	tATACAAGGGCAAgctctctgt	RADX
miR-381-y	ENSBGRT00000032689	561	582	-16.34	tTATGTTCCTCTTTCATAGGag	tATACAAGGGCAAGCTCTCTgt	MSL3
miR-381-y	ENSBGRT00000032776	561	582	-16.34	tTATGTTCCTCTTTCATAGGag	tATACAAGGGCAAGCTCTCTgt	MSL3
miR-381-y	ENSBGRT00000032913	585	606	-15.09	tTATGTTCAAGGGACACAGAca	tATACAAGGGCAAGCTCTCTgt	TBC1D31
miR-381-y	ENSBGRT00000032915	561	582	-16.34	tTATGTTCCTCTTTCATAGGag	tATACAAGGGCAAGCTCTCTgt	MSL3
miR-381-y	ENSBGRT00000032938	1964	1985	-20.01	gTATGTTCTTACAGGAGGGAag	tATACAAGGGCAAGCTCTCTgt	ATAD5
miR-381-y	ENSBGRT00000033092	1212	1235	-14.71	aTATGTTCGTGTGTTAATATGAta	tATACAAGGGCA-AGCTCT-CTgt	MLYCD
miR-381-y	ENSBGRT00000033109	1964	1985	-20.01	gTATGTTCTTACAGGAGGGAag	tATACAAGGGCAAGCTCTCTgt	ATAD5
miR-381-y	ENSBGRT00000033130	585	606	-15.09	tTATGTTCAAGGGACACAGAca	tATACAAGGGCAAGCTCTCTgt	TBC1D31
miR-381-y	ENSBGRT00000033153	1964	1985	-20.01	gTATGTTCTTACAGGAGGGAag	tATACAAGGGCAAGCTCTCTgt	ATAD5
miR-381-y	ENSBGRT00000033281	504	526	-24.31	aTATGTTCAAAGTCTCG-GAGAca	tATACAAGGG-CA-AGCTCTCTgt	CCDC117
miR-381-y	ENSBGRT00000033288	1669	1692	-11.39	gTATGTTCGTCTGTaattatatcc	tATACAAG--GGCAagctctctgt	PFKFB2
miR-381-y	ENSBGRT00000033358	504	526	-24.31	aTATGTTCAAAGTCTCG-GAGAca	tATACAAGGG-CA-AGCTCTCTgt	CCDC117
miR-381-y	ENSBGRT00000033361	1669	1692	-11.39	gTATGTTCGTCTGTaattatatcc	tATACAAG--GGCAagctctctgt	PFKFB2
miR-381-y	ENSBGRT00000033380	581	602	-12.41	tTATGTTCCaaatgacccccct	tATACAAGGgcaagctctctgt	POLR2C
miR-381-y	ENSBGRT00000033406	504	526	-24.31	aTATGTTCAAAGTCTCG-GAGAca	tATACAAGGG-CA-AGCTCTCTgt	CCDC117
miR-381-y	ENSBGRT00000033435	347	368	-12.14	cTATGTTCTCTATATTGTGAat	tATACAAGGGCAAGCTCTCTgt	ADRB2
miR-381-y	ENSBGRT00000033437	504	526	-24.31	aTATGTTCAAAGTCTCG-GAGAca	tATACAAGGG-CA-AGCTCTCTgt	CCDC117
miR-381-y	ENSBGRT00000033476	581	602	-12.41	tTATGTTCCaaatgacccccct	tATACAAGGgcaagctctctgt	POLR2C
miR-381-y	ENSBGRT00000033480	1669	1692	-11.39	gTATGTTCGTCTGTaattatatcc	tATACAAG--GGCAagctctctgt	PFKFB2
miR-381-y	ENSBGRT00000033569	1669	1692	-11.39	gTATGTTCGTCTGTaattatatcc	tATACAAG--GGCAagctctctgt	PFKFB2
miR-381-y	ENSBGRT00000033620	381	402	-11.11	aTATGTTCagacctgtaaaagt	tATACAAGggcaagctctctgt	UST
miR-381-y	ENSBGRT00000033676	1669	1692	-11.39	gTATGTTCGTCTGTaattatatcc	tATACAAG--GGCAagctctctgt	PFKFB2
miR-381-y	ENSBGRT00000033711	381	402	-11.11	aTATGTTCagacctgtaaaagt	tATACAAGggcaagctctctgt	UST
miR-381-y	ENSBGRT00000033855	180	202	-21.5	gTATGTTCATCGT-CGTGGTGAcg	tATACAAG-GGCAAGCTCT-CTgt	SPEN
miR-381-y	ENSBGRT00000034014	180	202	-21.5	gTATGTTCATCGT-CGTGGTGAcg	tATACAAG-GGCAAGCTCT-CTgt	SPEN
miR-381-y	ENSBGRT00000034188	577	597	-10.26	tTATGTTCAC-TACGActccta	tATACAAGGGCAAGCTctctgt	-
miR-381-y	ENSBGRT00000034248	538	558	-16.62	tTATGTTCA-GTAAGGGTGAtg	tATACAAGGGCAAGCTCTCTgt	-
miR-381-y	ENSBGRT00000034621	1670	1691	-11.12	gTATGTTCACacaaggtacgta	tATACAAGGGcaagctctctgt	CCK
miR-381-y	ENSBGRT00000034755	1682	1703	-10.79	tTATGTTCagcagactctccaa	tATACAAGggcaagctctctgt	RAB11FIP1
miR-381-y	ENSBGRT00000034798	1682	1703	-10.79	tTATGTTCagcagactctccaa	tATACAAGggcaagctctctgt	RAB11FIP1
miR-381-y	ENSBGRT00000034989	468	489	-13.95	aTATGTTCCAAAATGAAAatgt	tATACAAGGGCAAGCTCTctgt	NBEA
miR-381-y	ENSBGRT00000035072	147	168	-15	aTATGTTCagagaacacacaca	tATACAAGggcaagctctctgt	-
miR-381-y	ENSBGRT00000035118	232	251	-20.22	tTATGTTCCCC--CGGGGAAag	tATACAAGGGCAAGCTCTCTgt	RPS9
miR-381-y	ENSBGRT00000035137	182	201	-13.21	aTATGTTCAA--TCGATAtgtt	tATACAAGGGCAAGCTCTctgt	MED14
miR-381-y	ENSBGRT00000035362	468	489	-13.95	aTATGTTCCAAAATGAAAatgt	tATACAAGGGCAAGCTCTctgt	NBEA
miR-381-y	ENSBGRT00000035433	40	61	-19.49	aTATGTTCTCGTgaagttgatt	tATACAAGGGCAagctctctgt	CFAP97
miR-381-y	ENSBGRT00000035642	71	91	-17.82	gTATGTTCCCATT-GAAATAat	tATACAAGGGCAAGCTCTCTgt	NCAPG
miR-381-y	ENSBGRT00000035892	340	361	-15.8	tTATGTTCTCTATGGGGAAAaa	tATACAAGGGCAAGCTCTCTgt	MAL2
miR-381-y	ENSBGRT00000035928	284	305	-15.8	tTATGTTCTCTATGGGGAAAaa	tATACAAGGGCAAGCTCTCTgt	MAL2
miR-381-y	ENSBGRT00000035988	222	243	-10.39	tTATGTTCTTactgtctgttac	tATACAAGGGcaagctctctgt	-
miR-381-y	ENSBGRT00000036007	285	306	-15.8	tTATGTTCTCTATGGGGAAAaa	tATACAAGGGCAAGCTCTCTgt	MAL2
miR-381-y	ENSBGRT00000036046	341	362	-15.8	tTATGTTCTCTATGGGGAAAaa	tATACAAGGGCAAGCTCTCTgt	MAL2
miR-381-y	ENSBGRT00000036103	222	243	-10.39	tTATGTTCTTactgtctgttac	tATACAAGGGcaagctctctgt	-
miR-381-y	ENSBGRT00000036181	630	651	-12.13	tTATGTTCGCGGTgtgctatag	tATACAAGGGCAAgctctctgt	USP4
miR-381-y	ENSBGRT00000036252	206	227	-10.39	tTATGTTCTTactgtctgttac	tATACAAGGGcaagctctctgt	-
miR-381-y	ENSBGRT00000036261	80	101	-13.2	aTATGTTCaatcatagataatt	tATACAAGggcaagctctctgt	GNAT3
miR-381-y	ENSBGRT00000036277	781	801	-13.98	tTATGTTCCT-TTCTAAAttta	tATACAAGGGCAAGCTCTctgt	HNRNPH2
miR-381-y	ENSBGRT00000036339	80	101	-13.2	aTATGTTCaatcatagataatt	tATACAAGggcaagctctctgt	GNAT3
miR-381-y	ENSBGRT00000036408	630	651	-12.13	tTATGTTCGCGGTgtgctatag	tATACAAGGGCAAgctctctgt	USP4
miR-381-y	ENSBGRT00000036429	222	243	-10.39	tTATGTTCTTactgtctgttac	tATACAAGGGcaagctctctgt	-
miR-381-y	ENSBGRT00000036521	630	651	-12.13	tTATGTTCGCGGTgtgctatag	tATACAAGGGCAAgctctctgt	USP4
miR-381-y	ENSBGRT00000036582	206	227	-10.39	tTATGTTCTTactgtctgttac	tATACAAGGGcaagctctctgt	-
miR-381-y	ENSBGRT00000036714	119	140	-14.78	tTATGTTCAAGTACGAAAAAca	tATACAAGGGCAAGCTCTCTgt	EIF3A
miR-381-y	ENSBGRT00000036755	206	227	-10.39	tTATGTTCTTactgtctgttac	tATACAAGGGcaagctctctgt	-
miR-381-y	ENSBGRT00000036780	874	894	-16.03	cTATGTTCCC-TTCtgtcttgg	tATACAAGGGCAAGctctctgt	-
miR-381-y	ENSBGRT00000036985	976	997	-12.85	gTATGTTCACGTAAGTGTGtgg	tATACAAGGGCAAGCTCTCtgt	GOLGA7B
miR-381-y	ENSBGRT00000037055	593	614	-16.15	aTATGTTCAA-TTCAGTGAGtca	tATACAAGGGCAAG-CTCTCtgt	-
miR-381-y	ENSBGRT00000037069	976	997	-12.85	gTATGTTCACGTAAGTGTGtgg	tATACAAGGGCAAGCTCTCtgt	GOLGA7B
miR-381-y	ENSBGRT00000037123	1118	1139	-21.87	aTATGTTCCTAATGCGGAGAgg	tATACAAGGGCAAGCTCTCTgt	KAT6B
miR-381-y	ENSBGRT00000037145	976	997	-12.85	gTATGTTCACGTAAGTGTGtgg	tATACAAGGGCAAGCTCTCtgt	GOLGA7B
miR-381-y	ENSBGRT00000037154	960	981	-11.01	gTATGTTCGATGTCAAGtttag	tATACAAGGGCAAGCTCtctgt	EFR3A
miR-381-y	ENSBGRT00000037175	457	478	-12.85	gTATGTTCACGTAAGTGTGtgg	tATACAAGGGCAAGCTCTCtgt	GOLGA7B
miR-381-y	ENSBGRT00000037206	1118	1139	-21.87	aTATGTTCCTAATGCGGAGAgg	tATACAAGGGCAAGCTCTCTgt	KAT6B
miR-381-y	ENSBGRT00000037207	281	302	-11.28	aTATGTTCTTtatatgtttttt	tATACAAGGGcaagctctctgt	KIF23
miR-381-y	ENSBGRT00000037223	808	830	-19.78	tTATGTTCTCTTTTGAGTAGtag	tATACAAGGGCAAGCTC-TCtgt	EHF
miR-381-y	ENSBGRT00000037251	960	981	-11.01	gTATGTTCGATGTCAAGtttag	tATACAAGGGCAAGCTCtctgt	EFR3A
miR-381-y	ENSBGRT00000037258	808	830	-19.78	tTATGTTCTCTTTTGAGTAGtag	tATACAAGGGCAAGCTC-TCtgt	EHF
miR-381-y	ENSBGRT00000037281	2323	2344	-12.85	gTATGTTCACGTAAGTGTGtgg	tATACAAGGGCAAGCTCTCtgt	GOLGA7B
miR-381-y	ENSBGRT00000037283	783	805	-12.58	cTATGTTCGTCAGTCGGtcgtca	tATACAAG-GGCAAGCTctctgt	-
miR-381-y	ENSBGRT00000037300	808	830	-19.78	tTATGTTCTCTTTTGAGTAGtag	tATACAAGGGCAAGCTC-TCtgt	EHF
miR-381-y	ENSBGRT00000037386	281	302	-11.28	aTATGTTCTTtatatgtttttt	tATACAAGGGcaagctctctgt	KIF23
miR-381-y	ENSBGRT00000037403	960	981	-11.01	gTATGTTCGATGTCAAGtttag	tATACAAGGGCAAGCTCtctgt	EFR3A
miR-381-y	ENSBGRT00000037519	960	981	-11.01	gTATGTTCGATGTCAAGtttag	tATACAAGGGCAAGCTCtctgt	EFR3A
miR-381-y	ENSBGRT00000037626	1720	1740	-16.4	gTATGTTCGAAAA-GAGAGtgt	tATACAAGGGCAAGCTCTCtgt	ILRUN
miR-381-y	ENSBGRT00000037655	960	981	-11.01	gTATGTTCGATGTCAAGtttag	tATACAAGGGCAAGCTCtctgt	EFR3A
miR-381-y	ENSBGRT00000037659	281	302	-11.28	aTATGTTCTTtatatgtttttt	tATACAAGGGcaagctctctgt	KIF23
miR-381-y	ENSBGRT00000037670	1720	1740	-16.4	gTATGTTCGAAAA-GAGAGtgt	tATACAAGGGCAAGCTCTCtgt	ILRUN
miR-381-y	ENSBGRT00000037845	281	302	-11.28	aTATGTTCTTtatatgtttttt	tATACAAGGGcaagctctctgt	KIF23
miR-381-y	ENSBGRT00000037847	960	981	-11.01	gTATGTTCGATGTCAAGtttag	tATACAAGGGCAAGCTCtctgt	EFR3A
miR-381-y	ENSBGRT00000037876	302	323	-10.76	aTATGTTCaaagtagttaaaat	tATACAAGggcaagctctctgt	-
miR-381-y	ENSBGRT00000037894	1255	1275	-11.75	tTATGTTCGAAGT-GATAGtat	tATACAAGGGCAAGCTCTCtgt	-
miR-381-y	ENSBGRT00000037921	302	323	-10.76	aTATGTTCaaagtagttaaaat	tATACAAGggcaagctctctgt	-
miR-381-y	ENSBGRT00000037937	960	981	-11.01	gTATGTTCGATGTCAAGtttag	tATACAAGGGCAAGCTCtctgt	EFR3A
miR-381-y	ENSBGRT00000037956	960	981	-11.01	gTATGTTCGATGTCAAGtttag	tATACAAGGGCAAGCTCtctgt	EFR3A
miR-381-y	ENSBGRT00000037975	281	302	-11.28	aTATGTTCTTtatatgtttttt	tATACAAGGGcaagctctctgt	KIF23
miR-381-y	ENSBGRT00000038060	117	140	-12.04	cTATGTTCAGTGTAACAAGAGtaa	tATACAAGG-GCAA-GCTCTCtgt	IL22
miR-381-y	ENSBGRT00000038168	281	302	-11.28	aTATGTTCTTtatatgtttttt	tATACAAGGGcaagctctctgt	KIF23
miR-381-y	ENSBGRT00000038250	281	302	-11.28	aTATGTTCTTtatatgtttttt	tATACAAGGGcaagctctctgt	KIF23
miR-381-y	ENSBGRT00000038273	372	393	-18.79	tTATGTTCCCCTGTAAGAGtcc	tATACAAGGGCAAGCTCTCtgt	ADCYAP1
miR-381-y	ENSBGRT00000038852	779	799	-13.99	tTATGTTCCT-TGTGAAAaccg	tATACAAGGGCAAGCTCTctgt	GRIA4
miR-381-y	ENSBGRT00000038985	232	253	-10.48	aTATGTTCTGATACacattaaa	tATACAAGGGCAAGctctctgt	MSANTD4
miR-381-y	ENSBGRT00000039000	445	466	-11.4	cTATGTTCGTGTGTGcttcaca	tATACAAGGGCAAGCtctctgt	ORMDL3
miR-381-y	ENSBGRT00000039280	268	289	-11.5	tTATGTTCAAGGTTAAGtcgga	tATACAAGGGCAAGCTCtctgt	PGRMC1
miR-381-y	ENSBGRT00000039331	230	251	-14.55	tTATGTTCagagagtaagaaat	tATACAAGggcaagctctctgt	PGRMC1
miR-381-y	ENSBGRT00000039365	425	445	-16.18	tTATGTTCAAAA-CGGGTGAta	tATACAAGGGCAAGCTCTCTgt	LIG3
miR-381-y	ENSBGRT00000039371	449	470	-11.73	tTATGTTCTAGgaaaagtaacg	tATACAAGGGCaagctctctgt	NOL4
miR-381-y	ENSBGRT00000039384	136	156	-14.48	tTATGTTCA-GTCTAAGAGtct	tATACAAGGGCAAGCTCTCtgt	B3GAT2
miR-381-y	ENSBGRT00000039617	301	322	-16.64	aTATGTTCCCcacagaatacta	tATACAAGGGcaagctctctgt	-
miR-381-y	ENSBGRT00000039756	1650	1671	-11.73	tTATGTTCTAGgaaaagtaacg	tATACAAGGGCaagctctctgt	NOL4
miR-381-y	ENSBGRT00000039965	378	399	-16.25	gTATGTTCCGGgaccccaaaac	tATACAAGGGCaagctctctgt	DOCK11
miR-381-y	ENSBGRT00000040054	378	399	-16.25	gTATGTTCCGGgaccccaaaac	tATACAAGGGCaagctctctgt	DOCK11
miR-381-y	ENSBGRT00000040147	19	40	-16.52	gTATGTTCTACTGTGAAAGAgc	tATACAAGGGCAAGCTCTCTgt	WDR25
miR-381-y	ENSBGRT00000040193	378	399	-16.25	gTATGTTCCGGgaccccaaaac	tATACAAGGGCaagctctctgt	DOCK11
miR-381-y	ENSBGRT00000040512	1941	1963	-10.3	cTATGTTCGACGTaaacgttatt	tATACAAGG-GCAagctctctgt	-
miR-381-y	ENSBGRT00000040583	1847	1869	-10.3	cTATGTTCGACGTaaacgttatt	tATACAAGG-GCAagctctctgt	-
miR-381-y	ENSBGRT00000040612	778	799	-11.41	tTATGTTCCgcacctctccttc	tATACAAGGgcaagctctctgt	-
miR-381-y	ENSBGRT00000040768	783	804	-15.06	aTATGTTCTataatacctgacg	tATACAAGGgcaagctctctgt	INPP5F
miR-381-y	ENSBGRT00000040791	652	673	-18.66	gTATGTTCCCCGTCGtacttac	tATACAAGGGCAAGCtctctgt	LPGAT1
miR-381-y	ENSBGRT00000040828	1199	1221	-15.04	tTATGTTCCTTATTCGtcttgtg	tATACAAGGGC-AAGCtctctgt	-
miR-381-y	ENSBGRT00000040856	652	673	-18.66	gTATGTTCCCCGTCGtacttac	tATACAAGGGCAAGCtctctgt	LPGAT1
miR-381-y	ENSBGRT00000040866	783	804	-15.06	aTATGTTCTataatacctgacg	tATACAAGGgcaagctctctgt	INPP5F
miR-381-y	ENSBGRT00000040902	342	364	-11.68	tTATGTTCACAGTAAGAAAaggg	tATACAAGGG-CAAGCTCTctgt	FAH
miR-381-y	ENSBGRT00000040977	342	364	-11.68	tTATGTTCACAGTAAGAAAaggg	tATACAAGGG-CAAGCTCTctgt	FAH
miR-381-y	ENSBGRT00000041062	1916	1937	-15.98	cTATGTTCTCCGTCGtaatcca	tATACAAGGGCAAGCtctctgt	UBE4A
miR-381-y	ENSBGRT00000041100	342	364	-11.68	tTATGTTCACAGTAAGAAAaggg	tATACAAGGG-CAAGCTCTctgt	FAH
miR-381-y	ENSBGRT00000041142	1916	1937	-15.98	cTATGTTCTCCGTCGtaatcca	tATACAAGGGCAAGCtctctgt	UBE4A
miR-381-y	ENSBGRT00000041250	574	593	-13.19	cTATGTTCC--TACGAcgttta	tATACAAGGGCAAGCTctctgt	FARP1
miR-381-y	ENSBGRT00000041315	161	183	-12.96	tTATGTTCATTGATAGAAGGtat	tATACAAG-GGCAAGCTCTCtgt	ZFAND5
miR-381-y	ENSBGRT00000041345	79	100	-10.48	aTATGTTCATTTATGcatatac	tATACAAGGGCAAGCtctctgt	CYRIA
miR-381-y	ENSBGRT00000041464	291	313	-18.05	aTATGTTCGAAGGGTGACAGGcc	tATACAAGGG-CAAGCTCTCTgt	ASCC2
miR-381-y	ENSBGRT00000041506	560	581	-11.54	gTATGTTCTACCTCctctttta	tATACAAGGGCAAGctctctgt	LDB2
miR-381-y	ENSBGRT00000041519	291	313	-18.05	aTATGTTCGAAGGGTGACAGGcc	tATACAAGGG-CAAGCTCTCTgt	ASCC2
miR-381-y	ENSBGRT00000041553	560	581	-11.54	gTATGTTCTACCTCctctttta	tATACAAGGGCAAGctctctgt	LDB2
miR-381-y	ENSBGRT00000041613	510	532	-13.9	gTATGTTCTCTTTAAAATAGAat	tATACAAGGGCAAGCTC-TCTgt	GAN
miR-381-y	ENSBGRT00000041635	291	313	-18.05	aTATGTTCGAAGGGTGACAGGcc	tATACAAGGG-CAAGCTCTCTgt	ASCC2
miR-381-y	ENSBGRT00000041679	510	532	-13.9	gTATGTTCTCTTTAAAATAGAat	tATACAAGGGCAAGCTC-TCTgt	GAN
miR-381-y	ENSBGRT00000041681	860	881	-10.81	tTATGTTCGACTTaccccgtga	tATACAAGGGCAAgctctctgt	CALU
miR-381-y	ENSBGRT00000041700	584	606	-14.92	gTATGTTCGTGCCTCGTGcaccg	tATACAAGGGCA-AGCTCtctgt	EPN2
miR-381-y	ENSBGRT00000041750	860	881	-10.81	tTATGTTCGACTTaccccgtga	tATACAAGGGCAAgctctctgt	CALU
miR-381-y	ENSBGRT00000041756	510	532	-13.9	gTATGTTCTCTTTAAAATAGAat	tATACAAGGGCAAGCTC-TCTgt	GAN
miR-381-y	ENSBGRT00000041768	584	606	-14.92	gTATGTTCGTGCCTCGTGcaccg	tATACAAGGGCA-AGCTCtctgt	EPN2
miR-381-y	ENSBGRT00000041788	860	881	-10.81	tTATGTTCGACTTaccccgtga	tATACAAGGGCAAgctctctgt	CALU
miR-381-y	ENSBGRT00000041815	510	532	-13.9	gTATGTTCTCTTTAAAATAGAat	tATACAAGGGCAAGCTC-TCTgt	GAN
miR-381-y	ENSBGRT00000041830	584	606	-14.92	gTATGTTCGTGCCTCGTGcaccg	tATACAAGGGCA-AGCTCtctgt	EPN2
miR-381-y	ENSBGRT00000041833	860	881	-10.81	tTATGTTCGACTTaccccgtga	tATACAAGGGCAAgctctctgt	CALU
miR-381-y	ENSBGRT00000041863	149	171	-14.11	aTATGTTCACGATTCaccgtcct	tATACAAGGGC-AAGctctctgt	MYL12A
miR-381-y	ENSBGRT00000041877	584	606	-14.92	gTATGTTCGTGCCTCGTGcaccg	tATACAAGGGCA-AGCTCtctgt	EPN2
miR-381-y	ENSBGRT00000041905	860	881	-10.81	tTATGTTCGACTTaccccgtga	tATACAAGGGCAAgctctctgt	CALU
miR-381-y	ENSBGRT00000041949	584	606	-14.92	gTATGTTCGTGCCTCGTGcaccg	tATACAAGGGCA-AGCTCtctgt	EPN2
miR-381-y	ENSBGRT00000042019	371	393	-18.13	gTATGTTCCGGAGCCGACAGGtc	tATACAAGGGCAAG-CTCTCTgt	-
miR-381-y	ENSBGRT00000042024	149	171	-14.11	aTATGTTCACGATTCaccgtcct	tATACAAGGGC-AAGctctctgt	MYL12A
miR-381-y	ENSBGRT00000042059	440	460	-16.46	tTATGTTCACAT-CGGGAagta	tATACAAGGGCAAGCTCTctgt	-
miR-381-y	ENSBGRT00000042084	262	281	-15.26	tTATGTTCC--TTGGACAtcct	tATACAAGGGCAAGCTCTctgt	XYLT1
miR-381-y	ENSBGRT00000042157	262	281	-15.26	tTATGTTCC--TTGGACAtcct	tATACAAGGGCAAGCTCTctgt	XYLT1
miR-381-y	ENSBGRT00000042207	44	66	-15.01	aTATGTTCTTTTTCTGAttcttg	tATACAAGGGCAAG-CTctctgt	MORF4L2
miR-381-y	ENSBGRT00000042266	777	798	-13.65	gTATGTTCAAGTTGGtctctta	tATACAAGGGCAAGCtctctgt	PRDM10
miR-381-y	ENSBGRT00000042316	777	798	-13.65	gTATGTTCAAGTTGGtctctta	tATACAAGGGCAAGCtctctgt	PRDM10
miR-381-y	ENSBGRT00000042794	442	461	-16	gTATGTTCC--TTAGAcgctac	tATACAAGGGCAAGCTctctgt	CNTN4
miR-381-y	ENSBGRT00000042851	442	461	-16	gTATGTTCC--TTAGAcgctac	tATACAAGGGCAAGCTctctgt	CNTN4
miR-381-y	ENSBGRT00000042945	442	461	-16	gTATGTTCC--TTAGAcgctac	tATACAAGGGCAAGCTctctgt	CNTN4
miR-381-y	ENSBGRT00000042962	77	97	-16.95	aTATGTTCG-GTTCGGttgtcc	tATACAAGGGCAAGCTctctgt	FGFR2
miR-381-y	ENSBGRT00000043003	77	97	-16.95	aTATGTTCG-GTTCGGttgtcc	tATACAAGGGCAAGCTctctgt	FGFR2
miR-381-y	ENSBGRT00000043070	77	97	-16.95	aTATGTTCG-GTTCGGttgtcc	tATACAAGGGCAAGCTctctgt	FGFR2
miR-381-y	ENSBGRT00000043092	75	95	-16.95	aTATGTTCG-GTTCGGttgtcc	tATACAAGGGCAAGCTctctgt	FGFR2
miR-381-y	ENSBGRT00000043167	75	95	-16.95	aTATGTTCG-GTTCGGttgtcc	tATACAAGGGCAAGCTctctgt	FGFR2
miR-381-y	ENSBGRT00000043170	157	177	-21.31	gTATGTTCCCCTT-GAGttcac	tATACAAGGGCAAGCTCtctgt	RBM5
miR-381-y	ENSBGRT00000043215	1069	1092	-16.37	tTATGTTCTCCCGTTTatttgtgg	tATACAAG--GGCAAGctctctgt	CAPN6
miR-381-y	ENSBGRT00000043217	1731	1755	-15.13	tTATGTTCACCACGTTTGtccttga	tATACAAG-GG--CAAGCtctctgt	-
miR-381-y	ENSBGRT00000043233	4145	4166	-10.89	aTATGTTCgtaaccccgcacag	tATACAAGggcaagctctctgt	-
miR-381-y	ENSBGRT00000043273	2616	2636	-21.31	gTATGTTCCCCTT-GAGttcac	tATACAAGGGCAAGCTCtctgt	RBM5
miR-381-y	ENSBGRT00000043278	1731	1755	-15.13	tTATGTTCACCACGTTTGtccttga	tATACAAG-GG--CAAGCtctctgt	-
miR-381-y	ENSBGRT00000043318	157	177	-21.31	gTATGTTCCCCTT-GAGttcac	tATACAAGGGCAAGCTCtctgt	RBM5
miR-381-y	ENSBGRT00000043403	1731	1755	-15.13	tTATGTTCACCACGTTTGtccttga	tATACAAG-GG--CAAGCtctctgt	-
miR-381-y	ENSBGRT00000043467	524	545	-13.18	aTATGTTCCTccccctatctga	tATACAAGGGcaagctctctgt	NGFR
miR-381-y	ENSBGRT00000043908	1622	1644	-18.73	cTATGTTCCTGGTGCCGTGGAtg	tATACAAGGGCAA-GCTCTCTgt	CMTM6
miR-381-y	ENSBGRT00000044033	273	295	-16.95	aTATGTTCATGGGGGAGTAGGac	tATACAAGGGCAAGCTC-TCTgt	FSCN3
miR-381-y	ENSBGRT00000044546	253	274	-15.06	aTATGTTCCTTCTCcctggtcc	tATACAAGGGCAAGctctctgt	CLEC3A
miR-381-y	ENSBGRT00000044567	253	274	-15.06	aTATGTTCCTTCTCcctggtcc	tATACAAGGGCAAGctctctgt	CLEC3A
miR-381-y	ENSBGRT00000044762	833	854	-12.07	tTATGTTCCgacaccatcacgc	tATACAAGGgcaagctctctgt	OSBPL10
miR-381-y	ENSBGRT00000044991	770	793	-16.01	tTATGTTCCATGGTTCttattagg	tATACAAGGG--CAAGctctctgt	EPB41L2
miR-381-y	ENSBGRT00000045033	770	793	-16.01	tTATGTTCCATGGTTCttattagg	tATACAAGGG--CAAGctctctgt	EPB41L2
miR-381-y	ENSBGRT00000045205	567	589	-14.11	aTATGTTCACGTATCAAtgttga	tATACAAGGGCA-AGCTctctgt	ROCK2
miR-381-y	ENSBGRT00000045255	567	589	-14.11	aTATGTTCACGTATCAAtgttga	tATACAAGGGCA-AGCTctctgt	ROCK2
miR-381-y	ENSBGRT00000045356	419	441	-13.46	tTATGTTCCTTCTTTGtcctttt	tATACAAGGGC-AAGCtctctgt	-
miR-381-y	ENSBGRT00000045459	1408	1429	-12.02	aTATGTTCGTTTTCtctaaacc	tATACAAGGGCAAGctctctgt	TGFBR2
miR-381-y	ENSBGRT00000045477	1408	1429	-12.02	aTATGTTCGTTTTCtctaaacc	tATACAAGGGCAAGctctctgt	TGFBR2
miR-381-y	ENSBGRT00000045500	1408	1429	-12.02	aTATGTTCGTTTTCtctaaacc	tATACAAGGGCAAGctctctgt	TGFBR2
miR-381-y	ENSBGRT00000045649	1128	1150	-16.06	gTATGTTCTAGAATCAAAGGAct	tATACAAGGGCA-AGCTCTCTgt	-
miR-381-y	ENSBGRT00000045814	5	27	-10.4	cTATGTTCGTTCTTCTCGGAAaa	tATACAAG-GGCAAGCTCTCTgt	NEIL1
miR-381-y	ENSBGRT00000045830	550	572	-10.4	cTATGTTCGTTCTTCTCGGAAaa	tATACAAG-GGCAAGCTCTCTgt	NEIL1
miR-381-y	ENSBGRT00000045999	328	349	-10.26	gTATGTTCaaaacgccaaaaca	tATACAAGggcaagctctctgt	BAIAP2
miR-381-y	ENSBGRT00000046179	394	413	-13.71	aTATGTTCAAGT--GAGTGtgt	tATACAAGGGCAAGCTCTCtgt	RBL2
miR-381-y	ENSBGRT00000046285	398	418	-10.96	tTATGTTCT-GTTTTATATAaa	tATACAAGGGCAAGCTCTCTgt	GTPBP3
miR-381-y	ENSBGRT00000046293	692	712	-18.32	cTATGTTCACCCT-GGGAGtcg	tATACAAGGGCAAGCTCTCtgt	SCAMP5
miR-381-y	ENSBGRT00000046306	398	418	-10.96	tTATGTTCT-GTTTTATATAaa	tATACAAGGGCAAGCTCTCTgt	GTPBP3
miR-381-y	ENSBGRT00000046321	692	712	-18.32	cTATGTTCACCCT-GGGAGtcg	tATACAAGGGCAAGCTCTCtgt	SCAMP5
miR-381-y	ENSBGRT00000046357	1101	1123	-12.78	gTATGTTCAGCCCCCCAGAcccc	tATACAAGG-GCAAGCTCTctgt	PKP1
miR-381-y	ENSBGRT00000046738	2208	2230	-22.52	aTATGTTCCCACTTCGTGGatct	tATACAAGGGC-AAGCTCTctgt	TWNK
miR-381-y	ENSBGRT00000046757	966	992	-13.3	tTATGTTCTGACGGTTTTCGAcccgtt	tATACAAGG--GC---AAGCTctctgt	SCAMP2
miR-381-y	ENSBGRT00000046771	966	992	-13.3	tTATGTTCTGACGGTTTTCGAcccgtt	tATACAAGG--GC---AAGCTctctgt	SCAMP2
miR-381-y	ENSBGRT00000046790	966	992	-13.3	tTATGTTCTGACGGTTTTCGAcccgtt	tATACAAGG--GC---AAGCTctctgt	SCAMP2
miR-381-y	ENSBGRT00000046806	779	805	-13.3	tTATGTTCTGACGGTTTTCGAcccgtt	tATACAAGG--GC---AAGCTctctgt	SCAMP2
miR-381-y	ENSBGRT00000046835	364	390	-13.3	tTATGTTCTGACGGTTTTCGAcccgtt	tATACAAGG--GC---AAGCTctctgt	SCAMP2
miR-381-y	ENSBGRT00000046846	966	992	-13.3	tTATGTTCTGACGGTTTTCGAcccgtt	tATACAAGG--GC---AAGCTctctgt	SCAMP2
miR-381-y	ENSBGRT00000046859	966	992	-13.3	tTATGTTCTGACGGTTTTCGAcccgtt	tATACAAGG--GC---AAGCTctctgt	SCAMP2
miR-381-y	ENSBGRT00000046874	779	805	-13.3	tTATGTTCTGACGGTTTTCGAcccgtt	tATACAAGG--GC---AAGCTctctgt	SCAMP2
miR-381-y	ENSBGRT00000047195	117	139	-11.2	tTATGTTCACTCTTCcctcgtgg	tATACAAG-GGCAAGctctctgt	LEPROTL1
miR-381-y	ENSBGRT00000047205	117	139	-11.2	tTATGTTCACTCTTCcctcgtgg	tATACAAG-GGCAAGctctctgt	LEPROTL1
miR-381-y	ENSBGRT00000047365	162	184	-11.44	aTATGTTCTGTATTTGtcgttaa	tATACAAGG-GCAAGCtctctgt	-
miR-381-y	ENSBGRT00000047481	46	67	-12.92	aTATGTTCCgaaagtacctttc	tATACAAGGgcaagctctctgt	-
miR-381-y	ENSBGRT00000047710	996	1018	-13.96	aTATGTTCCATATTTAAtgtttg	tATACAAGG-GCAAGCTctctgt	SLC4A1
miR-381-y	ENSBGRT00000047721	996	1018	-13.96	aTATGTTCCATATTTAAtgtttg	tATACAAGG-GCAAGCTctctgt	SLC4A1
miR-381-y	ENSBGRT00000047723	334	356	-14.15	cTATGTTCTAGACTCGGAAaccc	tATACAAGGGCA-AGCTCTctgt	ANKS4B
miR-381-y	ENSBGRT00000047728	369	391	-14.15	cTATGTTCTAGACTCGGAAaccc	tATACAAGGGCA-AGCTCTctgt	ANKS4B
miR-381-y	ENSBGRT00000047729	996	1018	-13.96	aTATGTTCCATATTTAAtgtttg	tATACAAGG-GCAAGCTctctgt	SLC4A1
miR-381-y	ENSBGRT00000047764	410	434	-13.62	aTATGTTCACTGCATTCAAACGAat	tATACAAG-GGC--AAGCTCTCTgt	ATRNL1
miR-381-y	ENSBGRT00000047772	154	177	-14.01	aTATGTTCAACCTTTAAAAAGAgg	tATACAAG--GGCAAGCTCTCTgt	NRBF2
miR-381-y	ENSBGRT00000047774	154	177	-14.01	aTATGTTCAACCTTTAAAAAGAgg	tATACAAG--GGCAAGCTCTCTgt	NRBF2
miR-381-y	ENSBGRT00000048132	475	495	-18.08	tTATGTTCTCGT-CGtctggtt	tATACAAGGGCAAGCtctctgt	PPIF
miR-381-y	ENSBGRT00000048268	13	35	-18.46	gTATGTTCCTGGGTCTGGtaaag	tATACAAGGGCA-AGCTCtctgt	-
miR-381-y	ENSBGRT00000048272	13	35	-18.46	gTATGTTCCTGGGTCTGGtaaag	tATACAAGGGCA-AGCTCtctgt	-
miR-381-y	ENSBGRT00000048503	560	582	-11.67	tTATGTTCCTCCATTTATAGGtc	tATACAAGG-GCAAGCTCTCTgt	-
miR-381-y	ENSBGRT00000048507	560	582	-11.67	tTATGTTCCTCCATTTATAGGtc	tATACAAGG-GCAAGCTCTCTgt	-
miR-381-y	ENSBGRT00000048666	378	401	-17.62	cTATGTTCTTGTTTTAGTAAGAac	tATACAAGGGCAAGCTC--TCTgt	MAP3K7
miR-381-y	ENSBGRT00000048678	378	401	-17.62	cTATGTTCTTGTTTTAGTAAGAac	tATACAAGGGCAAGCTC--TCTgt	MAP3K7
miR-381-y	ENSBGRT00000048692	378	401	-17.62	cTATGTTCTTGTTTTAGTAAGAac	tATACAAGGGCAAGCTC--TCTgt	MAP3K7
miR-381-y	ENSBGRT00000048932	128	149	-10.98	aTATGTTCTTTTTactttctca	tATACAAGGGCAAgctctctgt	GRID1
miR-381-y	ENSBGRT00000048940	527	548	-11.42	tTATGTTCCAATATGTAAAAtt	tATACAAGGGCAAGCTCTCTgt	-
miR-381-y	ENSBGRT00000048949	1760	1780	-18.11	cTATGTTCCGAGTC-AGGGAaa	tATACAAGGGCAAGCTCTCTgt	ANKRD13A
miR-381-y	ENSBGRT00000049055	110	131	-11.5	cTATGTTCC-GTCTCtttccaca	tATACAAGGGCA-AGctctctgt	DCUN1D3
miR-381-y	ENSBGRT00000049416	487	508	-11.14	gTATGTTCataacgacctataa	tATACAAGggcaagctctctgt	PIK3R6
miR-381-y	ENSBGRT00000049422	487	508	-11.14	gTATGTTCataacgacctataa	tATACAAGggcaagctctctgt	PIK3R6
miR-381-y	ENSBGRT00000049424	487	508	-11.14	gTATGTTCataacgacctataa	tATACAAGggcaagctctctgt	PIK3R6
miR-381-y	ENSBGRT00000049427	487	508	-11.14	gTATGTTCataacgacctataa	tATACAAGggcaagctctctgt	PIK3R6
miR-381-y	ENSBGRT00000049430	56	77	-11.14	gTATGTTCataacgacctataa	tATACAAGggcaagctctctgt	PIK3R6
miR-381-y	ENSBGRT00000049861	135	155	-17.48	aTATGTTCC-GTCCCCCGGAgg	tATACAAGGGCAAGCTCTCTgt	CDT1
miR-4508-z	ENSBGRT00000000338	716	734	-20.43	tGCCCCGAgagagggttgg	gCGGGGCTgggcgcgcgcc	VANGL2
miR-4508-z	ENSBGRT00000000707	347	365	-25.86	cGCCCCGACCTctctcttc	gCGGGGCTGGGcgcgcgcc	TMEM59L
miR-4508-z	ENSBGRT00000000719	106	124	-25.86	cGCCCCGACCTctctcttc	gCGGGGCTGGGcgcgcgcc	TMEM59L
miR-4508-z	ENSBGRT00000000742	106	124	-25.86	cGCCCCGACCTctctcttc	gCGGGGCTGGGcgcgcgcc	TMEM59L
miR-4508-z	ENSBGRT00000001056	57	76	-43.47	cGCCCCGACCCGCCGCGact	gCGGGGCTGGGCG-CGCgcc	KIF1A
miR-4508-z	ENSBGRT00000001110	57	76	-43.47	cGCCCCGACCCGCCGCGact	gCGGGGCTGGGCG-CGCgcc	KIF1A
miR-4508-z	ENSBGRT00000001142	57	76	-43.47	cGCCCCGACCCGCCGCGact	gCGGGGCTGGGCG-CGCgcc	KIF1A
miR-4508-z	ENSBGRT00000001162	57	76	-43.47	cGCCCCGACCCGCCGCGact	gCGGGGCTGGGCG-CGCgcc	KIF1A
miR-4508-z	ENSBGRT00000001190	57	76	-43.47	cGCCCCGACCCGCCGCGact	gCGGGGCTGGGCG-CGCgcc	KIF1A
miR-4508-z	ENSBGRT00000001309	865	883	-30.01	cGCCCCGACGGGTGCcagg	gCGGGGCTGGGCGCGcgcc	DUSP16
miR-4508-z	ENSBGRT00000001401	299	317	-19.78	gGCCCCGAGGCTCtagttc	gCGGGGCTGGGCGcgcgcc	GNA11
miR-4508-z	ENSBGRT00000001420	509	527	-25.9	cGCCCCGACTTCCCCcgag	gCGGGGCTGGGCGCGcgcc	-
miR-4508-z	ENSBGRT00000001472	509	527	-25.9	cGCCCCGACTTCCCCcgag	gCGGGGCTGGGCGCGcgcc	-
miR-4508-z	ENSBGRT00000001752	463	481	-23.06	gGCCCCGACgaagttgggg	gCGGGGCTGggcgcgcgcc	-
miR-4508-z	ENSBGRT00000001783	581	599	-35.39	cGCCCCGACCC-CGACGTag	gCGGGGCTGGGCGC-GCGcc	CHRNA2
miR-4508-z	ENSBGRT00000002026	572	590	-25.02	cGCCCCGACGTTTGgacac	gCGGGGCTGGGCGCgcgcc	-
miR-4508-z	ENSBGRT00000002044	572	590	-25.02	cGCCCCGACGTTTGgacac	gCGGGGCTGGGCGCgcgcc	-
miR-4508-z	ENSBGRT00000002214	42	60	-34.72	tGCCCCGACCC-CGTCGCcg	gCGGGGCTGGGCGC-GCGcc	TCF7
miR-4508-z	ENSBGRT00000002225	105	123	-24.88	cGCCCCGAgtgattcgggg	gCGGGGCTgggcgcgcgcc	ADAMTS4
miR-4508-z	ENSBGRT00000002544	102	120	-25.76	cGCCCCGACCACCCCTCtc	gCGGGGCTGGGCGCGCGcc	CTDSP1
miR-4508-z	ENSBGRT00000002786	2093	2111	-25.98	gGCCCCGACCCttatctgt	gCGGGGCTGGGcgcgcgcc	CYB561D1
miR-4508-z	ENSBGRT00000002835	101	122	-28.63	gGCCCCGACGACCGAAGCGaca	gCGGGGCTG--GGCG-CGCgcc	HDLBP
miR-4508-z	ENSBGRT00000002903	101	122	-28.63	gGCCCCGACGACCGAAGCGaca	gCGGGGCTG--GGCG-CGCgcc	HDLBP
miR-4508-z	ENSBGRT00000002948	308	326	-20.05	gGCCCCGAGACTCtgttca	gCGGGGCTGGGCGcgcgcc	HSD11B1L
miR-4508-z	ENSBGRT00000002980	308	326	-20.05	gGCCCCGAGACTCtgttca	gCGGGGCTGGGCGcgcgcc	HSD11B1L
miR-4508-z	ENSBGRT00000003023	308	326	-20.05	gGCCCCGAGACTCtgttca	gCGGGGCTGGGCGcgcgcc	HSD11B1L
miR-4508-z	ENSBGRT00000003043	308	326	-20.05	gGCCCCGAGACTCtgttca	gCGGGGCTGGGCGcgcgcc	HSD11B1L
miR-4508-z	ENSBGRT00000003192	566	585	-32.6	gGCCCCGACCTAGGGTGCag	gCGGGGCTGGG-CGCGCGcc	COL5A3
miR-4508-z	ENSBGRT00000003222	222	243	-32.3	gGCCCCGAGGACCCGGGTGggg	gCGGGGCT---GGGCGCGCgcc	CERK
miR-4508-z	ENSBGRT00000003327	2081	2099	-24.28	tGCCCCGAgggcgaaggac	gCGGGGCTgggcgcgcgcc	BOK
miR-4508-z	ENSBGRT00000003337	257	275	-24.28	tGCCCCGAgggcgaaggac	gCGGGGCTgggcgcgcgcc	BOK
miR-4508-z	ENSBGRT00000003358	200	219	-28.21	cGCCCCGAGACCGTGattcc	gCGGGGCTG-GGCGCgcgcc	MCRS1
miR-4508-z	ENSBGRT00000003383	200	219	-28.21	cGCCCCGAGACCGTGattcc	gCGGGGCTG-GGCGCgcgcc	MCRS1
miR-4508-z	ENSBGRT00000003591	698	716	-25.74	cGCCCCGAAGAGTGgaccg	gCGGGGCTGGGCGCgcgcc	D2HGDH
miR-4508-z	ENSBGRT00000003673	573	591	-22.81	aGCCCCGACGAGAGgacta	gCGGGGCTGGGCGCgcgcc	ADGRL2
miR-4508-z	ENSBGRT00000003859	701	719	-25.07	gGCCCCGACAGGCCCGaga	gCGGGGCTGGGCGCGCgcc	GLIS1
miR-4508-z	ENSBGRT00000004091	1142	1161	-29.83	tGCCCCGACTCGTCTCGTcg	gCGGGGCTGGGC-GCGCGcc	CRELD2
miR-4508-z	ENSBGRT00000004148	34	52	-26.71	aGCCCCGACCCCCACCCta	gCGGGGCTGGGCGCGCGcc	IGFBP5
miR-4508-z	ENSBGRT00000004153	396	414	-20.43	tGCCCCGAgggtatcaggc	gCGGGGCTgggcgcgcgcc	LPAR2
miR-4508-z	ENSBGRT00000004190	529	547	-26.77	tGCCCCGACCCCCACCCtc	gCGGGGCTGGGCGCGCGcc	EPHA2
miR-4508-z	ENSBGRT00000004258	883	901	-31.32	cGCCCCGACC-GTGACGaca	gCGGGGCTGGGCGC-GCgcc	CXCL14
miR-4508-z	ENSBGRT00000004275	883	901	-31.32	cGCCCCGACC-GTGACGaca	gCGGGGCTGGGCGC-GCgcc	CXCL14
miR-4508-z	ENSBGRT00000004333	1409	1427	-28.15	cGCCCCGACTCtttgctta	gCGGGGCTGGGcgcgcgcc	FBXO42
miR-4508-z	ENSBGRT00000004582	506	524	-26.78	cGCCCCGACCGGacctgac	gCGGGGCTGGGCgcgcgcc	-
miR-4508-z	ENSBGRT00000004749	191	210	-31.3	aGCCCCGACGCGCCACGCct	gCGGGGCTGGGCGC-GCGcc	SELENOO
miR-4508-z	ENSBGRT00000004930	169	187	-25.03	cGCCCCGACACACcattat	gCGGGGCTGGGCGcgcgcc	JAZF1
miR-4508-z	ENSBGRT00000005064	1693	1712	-25.79	tGCCCCGACGTCGGGTACcg	gCGGGGCTG-GGCGCGCGcc	-
miR-4508-z	ENSBGRT00000005237	159	177	-31.42	gGCCCCGACCAAGGCGgtt	gCGGGGCTGGGCGCGCgcc	ATP13A1
miR-4508-z	ENSBGRT00000005268	159	177	-31.42	gGCCCCGACCAAGGCGgtt	gCGGGGCTGGGCGCGCgcc	ATP13A1
miR-4508-z	ENSBGRT00000005354	159	177	-31.42	gGCCCCGACCAAGGCGgtt	gCGGGGCTGGGCGCGCgcc	ATP13A1
miR-4508-z	ENSBGRT00000005393	159	177	-31.42	gGCCCCGACCAAGGCGgtt	gCGGGGCTGGGCGCGCgcc	ATP13A1
miR-4508-z	ENSBGRT00000005678	419	437	-20.43	tGCCCCGAgttatttctcc	gCGGGGCTgggcgcgcgcc	HDAC10
miR-4508-z	ENSBGRT00000005738	419	437	-20.43	tGCCCCGAgttatttctcc	gCGGGGCTgggcgcgcgcc	HDAC10
miR-4508-z	ENSBGRT00000005758	35	53	-20.74	gGCCCCGAgtgaggtgagt	gCGGGGCTgggcgcgcgcc	EPHB3
miR-4508-z	ENSBGRT00000005854	419	437	-20.43	tGCCCCGAgttatttctcc	gCGGGGCTgggcgcgcgcc	HDAC10
miR-4508-z	ENSBGRT00000005867	257	275	-25.05	cGCCCCGACggaggaccgg	gCGGGGCTGggcgcgcgcc	-
miR-4508-z	ENSBGRT00000005955	12	31	-34.13	cGCCCCGATGCCGCTCcgga	gCGGGGCTG-GGCGCGcgcc	ARHGEF10L
miR-4508-z	ENSBGRT00000006002	12	31	-34.13	cGCCCCGATGCCGCTCcgga	gCGGGGCTG-GGCGCGcgcc	ARHGEF10L
miR-4508-z	ENSBGRT00000006052	12	31	-34.13	cGCCCCGATGCCGCTCcgga	gCGGGGCTG-GGCGCGcgcc	ARHGEF10L
miR-4508-z	ENSBGRT00000006067	26	44	-21.46	tGCCCCGAgtgagaggaag	gCGGGGCTgggcgcgcgcc	PLEKHA8
miR-4508-z	ENSBGRT00000006115	12	31	-34.13	cGCCCCGATGCCGCTCcgga	gCGGGGCTG-GGCGCGcgcc	ARHGEF10L
miR-4508-z	ENSBGRT00000006174	120	138	-32.81	gGCCCCGACCCACGgtgac	gCGGGGCTGGGCGCgcgcc	MAPK11
miR-4508-z	ENSBGRT00000006212	26	44	-21.46	tGCCCCGAgtgagaggaag	gCGGGGCTgggcgcgcgcc	PLEKHA8
miR-4508-z	ENSBGRT00000006233	33	51	-22.87	tGCCCCGACgaggagacac	gCGGGGCTGggcgcgcgcc	PLXNB2
miR-4508-z	ENSBGRT00000006498	269	287	-25.02	cGCCCCGACGCagtcactc	gCGGGGCTGGGcgcgcgcc	SLCO2A1
miR-4508-z	ENSBGRT00000006519	269	287	-25.02	cGCCCCGACGCagtcactc	gCGGGGCTGGGcgcgcgcc	SLCO2A1
miR-4508-z	ENSBGRT00000006551	269	287	-25.02	cGCCCCGACGCagtcactc	gCGGGGCTGGGcgcgcgcc	SLCO2A1
miR-4508-z	ENSBGRT00000006745	117	135	-21.07	aGCCCCGATTacccaggaa	gCGGGGCTGGgcgcgcgcc	CNRIP1
miR-4508-z	ENSBGRT00000007136	1302	1319	-22.22	gGCCCCGACGTAC-CGaga	gCGGGGCTGGGCGCGCgcc	-
miR-4508-z	ENSBGRT00000007378	451	469	-27.13	gGCCCCGACCCtgtttacc	gCGGGGCTGGGcgcgcgcc	-
miR-4508-z	ENSBGRT00000007464	406	425	-28.14	cGCCCCGACTTCACGGGTct	gCGGGGCTGG-GCGCGCGcc	MMP14
miR-4508-z	ENSBGRT00000007467	22	40	-19.77	gGCCCCGAagagatcttca	gCGGGGCTgggcgcgcgcc	OSR2
miR-4508-z	ENSBGRT00000007505	19	37	-27.14	cGCCCCGACACGCCCCCac	gCGGGGCTGGGCGCGCGcc	RAB15
miR-4508-z	ENSBGRT00000007566	122	140	-20.43	tGCCCCGAgaaggctcttc	gCGGGGCTgggcgcgcgcc	EFNB2
miR-4508-z	ENSBGRT00000007599	122	140	-20.43	tGCCCCGAgaaggctcttc	gCGGGGCTgggcgcgcgcc	EFNB2
miR-4508-z	ENSBGRT00000007724	291	309	-25.02	cGCCCCGACgataaggtcg	gCGGGGCTGggcgcgcgcc	-
miR-4508-z	ENSBGRT00000007791	20	38	-22.22	gGCCCCGACGCTCctacga	gCGGGGCTGGGCGcgcgcc	FAM155A
miR-4508-z	ENSBGRT00000007832	291	309	-25.02	cGCCCCGACgataaggtcg	gCGGGGCTGggcgcgcgcc	-
miR-4508-z	ENSBGRT00000007962	283	303	-21.44	aGCCCCGAGACCTGAGatctg	gCGGGGCT--GGGCGCgcgcc	DBH
miR-4508-z	ENSBGRT00000008012	319	337	-25.75	aGCCCCGAGTCGTTCagtg	gCGGGGCTGGGCGCGcgcc	EPHX1
miR-4508-z	ENSBGRT00000008077	319	337	-25.75	aGCCCCGAGTCGTTCagtg	gCGGGGCTGGGCGCGcgcc	EPHX1
miR-4508-z	ENSBGRT00000008095	82	100	-21.2	aGCCCCGAggtccccagtc	gCGGGGCTgggcgcgcgcc	-
miR-4508-z	ENSBGRT00000008122	82	100	-21.2	aGCCCCGAggtccccagtc	gCGGGGCTgggcgcgcgcc	-
miR-4508-z	ENSBGRT00000008277	914	933	-38.72	tGCCCCGAGTCCGTGCGCgt	gCGGGGCT-GGGCGCGCGcc	COLQ
miR-4508-z	ENSBGRT00000008338	914	933	-38.72	tGCCCCGAGTCCGTGCGCgt	gCGGGGCT-GGGCGCGCGcc	COLQ
miR-4508-z	ENSBGRT00000008407	914	933	-38.72	tGCCCCGAGTCCGTGCGCgt	gCGGGGCT-GGGCGCGCGcc	COLQ
miR-4508-z	ENSBGRT00000008484	1105	1123	-25.14	aGCCCCGAgtggacagtgg	gCGGGGCTgggcgcgcgcc	WASF3
miR-4508-z	ENSBGRT00000008521	411	428	-36.02	cGCCCCGAGCCGC-CGggg	gCGGGGCTGGGCGCGCgcc	-
miR-4508-z	ENSBGRT00000008528	1105	1123	-25.14	aGCCCCGAgtggacagtgg	gCGGGGCTgggcgcgcgcc	WASF3
miR-4508-z	ENSBGRT00000008569	620	638	-25.49	aGCCCCGACCAGTatcgac	gCGGGGCTGGGCGcgcgcc	ELOA
miR-4508-z	ENSBGRT00000008585	1105	1123	-25.14	aGCCCCGAgtggacagtgg	gCGGGGCTgggcgcgcgcc	WASF3
miR-4508-z	ENSBGRT00000008637	712	731	-23.58	gGCCCCGAGTCTCCCAGCac	gCGGGGCTGGGCGCG-CGcc	SSTR1
miR-4508-z	ENSBGRT00000008770	1390	1410	-27.8	cGCCCCGAGACCCGTtgacaa	gCGGGGCT--GGGCGcgcgcc	AAK1
miR-4508-z	ENSBGRT00000008773	176	196	-27.49	cGCCCCGAGATCCGgttagcg	gCGGGGCT--GGGCgcgcgcc	-
miR-4508-z	ENSBGRT00000008835	133	153	-27.49	cGCCCCGAGATCCGgttagcg	gCGGGGCT--GGGCgcgcgcc	-
miR-4508-z	ENSBGRT00000009245	1064	1082	-26.75	tGCCCCGACGGGTGGGgcg	gCGGGGCTGGGCGCGCgcc	WDR5
miR-4508-z	ENSBGRT00000009263	738	756	-30.34	tGCCCCGACGGGCGaacgg	gCGGGGCTGGGCGCgcgcc	LRP1
miR-4508-z	ENSBGRT00000009277	228	246	-22.65	cGCCCCGAgtggaagtacc	gCGGGGCTgggcgcgcgcc	GTF3A
miR-4508-z	ENSBGRT00000009320	1390	1408	-23.76	aGCCCCGAGGGACGCGacc	gCGGGGCTGGGCGCGCgcc	WDR5
miR-4508-z	ENSBGRT00000009329	540	561	-30.09	tGCCCCGAGGACCCGAGgtgtg	gCGGGGCT---GGGCGCgcgcc	-
miR-4508-z	ENSBGRT00000009369	1390	1408	-23.76	aGCCCCGAGGGACGCGacc	gCGGGGCTGGGCGCGCgcc	WDR5
miR-4508-z	ENSBGRT00000009467	1241	1259	-23.76	aGCCCCGAGGGACGCGacc	gCGGGGCTGGGCGCGCgcc	WDR5
miR-4508-z	ENSBGRT00000009537	302	319	-31.28	cGCCCCGACTCG-GCCCtc	gCGGGGCTGGGCGCGCGcc	-
miR-4508-z	ENSBGRT00000009545	64	81	-21.7	aGCCCCGATGAG-GCCCtt	gCGGGGCTGGGCGCGCGcc	-
miR-4508-z	ENSBGRT00000009564	181	197	-22.92	gGCCCCGAGT-GTG-GCcg	gCGGGGCTGGGCGCGCGcc	RXRA
miR-4508-z	ENSBGRT00000009586	15	33	-26.99	aGCCCCGACCGTCCTGgga	gCGGGGCTGGGCGCGCgcc	IL18RAP
miR-4508-z	ENSBGRT00000009628	15	33	-26.99	aGCCCCGACCGTCCTGgga	gCGGGGCTGGGCGCGCgcc	IL18RAP
miR-4508-z	ENSBGRT00000009692	149	167	-26.99	aGCCCCGACCGTCCTGgga	gCGGGGCTGGGCGCGCgcc	IL18RAP
miR-4508-z	ENSBGRT00000009710	88	106	-21.09	tGCCCCGAaattctccgtt	gCGGGGCTgggcgcgcgcc	-
miR-4508-z	ENSBGRT00000009932	722	740	-25.28	aGCCCCGACCTACcaagac	gCGGGGCTGGGCGcgcgcc	-
miR-4508-z	ENSBGRT00000010181	792	810	-24.19	gGCCCCGAGGTGTcagtgg	gCGGGGCTGGGCGcgcgcc	RTN4RL2
miR-4508-z	ENSBGRT00000010547	45	63	-27.78	aGCCCCGACGCTCGTGaag	gCGGGGCTGGGCGCGCgcc	STXBP1
miR-4508-z	ENSBGRT00000010567	668	687	-29.71	gGCCCCGACGTTGCTCGCtc	gCGGGGCTG-GGCGCGCGcc	-
miR-4508-z	ENSBGRT00000010579	170	188	-29.61	aGCCCCGACCCGacaccct	gCGGGGCTGGGCgcgcgcc	PTDSS1
miR-4508-z	ENSBGRT00000010601	668	687	-29.71	gGCCCCGACGTTGCTCGCtc	gCGGGGCTG-GGCGCGCGcc	-
miR-4508-z	ENSBGRT00000010608	165	183	-29.86	cGCCCCGACCCtaccacga	gCGGGGCTGGGcgcgcgcc	NNAT
miR-4508-z	ENSBGRT00000010621	45	63	-27.78	aGCCCCGACGCTCGTGaag	gCGGGGCTGGGCGCGCgcc	STXBP1
miR-4508-z	ENSBGRT00000010758	45	63	-27.78	aGCCCCGACGCTCGTGaag	gCGGGGCTGGGCGCGCgcc	STXBP1
miR-4508-z	ENSBGRT00000010903	211	229	-22.86	aGCCCCGACACcttcatga	gCGGGGCTGGGcgcgcgcc	BRCA1
miR-4508-z	ENSBGRT00000011001	330	348	-26.71	aGCCCCGACCCCCACCCcc	gCGGGGCTGGGCGCGCGcc	-
miR-4508-z	ENSBGRT00000011145	804	822	-26.66	gGCCCCGACCCcaggtctg	gCGGGGCTGGGcgcgcgcc	LDLR
miR-4508-z	ENSBGRT00000011210	804	822	-26.66	gGCCCCGACCCcaggtctg	gCGGGGCTGGGcgcgcgcc	LDLR
miR-4508-z	ENSBGRT00000011231	175	193	-23.8	aGCCCCGACTCCCTCtgta	gCGGGGCTGGGCGCGcgcc	PAN3
miR-4508-z	ENSBGRT00000011305	5	23	-22.22	gGCCCCGACgggactcttc	gCGGGGCTGggcgcgcgcc	-
miR-4508-z	ENSBGRT00000011323	119	137	-22.58	cGCCCCGAGTCttaagtct	gCGGGGCTGGGcgcgcgcc	FCN1
miR-4508-z	ENSBGRT00000011356	119	137	-22.58	cGCCCCGAGTCttaagtct	gCGGGGCTGGGcgcgcgcc	FCN1
miR-4508-z	ENSBGRT00000011360	45	62	-29.43	cGCCCCGACGGG-GCGgtt	gCGGGGCTGGGCGCGCgcc	UBXN11
miR-4508-z	ENSBGRT00000011372	1875	1893	-22.87	tGCCCCGACggaagggacc	gCGGGGCTGggcgcgcgcc	RTN4IP1
miR-4508-z	ENSBGRT00000011403	119	137	-22.58	cGCCCCGAGTCttaagtct	gCGGGGCTGGGcgcgcgcc	FCN1
miR-4508-z	ENSBGRT00000011410	45	62	-29.43	cGCCCCGACGGG-GCGgtt	gCGGGGCTGGGCGCGCgcc	UBXN11
miR-4508-z	ENSBGRT00000011449	119	137	-22.58	cGCCCCGAGTCttaagtct	gCGGGGCTGGGcgcgcgcc	FCN1
miR-4508-z	ENSBGRT00000011459	45	62	-29.43	cGCCCCGACGGG-GCGgtt	gCGGGGCTGGGCGCGCgcc	UBXN11
miR-4508-z	ENSBGRT00000011485	119	137	-22.58	cGCCCCGAGTCttaagtct	gCGGGGCTGGGcgcgcgcc	FCN1
miR-4508-z	ENSBGRT00000011537	119	137	-22.58	cGCCCCGAGTCttaagtct	gCGGGGCTGGGcgcgcgcc	FCN1
miR-4508-z	ENSBGRT00000011573	1487	1506	-32.31	aGCCCCGACGGACGTCGCgg	gCGGGGCTGGGCGC-GCGcc	FLT4
miR-4508-z	ENSBGRT00000011578	119	137	-22.58	cGCCCCGAGTCttaagtct	gCGGGGCTGGGcgcgcgcc	FCN1
miR-4508-z	ENSBGRT00000011621	119	137	-22.58	cGCCCCGAGTCttaagtct	gCGGGGCTGGGcgcgcgcc	FCN1
miR-4508-z	ENSBGRT00000011707	237	256	-28.71	aGCCCCGAGACTGGGCGTcg	gCGGGGCTG-GGCGCGCGcc	USP20
miR-4508-z	ENSBGRT00000011816	671	689	-25.2	tGCCCCGACGCCCGAGacc	gCGGGGCTGGGCGCGCgcc	TBC1D14
miR-4508-z	ENSBGRT00000011819	747	765	-20.85	gGCCCCGAGACGGACCCcg	gCGGGGCTGGGCGCGCGcc	ARAP1
miR-4508-z	ENSBGRT00000011850	367	386	-28.71	aGCCCCGAGACTGGGCGTcg	gCGGGGCTG-GGCGCGCGcc	USP20
miR-4508-z	ENSBGRT00000011890	71	88	-23.19	cGCCCCGAGT-GCCCcaac	gCGGGGCTGGGCGCGcgcc	SLC32A1
miR-4508-z	ENSBGRT00000011895	671	689	-25.2	tGCCCCGACGCCCGAGacc	gCGGGGCTGGGCGCGCgcc	TBC1D14
miR-4508-z	ENSBGRT00000011926	671	689	-25.2	tGCCCCGACGCCCGAGacc	gCGGGGCTGGGCGCGCgcc	TBC1D14
miR-4508-z	ENSBGRT00000011957	379	397	-25.03	cGCCCCGACACattaaact	gCGGGGCTGGGcgcgcgcc	OLFM1
miR-4508-z	ENSBGRT00000011971	747	765	-20.85	gGCCCCGAGACGGACCCcg	gCGGGGCTGGGCGCGCGcc	ARAP1
miR-4508-z	ENSBGRT00000012001	671	689	-25.2	tGCCCCGACGCCCGAGacc	gCGGGGCTGGGCGCGCgcc	TBC1D14
miR-4508-z	ENSBGRT00000012023	633	652	-36.47	cGCCCCGACCTGCTGCTCac	gCGGGGCTGGGCG-CGCGcc	SIX2
miR-4508-z	ENSBGRT00000012050	547	565	-21.66	aGCCCCGAGACGTtttccg	gCGGGGCTGGGCGcgcgcc	RIC3
miR-4508-z	ENSBGRT00000012076	220	238	-23.38	tGCCCCGAGTCACGTCCca	gCGGGGCTGGGCGCGCGcc	STPG1
miR-4508-z	ENSBGRT00000012091	547	565	-21.66	aGCCCCGAGACGTtttccg	gCGGGGCTGGGCGcgcgcc	RIC3
miR-4508-z	ENSBGRT00000012101	671	689	-25.2	tGCCCCGACGCCCGAGacc	gCGGGGCTGGGCGCGCgcc	TBC1D14
miR-4508-z	ENSBGRT00000012103	547	565	-21.66	aGCCCCGAGACGTtttccg	gCGGGGCTGGGCGcgcgcc	RIC3
miR-4508-z	ENSBGRT00000012105	220	238	-23.38	tGCCCCGAGTCACGTCCca	gCGGGGCTGGGCGCGCGcc	STPG1
miR-4508-z	ENSBGRT00000012145	671	689	-25.2	tGCCCCGACGCCCGAGacc	gCGGGGCTGGGCGCGCgcc	TBC1D14
miR-4508-z	ENSBGRT00000012146	747	765	-20.85	gGCCCCGAGACGGACCCcg	gCGGGGCTGGGCGCGCGcc	ARAP1
miR-4508-z	ENSBGRT00000012260	287	305	-23.17	tGCCCCGAAGGACACGCaa	gCGGGGCTGGGCGCGCGcc	DOK5
miR-4508-z	ENSBGRT00000012293	871	889	-34.37	cGCCCCGACCCGTCTGaca	gCGGGGCTGGGCGCGCgcc	BRF1
miR-4508-z	ENSBGRT00000012405	871	889	-34.37	cGCCCCGACCCGTCTGaca	gCGGGGCTGGGCGCGCgcc	BRF1
miR-4508-z	ENSBGRT00000012528	224	242	-25.35	aGCCCCGACTTTCGgtcac	gCGGGGCTGGGCGCgcgcc	MAFB
miR-4508-z	ENSBGRT00000012534	559	577	-27.34	aGCCCCGACTAGAACGTgt	gCGGGGCTGGGCGCGCGcc	FOSL2
miR-4508-z	ENSBGRT00000012537	776	794	-26.79	gGCCCCGAGTCCGGG-GCct	gCGGGGCT-GGGCGCGCGcc	NKX2-2
miR-4508-z	ENSBGRT00000012783	1232	1250	-24.13	cGCCCCGATCTTCcacctg	gCGGGGCTGGGCGcgcgcc	PACS2
miR-4508-z	ENSBGRT00000012924	1232	1250	-24.13	cGCCCCGATCTTCcacctg	gCGGGGCTGGGCGcgcgcc	PACS2
miR-4508-z	ENSBGRT00000012940	980	998	-29.17	tGCCCCGACCCCCAAGCca	gCGGGGCTGGGCGCGCGcc	TCTE1
miR-4508-z	ENSBGRT00000012943	202	220	-27.03	gGCCCCGACGCCCGGGgtc	gCGGGGCTGGGCGCGCgcc	INTS3
miR-4508-z	ENSBGRT00000013041	284	303	-26.74	cGCCCCGAGTCTGGGAGgtg	gCGGGGCT-GGGCGCGCgcc	CARHSP1
miR-4508-z	ENSBGRT00000013050	1232	1250	-24.13	cGCCCCGATCTTCcacctg	gCGGGGCTGGGCGcgcgcc	PACS2
miR-4508-z	ENSBGRT00000013054	355	375	-30.88	gGCCCCGACCGAAACGTGCag	gCGGGGCTGGGC--GCGCGcc	ASMTL
miR-4508-z	ENSBGRT00000013118	692	712	-31.22	cGCCCCGAAGCCCGTGTCCcg	gCGGGGCT--GGGCGCGCGcc	LRRN4
miR-4508-z	ENSBGRT00000013228	37	55	-26.39	aGCCCCGACTTGAGaccga	gCGGGGCTGGGCGCgcgcc	-
miR-4508-z	ENSBGRT00000013230	516	534	-23.92	cGCCCCGAggtctagggct	gCGGGGCTgggcgcgcgcc	SLC12A7
miR-4508-z	ENSBGRT00000013289	1232	1250	-24.13	cGCCCCGATCTTCcacctg	gCGGGGCTGGGCGcgcgcc	PACS2
miR-4508-z	ENSBGRT00000013294	37	55	-26.39	aGCCCCGACTTGAGaccga	gCGGGGCTGGGCGCgcgcc	-
miR-4508-z	ENSBGRT00000013346	37	55	-26.39	aGCCCCGACTTGAGaccga	gCGGGGCTGGGCGCgcgcc	-
miR-4508-z	ENSBGRT00000013391	850	868	-22.87	tGCCCCGACgagtcaccac	gCGGGGCTGggcgcgcgcc	GALNT16
miR-4508-z	ENSBGRT00000013409	516	534	-23.92	cGCCCCGAggtctagggct	gCGGGGCTgggcgcgcgcc	SLC12A7
miR-4508-z	ENSBGRT00000013418	497	515	-20.06	gGCCCCGAaggccctttcc	gCGGGGCTgggcgcgcgcc	FARS2
miR-4508-z	ENSBGRT00000013540	1218	1236	-31.21	cGCCCCGACCCCTCCTCgc	gCGGGGCTGGGCGCGCGcc	FAM53B
miR-4508-z	ENSBGRT00000013604	216	233	-26.71	tGCCCCGAAG-GTGCaggg	gCGGGGCTGGGCGCGcgcc	KIF26B
miR-4508-z	ENSBGRT00000013622	516	534	-23.92	cGCCCCGAggtctagggct	gCGGGGCTgggcgcgcgcc	SLC12A7
miR-4508-z	ENSBGRT00000013634	20	38	-23.9	cGCCCCGAgagcgacccct	gCGGGGCTgggcgcgcgcc	AK1
miR-4508-z	ENSBGRT00000013687	216	233	-26.71	tGCCCCGAAG-GTGCaggg	gCGGGGCTGGGCGCGcgcc	KIF26B
miR-4508-z	ENSBGRT00000013689	20	38	-23.9	cGCCCCGAgagcgacccct	gCGGGGCTgggcgcgcgcc	AK1
miR-4508-z	ENSBGRT00000013758	20	38	-23.9	cGCCCCGAgagcgacccct	gCGGGGCTgggcgcgcgcc	AK1
miR-4508-z	ENSBGRT00000014033	215	233	-30.78	aGCCCCGACGTGCACGgag	gCGGGGCTGGGCGCGCgcc	DPY19L1
miR-4508-z	ENSBGRT00000014112	448	466	-22.69	cGCCCCGAACGACCCttat	gCGGGGCTGGGCGCGcgcc	COA3
miR-4508-z	ENSBGRT00000014162	852	872	-25.66	cGCCCCGACGACCGAGacatg	gCGGGGCTG--GGCGCgcgcc	PRELP
miR-4508-z	ENSBGRT00000014187	891	911	-25.14	gGCCCCGAAACCCGTagacag	gCGGGGCT--GGGCGcgcgcc	SLC6A18
miR-4508-z	ENSBGRT00000014248	215	233	-30.78	aGCCCCGACGTGCACGgag	gCGGGGCTGGGCGCGCgcc	DPY19L1
miR-4508-z	ENSBGRT00000014428	631	649	-22.72	gGCCCCGACTCCTTCCCcg	gCGGGGCTGGGCGCGCGcc	STK40
miR-4508-z	ENSBGRT00000014444	247	264	-34.35	cGCCCCGACCC-CGCCCct	gCGGGGCTGGGCGCGCGcc	TP53INP2
miR-4508-z	ENSBGRT00000014499	631	649	-22.72	gGCCCCGACTCCTTCCCcg	gCGGGGCTGGGCGCGCGcc	STK40
miR-4508-z	ENSBGRT00000014572	912	930	-25.23	aGCCCCGACGCGTCCctac	gCGGGGCTGGGCGCGcgcc	VPS25
miR-4508-z	ENSBGRT00000014588	631	649	-22.72	gGCCCCGACTCCTTCCCcg	gCGGGGCTGGGCGCGCGcc	STK40
miR-4508-z	ENSBGRT00000014785	11	29	-20.43	tGCCCCGAgagtccaacag	gCGGGGCTgggcgcgcgcc	-
miR-4508-z	ENSBGRT00000014830	11	29	-20.43	tGCCCCGAgagtccaacag	gCGGGGCTgggcgcgcgcc	-
miR-4508-z	ENSBGRT00000014902	348	366	-27.01	cGCCCCGAGTCACGGGTct	gCGGGGCTGGGCGCGCGcc	-
miR-4508-z	ENSBGRT00000014910	974	991	-32.68	cGCCCCGACCC-CGacacg	gCGGGGCTGGGCGCgcgcc	MAB21L3
miR-4508-z	ENSBGRT00000014914	138	155	-23.81	tGCCCCGAGC-GTGaccct	gCGGGGCTGGGCGCgcgcc	ANGPT2
miR-4508-z	ENSBGRT00000014919	2857	2875	-20.42	tGCCCCGAaagaccaggtc	gCGGGGCTgggcgcgcgcc	SMOC1
miR-4508-z	ENSBGRT00000014985	2857	2875	-20.42	tGCCCCGAaagaccaggtc	gCGGGGCTgggcgcgcgcc	SMOC1
miR-4508-z	ENSBGRT00000015021	1204	1222	-27.64	aGCCCCGACGAGCGGGatg	gCGGGGCTGGGCGCGCgcc	DMRTA2
miR-4508-z	ENSBGRT00000015035	911	929	-29.5	cGCCCCGACCCcacacccg	gCGGGGCTGGGcgcgcgcc	NFIX
miR-4508-z	ENSBGRT00000015047	47	65	-20.37	aGCCCCGAgagacgagacg	gCGGGGCTgggcgcgcgcc	SFSWAP
miR-4508-z	ENSBGRT00000015135	911	929	-29.5	cGCCCCGACCCcacacccg	gCGGGGCTGGGcgcgcgcc	NFIX
miR-4508-z	ENSBGRT00000015159	47	65	-20.37	aGCCCCGAgagacgagacg	gCGGGGCTgggcgcgcgcc	SFSWAP
miR-4508-z	ENSBGRT00000015179	911	929	-29.5	cGCCCCGACCCcacacccg	gCGGGGCTGGGcgcgcgcc	NFIX
miR-4508-z	ENSBGRT00000015315	251	270	-31.17	tGCCCCGACGTTGCGTttgg	gCGGGGCTG-GGCGCGcgcc	MAN1C1
miR-4508-z	ENSBGRT00000015319	946	964	-29.5	cGCCCCGACCCcacacccg	gCGGGGCTGGGcgcgcgcc	NFIX
miR-4508-z	ENSBGRT00000015345	340	358	-22.11	gGCCCCGAgagccgtctct	gCGGGGCTgggcgcgcgcc	SLC6A3
miR-4508-z	ENSBGRT00000015438	911	929	-29.5	cGCCCCGACCCcacacccg	gCGGGGCTGGGcgcgcgcc	NFIX
miR-4508-z	ENSBGRT00000015551	946	964	-29.5	cGCCCCGACCCcacacccg	gCGGGGCTGGGcgcgcgcc	NFIX
miR-4508-z	ENSBGRT00000015656	597	615	-29.27	gGCCCCGACCCGgaaccgt	gCGGGGCTGGGCgcgcgcc	CSDC2
miR-4508-z	ENSBGRT00000015816	66	85	-39.57	cGCCCCGACCGGGCGGGCgg	gCGGGGCTGGGC-GCGCGcc	FBXL16
miR-4508-z	ENSBGRT00000015840	25	47	-30.82	cGCCCCGAGAGCCACCGCCGCcg	gCGGGGCT---GGGCGCG-CGcc	CSMD2
miR-4508-z	ENSBGRT00000015884	200	219	-38.97	cGCCCCGACCCGCCCCGCtc	gCGGGGCTGGGCGCG-CGcc	-
miR-4508-z	ENSBGRT00000015984	200	219	-38.97	cGCCCCGACCCGCCCCGCtc	gCGGGGCTGGGCGCG-CGcc	-
miR-4508-z	ENSBGRT00000016011	1102	1121	-23.05	cGCCCCGAGGTCGGGactgc	gCGGGGCTG-GGCGCgcgcc	SMOC2
miR-4508-z	ENSBGRT00000016093	1102	1121	-23.05	cGCCCCGAGGTCGGGactgc	gCGGGGCTG-GGCGCgcgcc	SMOC2
miR-4508-z	ENSBGRT00000016118	200	219	-38.97	cGCCCCGACCCGCCCCGCtc	gCGGGGCTGGGCGCG-CGcc	-
miR-4508-z	ENSBGRT00000016214	25	47	-30.82	cGCCCCGAGAGCCACCGCCGCcg	gCGGGGCT---GGGCGCG-CGcc	CSMD2
miR-4508-z	ENSBGRT00000016224	1046	1065	-23.05	cGCCCCGAGGTCGGGactgc	gCGGGGCTG-GGCGCgcgcc	SMOC2
miR-4508-z	ENSBGRT00000016318	1102	1121	-23.05	cGCCCCGAGGTCGGGactgc	gCGGGGCTG-GGCGCgcgcc	SMOC2
miR-4508-z	ENSBGRT00000016350	111	130	-24.92	aGCCCCGACGGTACACGCac	gCGGGGCTGG-GCGCGCGcc	MTMR14
miR-4508-z	ENSBGRT00000016419	130	149	-23.5	aGCCCCGACGTCCTGGGTct	gCGGGGCTG-GGCGCGCGcc	LCN2
miR-4508-z	ENSBGRT00000016515	1137	1155	-23.95	gGCCCCGACTGGactggtc	gCGGGGCTGGGCgcgcgcc	-
miR-4508-z	ENSBGRT00000016522	25	47	-30.82	cGCCCCGAGAGCCACCGCCGCcg	gCGGGGCT---GGGCGCG-CGcc	CSMD2
miR-4508-z	ENSBGRT00000016547	156	174	-30.11	cGCCCCGACCGCCGactcc	gCGGGGCTGGGCGCgcgcc	KAT6A
miR-4508-z	ENSBGRT00000016555	144	162	-24.89	gGCCCCGACCGATGTACtt	gCGGGGCTGGGCGCGCGcc	SAPCD2
miR-4508-z	ENSBGRT00000016574	111	130	-24.92	aGCCCCGACGGTACACGCac	gCGGGGCTGG-GCGCGCGcc	MTMR14
miR-4508-z	ENSBGRT00000016588	1	13	-22.8	gGCCCCGACCgat------	gCGGGGCTGGgcgcgcgcc	SAPCD2
miR-4508-z	ENSBGRT00000016595	679	697	-23.95	gGCCCCGACTGGactggtc	gCGGGGCTGGGCgcgcgcc	-
miR-4508-z	ENSBGRT00000016612	156	174	-30.11	cGCCCCGACCGCCGactcc	gCGGGGCTGGGCGCgcgcc	KAT6A
miR-4508-z	ENSBGRT00000016675	679	697	-23.95	gGCCCCGACTGGactggtc	gCGGGGCTGGGCgcgcgcc	-
miR-4508-z	ENSBGRT00000016691	475	494	-31.91	gGCCCCGACTCGTCGCCCtc	gCGGGGCTGGGC-GCGCGcc	-
miR-4508-z	ENSBGRT00000016857	550	568	-31.39	aGCCCCGACTCCGGTCCgg	gCGGGGCTGGGCGCGCGcc	ARHGEF7
miR-4508-z	ENSBGRT00000016881	228	246	-22.87	tGCCCCGACgttttctctc	gCGGGGCTGggcgcgcgcc	PMEPA1
miR-4508-z	ENSBGRT00000017004	178	196	-20.36	aGCCCCGAagtctgttacc	gCGGGGCTgggcgcgcgcc	RNF8
miR-4508-z	ENSBGRT00000017054	207	225	-20.37	aGCCCCGAGAGGAGTGact	gCGGGGCTGGGCGCGCgcc	TMEM63B
miR-4508-z	ENSBGRT00000017083	178	196	-20.36	aGCCCCGAagtctgttacc	gCGGGGCTgggcgcgcgcc	RNF8
miR-4508-z	ENSBGRT00000017089	550	568	-31.39	aGCCCCGACTCCGGTCCgg	gCGGGGCTGGGCGCGCGcc	ARHGEF7
miR-4508-z	ENSBGRT00000017168	207	225	-20.37	aGCCCCGAGAGGAGTGact	gCGGGGCTGGGCGCGCgcc	TMEM63B
miR-4508-z	ENSBGRT00000017300	207	225	-20.37	aGCCCCGAGAGGAGTGact	gCGGGGCTGGGCGCGCgcc	TMEM63B
miR-4508-z	ENSBGRT00000017377	499	516	-31.26	tGCCCCGACTCGGG-GCtc	gCGGGGCTGGGCGCGCGcc	-
miR-4508-z	ENSBGRT00000017450	873	891	-24.07	gGCCCCGAGCCGacatcca	gCGGGGCTGGGCgcgcgcc	KIRREL1
miR-4508-z	ENSBGRT00000017463	207	225	-20.37	aGCCCCGAGAGGAGTGact	gCGGGGCTGGGCGCGCgcc	TMEM63B
miR-4508-z	ENSBGRT00000017464	218	236	-26.6	cGCCCCGATCCCCACACta	gCGGGGCTGGGCGCGCGcc	FIBCD1
miR-4508-z	ENSBGRT00000017492	551	569	-25.43	gGCCCCGATATGCGgagta	gCGGGGCTGGGCGCgcgcc	TMEM139
miR-4508-z	ENSBGRT00000017591	207	225	-20.37	aGCCCCGAGAGGAGTGact	gCGGGGCTGGGCGCGCgcc	TMEM63B
miR-4508-z	ENSBGRT00000017733	207	225	-20.37	aGCCCCGAGAGGAGTGact	gCGGGGCTGGGCGCGCgcc	TMEM63B
miR-4508-z	ENSBGRT00000017737	2081	2098	-22.36	tGCCCCGACT-GTACTCct	gCGGGGCTGGGCGCGCGcc	RNF121
miR-4508-z	ENSBGRT00000017828	2081	2098	-22.36	tGCCCCGACT-GTACTCct	gCGGGGCTGGGCGCGCGcc	RNF121
miR-4508-z	ENSBGRT00000017877	2081	2098	-22.36	tGCCCCGACT-GTACTCct	gCGGGGCTGGGCGCGCGcc	RNF121
miR-4508-z	ENSBGRT00000017911	2081	2098	-22.36	tGCCCCGACT-GTACTCct	gCGGGGCTGGGCGCGCGcc	RNF121
miR-4508-z	ENSBGRT00000017969	2081	2098	-22.36	tGCCCCGACT-GTACTCct	gCGGGGCTGGGCGCGCGcc	RNF121
miR-4508-z	ENSBGRT00000018062	68	85	-26.21	gGCCCCGACCAGAG-GCca	gCGGGGCTGGGCGCGCGcc	TENT4A
miR-4508-z	ENSBGRT00000018576	163	181	-28.9	aGCCCCGACCTGGGaactc	gCGGGGCTGGGCGCgcgcc	ATP11A
miR-4508-z	ENSBGRT00000018729	2242	2261	-23.41	tGCCCCGACGAGTCCCGTcc	gCGGGGCTGGGC-GCGCGcc	ZYX
miR-4508-z	ENSBGRT00000018734	95	113	-28.9	aGCCCCGACCTGGGaactc	gCGGGGCTGGGCGCgcgcc	ATP11A
miR-4508-z	ENSBGRT00000018826	915	933	-25.83	aGCCCCGATTAGCtagtga	gCGGGGCTGGGCGcgcgcc	-
miR-4508-z	ENSBGRT00000018884	915	933	-25.83	aGCCCCGATTAGCtagtga	gCGGGGCTGGGCGcgcgcc	-
miR-4508-z	ENSBGRT00000018933	915	933	-25.83	aGCCCCGATTAGCtagtga	gCGGGGCTGGGCGcgcgcc	-
miR-4508-z	ENSBGRT00000018968	95	113	-28.9	aGCCCCGACCTGGGaactc	gCGGGGCTGGGCGCgcgcc	ATP11A
miR-4508-z	ENSBGRT00000018981	915	933	-25.83	aGCCCCGATTAGCtagtga	gCGGGGCTGGGCGcgcgcc	-
miR-4508-z	ENSBGRT00000019014	915	933	-25.83	aGCCCCGATTAGCtagtga	gCGGGGCTGGGCGcgcgcc	-
miR-4508-z	ENSBGRT00000019025	439	457	-33.79	aGCCCCGACCCCTTCGCgt	gCGGGGCTGGGCGCGCGcc	IRF5
miR-4508-z	ENSBGRT00000019035	953	971	-31.45	cGCCCCGACCgtccagtgg	gCGGGGCTGGgcgcgcgcc	DOCK1
miR-4508-z	ENSBGRT00000019066	915	933	-25.83	aGCCCCGATTAGCtagtga	gCGGGGCTGGGCGcgcgcc	-
miR-4508-z	ENSBGRT00000019080	174	192	-20.36	aGCCCCGAagtctaaacac	gCGGGGCTgggcgcgcgcc	METAP1D
miR-4508-z	ENSBGRT00000019095	12	30	-20.43	tGCCCCGAggttgaaagac	gCGGGGCTgggcgcgcgcc	ADCY2
miR-4508-z	ENSBGRT00000019118	915	933	-25.83	aGCCCCGATTAGCtagtga	gCGGGGCTGGGCGcgcgcc	-
miR-4508-z	ENSBGRT00000019146	174	192	-20.36	aGCCCCGAagtctaaacac	gCGGGGCTgggcgcgcgcc	METAP1D
miR-4508-z	ENSBGRT00000019168	915	933	-25.83	aGCCCCGATTAGCtagtga	gCGGGGCTGGGCGcgcgcc	-
miR-4508-z	ENSBGRT00000019175	77	94	-23.45	cGCCCCGAGG-GCTCGaat	gCGGGGCTGGGCGCGCgcc	ATP11A
miR-4508-z	ENSBGRT00000019211	201	219	-22.76	gGCCCCGATATGgagtgtt	gCGGGGCTGGGCgcgcgcc	SAP30L
miR-4508-z	ENSBGRT00000019242	253	271	-20.36	aGCCCCGAagtctaaacac	gCGGGGCTgggcgcgcgcc	METAP1D
miR-4508-z	ENSBGRT00000019254	201	219	-22.76	gGCCCCGATATGgagtgtt	gCGGGGCTGGGCgcgcgcc	SAP30L
miR-4508-z	ENSBGRT00000019259	12	30	-20.43	tGCCCCGAggttgaaagac	gCGGGGCTgggcgcgcgcc	ADCY2
miR-4508-z	ENSBGRT00000019260	130	149	-20.37	aGCCCCGAGACCTCACTCta	gCGGGGCTG-GGCGCGCGcc	-
miR-4508-z	ENSBGRT00000019316	253	271	-20.36	aGCCCCGAagtctaaacac	gCGGGGCTgggcgcgcgcc	METAP1D
miR-4508-z	ENSBGRT00000019343	773	791	-31.44	cGCCCCGACTGGTGTagta	gCGGGGCTGGGCGCGcgcc	ATP11A
miR-4508-z	ENSBGRT00000019360	130	149	-20.37	aGCCCCGAGACCTCACTCta	gCGGGGCTG-GGCGCGCGcc	-
miR-4508-z	ENSBGRT00000019368	1622	1639	-22.53	gGCCCCGACGGG-GCTCtc	gCGGGGCTGGGCGCGCGcc	SCN5A
miR-4508-z	ENSBGRT00000019416	174	192	-20.36	aGCCCCGAagtctaaacac	gCGGGGCTgggcgcgcgcc	METAP1D
miR-4508-z	ENSBGRT00000019483	1622	1639	-22.53	gGCCCCGACGGG-GCTCtc	gCGGGGCTGGGCGCGCGcc	SCN5A
miR-4508-z	ENSBGRT00000019574	256	274	-24.75	tGCCCCGACCgtttacgat	gCGGGGCTGGgcgcgcgcc	-
miR-4508-z	ENSBGRT00000019602	1622	1639	-22.53	gGCCCCGACGGG-GCTCtc	gCGGGGCTGGGCGCGCGcc	SCN5A
miR-4508-z	ENSBGRT00000019748	245	263	-31.03	cGCCCCGAGCCCAGCcgtt	gCGGGGCTGGGCGCGcgcc	DLX2
miR-4508-z	ENSBGRT00000019770	1622	1639	-22.53	gGCCCCGACGGG-GCTCtc	gCGGGGCTGGGCGCGCGcc	SCN5A
miR-4508-z	ENSBGRT00000019944	1622	1639	-22.53	gGCCCCGACGGG-GCTCtc	gCGGGGCTGGGCGCGCGcc	SCN5A
miR-4508-z	ENSBGRT00000020002	392	410	-24.62	tGCCCCGATCCcaagtttc	gCGGGGCTGGGcgcgcgcc	-
miR-4508-z	ENSBGRT00000020100	1350	1368	-20.37	aGCCCCGAgggcctctcta	gCGGGGCTgggcgcgcgcc	KLF13
miR-4508-z	ENSBGRT00000020175	40	58	-28.93	tGCCCCGAGCGGCGAGggt	gCGGGGCTGGGCGCGCgcc	ARHGAP10
miR-4508-z	ENSBGRT00000020281	1554	1573	-25.83	cGCCCCGACACTACGacctt	gCGGGGCTG-GGCGCgcgcc	BAZ1B
miR-4508-z	ENSBGRT00000020443	1554	1573	-25.83	cGCCCCGACACTACGacctt	gCGGGGCTG-GGCGCgcgcc	BAZ1B
miR-4508-z	ENSBGRT00000020589	300	318	-22.97	gGCCCCGAGGGACGTGTcg	gCGGGGCTGGGCGCGCGcc	APBA2
miR-4508-z	ENSBGRT00000020600	1554	1573	-25.83	cGCCCCGACACTACGacctt	gCGGGGCTG-GGCGCgcgcc	BAZ1B
miR-4508-z	ENSBGRT00000020615	1873	1891	-25.23	gGCCCCGACACCCGgagtc	gCGGGGCTGGGCGCgcgcc	CD164L2
miR-4508-z	ENSBGRT00000020635	588	608	-22.82	aGCCCCGACAACTGAGTctcc	gCGGGGCTG--GGCGCGcgcc	CDC42EP4
miR-4508-z	ENSBGRT00000020704	300	318	-22.97	gGCCCCGAGGGACGTGTcg	gCGGGGCTGGGCGCGCGcc	APBA2
miR-4508-z	ENSBGRT00000020857	300	318	-22.97	gGCCCCGAGGGACGTGTcg	gCGGGGCTGGGCGCGCGcc	APBA2
miR-4508-z	ENSBGRT00000020923	560	578	-25.84	gGCCCCGACACCCGTCCcc	gCGGGGCTGGGCGCGCGcc	NELFB
miR-4508-z	ENSBGRT00000021041	300	318	-22.97	gGCCCCGAGGGACGTGTcg	gCGGGGCTGGGCGCGCGcc	APBA2
miR-4508-z	ENSBGRT00000021045	357	374	-23.05	gGCCCCGATCT-CGacaga	gCGGGGCTGGGCGCgcgcc	TMCC2
miR-4508-z	ENSBGRT00000021152	357	374	-23.05	gGCCCCGATCT-CGacaga	gCGGGGCTGGGCGCgcgcc	TMCC2
miR-4508-z	ENSBGRT00000021200	300	318	-22.97	gGCCCCGAGGGACGTGTcg	gCGGGGCTGGGCGCGCGcc	APBA2
miR-4508-z	ENSBGRT00000021208	57	76	-25.49	gGCCCCGACTCAGGTCGTcc	gCGGGGCTGGGCGC-GCGcc	TNFRSF13B
miR-4508-z	ENSBGRT00000021270	357	374	-23.05	gGCCCCGATCT-CGacaga	gCGGGGCTGGGCGCgcgcc	TMCC2
miR-4508-z	ENSBGRT00000021284	247	265	-19.78	gGCCCCGAgtgactagttg	gCGGGGCTgggcgcgcgcc	KSR2
miR-4508-z	ENSBGRT00000021302	300	318	-22.97	gGCCCCGAGGGACGTGTcg	gCGGGGCTGGGCGCGCGcc	APBA2
miR-4508-z	ENSBGRT00000021313	357	374	-23.05	gGCCCCGATCT-CGacaga	gCGGGGCTGGGCGCgcgcc	TMCC2
miR-4508-z	ENSBGRT00000021433	300	318	-22.97	gGCCCCGAGGGACGTGTcg	gCGGGGCTGGGCGCGCGcc	APBA2
miR-4508-z	ENSBGRT00000021567	300	318	-22.97	gGCCCCGAGGGACGTGTcg	gCGGGGCTGGGCGCGCGcc	APBA2
miR-4508-z	ENSBGRT00000021640	193	211	-25.02	cGCCCCGACgacgactccg	gCGGGGCTGggcgcgcgcc	CCNL2
miR-4508-z	ENSBGRT00000021686	300	318	-22.97	gGCCCCGAGGGACGTGTcg	gCGGGGCTGGGCGCGCGcc	APBA2
miR-4508-z	ENSBGRT00000021703	173	192	-22.22	tGCCCCGAACAGACGGGTcc	gCGGGGCTGGGC-GCGCGcc	TTYH2
miR-4508-z	ENSBGRT00000021759	477	495	-22.58	cGCCCCGAgttcataagtc	gCGGGGCTgggcgcgcgcc	ARHGAP26
miR-4508-z	ENSBGRT00000021802	993	1011	-22.22	gGCCCCGACggagagagta	gCGGGGCTGggcgcgcgcc	DAB2IP
miR-4508-z	ENSBGRT00000021862	477	495	-22.58	cGCCCCGAgttcataagtc	gCGGGGCTgggcgcgcgcc	ARHGAP26
miR-4508-z	ENSBGRT00000021916	7	27	-27.33	cGCCCCGAAGGTCCGT-CGacg	gCGGGGCT---GGGCGCGCgcc	IFI6
miR-4508-z	ENSBGRT00000021966	7	27	-27.33	cGCCCCGAAGGTCCGT-CGacg	gCGGGGCT---GGGCGCGCgcc	IFI6
miR-4508-z	ENSBGRT00000022110	2458	2476	-22.22	gGCCCCGACggagagagta	gCGGGGCTGggcgcgcgcc	DAB2IP
miR-4508-z	ENSBGRT00000022242	2458	2476	-22.22	gGCCCCGACggagagagta	gCGGGGCTGggcgcgcgcc	DAB2IP
miR-4508-z	ENSBGRT00000022263	209	227	-23.56	tGCCCCGACTCTCCCttca	gCGGGGCTGGGCGCGcgcc	POMT2
miR-4508-z	ENSBGRT00000022352	836	854	-37.83	cGCCCCGACCCGAGgtggc	gCGGGGCTGGGCGCgcgcc	KLHDC4
miR-4508-z	ENSBGRT00000022383	248	267	-31.44	cGCCCCGAATCCGGACGCac	gCGGGGCT-GGGCGCGCGcc	KCNC1
miR-4508-z	ENSBGRT00000022406	209	227	-23.56	tGCCCCGACTCTCCCttca	gCGGGGCTGGGCGCGcgcc	POMT2
miR-4508-z	ENSBGRT00000022474	578	595	-27.48	tGCCCCGACCT-CGTCCca	gCGGGGCTGGGCGCGCGcc	MXRA8
miR-4508-z	ENSBGRT00000022578	836	854	-37.83	cGCCCCGACCCGAGgtggc	gCGGGGCTGGGCGCgcgcc	KLHDC4
miR-4508-z	ENSBGRT00000022582	578	595	-27.48	tGCCCCGACCT-CGTCCca	gCGGGGCTGGGCGCGCGcc	MXRA8
miR-4508-z	ENSBGRT00000022637	424	442	-23.68	gGCCCCGACCgaggatcga	gCGGGGCTGGgcgcgcgcc	-
miR-4508-z	ENSBGRT00000022701	55	73	-26.91	gGCCCCGACCGGTcaggtc	gCGGGGCTGGGCGcgcgcc	P3H1
miR-4508-z	ENSBGRT00000022716	424	442	-23.68	gGCCCCGACCgaggatcga	gCGGGGCTGGgcgcgcgcc	-
miR-4508-z	ENSBGRT00000022720	133	151	-25.02	cGCCCCGACgtcaaggagt	gCGGGGCTGggcgcgcgcc	IFT20
miR-4508-z	ENSBGRT00000022747	2458	2476	-22.22	gGCCCCGACggagagagta	gCGGGGCTGggcgcgcgcc	DAB2IP
miR-4508-z	ENSBGRT00000022773	424	442	-23.68	gGCCCCGACCgaggatcga	gCGGGGCTGGgcgcgcgcc	-
miR-4508-z	ENSBGRT00000022806	966	984	-23.78	aGCCCCGAgggccggtcac	gCGGGGCTgggcgcgcgcc	HTT
miR-4508-z	ENSBGRT00000022848	424	442	-23.68	gGCCCCGACCgaggatcga	gCGGGGCTGGgcgcgcgcc	-
miR-4508-z	ENSBGRT00000022886	1137	1155	-28.98	cGCCCCGATCAGGGGGgag	gCGGGGCTGGGCGCGCgcc	MGAT5B
miR-4508-z	ENSBGRT00000022900	651	669	-19.77	gGCCCCGAACTtagaactc	gCGGGGCTGGGcgcgcgcc	-
miR-4508-z	ENSBGRT00000022915	424	442	-23.68	gGCCCCGACCgaggatcga	gCGGGGCTGGgcgcgcgcc	-
miR-4508-z	ENSBGRT00000022953	137	154	-36.48	cGCCCCGACTC-CGTGCaa	gCGGGGCTGGGCGCGCGcc	NAGPA
miR-4508-z	ENSBGRT00000023036	966	984	-23.78	aGCCCCGAgggccggtcac	gCGGGGCTgggcgcgcgcc	HTT
miR-4508-z	ENSBGRT00000023043	137	154	-36.48	cGCCCCGACTC-CGTGCaa	gCGGGGCTGGGCGCGCGcc	NAGPA
miR-4508-z	ENSBGRT00000023045	36	57	-27.54	aGCCCCGACGGCAGGGGCGCcg	gCGGGGCTGG-G--CGCGCGcc	-
miR-4508-z	ENSBGRT00000023161	1137	1155	-28.98	cGCCCCGATCAGGGGGgag	gCGGGGCTGGGCGCGCgcc	MGAT5B
miR-4508-z	ENSBGRT00000023198	15	32	-28.12	aGCCCCGACACG-GTGgag	gCGGGGCTGGGCGCGCgcc	SCN4A
miR-4508-z	ENSBGRT00000023235	19	38	-31.85	cGCCCCGACACCGCcagtag	gCGGGGCTG-GGCGcgcgcc	LRP3
miR-4508-z	ENSBGRT00000023286	1137	1155	-28.98	cGCCCCGATCAGGGGGgag	gCGGGGCTGGGCGCGCgcc	MGAT5B
miR-4508-z	ENSBGRT00000023520	312	330	-33.65	cGCCCCGACCTTCGCACac	gCGGGGCTGGGCGCGCGcc	INPP5K
miR-4508-z	ENSBGRT00000023537	460	478	-27.17	gGCCCCGAGTCGCCGGCtt	gCGGGGCTGGGCGCGCGcc	-
miR-4508-z	ENSBGRT00000023632	651	669	-19.77	gGCCCCGAACTtagaactc	gCGGGGCTGGGcgcgcgcc	-
miR-4508-z	ENSBGRT00000023720	966	984	-23.78	aGCCCCGAgggccggtcac	gCGGGGCTgggcgcgcgcc	HTT
miR-4508-z	ENSBGRT00000023732	651	669	-19.77	gGCCCCGAACTtagaactc	gCGGGGCTGGGcgcgcgcc	-
miR-4508-z	ENSBGRT00000023818	125	143	-20.36	aGCCCCGAagtaaaggact	gCGGGGCTgggcgcgcgcc	SMPDL3B
miR-4508-z	ENSBGRT00000023834	651	669	-19.77	gGCCCCGAACTtagaactc	gCGGGGCTGGGcgcgcgcc	-
miR-4508-z	ENSBGRT00000023881	718	737	-33.96	gGCCCCGACCCCCGGCGagg	gCGGGGCTGGGCGC-GCgcc	DNAH2
miR-4508-z	ENSBGRT00000023887	309	327	-19.78	gGCCCCGAgagacggaacc	gCGGGGCTgggcgcgcgcc	VSIG8
miR-4508-z	ENSBGRT00000023912	125	143	-20.36	aGCCCCGAagtaaaggact	gCGGGGCTgggcgcgcgcc	SMPDL3B
miR-4508-z	ENSBGRT00000023954	2272	2290	-33.22	cGCCCCGACCCCTCCGCtc	gCGGGGCTGGGCGCGCGcc	RPS6KA2
miR-4508-z	ENSBGRT00000023963	966	984	-23.78	aGCCCCGAgggccggtcac	gCGGGGCTgggcgcgcgcc	HTT
miR-4508-z	ENSBGRT00000023977	125	143	-20.36	aGCCCCGAagtaaaggact	gCGGGGCTgggcgcgcgcc	SMPDL3B
miR-4508-z	ENSBGRT00000023990	309	327	-19.78	gGCCCCGAgagacggaacc	gCGGGGCTgggcgcgcgcc	VSIG8
miR-4508-z	ENSBGRT00000024048	185	203	-19.78	gGCCCCGAgagacggaacc	gCGGGGCTgggcgcgcgcc	VSIG8
miR-4508-z	ENSBGRT00000024063	2272	2290	-33.22	cGCCCCGACCCCTCCGCtc	gCGGGGCTGGGCGCGCGcc	RPS6KA2
miR-4508-z	ENSBGRT00000024104	679	698	-29.45	aGCCCCGACCACGTGaccct	gCGGGGCTGG-GCGCgcgcc	-
miR-4508-z	ENSBGRT00000024121	808	826	-19.78	gGCCCCGAggagaaaggtc	gCGGGGCTgggcgcgcgcc	CCDC92
miR-4508-z	ENSBGRT00000024174	2272	2290	-33.22	cGCCCCGACCCCTCCGCtc	gCGGGGCTGGGCGCGCGcc	RPS6KA2
miR-4508-z	ENSBGRT00000024273	176	194	-20.43	tGCCCCGAgtgagagagtc	gCGGGGCTgggcgcgcgcc	STX3
miR-4508-z	ENSBGRT00000024358	176	194	-20.43	tGCCCCGAgtgagagagtc	gCGGGGCTgggcgcgcgcc	STX3
miR-4508-z	ENSBGRT00000024362	2272	2290	-33.22	cGCCCCGACCCCTCCGCtc	gCGGGGCTGGGCGCGCGcc	RPS6KA2
miR-4508-z	ENSBGRT00000024390	966	984	-23.78	aGCCCCGAgggccggtcac	gCGGGGCTgggcgcgcgcc	HTT
miR-4508-z	ENSBGRT00000024412	145	163	-20.53	gGCCCCGAgagactggtcg	gCGGGGCTgggcgcgcgcc	EPS15L1
miR-4508-z	ENSBGRT00000024431	276	294	-23.36	gGCCCCGAgggctccgggg	gCGGGGCTgggcgcgcgcc	PPP2R2C
miR-4508-z	ENSBGRT00000024462	176	194	-20.43	tGCCCCGAgtgagagagtc	gCGGGGCTgggcgcgcgcc	STX3
miR-4508-z	ENSBGRT00000024463	133	150	-23.57	gGCCCCGACTT-CGTctca	gCGGGGCTGGGCGCGcgcc	INPP5A
miR-4508-z	ENSBGRT00000024475	89	108	-22.81	aGCCCCGACGACTTGCCCct	gCGGGGCTGG-GCGCGCGcc	LHX6
miR-4508-z	ENSBGRT00000024485	759	778	-27.06	aGCCCCGAAACCGTGatcga	gCGGGGCTG-GGCGCgcgcc	ZNF653
miR-4508-z	ENSBGRT00000024556	759	778	-27.06	aGCCCCGAAACCGTGatcga	gCGGGGCTG-GGCGCgcgcc	ZNF653
miR-4508-z	ENSBGRT00000024629	2272	2290	-33.22	cGCCCCGACCCCTCCGCtc	gCGGGGCTGGGCGCGCGcc	RPS6KA2
miR-4508-z	ENSBGRT00000024659	585	603	-22	aGCCCCGAagaggtgtcct	gCGGGGCTgggcgcgcgcc	CHMP7
miR-4508-z	ENSBGRT00000024681	966	984	-23.78	aGCCCCGAgggccggtcac	gCGGGGCTgggcgcgcgcc	HTT
miR-4508-z	ENSBGRT00000024749	585	603	-22	aGCCCCGAagaggtgtcct	gCGGGGCTgggcgcgcgcc	CHMP7
miR-4508-z	ENSBGRT00000024825	133	150	-23.57	gGCCCCGACTT-CGTctca	gCGGGGCTGGGCGCGcgcc	INPP5A
miR-4508-z	ENSBGRT00000024836	2272	2290	-33.22	cGCCCCGACCCCTCCGCtc	gCGGGGCTGGGCGCGCGcc	RPS6KA2
miR-4508-z	ENSBGRT00000024866	622	640	-20.42	tGCCCCGAagaaatggccc	gCGGGGCTgggcgcgcgcc	BPIFC
miR-4508-z	ENSBGRT00000024930	133	150	-23.57	gGCCCCGACTT-CGTctca	gCGGGGCTGGGCGCGcgcc	INPP5A
miR-4508-z	ENSBGRT00000025177	133	150	-23.57	gGCCCCGACTT-CGTctca	gCGGGGCTGGGCGCGcgcc	INPP5A
miR-4508-z	ENSBGRT00000025211	363	381	-30.01	cGCCCCGACCCcttgtccc	gCGGGGCTGGGcgcgcgcc	ZBTB45
miR-4508-z	ENSBGRT00000025356	133	150	-23.57	gGCCCCGACTT-CGTctca	gCGGGGCTGGGCGCGcgcc	INPP5A
miR-4508-z	ENSBGRT00000025369	2244	2262	-32	cGCCCCGACTGACGAGCga	gCGGGGCTGGGCGCGCGcc	-
miR-4508-z	ENSBGRT00000025379	340	357	-25.4	cGCCCCGATC-GCcatttc	gCGGGGCTGGGCGcgcgcc	LDHD
miR-4508-z	ENSBGRT00000025483	340	357	-25.4	cGCCCCGATC-GCcatttc	gCGGGGCTGGGCGcgcgcc	LDHD
miR-4508-z	ENSBGRT00000025574	376	394	-21.28	aGCCCCGATAAGTCCaaat	gCGGGGCTGGGCGCGcgcc	SEPTIN11
miR-4508-z	ENSBGRT00000025576	122	140	-27.67	cGCCCCGAGTCAGGCGTct	gCGGGGCTGGGCGCGCGcc	DNAJB6
miR-4508-z	ENSBGRT00000025651	122	140	-27.67	cGCCCCGAGTCAGGCGTct	gCGGGGCTGGGCGCGCGcc	DNAJB6
miR-4508-z	ENSBGRT00000025672	376	394	-21.28	aGCCCCGATAAGTCCaaat	gCGGGGCTGGGCGCGcgcc	SEPTIN11
miR-4508-z	ENSBGRT00000025777	687	706	-23.17	gGCCCCGACGTCACTCGTca	gCGGGGCTG-GGCGCGCGcc	NUDCD3
miR-4508-z	ENSBGRT00000026227	8	26	-23.44	gGCCCCGATGTGCctcccg	gCGGGGCTGGGCGcgcgcc	MX1
miR-4508-z	ENSBGRT00000026429	639	657	-22.58	cGCCCCGAGTCATGgatga	gCGGGGCTGGGCGCgcgcc	-
miR-4508-z	ENSBGRT00000026446	8	26	-23.44	gGCCCCGATGTGCctcccg	gCGGGGCTGGGCGcgcgcc	MX1
miR-4508-z	ENSBGRT00000026514	26	44	-27.38	gGCCCCGACCACCGGGacc	gCGGGGCTGGGCGCGCgcc	UBE2M
miR-4508-z	ENSBGRT00000026523	679	696	-28.34	tGCCCCGACG-GCGgacgg	gCGGGGCTGGGCGCgcgcc	ZDHHC12
miR-4508-z	ENSBGRT00000026567	26	44	-27.38	gGCCCCGACCACCGGGacc	gCGGGGCTGGGCGCGCgcc	UBE2M
miR-4508-z	ENSBGRT00000026599	97	115	-22.58	cGCCCCGAGACTCaagagt	gCGGGGCTGGGCGcgcgcc	SDF4
miR-4508-z	ENSBGRT00000026607	8	26	-23.44	gGCCCCGATGTGCctcccg	gCGGGGCTGGGCGcgcgcc	MX1
miR-4508-z	ENSBGRT00000026719	1171	1189	-27	tGCCCCGACACGAGGGTgt	gCGGGGCTGGGCGCGCGcc	ZNF212
miR-4508-z	ENSBGRT00000026756	1171	1189	-27	tGCCCCGACACGAGGGTgt	gCGGGGCTGGGCGCGCGcc	ZNF212
miR-4508-z	ENSBGRT00000026782	473	492	-21.82	gGCCCCGAGAGGCAGTGatt	gCGGGGCTGGGCG-CGCgcc	-
miR-4508-z	ENSBGRT00000026785	505	523	-21.78	gGCCCCGAgggaagtgggt	gCGGGGCTgggcgcgcgcc	-
miR-4508-z	ENSBGRT00000026799	43	61	-22.57	cGCCCCGAaaagggaactc	gCGGGGCTgggcgcgcgcc	-
miR-4508-z	ENSBGRT00000026809	42	59	-28.43	gGCCCCGACCAGGG-GCcg	gCGGGGCTGGGCGCGCGcc	ZAR1L
miR-4508-z	ENSBGRT00000026821	75	93	-31.81	aGCCCCGACCCGGGTctag	gCGGGGCTGGGCGCGcgcc	-
miR-4508-z	ENSBGRT00000027082	11	29	-22.57	cGCCCCGAagggaccacag	gCGGGGCTgggcgcgcgcc	TECRL
miR-4508-z	ENSBGRT00000027096	150	168	-25.6	cGCCCCGACCGTCCCtaca	gCGGGGCTGGGCGCGcgcc	MMP15
miR-4508-z	ENSBGRT00000027166	388	406	-25.71	gGCCCCGAAGTCGT-CGCta	gCGGGGCTG-GGCGCGCGcc	-
miR-4508-z	ENSBGRT00000027201	11	29	-22.57	cGCCCCGAagggaccacag	gCGGGGCTgggcgcgcgcc	TECRL
miR-4508-z	ENSBGRT00000027215	1	9	-19.51	gGCCCCGAT----------	gCGGGGCTGggcgcgcgcc	TNRC6C
miR-4508-z	ENSBGRT00000027349	668	688	-22.51	aGCCCCGAGGCCGGAGTACcc	gCGGGGCT--GGGCGCGCGcc	IKBKE
miR-4508-z	ENSBGRT00000027360	1147	1166	-24.9	gGCCCCGACAGGACGTcagg	gCGGGGCTGGGC-GCGcgcc	CIRBP
miR-4508-z	ENSBGRT00000027370	282	300	-20.42	tGCCCCGAagttatatgtt	gCGGGGCTgggcgcgcgcc	ERAP1
miR-4508-z	ENSBGRT00000027459	1	9	-19.51	gGCCCCGAT----------	gCGGGGCTGggcgcgcgcc	TNRC6C
miR-4508-z	ENSBGRT00000027520	4	22	-28.78	cGCCCCGACCCtagacccg	gCGGGGCTGGGcgcgcgcc	FDXR
miR-4508-z	ENSBGRT00000027530	282	300	-20.42	tGCCCCGAagttatatgtt	gCGGGGCTgggcgcgcgcc	ERAP1
miR-4508-z	ENSBGRT00000027627	668	688	-22.51	aGCCCCGAGGCCGGAGTACcc	gCGGGGCT--GGGCGCGCGcc	IKBKE
miR-4508-z	ENSBGRT00000027633	1	9	-19.51	gGCCCCGAT----------	gCGGGGCTGggcgcgcgcc	TNRC6C
miR-4508-z	ENSBGRT00000027639	4	22	-28.78	cGCCCCGACCCtagacccg	gCGGGGCTGGGcgcgcgcc	FDXR
miR-4508-z	ENSBGRT00000027658	1079	1098	-22.96	gGCCCCGACGGGACTCGgtc	gCGGGGCTGGGC-GCGCgcc	ENDOG
miR-4508-z	ENSBGRT00000027719	1079	1098	-22.96	gGCCCCGACGGGACTCGgtc	gCGGGGCTGGGC-GCGCgcc	ENDOG
miR-4508-z	ENSBGRT00000027728	4	22	-28.78	cGCCCCGACCCtagacccg	gCGGGGCTGGGcgcgcgcc	FDXR
miR-4508-z	ENSBGRT00000027811	165	183	-23.56	gGCCCCGATGCGGTCCCga	gCGGGGCTGGGCGCGCGcc	-
miR-4508-z	ENSBGRT00000027854	165	183	-23.56	gGCCCCGATGCGGTCCCga	gCGGGGCTGGGCGCGCGcc	-
miR-4508-z	ENSBGRT00000027861	4	22	-28.78	cGCCCCGACCCtagacccg	gCGGGGCTGGGcgcgcgcc	FDXR
miR-4508-z	ENSBGRT00000028047	2377	2395	-27.06	gGCCCCGACGTGCaggaga	gCGGGGCTGGGCGcgcgcc	WASHC1
miR-4508-z	ENSBGRT00000028222	304	322	-23.89	tGCCCCGACTCcatcccca	gCGGGGCTGGGcgcgcgcc	OTOP2
miR-4508-z	ENSBGRT00000028437	976	993	-32.41	gGCCCCGACCCAC-CGCta	gCGGGGCTGGGCGCGCGcc	ASPHD2
miR-4508-z	ENSBGRT00000028499	551	568	-32.41	gGCCCCGACCCAC-CGCta	gCGGGGCTGGGCGCGCGcc	ASPHD2
miR-4508-z	ENSBGRT00000028606	2354	2372	-21.01	aGCCCCGAagacccccaga	gCGGGGCTgggcgcgcgcc	OTOP3
miR-4508-z	ENSBGRT00000028656	869	887	-31.82	cGCCCCGACCCTCGacacc	gCGGGGCTGGGCGCgcgcc	PAX8
miR-4508-z	ENSBGRT00000028680	17	35	-31.02	gGCCCCGACTCGTAGGCag	gCGGGGCTGGGCGCGCGcc	IQSEC3
miR-4508-z	ENSBGRT00000028698	2354	2372	-21.01	aGCCCCGAagacccccaga	gCGGGGCTgggcgcgcgcc	OTOP3
miR-4508-z	ENSBGRT00000028769	869	887	-31.82	cGCCCCGACCCTCGacacc	gCGGGGCTGGGCGCgcgcc	PAX8
miR-4508-z	ENSBGRT00000028859	57	75	-23.25	gGCCCCGAAGGACGTGacg	gCGGGGCTGGGCGCGCgcc	-
miR-4508-z	ENSBGRT00000028931	446	464	-31.28	cGCCCCGACGGGAGGGCgg	gCGGGGCTGGGCGCGCGcc	-
miR-4508-z	ENSBGRT00000028959	2391	2409	-31.82	cGCCCCGACCCTCGacacc	gCGGGGCTGGGCGCgcgcc	PAX8
miR-4508-z	ENSBGRT00000029013	2149	2167	-31.82	cGCCCCGACCCTCGacacc	gCGGGGCTGGGCGCgcgcc	PAX8
miR-4508-z	ENSBGRT00000029100	26	44	-22.22	gGCCCCGACgaagagaacc	gCGGGGCTGggcgcgcgcc	TMEM154
miR-4508-z	ENSBGRT00000029139	1758	1776	-22.8	cGCCCCGAGTCTCATGTct	gCGGGGCTGGGCGCGCGcc	EFR3B
miR-4508-z	ENSBGRT00000029163	26	44	-22.22	gGCCCCGACgaagagaacc	gCGGGGCTGggcgcgcgcc	TMEM154
miR-4508-z	ENSBGRT00000029281	52	70	-27.63	cGCCCCGAGCCTCCCGTac	gCGGGGCTGGGCGCGCGcc	SHOX2
miR-4508-z	ENSBGRT00000029336	758	776	-33.64	cGCCCCGACCCTGGTCCgg	gCGGGGCTGGGCGCGCGcc	TEAD3
miR-4508-z	ENSBGRT00000029371	1758	1776	-22.8	cGCCCCGAGTCTCATGTct	gCGGGGCTGGGCGCGCGcc	EFR3B
miR-4508-z	ENSBGRT00000029462	2050	2069	-30.46	tGCCCCGACCTGACCTGCcc	gCGGGGCTGGGC-GCGCGcc	MEAK7
miR-4508-z	ENSBGRT00000029475	758	776	-33.64	cGCCCCGACCCTGGTCCgg	gCGGGGCTGGGCGCGCGcc	TEAD3
miR-4508-z	ENSBGRT00000029536	894	913	-30.46	tGCCCCGACCTGACCTGCcc	gCGGGGCTGGGC-GCGCGcc	MEAK7
miR-4508-z	ENSBGRT00000029551	1758	1776	-22.8	cGCCCCGAGTCTCATGTct	gCGGGGCTGGGCGCGCGcc	EFR3B
miR-4508-z	ENSBGRT00000029562	758	776	-33.64	cGCCCCGACCCTGGTCCgg	gCGGGGCTGGGCGCGCGcc	TEAD3
miR-4508-z	ENSBGRT00000029575	325	343	-22.82	tGCCCCGATGTTCGTCCac	gCGGGGCTGGGCGCGCGcc	RRP12
miR-4508-z	ENSBGRT00000029654	703	720	-30.92	gGCCCCGACCTGGG-GCcg	gCGGGGCTGGGCGCGCGcc	PNPLA3
miR-4508-z	ENSBGRT00000029672	146	166	-41.35	aGCCCCGACCCGGACGTGCgg	gCGGGGCTGGGC--GCGCGcc	ATP2C2
miR-4508-z	ENSBGRT00000029708	370	388	-29.6	cGCCCCGACCCCCACACac	gCGGGGCTGGGCGCGCGcc	NTN3
miR-4508-z	ENSBGRT00000029805	798	816	-22.23	gGCCCCGACagggttgaca	gCGGGGCTGggcgcgcgcc	GMEB2
miR-4508-z	ENSBGRT00000029807	1758	1776	-22.8	cGCCCCGAGTCTCATGTct	gCGGGGCTGGGCGCGCGcc	EFR3B
miR-4508-z	ENSBGRT00000029828	325	343	-22.82	tGCCCCGATGTTCGTCCac	gCGGGGCTGGGCGCGCGcc	RRP12
miR-4508-z	ENSBGRT00000029830	146	166	-41.35	aGCCCCGACCCGGACGTGCgg	gCGGGGCTGGGC--GCGCGcc	ATP2C2
miR-4508-z	ENSBGRT00000029864	798	816	-22.23	gGCCCCGACagggttgaca	gCGGGGCTGggcgcgcgcc	GMEB2
miR-4508-z	ENSBGRT00000029917	798	816	-22.23	gGCCCCGACagggttgaca	gCGGGGCTGggcgcgcgcc	GMEB2
miR-4508-z	ENSBGRT00000029966	1758	1776	-22.8	cGCCCCGAGTCTCATGTct	gCGGGGCTGGGCGCGCGcc	EFR3B
miR-4508-z	ENSBGRT00000030095	377	395	-22.61	tGCCCCGAGTGGTCCaggt	gCGGGGCTGGGCGCGcgcc	FHDC1
miR-4508-z	ENSBGRT00000030107	145	163	-22.4	gGCCCCGACACTCGgtccc	gCGGGGCTGGGCGCgcgcc	WFDC1
miR-4508-z	ENSBGRT00000030109	230	248	-20.36	aGCCCCGAACTtttatgaa	gCGGGGCTGGGcgcgcgcc	PRKN
miR-4508-z	ENSBGRT00000030135	15	34	-27.07	cGCCCCGAGCCCCCGacccc	gCGGGGCT-GGGCGCgcgcc	TEDC2
miR-4508-z	ENSBGRT00000030154	173	191	-25.18	aGCCCCGACGTTCGGGgcc	gCGGGGCTGGGCGCGCgcc	GSC
miR-4508-z	ENSBGRT00000030156	806	824	-29.26	cGCCCCGATGCCCGAGggg	gCGGGGCTGGGCGCGCgcc	GTF3C5
miR-4508-z	ENSBGRT00000030158	354	372	-19.78	gGCCCCGAggaaacgagtc	gCGGGGCTgggcgcgcgcc	C17orf78
miR-4508-z	ENSBGRT00000030182	230	248	-20.36	aGCCCCGAACTtttatgaa	gCGGGGCTGGGcgcgcgcc	PRKN
miR-4508-z	ENSBGRT00000030196	377	395	-22.61	tGCCCCGAGTGGTCCaggt	gCGGGGCTGGGCGCGcgcc	FHDC1
miR-4508-z	ENSBGRT00000030215	96	114	-22.82	gGCCCCGATaagaagtgac	gCGGGGCTGggcgcgcgcc	-
miR-4508-z	ENSBGRT00000030263	230	248	-20.36	aGCCCCGAACTtttatgaa	gCGGGGCTGGGcgcgcgcc	PRKN
miR-4508-z	ENSBGRT00000030296	561	579	-25.38	cGCCCCGACGTGTcactct	gCGGGGCTGGGCGcgcgcc	-
miR-4508-z	ENSBGRT00000030306	806	824	-29.26	cGCCCCGATGCCCGAGggg	gCGGGGCTGGGCGCGCgcc	GTF3C5
miR-4508-z	ENSBGRT00000030382	806	824	-29.26	cGCCCCGATGCCCGAGggg	gCGGGGCTGGGCGCGCgcc	GTF3C5
miR-4508-z	ENSBGRT00000030394	2341	2359	-29.88	cGCCCCGACCCtgtctcca	gCGGGGCTGGGcgcgcgcc	SBK1
miR-4508-z	ENSBGRT00000030397	363	381	-29.18	gGCCCCGACCCTTGGGTcg	gCGGGGCTGGGCGCGCGcc	ADPRHL1
miR-4508-z	ENSBGRT00000030427	2341	2359	-29.88	cGCCCCGACCCtgtctcca	gCGGGGCTGGGcgcgcgcc	SBK1
miR-4508-z	ENSBGRT00000030470	806	824	-29.26	cGCCCCGATGCCCGAGggg	gCGGGGCTGGGCGCGCgcc	GTF3C5
miR-4508-z	ENSBGRT00000030563	74	91	-26.29	cGCCCCGAGGCG-GTGTcg	gCGGGGCTGGGCGCGCGcc	ADAMTS7
miR-4508-z	ENSBGRT00000030584	806	824	-29.26	cGCCCCGATGCCCGAGggg	gCGGGGCTGGGCGCGCgcc	GTF3C5
miR-4508-z	ENSBGRT00000030636	65	84	-22.9	gGCCCCGAGGCCGGTCGaag	gCGGGGCTG-GGCGCGCgcc	ANKRD33B
miR-4508-z	ENSBGRT00000030680	65	84	-22.9	gGCCCCGAGGCCGGTCGaag	gCGGGGCTG-GGCGCGCgcc	ANKRD33B
miR-4508-z	ENSBGRT00000030710	806	824	-29.26	cGCCCCGATGCCCGAGggg	gCGGGGCTGGGCGCGCgcc	GTF3C5
miR-4508-z	ENSBGRT00000030895	1650	1668	-21.71	gGCCCCGACTTCTCCTCtc	gCGGGGCTGGGCGCGCGcc	DPY19L3
miR-4508-z	ENSBGRT00000030900	870	888	-20.43	tGCCCCGAgatttacttct	gCGGGGCTgggcgcgcgcc	BNC1
miR-4508-z	ENSBGRT00000030988	870	888	-20.43	tGCCCCGAgatttacttct	gCGGGGCTgggcgcgcgcc	BNC1
miR-4508-z	ENSBGRT00000031068	870	888	-20.43	tGCCCCGAgatttacttct	gCGGGGCTgggcgcgcgcc	BNC1
miR-4508-z	ENSBGRT00000031119	54	71	-26	cGCCCCGAAT-GCTCaggg	gCGGGGCTGGGCGCGcgcc	-
miR-4508-z	ENSBGRT00000031120	3	22	-27.9	cGCCCCGACACAGTGgaaga	gCGGGGCTGGG-CGCgcgcc	DDX54
miR-4508-z	ENSBGRT00000031126	1650	1668	-21.71	gGCCCCGACTTCTCCTCtc	gCGGGGCTGGGCGCGCGcc	DPY19L3
miR-4508-z	ENSBGRT00000031168	870	888	-20.43	tGCCCCGAgatttacttct	gCGGGGCTgggcgcgcgcc	BNC1
miR-4508-z	ENSBGRT00000031211	342	360	-25.63	aGCCCCGATTTGatgtcgt	gCGGGGCTGGGCgcgcgcc	HOXD9
miR-4508-z	ENSBGRT00000031293	981	1000	-29.45	aGCCCCGACCACGTGaccct	gCGGGGCTGG-GCGCgcgcc	-
miR-4508-z	ENSBGRT00000031419	64	82	-20.99	tGCCCCGAggggtagggtc	gCGGGGCTgggcgcgcgcc	IQCD
miR-4508-z	ENSBGRT00000031517	62	82	-26.45	aGCCCCGAGAGCCGTCCGagg	gCGGGGCTG--GGCGCGCgcc	PGS1
miR-4508-z	ENSBGRT00000031527	269	292	-30.58	gGCCCCGAGGTACCCCCGCCGCcc	gCGGGGCT----GGGCGCG-CGcc	RCOR1
miR-4508-z	ENSBGRT00000031547	404	421	-30.92	gGCCCCGACCTGGG-GCcg	gCGGGGCTGGGCGCGCGcc	PNPLA4
miR-4508-z	ENSBGRT00000031618	248	266	-27.41	cGCCCCGATCTCAGCACcc	gCGGGGCTGGGCGCGCGcc	PHC2
miR-4508-z	ENSBGRT00000031627	269	292	-30.58	gGCCCCGAGGTACCCCCGCCGCcc	gCGGGGCT----GGGCGCG-CGcc	RCOR1
miR-4508-z	ENSBGRT00000031631	62	82	-26.45	aGCCCCGAGAGCCGTCCGagg	gCGGGGCTG--GGCGCGCgcc	PGS1
miR-4508-z	ENSBGRT00000031679	404	421	-30.92	gGCCCCGACCTGGG-GCcg	gCGGGGCTGGGCGCGCGcc	PNPLA4
miR-4508-z	ENSBGRT00000031703	248	266	-27.41	cGCCCCGATCTCAGCACcc	gCGGGGCTGGGCGCGCGcc	PHC2
miR-4508-z	ENSBGRT00000031716	62	82	-26.45	aGCCCCGAGAGCCGTCCGagg	gCGGGGCTG--GGCGCGCgcc	PGS1
miR-4508-z	ENSBGRT00000031742	404	421	-30.92	gGCCCCGACCTGGG-GCcg	gCGGGGCTGGGCGCGCGcc	PNPLA4
miR-4508-z	ENSBGRT00000031776	269	292	-30.58	gGCCCCGAGGTACCCCCGCCGCcc	gCGGGGCT----GGGCGCG-CGcc	RCOR1
miR-4508-z	ENSBGRT00000031787	491	509	-22.87	tGCCCCGACGGGAGgatca	gCGGGGCTGGGCGCgcgcc	-
miR-4508-z	ENSBGRT00000031903	491	509	-22.87	tGCCCCGACGGGAGgatca	gCGGGGCTGGGCGCgcgcc	-
miR-4508-z	ENSBGRT00000032018	669	687	-20.42	tGCCCCGAaatggagattc	gCGGGGCTgggcgcgcgcc	DOLPP1
miR-4508-z	ENSBGRT00000032325	144	162	-23.63	cGCCCCGAGGTGGGTTCcc	gCGGGGCTGGGCGCGCGcc	WNK1
miR-4508-z	ENSBGRT00000032448	70	88	-22.61	cGCCCCGAagggaggtcga	gCGGGGCTgggcgcgcgcc	-
miR-4508-z	ENSBGRT00000032542	77	94	-25.34	aGCCCCGACA-GTACGTtg	gCGGGGCTGGGCGCGCGcc	KCNAB1
miR-4508-z	ENSBGRT00000032621	144	162	-23.63	cGCCCCGAGGTGGGTTCcc	gCGGGGCTGGGCGCGCGcc	WNK1
miR-4508-z	ENSBGRT00000032670	77	94	-25.34	aGCCCCGACA-GTACGTtg	gCGGGGCTGGGCGCGCGcc	KCNAB1
miR-4508-z	ENSBGRT00000032687	1128	1146	-23.67	gGCCCCGAGTCCCGgaccg	gCGGGGCTGGGCGCgcgcc	LAMB2
miR-4508-z	ENSBGRT00000032845	1482	1501	-25.93	cGCCCCGAGGCAGTCCGCcc	gCGGGGCTGGG-CGCGCGcc	-
miR-4508-z	ENSBGRT00000032899	144	162	-23.63	cGCCCCGAGGTGGGTTCcc	gCGGGGCTGGGCGCGCGcc	WNK1
miR-4508-z	ENSBGRT00000033078	5	23	-24.48	tGCCCCGAGTCTCTCGggc	gCGGGGCTGGGCGCGCgcc	ZNF18
miR-4508-z	ENSBGRT00000033086	144	162	-23.63	cGCCCCGAGGTGGGTTCcc	gCGGGGCTGGGCGCGCGcc	WNK1
miR-4508-z	ENSBGRT00000033142	48	69	-28.62	gGCCCCGAGTGCCCGGTCGCtc	gCGGGGCT---GGGCGCGCGcc	CACNG5
miR-4508-z	ENSBGRT00000033302	144	162	-23.63	cGCCCCGAGGTGGGTTCcc	gCGGGGCTGGGCGCGCGcc	WNK1
miR-4508-z	ENSBGRT00000033386	717	735	-25.34	tGCCCCGACCTACcacccc	gCGGGGCTGGGCGcgcgcc	SEMA4D
miR-4508-z	ENSBGRT00000033393	1870	1888	-20.75	tGCCCCGATCattcaagaa	gCGGGGCTGGgcgcgcgcc	-
miR-4508-z	ENSBGRT00000033478	144	162	-23.63	cGCCCCGAGGTGGGTTCcc	gCGGGGCTGGGCGCGCGcc	WNK1
miR-4508-z	ENSBGRT00000033493	69	87	-27.43	gGCCCCGAAGGGTGTcggg	gCGGGGCTGGGCGCGcgcc	TPO
miR-4508-z	ENSBGRT00000033510	41	60	-24.01	gGCCCCGACGCACAGCCCac	gCGGGGCTGGGCG-CGCGcc	SEMA4D
miR-4508-z	ENSBGRT00000033517	307	324	-27.56	cGCCCCGACT-GAGCTCcg	gCGGGGCTGGGCGCGCGcc	PHF21B
miR-4508-z	ENSBGRT00000033531	132	150	-20.44	tGCCCCGAagggtctcgac	gCGGGGCTgggcgcgcgcc	NR5A1
miR-4508-z	ENSBGRT00000033586	132	150	-20.44	tGCCCCGAagggtctcgac	gCGGGGCTgggcgcgcgcc	NR5A1
miR-4508-z	ENSBGRT00000033587	69	87	-27.43	gGCCCCGAAGGGTGTcggg	gCGGGGCTGGGCGCGcgcc	TPO
miR-4508-z	ENSBGRT00000033605	307	324	-27.56	cGCCCCGACT-GAGCTCcg	gCGGGGCTGGGCGCGCGcc	PHF21B
miR-4508-z	ENSBGRT00000033638	957	975	-19.78	gGCCCCGAgagtctcgacc	gCGGGGCTgggcgcgcgcc	SRRT
miR-4508-z	ENSBGRT00000033657	144	162	-23.63	cGCCCCGAGGTGGGTTCcc	gCGGGGCTGGGCGCGCGcc	WNK1
miR-4508-z	ENSBGRT00000033742	364	382	-23.28	gGCCCCGAGGGGCACcggt	gCGGGGCTGGGCGCGcgcc	MED15
miR-4508-z	ENSBGRT00000033805	364	382	-23.28	gGCCCCGAGGGGCACcggt	gCGGGGCTGGGCGCGcgcc	MED15
miR-4508-z	ENSBGRT00000033832	57	74	-30.35	cGCCCCGAGCGCCG-GCcc	gCGGGGCTGGGCGCGCGcc	SSR1
miR-4508-z	ENSBGRT00000033835	253	271	-30.78	cGCCCCGACCCCCGacccc	gCGGGGCTGGGCGCgcgcc	ZBTB7A
miR-4508-z	ENSBGRT00000033839	69	87	-27.43	gGCCCCGAAGGGTGTcggg	gCGGGGCTGGGCGCGcgcc	TPO
miR-4508-z	ENSBGRT00000033912	57	74	-30.35	cGCCCCGAGCGCCG-GCcc	gCGGGGCTGGGCGCGCGcc	SSR1
miR-4508-z	ENSBGRT00000033914	144	162	-23.63	cGCCCCGAGGTGGGTTCcc	gCGGGGCTGGGCGCGCGcc	WNK1
miR-4508-z	ENSBGRT00000034369	1736	1755	-33.64	tGCCCCGACCACCTGCGggg	gCGGGGCTGG-GCGCGCgcc	-
miR-4508-z	ENSBGRT00000034424	305	323	-37.17	cGCCCCGACCCGTGGGact	gCGGGGCTGGGCGCGCgcc	PPP1R16A
miR-4508-z	ENSBGRT00000034432	311	329	-24.58	gGCCCCGACggaccgacgg	gCGGGGCTGggcgcgcgcc	OTUD5
miR-4508-z	ENSBGRT00000034511	89	107	-20.67	gGCCCCGAagacgaggtac	gCGGGGCTgggcgcgcgcc	MORN4
miR-4508-z	ENSBGRT00000034549	801	819	-24.54	tGCCCCGAACCGAACCCga	gCGGGGCTGGGCGCGCGcc	KREMEN1
miR-4508-z	ENSBGRT00000034691	820	838	-20.38	gGCCCCGAagaacgtatac	gCGGGGCTgggcgcgcgcc	CCM2
miR-4508-z	ENSBGRT00000034714	22	40	-25.36	tGCCCCGACGGGTCTGggg	gCGGGGCTGGGCGCGCgcc	ASB6
miR-4508-z	ENSBGRT00000034722	854	873	-23.06	tGCCCCGACACCTCCCaact	gCGGGGCTG-GGCGCGcgcc	-
miR-4508-z	ENSBGRT00000034738	820	838	-20.38	gGCCCCGAagaacgtatac	gCGGGGCTgggcgcgcgcc	CCM2
miR-4508-z	ENSBGRT00000034817	982	999	-34.98	cGCCCCGACC-GTGCagga	gCGGGGCTGGGCGCGcgcc	-
miR-4508-z	ENSBGRT00000034831	820	838	-20.38	gGCCCCGAagaacgtatac	gCGGGGCTgggcgcgcgcc	CCM2
miR-4508-z	ENSBGRT00000034832	585	603	-25.36	tGCCCCGACGGGTCTGggg	gCGGGGCTGGGCGCGCgcc	ASB6
miR-4508-z	ENSBGRT00000034907	84	102	-27.19	cGCCCCGAACCGAGGGaac	gCGGGGCTGGGCGCGCgcc	BGN
miR-4508-z	ENSBGRT00000034915	820	838	-20.38	gGCCCCGAagaacgtatac	gCGGGGCTgggcgcgcgcc	CCM2
miR-4508-z	ENSBGRT00000034979	626	644	-28.91	aGCCCCGACCGGacaggcg	gCGGGGCTGGGCgcgcgcc	KREMEN1
miR-4508-z	ENSBGRT00000035034	820	838	-20.38	gGCCCCGAagaacgtatac	gCGGGGCTgggcgcgcgcc	CCM2
miR-4508-z	ENSBGRT00000035127	799	818	-20.36	aGCCCCGAACTCACCCcagt	gCGGGGCT-GGGCGCGcgcc	TBKBP1
miR-4508-z	ENSBGRT00000035138	2211	2229	-21.45	tGCCCCGAagacccaagac	gCGGGGCTgggcgcgcgcc	ADGRA2
miR-4508-z	ENSBGRT00000035150	801	819	-24.54	tGCCCCGAACCGAACCCga	gCGGGGCTGGGCGCGCGcc	KREMEN1
miR-4508-z	ENSBGRT00000035153	820	838	-20.38	gGCCCCGAagaacgtatac	gCGGGGCTgggcgcgcgcc	CCM2
miR-4508-z	ENSBGRT00000035259	820	838	-20.38	gGCCCCGAagaacgtatac	gCGGGGCTgggcgcgcgcc	CCM2
miR-4508-z	ENSBGRT00000035303	2211	2229	-21.45	tGCCCCGAagacccaagac	gCGGGGCTgggcgcgcgcc	ADGRA2
miR-4508-z	ENSBGRT00000035412	2211	2229	-21.45	tGCCCCGAagacccaagac	gCGGGGCTgggcgcgcgcc	ADGRA2
miR-4508-z	ENSBGRT00000035419	1310	1328	-20.42	tGCCCCGAaggtcagactt	gCGGGGCTgggcgcgcgcc	PDZD8
miR-4508-z	ENSBGRT00000035432	1701	1719	-25.67	gGCCCCGAGGCGGGCaaca	gCGGGGCTGGGCGCGcgcc	-
miR-4508-z	ENSBGRT00000035446	77	94	-34.35	cGCCCCGACCC-CGCCCcg	gCGGGGCTGGGCGCGCGcc	CCDC61
miR-4508-z	ENSBGRT00000035506	900	918	-19.88	gGCCCCGATACtttttcct	gCGGGGCTGGGcgcgcgcc	FOXI1
miR-4508-z	ENSBGRT00000035527	77	94	-34.35	cGCCCCGACCC-CGCCCcg	gCGGGGCTGGGCGCGCGcc	CCDC61
miR-4508-z	ENSBGRT00000035546	135	153	-22.87	tGCCCCGACgacacccctg	gCGGGGCTGggcgcgcgcc	CASKIN2
miR-4508-z	ENSBGRT00000035551	2211	2229	-21.45	tGCCCCGAagacccaagac	gCGGGGCTgggcgcgcgcc	ADGRA2
miR-4508-z	ENSBGRT00000035566	606	626	-24.13	gGCCCCGAGGTCCTTGgacgt	gCGGGGCT--GGGCGCgcgcc	ARMC5
miR-4508-z	ENSBGRT00000035675	194	212	-22.87	tGCCCCGACgacacccctg	gCGGGGCTGggcgcgcgcc	CASKIN2
miR-4508-z	ENSBGRT00000035707	2211	2229	-21.45	tGCCCCGAagacccaagac	gCGGGGCTgggcgcgcgcc	ADGRA2
miR-4508-z	ENSBGRT00000035710	274	292	-20.42	tGCCCCGAagacatagaat	gCGGGGCTgggcgcgcgcc	SLC5A1
miR-4508-z	ENSBGRT00000035767	1571	1589	-21.93	gGCCCCGAaggaccctcca	gCGGGGCTgggcgcgcgcc	-
miR-4508-z	ENSBGRT00000035877	274	292	-20.42	tGCCCCGAagacatagaat	gCGGGGCTgggcgcgcgcc	SLC5A1
miR-4508-z	ENSBGRT00000035887	2211	2229	-21.45	tGCCCCGAagacccaagac	gCGGGGCTgggcgcgcgcc	ADGRA2
miR-4508-z	ENSBGRT00000035982	1890	1908	-21.45	tGCCCCGAagacccaagac	gCGGGGCTgggcgcgcgcc	ADGRA2
miR-4508-z	ENSBGRT00000036035	274	292	-20.42	tGCCCCGAagacatagaat	gCGGGGCTgggcgcgcgcc	SLC5A1
miR-4508-z	ENSBGRT00000036131	274	292	-20.42	tGCCCCGAagacatagaat	gCGGGGCTgggcgcgcgcc	SLC5A1
miR-4508-z	ENSBGRT00000036218	3137	3155	-22.22	gGCCCCGACggacagggtg	gCGGGGCTGggcgcgcgcc	SLC6A6
miR-4508-z	ENSBGRT00000036223	74	92	-20.47	aGCCCCGATaaaaaagtcg	gCGGGGCTGggcgcgcgcc	THEMIS
miR-4508-z	ENSBGRT00000036234	274	292	-20.42	tGCCCCGAagacatagaat	gCGGGGCTgggcgcgcgcc	SLC5A1
miR-4508-z	ENSBGRT00000036250	689	707	-22.67	gGCCCCGAGAGGGGCtggt	gCGGGGCTGGGCGCGcgcc	OTULIN
miR-4508-z	ENSBGRT00000036259	4452	4470	-26.26	aGCCCCGACCGGacaggtc	gCGGGGCTGGGCgcgcgcc	TMC4
miR-4508-z	ENSBGRT00000036317	1301	1321	-28.12	gGCCCCGAGATCGGCTCGggc	gCGGGGCT--GGGCGCGCgcc	-
miR-4508-z	ENSBGRT00000036372	193	211	-29.03	cGCCCCGATCCCCGgttct	gCGGGGCTGGGCGCgcgcc	BCAT2
miR-4508-z	ENSBGRT00000036404	2968	2986	-26.26	aGCCCCGACCGGacaggtc	gCGGGGCTGGGCgcgcgcc	LENG1
miR-4508-z	ENSBGRT00000036465	193	211	-29.03	cGCCCCGATCCCCGgttct	gCGGGGCTGGGCGCgcgcc	BCAT2
miR-4508-z	ENSBGRT00000036489	3137	3155	-22.22	gGCCCCGACggacagggtg	gCGGGGCTGggcgcgcgcc	SLC6A6
miR-4508-z	ENSBGRT00000036576	193	211	-29.03	cGCCCCGATCCCCGgttct	gCGGGGCTGGGCGCgcgcc	BCAT2
miR-4508-z	ENSBGRT00000036633	193	211	-29.03	cGCCCCGATCCCCGgttct	gCGGGGCTGGGCGCgcgcc	BCAT2
miR-4508-z	ENSBGRT00000036634	3137	3155	-22.22	gGCCCCGACggacagggtg	gCGGGGCTGggcgcgcgcc	SLC6A6
miR-4508-z	ENSBGRT00000036648	188	206	-20.53	tGCCCCGATaaatgtcccc	gCGGGGCTGggcgcgcgcc	PCIF1
miR-4508-z	ENSBGRT00000036693	248	266	-26.55	gGCCCCGAGTCGTGTcacc	gCGGGGCTGGGCGCGcgcc	-
miR-4508-z	ENSBGRT00000036694	71	89	-26.63	cGCCCCGACggttccggtc	gCGGGGCTGggcgcgcgcc	CNOT3
miR-4508-z	ENSBGRT00000036784	248	266	-26.55	gGCCCCGAGTCGTGTcacc	gCGGGGCTGGGCGCGcgcc	-
miR-4508-z	ENSBGRT00000036827	3137	3155	-22.22	gGCCCCGACggacagggtg	gCGGGGCTGggcgcgcgcc	SLC6A6
miR-4508-z	ENSBGRT00000036977	376	394	-21.71	gGCCCCGACTgttcatttg	gCGGGGCTGGgcgcgcgcc	PKNOX1
miR-4508-z	ENSBGRT00000037123	325	343	-24.48	cGCCCCGAACTataggtgt	gCGGGGCTGGGcgcgcgcc	KAT6B
miR-4508-z	ENSBGRT00000037206	325	343	-24.48	cGCCCCGAACTataggtgt	gCGGGGCTGGGcgcgcgcc	KAT6B
miR-4508-z	ENSBGRT00000037308	763	781	-20.37	aGCCCCGAgtaggtcttct	gCGGGGCTgggcgcgcgcc	CDK14
miR-4508-z	ENSBGRT00000037364	508	526	-22.25	gGCCCCGAGCgagaggtcc	gCGGGGCTGGgcgcgcgcc	MAP3K4
miR-4508-z	ENSBGRT00000037389	1667	1687	-26.79	aGCCCCGAACCGGTCACGCcg	gCGGGGCTGGGC--GCGCGcc	ITGAD
miR-4508-z	ENSBGRT00000037434	911	929	-20.37	aGCCCCGAgtaggtcttct	gCGGGGCTgggcgcgcgcc	CDK14
miR-4508-z	ENSBGRT00000037436	878	896	-20.37	aGCCCCGAggaaacgacat	gCGGGGCTgggcgcgcgcc	VRK3
miR-4508-z	ENSBGRT00000037494	878	896	-20.37	aGCCCCGAggaaacgacat	gCGGGGCTgggcgcgcgcc	VRK3
miR-4508-z	ENSBGRT00000037601	911	929	-20.37	aGCCCCGAgtaggtcttct	gCGGGGCTgggcgcgcgcc	CDK14
miR-4508-z	ENSBGRT00000037614	878	896	-20.37	aGCCCCGAggaaacgacat	gCGGGGCTgggcgcgcgcc	VRK3
miR-4508-z	ENSBGRT00000037626	1259	1278	-31.23	cGCCCCGACGGGGCTCGggc	gCGGGGCTGGGC-GCGCgcc	ILRUN
miR-4508-z	ENSBGRT00000037666	911	929	-20.37	aGCCCCGAgtaggtcttct	gCGGGGCTgggcgcgcgcc	CDK14
miR-4508-z	ENSBGRT00000037670	1259	1278	-31.23	cGCCCCGACGGGGCTCGggc	gCGGGGCTGGGC-GCGCgcc	ILRUN
miR-4508-z	ENSBGRT00000037748	911	929	-20.37	aGCCCCGAgtaggtcttct	gCGGGGCTgggcgcgcgcc	CDK14
miR-4508-z	ENSBGRT00000037768	699	718	-25.16	gGCCCCGACGTCGgaagggc	gCGGGGCTG-GGCgcgcgcc	ITPK1
miR-4508-z	ENSBGRT00000037812	699	718	-25.16	gGCCCCGACGTCGgaagggc	gCGGGGCTG-GGCgcgcgcc	ITPK1
miR-4508-z	ENSBGRT00000037833	937	955	-23.28	aGCCCCGATCAGAAGGCcc	gCGGGGCTGGGCGCGCGcc	CPLX1
miR-4508-z	ENSBGRT00000037848	55	75	-31.51	cGCCCCGACGGCCGTCCcggc	gCGGGGCTG--GGCGCGcgcc	-
miR-4508-z	ENSBGRT00000037873	911	929	-20.37	aGCCCCGAgtaggtcttct	gCGGGGCTgggcgcgcgcc	CDK14
miR-4508-z	ENSBGRT00000037880	699	718	-25.16	gGCCCCGACGTCGgaagggc	gCGGGGCTG-GGCgcgcgcc	ITPK1
miR-4508-z	ENSBGRT00000037922	55	75	-31.51	cGCCCCGACGGCCGTCCcggc	gCGGGGCTG--GGCGCGcgcc	-
miR-4508-z	ENSBGRT00000037944	131	149	-40.02	cGCCCCGACCCGCGAGgtc	gCGGGGCTGGGCGCGCgcc	SDC1
miR-4508-z	ENSBGRT00000038004	619	640	-26.56	tGCCCCGACTTCGACCTCGCct	gCGGGGCTGG-GC--GCGCGcc	DMWD
miR-4508-z	ENSBGRT00000038050	867	885	-31.39	cGCCCCGACACGGGTGgcg	gCGGGGCTGGGCGCGCgcc	EVL
miR-4508-z	ENSBGRT00000038082	867	885	-31.39	cGCCCCGACACGGGTGgcg	gCGGGGCTGGGCGCGCgcc	EVL
miR-4508-z	ENSBGRT00000038109	878	896	-20.37	aGCCCCGAggaaacgacat	gCGGGGCTgggcgcgcgcc	VRK3
miR-4508-z	ENSBGRT00000038117	716	734	-23.02	tGCCCCGAGTTTCCTGggt	gCGGGGCTGGGCGCGCgcc	-
miR-4508-z	ENSBGRT00000038126	619	640	-26.56	tGCCCCGACTTCGACCTCGCct	gCGGGGCTGG-GC--GCGCGcc	DMWD
miR-4508-z	ENSBGRT00000038161	673	692	-24.32	tGCCCCGACCACCCACCCct	gCGGGGCTGG-GCGCGCGcc	AKT2
miR-4508-z	ENSBGRT00000038201	673	692	-24.32	tGCCCCGACCACCCACCCct	gCGGGGCTGG-GCGCGCGcc	AKT2
miR-4508-z	ENSBGRT00000038282	784	803	-26.49	tGCCCCGACACCGgtcaact	gCGGGGCTG-GGCgcgcgcc	SLC49A3
miR-4508-z	ENSBGRT00000038287	201	219	-22.57	cGCCCCGAACTTCattgtc	gCGGGGCTGGGCGcgcgcc	-
miR-4508-z	ENSBGRT00000038326	867	885	-31.39	cGCCCCGACACGGGTGgcg	gCGGGGCTGGGCGCGCgcc	EVL
miR-4508-z	ENSBGRT00000038332	784	803	-26.49	tGCCCCGACACCGgtcaact	gCGGGGCTG-GGCgcgcgcc	SLC49A3
miR-4508-z	ENSBGRT00000038504	867	885	-31.39	cGCCCCGACACGGGTGgcg	gCGGGGCTGGGCGCGCgcc	EVL
miR-4508-z	ENSBGRT00000038529	417	435	-24.04	cGCCCCGAggggtagtcct	gCGGGGCTgggcgcgcgcc	PLG
miR-4508-z	ENSBGRT00000038568	39	57	-23.51	gGCCCCGAGCCCTGAGTtg	gCGGGGCTGGGCGCGCGcc	DHX38
miR-4508-z	ENSBGRT00000038581	867	885	-31.39	cGCCCCGACACGGGTGgcg	gCGGGGCTGGGCGCGCgcc	EVL
miR-4508-z	ENSBGRT00000038646	3220	3238	-22.58	cGCCCCGAgggagacataa	gCGGGGCTgggcgcgcgcc	GRK5
miR-4508-z	ENSBGRT00000038724	39	57	-23.51	gGCCCCGAGCCCTGAGTtg	gCGGGGCTGGGCGCGCGcc	DHX38
miR-4508-z	ENSBGRT00000038752	3220	3238	-22.58	cGCCCCGAgggagacataa	gCGGGGCTgggcgcgcgcc	GRK5
miR-4508-z	ENSBGRT00000038757	867	885	-31.39	cGCCCCGACACGGGTGgcg	gCGGGGCTGGGCGCGCgcc	EVL
miR-4508-z	ENSBGRT00000038839	2785	2803	-23.77	gGCCCCGAGGGGCGgagag	gCGGGGCTGGGCGCgcgcc	GTF2IRD1
miR-4508-z	ENSBGRT00000038854	1667	1687	-26.79	aGCCCCGAACCGGTCACGCcg	gCGGGGCTGGGC--GCGCGcc	ITGAD
miR-4508-z	ENSBGRT00000038876	3300	3318	-22.58	cGCCCCGAgggagacataa	gCGGGGCTgggcgcgcgcc	GRK5
miR-4508-z	ENSBGRT00000038946	39	57	-23.51	gGCCCCGAGCCCTGAGTtg	gCGGGGCTGGGCGCGCGcc	DHX38
miR-4508-z	ENSBGRT00000038998	2785	2803	-23.77	gGCCCCGAGGGGCGgagag	gCGGGGCTGGGCGCgcgcc	GTF2IRD1
miR-4508-z	ENSBGRT00000039046	3220	3238	-22.58	cGCCCCGAgggagacataa	gCGGGGCTgggcgcgcgcc	GRK5
miR-4508-z	ENSBGRT00000039123	39	57	-23.51	gGCCCCGAGCCCTGAGTtg	gCGGGGCTGGGCGCGCGcc	DHX38
miR-4508-z	ENSBGRT00000039250	6	24	-21.04	tGCCCCGAggggtttggtc	gCGGGGCTgggcgcgcgcc	PGRMC1
miR-4508-z	ENSBGRT00000039273	39	57	-23.51	gGCCCCGAGCCCTGAGTtg	gCGGGGCTGGGCGCGCGcc	DHX38
miR-4508-z	ENSBGRT00000039295	191	209	-24	cGCCCCGAGACGTcagacc	gCGGGGCTGGGCGcgcgcc	ISL2
miR-4508-z	ENSBGRT00000039365	117	136	-28.46	cGCCCCGACCACCCGAGacc	gCGGGGCTGG-GCGCGCgcc	LIG3
miR-4508-z	ENSBGRT00000039444	1161	1179	-22.22	gGCCCCGACgggatcctct	gCGGGGCTGggcgcgcgcc	PDXK
miR-4508-z	ENSBGRT00000039527	1753	1771	-36.24	tGCCCCGACCCGCACagga	gCGGGGCTGGGCGCGcgcc	FOXK1
miR-4508-z	ENSBGRT00000039564	1753	1771	-36.24	tGCCCCGACCCGCACagga	gCGGGGCTGGGCGCGcgcc	FOXK1
miR-4508-z	ENSBGRT00000039881	160	178	-32.53	gGCCCCGATTCTCGCGCcc	gCGGGGCTGGGCGCGCGcc	PTOV1
miR-4508-z	ENSBGRT00000039944	566	584	-23.93	cGCCCCGAagagggtcgac	gCGGGGCTgggcgcgcgcc	-
miR-4508-z	ENSBGRT00000039994	76	94	-24.45	aGCCCCGACCaccatatag	gCGGGGCTGGgcgcgcgcc	FNDC8
miR-4508-z	ENSBGRT00000040063	483	501	-23.21	tGCCCCGAGAAGTGTcagg	gCGGGGCTGGGCGCGcgcc	-
miR-4508-z	ENSBGRT00000040112	151	170	-31.02	cGCCCCGATGCCGCCCCCgc	gCGGGGCTG-GGCGCGCGcc	CACNG7
miR-4508-z	ENSBGRT00000040217	487	505	-21.4	aGCCCCGAgactgtagaaa	gCGGGGCTgggcgcgcgcc	CACNG3
miR-4508-z	ENSBGRT00000040243	92	110	-25.52	cGCCCCGACgacgggactc	gCGGGGCTGggcgcgcgcc	COMT
miR-4508-z	ENSBGRT00000040252	487	505	-21.4	aGCCCCGAgactgtagaaa	gCGGGGCTgggcgcgcgcc	CACNG3
miR-4508-z	ENSBGRT00000040274	487	505	-21.4	aGCCCCGAgactgtagaaa	gCGGGGCTgggcgcgcgcc	CACNG3
miR-4508-z	ENSBGRT00000040289	92	110	-25.52	cGCCCCGACgacgggactc	gCGGGGCTGggcgcgcgcc	COMT
miR-4508-z	ENSBGRT00000040304	487	505	-21.4	aGCCCCGAgactgtagaaa	gCGGGGCTgggcgcgcgcc	CACNG3
miR-4508-z	ENSBGRT00000040496	686	704	-20.35	gGCCCCGAagaattgagct	gCGGGGCTgggcgcgcgcc	ITGA11
miR-4508-z	ENSBGRT00000040588	686	704	-20.35	gGCCCCGAagaattgagct	gCGGGGCTgggcgcgcgcc	ITGA11
miR-4508-z	ENSBGRT00000040697	585	603	-22.23	gGCCCCGACagagagagag	gCGGGGCTGggcgcgcgcc	DLK1
miR-4508-z	ENSBGRT00000040737	585	603	-22.23	gGCCCCGACagagagagag	gCGGGGCTGggcgcgcgcc	DLK1
miR-4508-z	ENSBGRT00000040749	507	525	-32.67	gGCCCCGACACGGGCGCtc	gCGGGGCTGGGCGCGCGcc	ITPR3
miR-4508-z	ENSBGRT00000040785	375	394	-26.04	aGCCCCGAGCTCGTcaggac	gCGGGGCT-GGGCGcgcgcc	TRAF3IP1
miR-4508-z	ENSBGRT00000040823	585	603	-22.23	gGCCCCGACagagagagag	gCGGGGCTGggcgcgcgcc	DLK1
miR-4508-z	ENSBGRT00000040869	375	394	-26.04	aGCCCCGAGCTCGTcaggac	gCGGGGCT-GGGCGcgcgcc	TRAF3IP1
miR-4508-z	ENSBGRT00000040981	34	52	-23.04	cGCCCCGAggcagggaggc	gCGGGGCTgggcgcgcgcc	-
miR-4508-z	ENSBGRT00000040983	375	394	-26.04	aGCCCCGAGCTCGTcaggac	gCGGGGCT-GGGCGcgcgcc	TRAF3IP1
miR-4508-z	ENSBGRT00000041152	375	394	-26.04	aGCCCCGAGCTCGTcaggac	gCGGGGCT-GGGCGcgcgcc	TRAF3IP1
miR-4508-z	ENSBGRT00000041294	339	357	-25.02	cGCCCCGACGCaaacctcc	gCGGGGCTGGGcgcgcgcc	HLA-DOB
miR-4508-z	ENSBGRT00000041488	810	828	-24.51	cGCCCCGACTGACACACta	gCGGGGCTGGGCGCGCGcc	CTIF
miR-4508-z	ENSBGRT00000041508	1135	1154	-29.35	cGCCCCGATACTACGCGacc	gCGGGGCTG-GGCGCGCgcc	SDK1
miR-4508-z	ENSBGRT00000041589	810	828	-24.51	cGCCCCGACTGACACACta	gCGGGGCTGGGCGCGCGcc	CTIF
miR-4508-z	ENSBGRT00000041605	23	41	-22.47	tGCCCCGATACCTGTcacc	gCGGGGCTGGGCGCGcgcc	LDB2
miR-4508-z	ENSBGRT00000041623	692	710	-22.48	gGCCCCGAggtggaggtgg	gCGGGGCTgggcgcgcgcc	ARNT2
miR-4508-z	ENSBGRT00000041630	597	616	-30.12	cGCCCCGAATATCGGTGCac	gCGGGGCTGGGCGC-GCGcc	-
miR-4508-z	ENSBGRT00000041659	1135	1154	-29.35	cGCCCCGATACTACGCGacc	gCGGGGCTG-GGCGCGCgcc	SDK1
miR-4508-z	ENSBGRT00000041734	692	710	-22.48	gGCCCCGAggtggaggtgg	gCGGGGCTgggcgcgcgcc	ARNT2
miR-4508-z	ENSBGRT00000041838	692	710	-22.48	gGCCCCGAggtggaggtgg	gCGGGGCTgggcgcgcgcc	ARNT2
miR-4508-z	ENSBGRT00000041849	532	550	-29.11	cGCCCCGACCCTCcaccct	gCGGGGCTGGGCGcgcgcc	AIRE
miR-4508-z	ENSBGRT00000041891	418	436	-22.49	gGCCCCGACTCCCctcccg	gCGGGGCTGGGCGcgcgcc	SBK3
miR-4508-z	ENSBGRT00000041929	532	550	-29.11	cGCCCCGACCCTCcaccct	gCGGGGCTGGGCGcgcgcc	AIRE
miR-4508-z	ENSBGRT00000041964	795	814	-25.53	tGCCCCGACCACGAGactcc	gCGGGGCTGG-GCGCgcgcc	CFAP100
miR-4508-z	ENSBGRT00000041973	692	710	-22.48	gGCCCCGAggtggaggtgg	gCGGGGCTgggcgcgcgcc	ARNT2
miR-4508-z	ENSBGRT00000042019	543	561	-25.02	cGCCCCGACgactctttga	gCGGGGCTGggcgcgcgcc	-
miR-4508-z	ENSBGRT00000042116	692	710	-22.48	gGCCCCGAggtggaggtgg	gCGGGGCTgggcgcgcgcc	ARNT2
miR-4508-z	ENSBGRT00000042210	692	710	-22.48	gGCCCCGAggtggaggtgg	gCGGGGCTgggcgcgcgcc	ARNT2
miR-4508-z	ENSBGRT00000042213	2941	2960	-34.74	cGCCCCGACCCCCCGTGaag	gCGGGGCTGGGCG-CGCgcc	CARD11
miR-4508-z	ENSBGRT00000042295	692	710	-22.48	gGCCCCGAggtggaggtgg	gCGGGGCTgggcgcgcgcc	ARNT2
miR-4508-z	ENSBGRT00000042347	629	651	-25.65	cGCCCCGAAGGTCCCCCGTCCcc	gCGGGGCT----GGGCGCGCGcc	GGT5
miR-4508-z	ENSBGRT00000042390	131	149	-25.02	cGCCCCGACgatcttctgt	gCGGGGCTGggcgcgcgcc	RAF1
miR-4508-z	ENSBGRT00000042392	427	444	-31.55	gGCCCCGACCCTCG-GCcc	gCGGGGCTGGGCGCGCGcc	SCN2B
miR-4508-z	ENSBGRT00000042429	131	149	-25.02	cGCCCCGACgatcttctgt	gCGGGGCTGggcgcgcgcc	RAF1
miR-4508-z	ENSBGRT00000042477	150	167	-30.11	tGCCCCGACCC-CGAGTct	gCGGGGCTGGGCGCGCGcc	NSDHL
miR-4508-z	ENSBGRT00000042517	150	167	-30.11	tGCCCCGACCC-CGAGTct	gCGGGGCTGGGCGCGCGcc	NSDHL
miR-4508-z	ENSBGRT00000042536	154	172	-25.02	cGCCCCGACgatcttctgt	gCGGGGCTGggcgcgcgcc	RAF1
miR-4508-z	ENSBGRT00000042566	150	167	-30.11	tGCCCCGACCC-CGAGTct	gCGGGGCTGGGCGCGCGcc	NSDHL
miR-4508-z	ENSBGRT00000042654	307	324	-27.15	aGCCCCGACC-GTTCGTca	gCGGGGCTGGGCGCGCGcc	EXOC1
miR-4508-z	ENSBGRT00000042874	238	257	-32.53	aGCCCCGACCCAGCCCaggg	gCGGGGCTGGG-CGCGcgcc	GUCD1
miR-4508-z	ENSBGRT00000042904	415	433	-24.31	gGCCCCGAGTCCCGacccg	gCGGGGCTGGGCGCgcgcc	RFX1
miR-4508-z	ENSBGRT00000042951	238	257	-32.53	aGCCCCGACCCAGCCCaggg	gCGGGGCTGGG-CGCGcgcc	GUCD1
miR-4508-z	ENSBGRT00000043130	23	41	-25	aGCCCCGACACcaggtcga	gCGGGGCTGGGcgcgcgcc	PHB
miR-4508-z	ENSBGRT00000043166	23	41	-25	aGCCCCGACACcaggtcga	gCGGGGCTGGGcgcgcgcc	PHB
miR-4508-z	ENSBGRT00000043255	23	41	-25	aGCCCCGACACcaggtcga	gCGGGGCTGGGcgcgcgcc	PHB
miR-4508-z	ENSBGRT00000043371	1388	1406	-22.65	gGCCCCGACAGGCCCTCct	gCGGGGCTGGGCGCGCGcc	PSMB1
miR-4508-z	ENSBGRT00000043382	972	991	-27.19	cGCCCCGACGACGCCCTCtc	gCGGGGCTGG-GCGCGCGcc	TTYH3
miR-4508-z	ENSBGRT00000043393	6	24	-22.76	gGCCCCGACTCctcccatt	gCGGGGCTGGGcgcgcgcc	TCF7L2
miR-4508-z	ENSBGRT00000043416	1388	1406	-22.65	gGCCCCGACAGGCCCTCct	gCGGGGCTGGGCGCGCGcc	PSMB1
miR-4508-z	ENSBGRT00000043450	972	991	-27.19	cGCCCCGACGACGCCCTCtc	gCGGGGCTGG-GCGCGCGcc	TTYH3
miR-4508-z	ENSBGRT00000043467	110	128	-23.44	tGCCCCGACACcaaacccc	gCGGGGCTGGGcgcgcgcc	NGFR
miR-4508-z	ENSBGRT00000043485	425	443	-22.22	gGCCCCGACgtcaatttct	gCGGGGCTGggcgcgcgcc	MOCS1
miR-4508-z	ENSBGRT00000043541	972	991	-27.19	cGCCCCGACGACGCCCTCtc	gCGGGGCTGG-GCGCGCGcc	TTYH3
miR-4508-z	ENSBGRT00000043662	6	24	-22.76	gGCCCCGACTCctcccatt	gCGGGGCTGGGcgcgcgcc	TCF7L2
miR-4508-z	ENSBGRT00000043692	142	160	-20.36	aGCCCCGAagtaaggtccc	gCGGGGCTgggcgcgcgcc	IFTAP
miR-4508-z	ENSBGRT00000043717	891	909	-20.36	aGCCCCGAagggagaacag	gCGGGGCTgggcgcgcgcc	PRKACA
miR-4508-z	ENSBGRT00000043722	6	24	-22.76	gGCCCCGACTCctcccatt	gCGGGGCTGGGcgcgcgcc	TCF7L2
miR-4508-z	ENSBGRT00000043749	142	160	-20.36	aGCCCCGAagtaaggtccc	gCGGGGCTgggcgcgcgcc	IFTAP
miR-4508-z	ENSBGRT00000043770	891	909	-20.36	aGCCCCGAagggagaacag	gCGGGGCTgggcgcgcgcc	PRKACA
miR-4508-z	ENSBGRT00000043772	6	24	-22.76	gGCCCCGACTCctcccatt	gCGGGGCTGGGcgcgcgcc	TCF7L2
miR-4508-z	ENSBGRT00000043784	73	91	-29.3	cGCCCCGACCCACCCttcc	gCGGGGCTGGGCGCGcgcc	ALDH3A1
miR-4508-z	ENSBGRT00000043850	73	91	-29.3	cGCCCCGACCCACCCttcc	gCGGGGCTGGGCGCGcgcc	ALDH3A1
miR-4508-z	ENSBGRT00000043869	6	24	-22.76	gGCCCCGACTCctcccatt	gCGGGGCTGGGcgcgcgcc	TCF7L2
miR-4508-z	ENSBGRT00000043872	1189	1207	-25.32	cGCCCCGAagacgtcccga	gCGGGGCTgggcgcgcgcc	SLC38A3
miR-4508-z	ENSBGRT00000043954	460	478	-22.76	gGCCCCGACTCctcccatt	gCGGGGCTGGGcgcgcgcc	TCF7L2
miR-4508-z	ENSBGRT00000044013	331	348	-38.4	cGCCCCGACCCG-GCGTct	gCGGGGCTGGGCGCGCGcc	-
miR-4508-z	ENSBGRT00000044059	350	368	-22.76	gGCCCCGACTCctcccatt	gCGGGGCTGGGcgcgcgcc	TCF7L2
miR-4508-z	ENSBGRT00000044111	350	368	-22.76	gGCCCCGACTCctcccatt	gCGGGGCTGGGcgcgcgcc	TCF7L2
miR-4508-z	ENSBGRT00000044246	959	977	-24.55	cGCCCCGATgtagttagga	gCGGGGCTGggcgcgcgcc	HABP2
miR-4508-z	ENSBGRT00000044503	50	68	-25.02	cGCCCCGACgaggaccgtc	gCGGGGCTGggcgcgcgcc	JAM3
miR-4508-z	ENSBGRT00000044562	50	68	-25.02	cGCCCCGACgaggaccgtc	gCGGGGCTGggcgcgcgcc	JAM3
miR-4508-z	ENSBGRT00000044791	123	144	-27.03	cGCCCCGAGGACCGGCCCACcg	gCGGGGCT---GGGCGCGCGcc	EXOC7
miR-4508-z	ENSBGRT00000044861	1824	1843	-32.09	cGCCCCGACCCCTATCGCct	gCGGGGCTGGGCGC-GCGcc	KIF21B
miR-4508-z	ENSBGRT00000044911	1824	1843	-32.09	cGCCCCGACCCCTATCGCct	gCGGGGCTGGGCGC-GCGcc	KIF21B
miR-4508-z	ENSBGRT00000044919	609	627	-21.1	gGCCCCGAggacggcccat	gCGGGGCTgggcgcgcgcc	ATP6AP1
miR-4508-z	ENSBGRT00000044928	123	144	-27.03	cGCCCCGAGGACCGGCCCACcg	gCGGGGCT---GGGCGCGCGcc	EXOC7
miR-4508-z	ENSBGRT00000045036	1248	1266	-25.71	cGCCCCGAgggtgttcccc	gCGGGGCTgggcgcgcgcc	-
miR-4508-z	ENSBGRT00000045046	1248	1266	-25.71	cGCCCCGAgggtgttcccc	gCGGGGCTgggcgcgcgcc	-
miR-4508-z	ENSBGRT00000045048	123	144	-27.03	cGCCCCGAGGACCGGCCCACcg	gCGGGGCT---GGGCGCGCGcc	EXOC7
miR-4508-z	ENSBGRT00000045057	1248	1266	-25.71	cGCCCCGAgggtgttcccc	gCGGGGCTgggcgcgcgcc	-
miR-4508-z	ENSBGRT00000045069	136	153	-35.18	cGCCCCGACCC-CGTGagt	gCGGGGCTGGGCGCGCgcc	GNAZ
miR-4508-z	ENSBGRT00000045074	1248	1266	-25.71	cGCCCCGAgggtgttcccc	gCGGGGCTgggcgcgcgcc	-
miR-4508-z	ENSBGRT00000045112	1248	1266	-25.71	cGCCCCGAgggtgttcccc	gCGGGGCTgggcgcgcgcc	-
miR-4508-z	ENSBGRT00000045140	123	144	-27.03	cGCCCCGAGGACCGGCCCACcg	gCGGGGCT---GGGCGCGCGcc	EXOC7
miR-4508-z	ENSBGRT00000045150	158	176	-26.64	gGCCCCGACGGGCACCCgg	gCGGGGCTGGGCGCGCGcc	PES1
miR-4508-z	ENSBGRT00000045233	158	176	-26.64	gGCCCCGACGGGCACCCgg	gCGGGGCTGGGCGCGCGcc	PES1
miR-4508-z	ENSBGRT00000045236	1248	1266	-25.71	cGCCCCGAgggtgttcccc	gCGGGGCTgggcgcgcgcc	-
miR-4508-z	ENSBGRT00000045267	1248	1266	-25.71	cGCCCCGAgggtgttcccc	gCGGGGCTgggcgcgcgcc	-
miR-4508-z	ENSBGRT00000045281	846	864	-29.63	cGCCCCGATCCTGGCttag	gCGGGGCTGGGCGCGcgcc	SDR42E2
miR-4508-z	ENSBGRT00000045356	135	155	-29.55	cGCCCCGAGGCCCCTGCcgaa	gCGGGGCT--GGGCGCGcgcc	-
miR-4508-z	ENSBGRT00000045396	779	799	-29.55	cGCCCCGAGGCCCCTGCcgaa	gCGGGGCT--GGGCGCGcgcc	-
miR-4508-z	ENSBGRT00000045529	541	559	-25.45	tGCCCCGACAGGGGGGagg	gCGGGGCTGGGCGCGCgcc	TCN2
miR-4508-z	ENSBGRT00000045552	139	157	-23.92	gGCCCCGATCCCAGTCCcg	gCGGGGCTGGGCGCGCGcc	UNC119
miR-4508-z	ENSBGRT00000045563	541	559	-25.45	tGCCCCGACAGGGGGGagg	gCGGGGCTGGGCGCGCgcc	TCN2
miR-4508-z	ENSBGRT00000045703	753	771	-37.76	cGCCCCGACCCCCGTGgtc	gCGGGGCTGGGCGCGCgcc	-
miR-4508-z	ENSBGRT00000045728	753	771	-37.76	cGCCCCGACCCCCGTGgtc	gCGGGGCTGGGCGCGCgcc	-
miR-4508-z	ENSBGRT00000045747	753	771	-37.76	cGCCCCGACCCCCGTGgtc	gCGGGGCTGGGCGCGCgcc	-
miR-4508-z	ENSBGRT00000045933	190	209	-34.6	gGCCCCGAACCGGTGCGTga	gCGGGGCTGGGC-GCGCGcc	QSOX2
miR-4508-z	ENSBGRT00000045975	190	209	-34.6	gGCCCCGAACCGGTGCGTga	gCGGGGCTGGGC-GCGCGcc	QSOX2
miR-4508-z	ENSBGRT00000046069	36	54	-26.98	cGCCCCGAATCTCGCtagg	gCGGGGCTGGGCGCGcgcc	C15orf39
miR-4508-z	ENSBGRT00000046083	36	54	-26.98	cGCCCCGAATCTCGCtagg	gCGGGGCTGGGCGCGcgcc	C15orf39
miR-4508-z	ENSBGRT00000046085	140	159	-27.71	cGCCCCGAACACCTCCGCcg	gCGGGGCTGG-GCGCGCGcc	TMEM130
miR-4508-z	ENSBGRT00000046119	129	147	-19.78	gGCCCCGAggagattcaag	gCGGGGCTgggcgcgcgcc	CEP164
miR-4508-z	ENSBGRT00000046127	709	728	-27.71	cGCCCCGAACACCTCCGCcg	gCGGGGCTGG-GCGCGCGcc	TMEM130
miR-4508-z	ENSBGRT00000046149	140	159	-27.71	cGCCCCGAACACCTCCGCcg	gCGGGGCTGG-GCGCGCGcc	TMEM130
miR-4508-z	ENSBGRT00000046150	129	147	-19.78	gGCCCCGAggagattcaag	gCGGGGCTgggcgcgcgcc	CEP164
miR-4508-z	ENSBGRT00000046169	709	728	-27.71	cGCCCCGAACACCTCCGCcg	gCGGGGCTGG-GCGCGCGcc	TMEM130
miR-4508-z	ENSBGRT00000046224	423	442	-31.44	cGCCCCGAAGCGACGCACga	gCGGGGCTGGGC-GCGCGcc	NPTX2
miR-4508-z	ENSBGRT00000046246	423	442	-31.44	cGCCCCGAAGCGACGCACga	gCGGGGCTGGGC-GCGCGcc	NPTX2
miR-4508-z	ENSBGRT00000046340	129	147	-19.78	gGCCCCGAggagattcaag	gCGGGGCTgggcgcgcgcc	CEP164
miR-4508-z	ENSBGRT00000046357	2072	2090	-23.45	aGCCCCGACGTGTCCctct	gCGGGGCTGGGCGCGcgcc	PKP1
miR-4508-z	ENSBGRT00000046370	129	147	-19.78	gGCCCCGAggagattcaag	gCGGGGCTgggcgcgcgcc	CEP164
miR-4508-z	ENSBGRT00000046685	303	321	-22.58	cGCCCCGAgggtcctcagt	gCGGGGCTgggcgcgcgcc	-
miR-4508-z	ENSBGRT00000046697	554	572	-22.58	cGCCCCGAgggtcctcagt	gCGGGGCTgggcgcgcgcc	-
miR-4508-z	ENSBGRT00000046723	204	222	-30.13	aGCCCCGAGTCGTGCaacg	gCGGGGCTGGGCGCGcgcc	SNAPC4
miR-4508-z	ENSBGRT00000046781	88	106	-21.71	gGCCCCGACTTCCTTGatg	gCGGGGCTGGGCGCGCgcc	TAGLN
miR-4508-z	ENSBGRT00000046904	533	551	-23.01	gGCCCCGACgacagacggg	gCGGGGCTGggcgcgcgcc	FAAP100
miR-4508-z	ENSBGRT00000046963	1508	1526	-24.8	tGCCCCGAGACACGgagca	gCGGGGCTGGGCGCgcgcc	NPLOC4
miR-4508-z	ENSBGRT00000046969	991	1009	-30.71	cGCCCCGAATCGCGTCCag	gCGGGGCTGGGCGCGCGcc	NAPA
miR-4508-z	ENSBGRT00000046986	991	1009	-30.71	cGCCCCGAATCGCGTCCag	gCGGGGCTGGGCGCGCGcc	NAPA
miR-4508-z	ENSBGRT00000047008	862	880	-28.49	tGCCCCGACTCGTCTGacc	gCGGGGCTGGGCGCGCgcc	LMAN1L
miR-4508-z	ENSBGRT00000047035	526	545	-23.71	aGCCCCGACGTCCTCCGTcc	gCGGGGCTG-GGCGCGCGcc	NAPA
miR-4508-z	ENSBGRT00000047053	526	545	-23.71	aGCCCCGACGTCCTCCGTcc	gCGGGGCTG-GGCGCGCGcc	NAPA
miR-4508-z	ENSBGRT00000047063	23	41	-20.37	aGCCCCGAGGTACTCTCtt	gCGGGGCTGGGCGCGCGcc	SIDT2
miR-4508-z	ENSBGRT00000047082	583	601	-24.56	aGCCCCGACAGGTGaactg	gCGGGGCTGGGCGCgcgcc	CSK
miR-4508-z	ENSBGRT00000047102	23	41	-20.37	aGCCCCGAGGTACTCTCtt	gCGGGGCTGGGCGCGCGcc	SIDT2
miR-4508-z	ENSBGRT00000047142	1227	1245	-20.79	tGCCCCGAgtgaggacttc	gCGGGGCTgggcgcgcgcc	RUNX2
miR-4508-z	ENSBGRT00000047214	694	712	-25.07	gGCCCCGACGTGTCTGTcg	gCGGGGCTGGGCGCGCGcc	-
miR-4508-z	ENSBGRT00000047242	843	861	-28.31	cGCCCCGACCCCCctagac	gCGGGGCTGGGCGcgcgcc	SIRT2
miR-4508-z	ENSBGRT00000047440	31	52	-32.96	gGCCCCGAGTCCTAGGGCGCgg	gCGGGGCT-GGG--CGCGCGcc	-
miR-4508-z	ENSBGRT00000047447	31	52	-32.96	gGCCCCGAGTCCTAGGGCGCgg	gCGGGGCT-GGG--CGCGCGcc	-
miR-4508-z	ENSBGRT00000047496	13	31	-19.78	gGCCCCGAggagaccttct	gCGGGGCTgggcgcgcgcc	COL26A1
miR-4508-z	ENSBGRT00000047504	13	31	-19.78	gGCCCCGAggagaccttct	gCGGGGCTgggcgcgcgcc	COL26A1
miR-4508-z	ENSBGRT00000047520	13	31	-19.78	gGCCCCGAggagaccttct	gCGGGGCTgggcgcgcgcc	COL26A1
miR-4508-z	ENSBGRT00000047936	98	116	-22.58	cGCCCCGAgaggagggaga	gCGGGGCTgggcgcgcgcc	RAB31
miR-4508-z	ENSBGRT00000047942	464	482	-26.56	cGCCCCGACTACCACGTct	gCGGGGCTGGGCGCGCGcc	TBL3
miR-4508-z	ENSBGRT00000047963	756	774	-22.81	aGCCCCGACgaggaaaccc	gCGGGGCTGggcgcgcgcc	-
miR-4508-z	ENSBGRT00000048119	148	168	-27.91	cGCCCCGAGCTCGACGgtccg	gCGGGGCT-GGGC-GCgcgcc	ALKBH4
miR-4508-z	ENSBGRT00000048142	460	479	-26.78	aGCCCCGAAGTCGGGGGTga	gCGGGGCTG-GGCGCGCGcc	-
miR-4508-z	ENSBGRT00000048143	1556	1574	-23.12	cGCCCCGATCgtaatcttg	gCGGGGCTGGgcgcgcgcc	ZCCHC24
miR-4508-z	ENSBGRT00000048442	86	104	-22.13	tGCCCCGAgtgaagacgga	gCGGGGCTgggcgcgcgcc	DYDC1
miR-4508-z	ENSBGRT00000048475	415	433	-32.06	cGCCCCGACCCTAGCACca	gCGGGGCTGGGCGCGCGcc	-
miR-4508-z	ENSBGRT00000048572	420	438	-23.92	gGCCCCGACggggacccgg	gCGGGGCTGggcgcgcgcc	PARN
miR-4508-z	ENSBGRT00000048583	452	470	-31.85	cGCCCCGACTCCCACGCtc	gCGGGGCTGGGCGCGCGcc	-
miR-4508-z	ENSBGRT00000048603	420	438	-23.92	gGCCCCGACggggacccgg	gCGGGGCTGggcgcgcgcc	PARN
miR-4508-z	ENSBGRT00000048609	420	438	-23.92	gGCCCCGACggggacccgg	gCGGGGCTGggcgcgcgcc	PARN
miR-4508-z	ENSBGRT00000048613	420	438	-23.92	gGCCCCGACggggacccgg	gCGGGGCTGggcgcgcgcc	PARN
miR-4508-z	ENSBGRT00000048857	40	59	-27.15	tGCCCCGAACCCGTCCTCcg	gCGGGGCT-GGGCGCGCGcc	UBA52
miR-4508-z	ENSBGRT00000048864	524	542	-22.88	tGCCCCGACagagggacct	gCGGGGCTGggcgcgcgcc	SNX29
miR-4508-z	ENSBGRT00000048969	1176	1194	-20.37	aGCCCCGAggacgaaggag	gCGGGGCTgggcgcgcgcc	SNN
miR-4508-z	ENSBGRT00000048979	37	55	-32.94	cGCCCCGACCCCAGGGCtg	gCGGGGCTGGGCGCGCGcc	-
miR-4508-z	ENSBGRT00000048989	809	827	-29.78	cGCCCCGACCAGCACACtc	gCGGGGCTGGGCGCGCGcc	GIT2
miR-4508-z	ENSBGRT00000048995	37	55	-32.94	cGCCCCGACCCCAGGGCtg	gCGGGGCTGGGCGCGCGcc	-
miR-4508-z	ENSBGRT00000049001	809	827	-29.78	cGCCCCGACCAGCACACtc	gCGGGGCTGGGCGCGCGcc	GIT2
miR-4508-z	ENSBGRT00000049014	809	827	-29.78	cGCCCCGACCAGCACACtc	gCGGGGCTGGGCGCGCGcc	GIT2
miR-4508-z	ENSBGRT00000049029	809	827	-29.78	cGCCCCGACCAGCACACtc	gCGGGGCTGGGCGCGCGcc	GIT2
miR-4508-z	ENSBGRT00000049038	809	827	-29.78	cGCCCCGACCAGCACACtc	gCGGGGCTGGGCGCGCGcc	GIT2
miR-4508-z	ENSBGRT00000049148	340	358	-26.71	aGCCCCGACCCCCaacccg	gCGGGGCTGGGCGcgcgcc	TRPV4
miR-4508-z	ENSBGRT00000049155	340	358	-26.71	aGCCCCGACCCCCaacccg	gCGGGGCTGGGCGcgcgcc	TRPV4
miR-4508-z	ENSBGRT00000049158	340	358	-26.71	aGCCCCGACCCCCaacccg	gCGGGGCTGGGCGcgcgcc	TRPV4
miR-4508-z	ENSBGRT00000049161	340	358	-26.71	aGCCCCGACCCCCaacccg	gCGGGGCTGGGCGcgcgcc	TRPV4
miR-4508-z	ENSBGRT00000049235	261	279	-26.22	gGCCCCGACTCCCGAGacg	gCGGGGCTGGGCGCGCgcc	CLEC16A
miR-4508-z	ENSBGRT00000049353	88	106	-24.13	gGCCCCGACCAGGGaaaga	gCGGGGCTGGGCGCgcgcc	NUBP1
miR-4508-z	ENSBGRT00000049358	88	106	-24.13	gGCCCCGACCAGGGaaaga	gCGGGGCTGGGCGCgcgcc	NUBP1
miR-4508-z	ENSBGRT00000049363	88	106	-24.13	gGCCCCGACCAGGGaaaga	gCGGGGCTGGGCGCgcgcc	NUBP1
miR-4508-z	ENSBGRT00000049373	426	445	-24.02	gGCCCCGAGTCTGCattatg	gCGGGGCT-GGGCGcgcgcc	-
miR-4508-z	ENSBGRT00000049381	34	52	-23.18	cGCCCCGAggtagtccagt	gCGGGGCTgggcgcgcgcc	TULP4
miR-4508-z	ENSBGRT00000049398	539	558	-23.03	tGCCCCGAAGTGACGAGacc	gCGGGGCTGGGC-GCGCgcc	NTN1
miR-4508-z	ENSBGRT00000049399	539	558	-23.03	tGCCCCGAAGTGACGAGacc	gCGGGGCTGGGC-GCGCgcc	NTN1
miR-4508-z	ENSBGRT00000049499	54	74	-31.34	aGCCCCGACGCCGTCGAGgtt	gCGGGGCTG-GGC-GCGCgcc	-
miR-4508-z	ENSBGRT00000049500	54	74	-31.34	aGCCCCGACGCCGTCGAGgtt	gCGGGGCTG-GGC-GCGCgcc	-
miR-4508-z	ENSBGRT00000049508	54	74	-31.34	aGCCCCGACGCCGTCGAGgtt	gCGGGGCTG-GGC-GCGCgcc	-
miR-4508-z	ENSBGRT00000049533	28	46	-25.68	gGCCCCGACTCACGaatct	gCGGGGCTGGGCGCgcgcc	FTCDNL1
miR-4508-z	ENSBGRT00000049843	901	919	-25.63	cGCCCCGAgtgtctggaag	gCGGGGCTgggcgcgcgcc	HSF4
miR-4508-z	ENSBGRT00000049844	901	919	-25.63	cGCCCCGAgtgtctggaag	gCGGGGCTgggcgcgcgcc	HSF4
miR-4508-z	ENSBGRT00000049890	1648	1666	-31.09	cGCCCCGACTCCGGCCCtg	gCGGGGCTGGGCGCGCGcc	-
miR-4508-z	ENSBGRT00000049892	720	738	-31.09	cGCCCCGACTCCGGCCCtg	gCGGGGCTGGGCGCGCGcc	-
miR-4508-z	ENSBGRT00000049893	1648	1666	-31.09	cGCCCCGACTCCGGCCCtg	gCGGGGCTGGGCGCGCGcc	-
miR-4508-z	ENSBGRT00000049894	1271	1289	-31.09	cGCCCCGACTCCGGCCCtg	gCGGGGCTGGGCGCGCGcc	-
miR-4508-z	ENSBGRT00000049895	720	738	-31.09	cGCCCCGACTCCGGCCCtg	gCGGGGCTGGGCGCGCGcc	-
miR-4508-z	ENSBGRT00000049897	720	738	-31.09	cGCCCCGACTCCGGCCCtg	gCGGGGCTGGGCGCGCGcc	-
miR-103-z	ENSBGRT00000000007	48	69	-17.61	cCGTCGTAGAAaagggtcaccc	aGCAGCATTGTacagggctatc	VGLL3
miR-103-z	ENSBGRT00000000115	709	727	-18.88	aCGTCGTA-CG-GTCC-GAagg	aGCAGCATTGTACAGGGCTatc	-
miR-103-z	ENSBGRT00000000240	33	58	-21.17	cCGTCGTAGACGACGGAGCCCGAcct	aGCAGCAT-TG-TACA--GGGCTatc	ITSN1
miR-103-z	ENSBGRT00000000241	33	58	-21.17	cCGTCGTAGACGACGGAGCCCGAcct	aGCAGCAT-TG-TACA--GGGCTatc	ITSN1
miR-103-z	ENSBGRT00000000285	882	903	-15.56	tCGTCGTATAAAATCaggtacc	aGCAGCATTGTACAGggctatc	C3orf38
miR-103-z	ENSBGRT00000000326	1637	1658	-17.39	aCGTCGTAACAaaataggtaag	aGCAGCATTGTacagggctatc	EPHA3
miR-103-z	ENSBGRT00000000328	1637	1658	-17.39	aCGTCGTAACAaaataggtaag	aGCAGCATTGTacagggctatc	EPHA3
miR-103-z	ENSBGRT00000000333	356	377	-18.43	cCGTCGTATTGGTTCCCctaca	aGCAGCATTGTACAGGGctatc	ITGB2
miR-103-z	ENSBGRT00000000420	106	127	-11.13	aCGTCGTATGAGGaacttttac	aGCAGCATTGTACagggctatc	CCDC126
miR-103-z	ENSBGRT00000000459	2281	2301	-19.26	cCGTCGTAAT-TGTCTTctttt	aGCAGCATTGTACAGGGctatc	CIART
miR-103-z	ENSBGRT00000000480	2281	2301	-19.26	cCGTCGTAAT-TGTCTTctttt	aGCAGCATTGTACAGGGctatc	CIART
miR-103-z	ENSBGRT00000000484	58	80	-14.1	aCGTCGTACAACTATATCGAaga	aGCAGCATTGT-ACAGGGCTatc	HPGDS
miR-103-z	ENSBGRT00000000500	58	80	-14.1	aCGTCGTACAACTATATCGAaga	aGCAGCATTGT-ACAGGGCTatc	HPGDS
miR-103-z	ENSBGRT00000000688	19	41	-15.93	tCGTCGTAGACCTTATAAGATga	aGCAGCAT-TGTACAGGGCTAtc	-
miR-103-z	ENSBGRT00000000696	3202	3222	-13.56	aCGTCGTATCG-GTTTTttttt	aGCAGCATTGTACAGGGctatc	HENMT1
miR-103-z	ENSBGRT00000000770	431	453	-16.53	tCGTCGTAAACGTAACACttact	aGCAGCATT-GTACAGGGctatc	SYDE2
miR-103-z	ENSBGRT00000000829	75	94	-18.73	tCGTCGTA-CGCGACCC-ATgt	aGCAGCATTGTACAGGGCTAtc	-
miR-103-z	ENSBGRT00000000835	395	420	-21.46	cCGTCGTAACTCAGGTCGGTCGAggg	aGCAGCATTG--TACAG--GGCTatc	IHH
miR-103-z	ENSBGRT00000000878	442	461	-18.73	tCGTCGTA-CGCGACCC-ATgt	aGCAGCATTGTACAGGGCTAtc	-
miR-103-z	ENSBGRT00000000925	75	94	-18.73	tCGTCGTA-CGCGACCC-ATgt	aGCAGCATTGTACAGGGCTAtc	-
miR-103-z	ENSBGRT00000000939	75	94	-18.73	tCGTCGTA-CGCGACCC-ATgt	aGCAGCATTGTACAGGGCTAtc	-
miR-103-z	ENSBGRT00000000945	75	94	-18.73	tCGTCGTA-CGCGACCC-ATgt	aGCAGCATTGTACAGGGCTAtc	-
miR-103-z	ENSBGRT00000000988	418	438	-19.75	aCGTCGTAGGACA-CCTGATgt	aGCAGCATTGTACAGGGCTAtc	NEMP2
miR-103-z	ENSBGRT00000001011	68	89	-15.88	cCGTCGTAATTTtgggacagac	aGCAGCATTGTAcagggctatc	DRAM1
miR-103-z	ENSBGRT00000001022	418	438	-19.75	aCGTCGTAGGACA-CCTGATgt	aGCAGCATTGTACAGGGCTAtc	NEMP2
miR-103-z	ENSBGRT00000001057	68	89	-15.88	cCGTCGTAATTTtgggacagac	aGCAGCATTGTAcagggctatc	DRAM1
miR-103-z	ENSBGRT00000001064	526	547	-13.51	gCGTCGTACCccagacgtaacg	aGCAGCATTGtacagggctatc	DENND2A
miR-103-z	ENSBGRT00000001275	564	585	-13.96	tCGTCGTAAGAgaaaggatttc	aGCAGCATTGTacagggctatc	TRABD2B
miR-103-z	ENSBGRT00000001293	205	226	-12.68	aCGTCGTAGAATTTAGTAATga	aGCAGCATTGTACAGGGCTAtc	NSUN3
miR-103-z	ENSBGRT00000001304	205	226	-12.68	aCGTCGTAGAATTTAGTAATga	aGCAGCATTGTACAGGGCTAtc	NSUN3
miR-103-z	ENSBGRT00000001584	426	444	-18.57	aCGTCGTA-CG-GTCC-GAggg	aGCAGCATTGTACAGGGCTatc	PTK2B
miR-103-z	ENSBGRT00000001617	1941	1963	-18.34	cCGTCGTAGACAAATAACGATgt	aGCAGCAT-TGTACAGGGCTAtc	IKZF4
miR-103-z	ENSBGRT00000001646	1941	1963	-18.34	cCGTCGTAGACAAATAACGATgt	aGCAGCAT-TGTACAGGGCTAtc	IKZF4
miR-103-z	ENSBGRT00000001706	957	978	-15.09	aCGTCGTACGGTTTgaaggacc	aGCAGCATTGTACAgggctatc	STK36
miR-103-z	ENSBGRT00000001708	321	342	-18.62	tCGTCGTAAAAAGTTCattaac	aGCAGCATTGTACAGGgctatc	ZRANB3
miR-103-z	ENSBGRT00000001716	154	177	-16.64	aCGTCGTAGTCCAAGTaaaacaag	aGCAGCATT--GTACAgggctatc	KDM7A
miR-103-z	ENSBGRT00000001730	321	342	-18.62	tCGTCGTAAAAAGTTCattaac	aGCAGCATTGTACAGGgctatc	ZRANB3
miR-103-z	ENSBGRT00000001751	212	232	-15.41	tCGTCGTAG-ATCTTAGAATtt	aGCAGCATTGTACAGGGCTAtc	TUBA8
miR-103-z	ENSBGRT00000001761	957	978	-15.09	aCGTCGTACGGTTTgaaggacc	aGCAGCATTGTACAgggctatc	STK36
miR-103-z	ENSBGRT00000002019	518	539	-16.21	cCGTCGTATAGGGTCACtttgg	aGCAGCATTGTACAGGGctatc	-
miR-103-z	ENSBGRT00000002142	615	634	-18.84	tCGTCGTAGGAA--CCGGAgat	aGCAGCATTGTACAGGGCTatc	-
miR-103-z	ENSBGRT00000002159	272	293	-18.75	tCGTCGTATAATCCCTTGAatt	aGCAGCATTGTACAGGGCTatc	HORMAD1
miR-103-z	ENSBGRT00000002171	272	293	-18.75	tCGTCGTATAATCCCTTGAatt	aGCAGCATTGTACAGGGCTatc	HORMAD1
miR-103-z	ENSBGRT00000002188	272	293	-18.75	tCGTCGTATAATCCCTTGAatt	aGCAGCATTGTACAGGGCTatc	HORMAD1
miR-103-z	ENSBGRT00000002395	54	75	-20.31	tCGTCGTAGAGTGACACcctcc	aGCAGCATTGTACAGGGctatc	-
miR-103-z	ENSBGRT00000002517	349	367	-18.28	aCGTCGTAGT---TCCAGATac	aGCAGCATTGTACAGGGCTAtc	-
miR-103-z	ENSBGRT00000002519	223	242	-18.62	aCGTCGTAA-A-GTCCaaacct	aGCAGCATTGTACAGGgctatc	CTDSP1
miR-103-z	ENSBGRT00000002538	143	164	-10.06	cCGTCGTAtaagaacaaaacag	aGCAGCATtgtacagggctatc	PSMA5
miR-103-z	ENSBGRT00000002552	700	720	-17.04	tCGTCGTAATCC-TTACGGTtg	aGCAGCATTGTACAGGGCTAtc	CDKN2AIPNL
miR-103-z	ENSBGRT00000002616	856	877	-19.76	tCGTCGTACCACACTCGGAaga	aGCAGCATTGTACAGGGCTatc	MASP1
miR-103-z	ENSBGRT00000002629	856	877	-19.76	tCGTCGTACCACACTCGGAaga	aGCAGCATTGTACAGGGCTatc	MASP1
miR-103-z	ENSBGRT00000002668	37	58	-19.76	tCGTCGTACCACACTCGGAaga	aGCAGCATTGTACAGGGCTatc	MASP1
miR-103-z	ENSBGRT00000002718	159	180	-20.65	tCGTCGTAAAGGGTCAAAATgg	aGCAGCATTGTACAGGGCTAtc	TSPAN5
miR-103-z	ENSBGRT00000002731	856	877	-19.76	tCGTCGTACCACACTCGGAaga	aGCAGCATTGTACAGGGCTatc	MASP1
miR-103-z	ENSBGRT00000002742	159	180	-20.65	tCGTCGTAAAGGGTCAAAATgg	aGCAGCATTGTACAGGGCTAtc	TSPAN5
miR-103-z	ENSBGRT00000002772	159	180	-20.65	tCGTCGTAAAGGGTCAAAATgg	aGCAGCATTGTACAGGGCTAtc	TSPAN5
miR-103-z	ENSBGRT00000002792	159	180	-20.65	tCGTCGTAAAGGGTCAAAATgg	aGCAGCATTGTACAGGGCTAtc	TSPAN5
miR-103-z	ENSBGRT00000002803	622	647	-17.85	tCGTCGTACCCTTGGTGTTCTTAaac	aGCAGCATTG----TACAGGGCTatc	MACC1
miR-103-z	ENSBGRT00000002816	20	41	-18.05	tCGTCGTAGATTTTCTAGGTac	aGCAGCATTGTACAGGGCTAtc	-
miR-103-z	ENSBGRT00000002842	20	41	-18.05	tCGTCGTAGATTTTCTAGGTac	aGCAGCATTGTACAGGGCTAtc	-
miR-103-z	ENSBGRT00000002860	20	41	-18.05	tCGTCGTAGATTTTCTAGGTac	aGCAGCATTGTACAGGGCTAtc	-
miR-103-z	ENSBGRT00000002862	451	472	-14.48	cCGTCGTAAacctaagaaaggt	aGCAGCATTgtacagggctatc	-
miR-103-z	ENSBGRT00000002915	133	154	-18.05	tCGTCGTAGATTTTCTAGGTac	aGCAGCATTGTACAGGGCTAtc	-
miR-103-z	ENSBGRT00000002950	11	29	-18.88	aCGTCGTA-CG-GTCC-GAagg	aGCAGCATTGTACAGGGCTatc	MCUB
miR-103-z	ENSBGRT00000003289	662	680	-17.36	cCGTCGTAA---GTCACGAaaa	aGCAGCATTGTACAGGGCTatc	NOL6
miR-103-z	ENSBGRT00000003333	662	680	-17.36	cCGTCGTAA---GTCACGAaaa	aGCAGCATTGTACAGGGCTatc	NOL6
miR-103-z	ENSBGRT00000003391	1	14	-13.85	tCGTCGTAAGGAGT--------	aGCAGCATTGTACAgggctatc	-
miR-103-z	ENSBGRT00000003409	1	14	-13.85	tCGTCGTAAGGAGT--------	aGCAGCATTGTACAgggctatc	-
miR-103-z	ENSBGRT00000003452	1216	1236	-14.52	gCGTCGTAGGA-GTagtagact	aGCAGCATTGTACAgggctatc	DDX46
miR-103-z	ENSBGRT00000003695	263	283	-17.06	tCGTCGTAAAAT-TTTTGAccg	aGCAGCATTGTACAGGGCTatc	TGFBR3
miR-103-z	ENSBGRT00000003729	263	283	-17.06	tCGTCGTAAAAT-TTTTGAccg	aGCAGCATTGTACAGGGCTatc	TGFBR3
miR-103-z	ENSBGRT00000003762	263	283	-17.06	tCGTCGTAAAAT-TTTTGAccg	aGCAGCATTGTACAGGGCTatc	TGFBR3
miR-103-z	ENSBGRT00000003780	501	521	-18.37	aCGTCGTA-TGTGTTTTGtcaa	aGCAGCATTGTACAGGGCtatc	PDE1A
miR-103-z	ENSBGRT00000003813	263	283	-17.06	tCGTCGTAAAAT-TTTTGAccg	aGCAGCATTGTACAGGGCTatc	TGFBR3
miR-103-z	ENSBGRT00000003826	501	521	-18.37	aCGTCGTA-TGTGTTTTGtcaa	aGCAGCATTGTACAGGGCtatc	PDE1A
miR-103-z	ENSBGRT00000003860	1177	1196	-15.73	tCGTCGTAA--TGTTATAATta	aGCAGCATTGTACAGGGCTAtc	hoxA10
miR-103-z	ENSBGRT00000004022	116	137	-14.59	tCGTCGTAGAAgaggtaaatct	aGCAGCATTGTacagggctatc	-
miR-103-z	ENSBGRT00000004024	1406	1429	-16.59	tCGTCGTATGTACTCTGTCGTTtt	aGCAGCAT-TGT-ACAGGGCTAtc	CAV1
miR-103-z	ENSBGRT00000004052	124	144	-24.09	tCGTCGTAAGGTG-CACGATat	aGCAGCATTGTACAGGGCTAtc	PBX4
miR-103-z	ENSBGRT00000004060	772	793	-18.84	cCGTCGTAACCTCGGTCAATtt	aGCAGCATTGTACAGGGCTAtc	SLC30A9
miR-103-z	ENSBGRT00000004084	1065	1086	-17.71	tCGTCGTAGTCCGTATAAATac	aGCAGCATTGTACAGGGCTAtc	KIF24
miR-103-z	ENSBGRT00000004096	157	177	-17.56	tCGTCGTAGAGT-TCgacaaag	aGCAGCATTGTACAGggctatc	PBX4
miR-103-z	ENSBGRT00000004134	1065	1086	-17.71	tCGTCGTAGTCCGTATAAATac	aGCAGCATTGTACAGGGCTAtc	KIF24
miR-103-z	ENSBGRT00000004135	258	278	-15.68	tCGTCGTAG-ATTTCTTAAgga	aGCAGCATTGTACAGGGCTatc	TMEM33
miR-103-z	ENSBGRT00000004155	1065	1086	-17.71	tCGTCGTAGTCCGTATAAATac	aGCAGCATTGTACAGGGCTAtc	KIF24
miR-103-z	ENSBGRT00000004171	352	373	-16.16	cCGTCGTAATAgacgtaagaca	aGCAGCATTGTacagggctatc	DGKG
miR-103-z	ENSBGRT00000004258	2	23	-20.49	tCGTCGTAGacccatagacgaa	aGCAGCATTgtacagggctatc	CXCL14
miR-103-z	ENSBGRT00000004275	2	23	-20.49	tCGTCGTAGacccatagacgaa	aGCAGCATTgtacagggctatc	CXCL14
miR-103-z	ENSBGRT00000004393	1823	1842	-14.51	aCGTCGTA-CAC-TCACCATac	aGCAGCATTGTACAGGGCTAtc	FAM219A
miR-103-z	ENSBGRT00000004465	547	570	-19.44	aCGTCGTACGGTCCGTCCGGAccc	aGCAGCATTGTA--CAGGGCTatc	TMEM184B
miR-103-z	ENSBGRT00000004483	547	570	-19.44	aCGTCGTACGGTCCGTCCGGAccc	aGCAGCATTGTA--CAGGGCTatc	TMEM184B
miR-103-z	ENSBGRT00000004525	154	175	-13.33	aCGTCGTAcggacggaagacat	aGCAGCATtgtacagggctatc	PRMT2
miR-103-z	ENSBGRT00000004604	383	404	-11.15	cCGTCGTAAagaagagtacagc	aGCAGCATTgtacagggctatc	SEPTIN8
miR-103-z	ENSBGRT00000004632	295	316	-12.5	aCGTCGTAGTCAT-TATTTATga	aGCAGCATT-GTACAGGGCTAtc	DCBLD2
miR-103-z	ENSBGRT00000004648	295	316	-12.5	aCGTCGTAGTCAT-TATTTATga	aGCAGCATT-GTACAGGGCTAtc	DCBLD2
miR-103-z	ENSBGRT00000004679	110	130	-14.63	tCGTCGTA-TATTTTGACATtc	aGCAGCATTGTACAGGGCTAtc	-
miR-103-z	ENSBGRT00000004937	301	322	-29.95	cCGTCGTAATGAGTCCCGGTgc	aGCAGCATTGTACAGGGCTAtc	TINCR
miR-103-z	ENSBGRT00000005047	795	813	-18.5	aCGTCGTAGGGT---CCGAggg	aGCAGCATTGTACAGGGCTatc	-
miR-103-z	ENSBGRT00000005069	102	124	-21.99	tCGTCGTACTTGTGATCCGAcgt	aGCAGCATTG-TACAGGGCTatc	RGS4
miR-103-z	ENSBGRT00000005258	2253	2276	-19.51	cCGTCGTACCAGAAGTCCTtgcac	aGCAGCATTGTA--CAGGGctatc	SLC6A17
miR-103-z	ENSBGRT00000005267	429	453	-19.79	gCGTCGTAATCCGTGGTTCCTGTcc	aGCAGCATT--GTAC-AGGGCTAtc	RARG
miR-103-z	ENSBGRT00000005280	2253	2276	-19.51	cCGTCGTACCAGAAGTCCTtgcac	aGCAGCATTGTA--CAGGGctatc	SLC6A17
miR-103-z	ENSBGRT00000005424	687	709	-15.09	tCGTCGTAGAAACCTTTTGTTtg	aGCAGCAT-TGTACAGGGCTAtc	KCNC4
miR-103-z	ENSBGRT00000005447	760	782	-15.09	tCGTCGTAGAAACCTTTTGTTtg	aGCAGCAT-TGTACAGGGCTAtc	KCNC4
miR-103-z	ENSBGRT00000005482	555	576	-21.16	cCGTCGTAGATTGTACCGAaag	aGCAGCATTGTACAGGGCTatc	PLEKHA5
miR-103-z	ENSBGRT00000005711	688	709	-15.53	tCGTCGTAACCTTTattttaat	aGCAGCATTGTACAgggctatc	WNT3A
miR-103-z	ENSBGRT00000005723	688	709	-15.53	tCGTCGTAACCTTTattttaat	aGCAGCATTGTACAgggctatc	WNT3A
miR-103-z	ENSBGRT00000005821	68	89	-13.4	gCGTCGTAAggacgaagaaacg	aGCAGCATTgtacagggctatc	IRF1
miR-103-z	ENSBGRT00000005877	237	257	-12.46	tCGTCGTAG-ATaaattatata	aGCAGCATTGTAcagggctatc	SVEP1
miR-103-z	ENSBGRT00000006092	489	509	-28.14	tCGTCGTA-CAAGTCCCGGgcc	aGCAGCATTGTACAGGGCTatc	BAZ2A
miR-103-z	ENSBGRT00000006128	489	509	-28.14	tCGTCGTA-CAAGTCCCGGgcc	aGCAGCATTGTACAGGGCTatc	BAZ2A
miR-103-z	ENSBGRT00000006150	489	509	-28.14	tCGTCGTA-CAAGTCCCGGgcc	aGCAGCATTGTACAGGGCTatc	BAZ2A
miR-103-z	ENSBGRT00000006180	58	79	-13.32	aCGTCGTAGGACTACCTTAccg	aGCAGCATTGTACAGGGCTatc	AMOTL2
miR-103-z	ENSBGRT00000006349	87	106	-16.84	cCGTCGTA-TA-GCCTCGAaga	aGCAGCATTGTACAGGGCTatc	HECTD3
miR-103-z	ENSBGRT00000006356	108	131	-19.08	tCGTCGTACCATGGGTACAGAcga	aGCAGCATTGTAC--AGGGCTatc	MUSK
miR-103-z	ENSBGRT00000006384	108	131	-19.08	tCGTCGTACCATGGGTACAGAcga	aGCAGCATTGTAC--AGGGCTatc	MUSK
miR-103-z	ENSBGRT00000006419	108	131	-19.08	tCGTCGTACCATGGGTACAGAcga	aGCAGCATTGTAC--AGGGCTatc	MUSK
miR-103-z	ENSBGRT00000006434	108	131	-19.08	tCGTCGTACCATGGGTACAGAcga	aGCAGCATTGTAC--AGGGCTatc	MUSK
miR-103-z	ENSBGRT00000006472	6	25	-16.84	cCGTCGTA-TA-GCCTCGAaga	aGCAGCATTGTACAGGGCTatc	HECTD3
miR-103-z	ENSBGRT00000006484	1865	1884	-19.79	cCGTCGTACACA---CCCGGaat	aGCAGCAT-TGTACAGGGCTatc	SURF2
miR-103-z	ENSBGRT00000006493	1865	1884	-19.79	cCGTCGTACACA---CCCGGaat	aGCAGCAT-TGTACAGGGCTatc	SURF2
miR-103-z	ENSBGRT00000006499	1955	1977	-12.13	cCGTCGTAGAATAGTatacttcc	aGCAGCATTGTA-CAgggctatc	VWC2L
miR-103-z	ENSBGRT00000006509	1552	1571	-19.79	cCGTCGTACACA---CCCGGaat	aGCAGCAT-TGTACAGGGCTatc	SURF2
miR-103-z	ENSBGRT00000006639	643	664	-13.07	cCGTCGTAGAAGGaggagtgga	aGCAGCATTGTACagggctatc	CRHR2
miR-103-z	ENSBGRT00000006666	124	144	-15.45	tCGTCGTAG-GTGaaaagtcga	aGCAGCATTGTACagggctatc	OVGP1
miR-103-z	ENSBGRT00000006677	643	664	-13.07	cCGTCGTAGAAGGaggagtgga	aGCAGCATTGTACagggctatc	CRHR2
miR-103-z	ENSBGRT00000006698	124	144	-15.45	tCGTCGTAG-GTGaaaagtcga	aGCAGCATTGTACagggctatc	OVGP1
miR-103-z	ENSBGRT00000006715	643	664	-13.07	cCGTCGTAGAAGGaggagtgga	aGCAGCATTGTACagggctatc	CRHR2
miR-103-z	ENSBGRT00000006721	124	144	-15.45	tCGTCGTAG-GTGaaaagtcga	aGCAGCATTGTACagggctatc	OVGP1
miR-103-z	ENSBGRT00000006745	5	26	-17.45	tCGTCGTAGTCTTTCACGAcag	aGCAGCATTGTACAGGGCTatc	CNRIP1
miR-103-z	ENSBGRT00000006758	124	144	-15.45	tCGTCGTAG-GTGaaaagtcga	aGCAGCATTGTACagggctatc	OVGP1
miR-103-z	ENSBGRT00000006808	124	144	-15.45	tCGTCGTAG-GTGaaaagtcga	aGCAGCATTGTACagggctatc	OVGP1
miR-103-z	ENSBGRT00000006877	56	76	-15.45	tCGTCGTAG-GTGaaaagtcga	aGCAGCATTGTACagggctatc	OVGP1
miR-103-z	ENSBGRT00000006893	177	198	-15.76	tCGTCGTAAggacagacaggga	aGCAGCATTgtacagggctatc	RASL12
miR-103-z	ENSBGRT00000006925	146	167	-14.63	tCGTCGTAATtacacacagttg	aGCAGCATTGtacagggctatc	APOA4
miR-103-z	ENSBGRT00000006936	177	198	-15.76	tCGTCGTAAggacagacaggga	aGCAGCATTgtacagggctatc	RASL12
miR-103-z	ENSBGRT00000006942	56	76	-15.45	tCGTCGTAG-GTGaaaagtcga	aGCAGCATTGTACagggctatc	OVGP1
miR-103-z	ENSBGRT00000006966	678	699	-15.58	aCGTCGTACCAccgagtgtgtg	aGCAGCATTGTacagggctatc	SLC51B
miR-103-z	ENSBGRT00000006974	56	76	-15.45	tCGTCGTAG-GTGaaaagtcga	aGCAGCATTGTACagggctatc	OVGP1
miR-103-z	ENSBGRT00000007019	56	76	-15.45	tCGTCGTAG-GTGaaaagtcga	aGCAGCATTGTACagggctatc	OVGP1
miR-103-z	ENSBGRT00000007038	649	668	-20.3	cCGTCGTAG-A-GTCCTTAgaa	aGCAGCATTGTACAGGGCTatc	SPTB
miR-103-z	ENSBGRT00000007077	56	76	-15.45	tCGTCGTAG-GTGaaaagtcga	aGCAGCATTGTACagggctatc	OVGP1
miR-103-z	ENSBGRT00000007184	345	365	-17.84	aCGTCGTAA-ATGTCgtttatt	aGCAGCATTGTACAGggctatc	SPG21
miR-103-z	ENSBGRT00000007325	345	365	-17.84	aCGTCGTAA-ATGTCgtttatt	aGCAGCATTGTACAGggctatc	SPG21
miR-103-z	ENSBGRT00000007503	52	74	-17.11	cCGTCGTAGACAccggtcgtcag	aGCAGCAT-TGTacagggctatc	LMX1B
miR-103-z	ENSBGRT00000007541	358	379	-18.28	tCGTCGTAGGGTCGGGCGAcaa	aGCAGCATTGTACAGGGCTatc	CAPN7
miR-103-z	ENSBGRT00000007612	203	229	-24.39	tCGTCGTAGACGTAACAGTCCCacgaa	aGCAGCAT-TGTA----CAGGGctatc	TPM2
miR-103-z	ENSBGRT00000007636	845	866	-10.71	aCGTCGTATTGGGAATTTATtg	aGCAGCATTGTACAGGGCTAtc	SH3BP5
miR-103-z	ENSBGRT00000007662	203	229	-24.39	tCGTCGTAGACGTAACAGTCCCacgaa	aGCAGCAT-TGTA----CAGGGctatc	TPM2
miR-103-z	ENSBGRT00000007669	845	866	-10.71	aCGTCGTATTGGGAATTTATtg	aGCAGCATTGTACAGGGCTAtc	SH3BP5
miR-103-z	ENSBGRT00000007701	1118	1143	-18.01	tCGTCGTAGAAATAATGTTTGTATcc	aGCAGCAT---TGT-ACAGGGCTAtc	TMIGD3
miR-103-z	ENSBGRT00000007724	1013	1034	-15.68	cCGTCGTAGGTCGAATAGATcg	aGCAGCATTGTACAGGGCTAtc	-
miR-103-z	ENSBGRT00000007768	936	961	-18.01	tCGTCGTAGAAATAATGTTTGTATcc	aGCAGCAT---TGT-ACAGGGCTAtc	TMIGD3
miR-103-z	ENSBGRT00000007815	660	679	-19.68	tCGTCGTAG--TGACGTGGTgg	aGCAGCATTGTACAGGGCTAtc	SLC25A21
miR-103-z	ENSBGRT00000007832	1013	1034	-15.68	cCGTCGTAGGTCGAATAGATcg	aGCAGCATTGTACAGGGCTAtc	-
miR-103-z	ENSBGRT00000007962	20	40	-17.94	cCGTCGTACCAC-TCCCctcgc	aGCAGCATTGTACAGGGctatc	DBH
miR-103-z	ENSBGRT00000008123	109	129	-14.66	aCGTCGTAA-GTGagctacggg	aGCAGCATTGTACagggctatc	-
miR-103-z	ENSBGRT00000008299	389	411	-15.37	aCGTCGTATTTATGgtgaactgg	aGCAGCATTG-TACagggctatc	RGS1
miR-103-z	ENSBGRT00000008310	3843	3864	-16.98	tCGTCGTACATATATTTC-ATta	aGCAGCAT-TGTACAGGGCTAtc	NTRK2
miR-103-z	ENSBGRT00000008317	351	373	-15.37	aCGTCGTATTTATGgtgaactgg	aGCAGCATTG-TACagggctatc	RGS1
miR-103-z	ENSBGRT00000008365	351	373	-15.37	aCGTCGTATTTATGgtgaactgg	aGCAGCATTG-TACagggctatc	RGS1
miR-103-z	ENSBGRT00000008400	351	373	-15.37	aCGTCGTATTTATGgtgaactgg	aGCAGCATTG-TACagggctatc	RGS1
miR-103-z	ENSBGRT00000008484	193	214	-15.15	aCGTCGTACCAaacgatacaaa	aGCAGCATTGTacagggctatc	WASF3
miR-103-z	ENSBGRT00000008528	193	214	-15.15	aCGTCGTACCAaacgatacaaa	aGCAGCATTGTacagggctatc	WASF3
miR-103-z	ENSBGRT00000008567	565	588	-19.58	cCGTCGTAAGTAGAGCCCCGGacc	aGCAGCATT-GTA-CAGGGCTatc	NAGS
miR-103-z	ENSBGRT00000008585	193	214	-15.15	aCGTCGTACCAaacgatacaaa	aGCAGCATTGTacagggctatc	WASF3
miR-103-z	ENSBGRT00000008780	216	238	-15.87	aCGTCGTAAAGTGATCGTCATct	aGCAGCATTGTAC-AGGGCTAtc	-
miR-103-z	ENSBGRT00000008804	1198	1219	-10.98	aCGTCGTAGaggaagacaaagg	aGCAGCATTgtacagggctatc	CERS3
miR-103-z	ENSBGRT00000008862	1198	1219	-10.98	aCGTCGTAGaggaagacaaagg	aGCAGCATTgtacagggctatc	CERS3
miR-103-z	ENSBGRT00000008883	216	238	-15.87	aCGTCGTAAAGTGATCGTCATct	aGCAGCATTGTAC-AGGGCTAtc	-
miR-103-z	ENSBGRT00000008973	276	298	-15.87	aCGTCGTAAAGTGATCGTCATct	aGCAGCATTGTAC-AGGGCTAtc	-
miR-103-z	ENSBGRT00000009035	216	238	-15.87	aCGTCGTAAAGTGATCGTCATct	aGCAGCATTGTAC-AGGGCTAtc	-
miR-103-z	ENSBGRT00000009068	86	108	-15.87	aCGTCGTAAAGTGATCGTCATct	aGCAGCATTGTAC-AGGGCTAtc	-
miR-103-z	ENSBGRT00000009197	859	885	-20.11	tCGTCGTAATTACGGGCATCCCTATat	aGCAGCATTG-TAC----AGGGCTAtc	HSDL2
miR-103-z	ENSBGRT00000009240	859	885	-20.11	tCGTCGTAATTACGGGCATCCCTATat	aGCAGCATTG-TAC----AGGGCTAtc	HSDL2
miR-103-z	ENSBGRT00000009263	219	240	-16.07	cCGTCGTACCCCCCCCCcgcaa	aGCAGCATTGTACAGGGctatc	LRP1
miR-103-z	ENSBGRT00000009430	123	148	-16.42	cCGTCGTACCCTACATCGTCGGGTcg	aGCAGCAT----TGTACAGGGCTAtc	BPIFB2
miR-103-z	ENSBGRT00000009447	882	902	-16.46	gCGTCGTA-CGTCTGTCGGggg	aGCAGCATTGTACAGGGCTatc	-
miR-103-z	ENSBGRT00000009582	72	97	-20.83	cCGTCGTAAGAGGAATGTTCCtttcc	aGCAGCATTGT----ACAGGGctatc	PNN
miR-103-z	ENSBGRT00000009619	318	340	-15.08	aCGTCGTACACcctagaagagcc	aGCAGCAT-TGtacagggctatc	TMED1
miR-103-z	ENSBGRT00000009622	72	97	-20.83	cCGTCGTAAGAGGAATGTTCCtttcc	aGCAGCATTGT----ACAGGGctatc	PNN
miR-103-z	ENSBGRT00000009666	148	167	-21.36	aCGTCGTAG-AGG-CCCGGggg	aGCAGCATTGTACAGGGCTatc	DUS1L
miR-103-z	ENSBGRT00000009691	1089	1110	-13.1	tCGTCGTATTGAGgagacatct	aGCAGCATTGTACagggctatc	TTC8
miR-103-z	ENSBGRT00000009707	62	81	-17.39	tCGTCGTA-CAGATCTT-ATtt	aGCAGCATTGTACAGGGCTAtc	WDR83
miR-103-z	ENSBGRT00000009725	148	167	-21.36	aCGTCGTAG-AGG-CCCGGggg	aGCAGCATTGTACAGGGCTatc	DUS1L
miR-103-z	ENSBGRT00000009730	57	81	-21.22	gCGTCGTAGGCAAGTGTCCTctacc	aGCAGCATT-GT--ACAGGGctatc	TMEM260
miR-103-z	ENSBGRT00000009782	148	167	-21.36	aCGTCGTAG-AGG-CCCGGggg	aGCAGCATTGTACAGGGCTatc	DUS1L
miR-103-z	ENSBGRT00000009985	156	177	-12.26	cCGTCGTATGTAT-TACAGATca	aGCAGCAT-TGTACAGGGCTAtc	PGRMC2
miR-103-z	ENSBGRT00000010011	5	26	-14.86	tCGTCGTAGagacggagacagt	aGCAGCATTgtacagggctatc	BPIFB4
miR-103-z	ENSBGRT00000010086	242	264	-17.48	tCGTCGTAAACGGTACACGTTtg	aGCAGCATTGTACAGG-GCTAtc	LYSMD4
miR-103-z	ENSBGRT00000010204	713	733	-15.37	aCGTCGTATTAA-TTTTGATgt	aGCAGCATTGTACAGGGCTAtc	-
miR-103-z	ENSBGRT00000010348	171	193	-17.65	tCGTCGTATCGTTGTaacactaa	aGCAGCATTGTA-CAgggctatc	-
miR-103-z	ENSBGRT00000010359	171	193	-17.65	tCGTCGTATCGTTGTaacactaa	aGCAGCATTGTA-CAgggctatc	-
miR-103-z	ENSBGRT00000010414	899	922	-16.04	aCGTCGTAATAACTGTTatcagtt	aGCAGCATTGT--ACAGggctatc	COP1
miR-103-z	ENSBGRT00000010456	788	809	-11.77	cCGTCGTAAAATaagattactt	aGCAGCATTGTAcagggctatc	CD207
miR-103-z	ENSBGRT00000010547	256	277	-13.54	cCGTCGTACCGGGAGCAGGgtt	aGCAGCATTGTACAGGGCTatc	STXBP1
miR-103-z	ENSBGRT00000010585	681	703	-15.61	cCGTCGTAAGAAATTCTCTATtt	aGCAGCATTGTACAGG-GCTAtc	LYSMD3
miR-103-z	ENSBGRT00000010597	542	563	-14.38	gCGTCGTAGaggagacggagac	aGCAGCATTgtacagggctatc	FGF22
miR-103-z	ENSBGRT00000010621	256	277	-13.54	cCGTCGTACCGGGAGCAGGgtt	aGCAGCATTGTACAGGGCTatc	STXBP1
miR-103-z	ENSBGRT00000010758	256	277	-13.54	cCGTCGTACCGGGAGCAGGgtt	aGCAGCATTGTACAGGGCTatc	STXBP1
miR-103-z	ENSBGRT00000010792	1177	1200	-18.18	tCGTCGTATATAGTGTTTTCActa	aGCAGCAT-TGT-ACAGGGCTatc	TADA1
miR-103-z	ENSBGRT00000010831	592	618	-18.41	tCGTCGTACACACCTTGTTACCTATta	aGCAGCAT-TGT---ACAG-GGCTAtc	PAPPA2
miR-103-z	ENSBGRT00000010843	1177	1200	-18.18	tCGTCGTATATAGTGTTTTCActa	aGCAGCAT-TGT-ACAGGGCTatc	TADA1
miR-103-z	ENSBGRT00000010902	1119	1139	-14.89	cCGTCGTAG-GTGagggttctc	aGCAGCATTGTACagggctatc	RCL1
miR-103-z	ENSBGRT00000010949	563	584	-16.72	aCGTCGTACAGTGGTACGGTtc	aGCAGCATTGTACAGGGCTAtc	RSPH4A
miR-103-z	ENSBGRT00000011087	5	25	-13.89	aCGTCGTAG-GTGCACTTActt	aGCAGCATTGTACAGGGCTatc	SYT6
miR-103-z	ENSBGRT00000011138	1082	1101	-16.42	aCGTCGTA-CACC-CCAGATca	aGCAGCATTGTACAGGGCTAtc	-
miR-103-z	ENSBGRT00000011147	82	104	-20.8	aCGTCGTAACGGGCCACCGtccg	aGCAGCATTGTACAG-GGCtatc	FHL2
miR-103-z	ENSBGRT00000011170	1	12	-12.85	tCGTCGTAAAGT----------	aGCAGCATTGTAcagggctatc	PREPL
miR-103-z	ENSBGRT00000011186	288	310	-20.8	aCGTCGTAACGGGCCACCGtccg	aGCAGCATTGTACAG-GGCtatc	FHL2
miR-103-z	ENSBGRT00000011253	1	12	-12.85	tCGTCGTAAAGT----------	aGCAGCATTGTAcagggctatc	PREPL
miR-103-z	ENSBGRT00000011292	271	292	-18	tCGTCGTACCAGGgagtctatg	aGCAGCATTGTACagggctatc	SLC26A4
miR-103-z	ENSBGRT00000011309	1	12	-12.85	tCGTCGTAAAGT----------	aGCAGCATTGTAcagggctatc	PREPL
miR-103-z	ENSBGRT00000011348	113	134	-17.28	cCGTCGTAAAGTGGCgaggatt	aGCAGCATTGTACAGggctatc	IFI35
miR-103-z	ENSBGRT00000011383	113	134	-17.28	cCGTCGTAAAGTGGCgaggatt	aGCAGCATTGTACAGggctatc	IFI35
miR-103-z	ENSBGRT00000011384	1	12	-12.85	tCGTCGTAAAGT----------	aGCAGCATTGTAcagggctatc	PREPL
miR-103-z	ENSBGRT00000011424	271	292	-18	tCGTCGTACCAGGgagtctatg	aGCAGCATTGTACagggctatc	SLC26A4
miR-103-z	ENSBGRT00000011427	415	436	-18.92	tCGTCGTACGATCTACGGtccg	aGCAGCATTGTACAGGGCtatc	ELK3
miR-103-z	ENSBGRT00000011445	78	102	-16.83	cCGTCGTAGGACCAGAACTCGActc	aGCAGCATT---GTACAGGGCTatc	NECAB3
miR-103-z	ENSBGRT00000011487	78	102	-16.83	cCGTCGTAGGACCAGAACTCGActc	aGCAGCATT---GTACAGGGCTatc	NECAB3
miR-103-z	ENSBGRT00000011522	1673	1694	-14.78	cCGTCGTAGTGCGTagtacaga	aGCAGCATTGTACAgggctatc	XPNPEP3
miR-103-z	ENSBGRT00000011553	78	102	-16.83	cCGTCGTAGGACCAGAACTCGActc	aGCAGCATT---GTACAGGGCTatc	NECAB3
miR-103-z	ENSBGRT00000011781	281	299	-18.71	cCGTCGTA-CG-GTCC-GAcac	aGCAGCATTGTACAGGGCTatc	CYTH4
miR-103-z	ENSBGRT00000011957	9	29	-18.34	aCGTCGTAACTT-TTTTGAgaa	aGCAGCATTGTACAGGGCTatc	OLFM1
miR-103-z	ENSBGRT00000011965	15	37	-15.04	tCGTCGTATACTTTTagggtata	aGCAGCAT-TGTACAgggctatc	SLC27A6
miR-103-z	ENSBGRT00000012121	498	518	-13.22	cCGTCGTA-TGTTTTCTTATtc	aGCAGCATTGTACAGGGCTAtc	BRINP2
miR-103-z	ENSBGRT00000012203	175	196	-16.64	cCGTCGTATCAgagaaggaccg	aGCAGCATTGTacagggctatc	-
miR-103-z	ENSBGRT00000012207	301	322	-16.04	aCGTCGTAAACTGgtaaagact	aGCAGCATTGTACagggctatc	ROS1
miR-103-z	ENSBGRT00000012208	89	110	-14.2	cCGTCGTAACtaataagtactt	aGCAGCATTGtacagggctatc	SLC46A3
miR-103-z	ENSBGRT00000012228	89	110	-14.2	cCGTCGTAACtaataagtactt	aGCAGCATTGtacagggctatc	SLC46A3
miR-103-z	ENSBGRT00000012245	89	110	-14.2	cCGTCGTAACtaataagtactt	aGCAGCATTGtacagggctatc	SLC46A3
miR-103-z	ENSBGRT00000012312	313	334	-17.33	cCGTCGTAATGTCTTTTtctca	aGCAGCATTGTACAGGGctatc	HAL
miR-103-z	ENSBGRT00000012359	18	37	-16.59	aCGTCGTAG--TGGCTTGAagt	aGCAGCATTGTACAGGGCTatc	PRKCE
miR-103-z	ENSBGRT00000012419	301	322	-16.04	aCGTCGTAAACTGgtaaagact	aGCAGCATTGTACagggctatc	ROS1
miR-103-z	ENSBGRT00000012533	947	975	-20.51	gCGTCGTAGGTTACTGTGTGTCTCGtgcg	aGCAGCAT----TG---TACAGGGCtatc	SLC7A1
miR-103-z	ENSBGRT00000012688	1085	1106	-15.67	cCGTCGTAATACGggaatggga	aGCAGCATTGTACagggctatc	-
miR-103-z	ENSBGRT00000012745	40	61	-14.5	aCGTCGTAATtacaactctaag	aGCAGCATTGtacagggctatc	SLC35A3
miR-103-z	ENSBGRT00000012794	40	61	-14.5	aCGTCGTAATtacaactctaag	aGCAGCATTGtacagggctatc	SLC35A3
miR-103-z	ENSBGRT00000012818	218	240	-17.49	gCGTCGTAAGAACCCCTAGAgga	aGCAGCATTGTACAGGG-CTatc	TNIK
miR-103-z	ENSBGRT00000012902	218	240	-17.49	gCGTCGTAAGAACCCCTAGAgga	aGCAGCATTGTACAGGG-CTatc	TNIK
miR-103-z	ENSBGRT00000012909	52	71	-21.3	tCGTCGTAG-A-GACCCGGgga	aGCAGCATTGTACAGGGCTatc	-
miR-103-z	ENSBGRT00000012950	327	348	-18.65	tCGTCGTAGTCTGTgttttaag	aGCAGCATTGTACAgggctatc	DCAF5
miR-103-z	ENSBGRT00000012981	218	240	-17.49	gCGTCGTAAGAACCCCTAGAgga	aGCAGCATTGTACAGGG-CTatc	TNIK
miR-103-z	ENSBGRT00000013027	376	397	-11.53	aCGTCGTAAAAacaagtatata	aGCAGCATTGTacagggctatc	-
miR-103-z	ENSBGRT00000013028	1260	1281	-17.72	cCGTCGTAGAGGGGCCgtcaaa	aGCAGCATTGTACAGGgctatc	-
miR-103-z	ENSBGRT00000013095	218	240	-17.49	gCGTCGTAAGAACCCCTAGAgga	aGCAGCATTGTACAGGG-CTatc	TNIK
miR-103-z	ENSBGRT00000013188	455	477	-15.85	tCGTCGTAGACTTaaagactggg	aGCAGCAT-TGTAcagggctatc	SSUH2
miR-103-z	ENSBGRT00000013282	2157	2178	-13.34	tCGTCGTAAGAaaagaaaaagt	aGCAGCATTGTacagggctatc	ALAS1
miR-103-z	ENSBGRT00000013310	233	255	-18.52	aCGTCGTACACcctaggtggagg	aGCAGCAT-TGtacagggctatc	HSP90AB1
miR-103-z	ENSBGRT00000013316	2157	2178	-13.34	tCGTCGTAAGAaaagaaaaagt	aGCAGCATTGTacagggctatc	ALAS1
miR-103-z	ENSBGRT00000013391	132	153	-19.01	aCGTCGTAGCAcacagcaccgt	aGCAGCATTGTacagggctatc	GALNT16
miR-103-z	ENSBGRT00000013739	734	754	-18.7	tCGTCGTAGT-TGACCCtctcc	aGCAGCATTGTACAGGGctatc	EPHB6
miR-103-z	ENSBGRT00000014058	8	32	-15.79	tCGTCGTACCTTTAGTAACTGAaca	aGCAGCATTGTA--CAG-GGCTatc	-
miR-103-z	ENSBGRT00000014236	3085	3106	-15.27	aCGTCGTAAAAAGTaagagata	aGCAGCATTGTACAgggctatc	SUSD6
miR-103-z	ENSBGRT00000014364	293	314	-18.1	tCGTCGTAAGAGGTaggttcaa	aGCAGCATTGTACAgggctatc	-
miR-103-z	ENSBGRT00000014365	565	584	-22.4	cCGTCGTAG-A-GTCCCAAagt	aGCAGCATTGTACAGGGCTatc	CST3
miR-103-z	ENSBGRT00000014407	293	314	-18.1	tCGTCGTAAGAGGTaggttcaa	aGCAGCATTGTACAgggctatc	-
miR-103-z	ENSBGRT00000014459	293	314	-18.1	tCGTCGTAAGAGGTaggttcaa	aGCAGCATTGTACAgggctatc	-
miR-103-z	ENSBGRT00000014509	293	314	-18.1	tCGTCGTAAGAGGTaggttcaa	aGCAGCATTGTACAgggctatc	-
miR-103-z	ENSBGRT00000014527	98	117	-18.19	aCGTCGTAA-ACC-CCCGcggg	aGCAGCATTGTACAGGGCtatc	CIAO3
miR-103-z	ENSBGRT00000014716	211	234	-20.38	tCGTCGTATATTTTGTCaacccgg	aGCAGCAT-TGTA-CAGggctatc	TRDC
miR-103-z	ENSBGRT00000014744	673	696	-15.39	aCGTCGTAAGGAAAGCACCGTTac	aGCAGCATTG--TACAGGGCTAtc	DLX6
miR-103-z	ENSBGRT00000014772	673	696	-15.39	aCGTCGTAAGGAAAGCACCGTTac	aGCAGCATTG--TACAGGGCTAtc	DLX6
miR-103-z	ENSBGRT00000014821	673	696	-15.39	aCGTCGTAAGGAAAGCACCGTTac	aGCAGCATTG--TACAGGGCTAtc	DLX6
miR-103-z	ENSBGRT00000014909	52	73	-19.96	tCGTCGTACCCGGACCCccgga	aGCAGCATTGTACAGGGctatc	RHOF
miR-103-z	ENSBGRT00000015041	183	207	-17.99	cCGTCGTAACTAGAACTCCAGAccc	aGCAGCATTGTAC---AGGGCTatc	PITPNC1
miR-103-z	ENSBGRT00000015156	3096	3116	-15.04	aCGTCGTAAAAT-TTCTGTTat	aGCAGCATTGTACAGGGCTAtc	PRDX4
miR-103-z	ENSBGRT00000015295	600	621	-16.85	tCGTCGTAGGAgccacctccac	aGCAGCATTGTacagggctatc	-
miR-103-z	ENSBGRT00000015299	1210	1230	-19.43	tCGTCGTACCC-GTCCTtttcc	aGCAGCATTGTACAGGGctatc	FAM160B2
miR-103-z	ENSBGRT00000015304	211	233	-14.02	aCGTCGTAAACGGATATAGATta	aGCAGCATT-GTACAGGGCTAtc	TMEM47
miR-103-z	ENSBGRT00000015366	600	621	-16.85	tCGTCGTAGGAgccacctccac	aGCAGCATTGTacagggctatc	-
miR-103-z	ENSBGRT00000015378	1210	1230	-19.43	tCGTCGTACCC-GTCCTtttcc	aGCAGCATTGTACAGGGctatc	FAM160B2
miR-103-z	ENSBGRT00000015463	1210	1230	-19.43	tCGTCGTACCC-GTCCTtttcc	aGCAGCATTGTACAGGGctatc	FAM160B2
miR-103-z	ENSBGRT00000015474	37	58	-14.1	aCGTCGTAAAAacagtaacctt	aGCAGCATTGTacagggctatc	HACD2
miR-103-z	ENSBGRT00000015540	316	340	-15.26	cCGTCGTACGGTAGGGTTCAGcacc	aGCAGCATTGTA---CAGGGCtatc	ST8SIA2
miR-103-z	ENSBGRT00000015604	316	340	-15.26	cCGTCGTACGGTAGGGTTCAGcacc	aGCAGCATTGTA---CAGGGCtatc	ST8SIA2
miR-103-z	ENSBGRT00000015605	182	206	-19.44	aCGTCGTAGTCCAATGTCTAGAggt	aGCAGCATTG---TACAGGGCTatc	-
miR-103-z	ENSBGRT00000015622	1210	1230	-19.43	tCGTCGTACCC-GTCCTtttcc	aGCAGCATTGTACAGGGctatc	FAM160B2
miR-103-z	ENSBGRT00000015632	166	187	-14.7	aCGTCGTAGTATTTggactagg	aGCAGCATTGTACAgggctatc	-
miR-103-z	ENSBGRT00000015638	316	340	-15.26	cCGTCGTACGGTAGGGTTCAGcacc	aGCAGCATTGTA---CAGGGCtatc	ST8SIA2
miR-103-z	ENSBGRT00000015672	438	459	-13.68	tCGTCGTAttctaaaagggacg	aGCAGCATtgtacagggctatc	MTFR1L
miR-103-z	ENSBGRT00000015673	808	829	-15.24	cCGTCGTAGAGGGTATGGTTgt	aGCAGCATTGTACAGGGCTAtc	NAXD
miR-103-z	ENSBGRT00000015818	651	671	-19.53	tCGTCGTACCA-GTTTCactcc	aGCAGCATTGTACAGGGctatc	SV2C
miR-103-z	ENSBGRT00000015952	772	793	-10.58	aCGTCGTAAAATaaaaaaattt	aGCAGCATTGTAcagggctatc	-
miR-103-z	ENSBGRT00000015961	358	376	-18.88	aCGTCGTA-CG-GTCC-GAagg	aGCAGCATTGTACAGGGCTatc	-
miR-103-z	ENSBGRT00000015972	92	113	-14.91	cCGTCGTAAgggaaataacgaa	aGCAGCATTgtacagggctatc	-
miR-103-z	ENSBGRT00000015999	772	793	-10.58	aCGTCGTAAAATaaaaaaattt	aGCAGCATTGTAcagggctatc	-
miR-103-z	ENSBGRT00000016001	422	447	-19.01	tCGTCGTAGAAATTAAGTACCGAacc	aGCAGCAT-TGTA---CAGGGCTatc	APCDD1L
miR-103-z	ENSBGRT00000016015	92	113	-14.91	cCGTCGTAAgggaaataacgaa	aGCAGCATTgtacagggctatc	-
miR-103-z	ENSBGRT00000016020	354	375	-13.49	aCGTCGTACCGGTTTTCAATtt	aGCAGCATTGTACAGGGCTAtc	-
miR-103-z	ENSBGRT00000016027	772	793	-10.58	aCGTCGTAAAATaaaaaaattt	aGCAGCATTGTAcagggctatc	-
miR-103-z	ENSBGRT00000016089	73	92	-21.17	gCGTCGTA-CG-GTCCGGAggg	aGCAGCATTGTACAGGGCTatc	-
miR-103-z	ENSBGRT00000016134	585	607	-20.85	tCGTCGTAGTCGTCGTCGGGTaa	aGCAGCATT-GTACAGGGCTAtc	FCRL3
miR-103-z	ENSBGRT00000016137	529	550	-16.98	tCGTCGTActccgagtgttact	aGCAGCATtgtacagggctatc	NEIL3
miR-103-z	ENSBGRT00000016250	585	607	-20.85	tCGTCGTAGTCGTCGTCGGGTaa	aGCAGCATT-GTACAGGGCTAtc	FCRL3
miR-103-z	ENSBGRT00000016302	65	87	-21.8	aCGTCGTACCGTGTGTTCGAgtg	aGCAGCATTGTACA-GGGCTatc	CNNM2
miR-103-z	ENSBGRT00000016307	44	69	-15.77	aCGTCGTAGACCCCCTACTCCGAccc	aGCAGCATT----GTACAGGGCTatc	C20orf27
miR-103-z	ENSBGRT00000016320	267	288	-18.06	cCGTCGTAATTTTACTCGtccg	aGCAGCATTGTACAGGGCtatc	CYTIP
miR-103-z	ENSBGRT00000016327	1312	1333	-14.19	tCGTCGTATGACGGCACaggaa	aGCAGCATTGTACAGGGctatc	-
miR-103-z	ENSBGRT00000016335	322	340	-19.35	cCGTCGTA-CG-GTCC-GAagg	aGCAGCATTGTACAGGGCTatc	-
miR-103-z	ENSBGRT00000016357	386	409	-18.91	cCGTCGTACTTATTCCCCTGATgc	aGCAGCATTG-TACAGGG-CTAtc	EXTL1
miR-103-z	ENSBGRT00000016394	267	288	-18.06	cCGTCGTAATTTTACTCGtccg	aGCAGCATTGTACAGGGCtatc	CYTIP
miR-103-z	ENSBGRT00000016422	44	69	-15.77	aCGTCGTAGACCCCCTACTCCGAccc	aGCAGCATT----GTACAGGGCTatc	C20orf27
miR-103-z	ENSBGRT00000016452	386	409	-18.91	cCGTCGTACTTATTCCCCTGATgc	aGCAGCATTG-TACAGGG-CTAtc	EXTL1
miR-103-z	ENSBGRT00000016490	622	642	-19.04	cCGTCGTAA-GTGTTTTGTTgt	aGCAGCATTGTACAGGGCTAtc	HR
miR-103-z	ENSBGRT00000016607	622	642	-19.04	cCGTCGTAA-GTGTTTTGTTgt	aGCAGCATTGTACAGGGCTAtc	HR
miR-103-z	ENSBGRT00000016687	1102	1123	-11.83	cCGTCGTAAAAATTTTTAAcaa	aGCAGCATTGTACAGGGCTatc	TTC29
miR-103-z	ENSBGRT00000016714	439	460	-14.88	cCGTCGTACAGAGTGTAGGTtc	aGCAGCATTGTACAGGGCTAtc	PLEKHA7
miR-103-z	ENSBGRT00000016735	350	371	-14.1	gCGTCGTACCGacgaggacgag	aGCAGCATTGTacagggctatc	UAP1L1
miR-103-z	ENSBGRT00000016747	622	642	-19.04	cCGTCGTAA-GTGTTTTGTTgt	aGCAGCATTGTACAGGGCTAtc	HR
miR-103-z	ENSBGRT00000016760	746	764	-19.13	tCGTCGTAG--TG-CCGGGTtc	aGCAGCATTGTACAGGGCTAtc	GORASP1
miR-103-z	ENSBGRT00000016790	350	371	-14.1	gCGTCGTACCGacgaggacgag	aGCAGCATTGTacagggctatc	UAP1L1
miR-103-z	ENSBGRT00000016844	746	764	-19.13	tCGTCGTAG--TG-CCGGGTtc	aGCAGCATTGTACAGGGCTAtc	GORASP1
miR-103-z	ENSBGRT00000016937	746	764	-19.13	tCGTCGTAG--TG-CCGGGTtc	aGCAGCATTGTACAGGGCTAtc	GORASP1
miR-103-z	ENSBGRT00000016961	1359	1381	-16.6	tCGTCGTATCACTCACCTtctca	aGCAGCATTGT-ACAGGGctatc	PON2
miR-103-z	ENSBGRT00000016969	746	764	-19.13	tCGTCGTAG--TG-CCGGGTtc	aGCAGCATTGTACAGGGCTAtc	GORASP1
miR-103-z	ENSBGRT00000017037	746	764	-19.13	tCGTCGTAG--TG-CCGGGTtc	aGCAGCATTGTACAGGGCTAtc	GORASP1
miR-103-z	ENSBGRT00000017075	137	159	-18.2	cCGTCGTAGAACGCCACCGAaga	aGCAGCATTGTACAG-GGCTatc	FOXJ2
miR-103-z	ENSBGRT00000017114	137	159	-18.2	cCGTCGTAGAACGCCACCGAaga	aGCAGCATTGTACAG-GGCTatc	FOXJ2
miR-103-z	ENSBGRT00000017194	25	49	-21.05	cCGTCGTAGTCCTTGTGCCCGcccc	aGCAGCATT--GTACA-GGGCtatc	NUMA1
miR-103-z	ENSBGRT00000017219	298	319	-19.21	tCGTCGTAGgggagttttccct	aGCAGCATTgtacagggctatc	RETREG3
miR-103-z	ENSBGRT00000017323	25	49	-21.05	cCGTCGTAGTCCTTGTGCCCGcccc	aGCAGCATT--GTACA-GGGCtatc	NUMA1
miR-103-z	ENSBGRT00000017443	25	49	-21.05	cCGTCGTAGTCCTTGTGCCCGcccc	aGCAGCATT--GTACA-GGGCtatc	NUMA1
miR-103-z	ENSBGRT00000017472	85	109	-18.88	tCGTCGTAAGTCTTTGTCAGGAccc	aGCAGCATT---GTACAGGGCTatc	-
miR-103-z	ENSBGRT00000017545	85	109	-18.88	tCGTCGTAAGTCTTTGTCAGGAccc	aGCAGCATT---GTACAGGGCTatc	-
miR-103-z	ENSBGRT00000017625	85	109	-18.88	tCGTCGTAAGTCTTTGTCAGGAccc	aGCAGCATT---GTACAGGGCTatc	-
miR-103-z	ENSBGRT00000017642	129	150	-18.8	tCGTCGTAACAccaataataaa	aGCAGCATTGTacagggctatc	FAT4
miR-103-z	ENSBGRT00000017736	129	150	-18.8	tCGTCGTAACAccaataataaa	aGCAGCATTGTacagggctatc	FAT4
miR-103-z	ENSBGRT00000017743	571	590	-21.45	tCGTCGTA-CATA-CCTGAatc	aGCAGCATTGTACAGGGCTatc	MLX
miR-103-z	ENSBGRT00000017813	543	563	-12.9	aCGTCGTA-CGTTTgagaatca	aGCAGCATTGTACAgggctatc	DNM1
miR-103-z	ENSBGRT00000017824	1345	1362	-15.37	gCGTCGTA-C---TCTCGGcac	aGCAGCATTGTACAGGGCTatc	SPTLC3
miR-103-z	ENSBGRT00000017838	129	150	-18.8	tCGTCGTAACAccaataataaa	aGCAGCATTGTacagggctatc	FAT4
miR-103-z	ENSBGRT00000017922	80	104	-20.02	cCGTCGTAGTGACAGGTCCTtccgg	aGCAGCAT---TGTACAGGGctatc	GTF3C2
miR-103-z	ENSBGRT00000017923	1439	1456	-15.37	gCGTCGTA-C---TCTCGGcac	aGCAGCATTGTACAGGGCTatc	SPTLC3
miR-103-z	ENSBGRT00000017935	129	150	-18.8	tCGTCGTAACAccaataataaa	aGCAGCATTGTacagggctatc	FAT4
miR-103-z	ENSBGRT00000018156	22	43	-23.72	cCGTCGTAGTGTTGCCCGAatt	aGCAGCATTGTACAGGGCTatc	BPTF
miR-103-z	ENSBGRT00000018366	408	429	-15.59	tCGTCGTATTCTATTTCGTTta	aGCAGCATTGTACAGGGCTAtc	MAPK8
miR-103-z	ENSBGRT00000018457	408	429	-15.59	tCGTCGTATTCTATTTCGTTta	aGCAGCATTGTACAGGGCTAtc	MAPK8
miR-103-z	ENSBGRT00000018565	408	429	-15.59	tCGTCGTATTCTATTTCGTTta	aGCAGCATTGTACAGGGCTAtc	MAPK8
miR-103-z	ENSBGRT00000018623	408	429	-15.59	tCGTCGTATTCTATTTCGTTta	aGCAGCATTGTACAGGGCTAtc	MAPK8
miR-103-z	ENSBGRT00000018675	408	429	-15.59	tCGTCGTATTCTATTTCGTTta	aGCAGCATTGTACAGGGCTAtc	MAPK8
miR-103-z	ENSBGRT00000018803	1002	1025	-16.48	tCGTCGTATGTACA-GACACGAcag	aGCAGCAT---TGTACAGGGCTatc	ASB9
miR-103-z	ENSBGRT00000018852	1002	1025	-16.48	tCGTCGTATGTACA-GACACGAcag	aGCAGCAT---TGTACAGGGCTatc	ASB9
miR-103-z	ENSBGRT00000018946	108	129	-22.33	tCGTCGTAATAcccatggtcga	aGCAGCATTGTacagggctatc	RPS6KA3
miR-103-z	ENSBGRT00000018985	823	844	-17.26	tCGTCGTACCAaaaggtggagg	aGCAGCATTGTacagggctatc	TIPRL
miR-103-z	ENSBGRT00000019025	267	286	-20.28	cCGTCGTA-CACC-CCCGActa	aGCAGCATTGTACAGGGCTatc	IRF5
miR-103-z	ENSBGRT00000019055	108	129	-22.33	tCGTCGTAATAcccatggtcga	aGCAGCATTGTacagggctatc	RPS6KA3
miR-103-z	ENSBGRT00000019141	897	918	-17.26	tCGTCGTACCAaaaggtggagg	aGCAGCATTGTacagggctatc	TIPRL
miR-103-z	ENSBGRT00000019142	985	1004	-21.17	gCGTCGTA-CG-GTCCGGAggg	aGCAGCATTGTACAGGGCTatc	-
miR-103-z	ENSBGRT00000019162	742	764	-15.7	cCGTCGTACACTCGGGTCGTTtc	aGCAGCAT-TGTACAGGGCTAtc	-
miR-103-z	ENSBGRT00000019174	985	1004	-21.17	gCGTCGTA-CG-GTCCGGAggg	aGCAGCATTGTACAGGGCTatc	-
miR-103-z	ENSBGRT00000019213	33	51	-16.3	aCGTCGTAG---GTTCTAATga	aGCAGCATTGTACAGGGCTAtc	PPP2R3C
miR-103-z	ENSBGRT00000019272	108	129	-22.33	tCGTCGTAATAcccatggtcga	aGCAGCATTGTacagggctatc	RPS6KA3
miR-103-z	ENSBGRT00000019285	752	775	-14.41	aCGTCGTATACCAAATTCgtggaa	aGCAGCAT-TG-TACAGGgctatc	FEZ2
miR-103-z	ENSBGRT00000019353	752	775	-14.41	aCGTCGTATACCAAATTCgtggaa	aGCAGCAT-TG-TACAGGgctatc	FEZ2
miR-103-z	ENSBGRT00000019363	1920	1941	-18.83	tCGTCGTAAAACTCTCCGTTca	aGCAGCATTGTACAGGGCTAtc	ATRN
miR-103-z	ENSBGRT00000019381	67	84	-20.3	cCGTCGTA----GTCTCGAacg	aGCAGCATTGTACAGGGCTatc	CDK19
miR-103-z	ENSBGRT00000019408	27	49	-15.86	aCGTCGTAAAACTGGTGTGAggg	aGCAGCATTGT-ACAGGGCTatc	-
miR-103-z	ENSBGRT00000019634	322	342	-22.69	tCGTCGTA-CGTGGTCCAATat	aGCAGCATTGTACAGGGCTAtc	GLIPR1
miR-103-z	ENSBGRT00000019681	745	766	-20.16	tCGTCGTATTGGGatggtggag	aGCAGCATTGTACagggctatc	SMG9
miR-103-z	ENSBGRT00000019702	2977	2998	-16.3	aCGTCGTAGCcctagatcaagg	aGCAGCATTGtacagggctatc	ERGIC3
miR-103-z	ENSBGRT00000019754	314	336	-19.61	gCGTCGTACTTCTGTGCCGGaca	aGCAGCATTGT-ACAGGGCTatc	NEO1
miR-103-z	ENSBGRT00000019901	2977	2998	-16.3	aCGTCGTAGCcctagatcaagg	aGCAGCATTGtacagggctatc	ERGIC3
miR-103-z	ENSBGRT00000019917	656	677	-22.02	tCGTCGTAATATGTgtacttcg	aGCAGCATTGTACAgggctatc	STAT5A
miR-103-z	ENSBGRT00000019953	314	336	-19.61	gCGTCGTACTTCTGTGCCGGaca	aGCAGCATTGT-ACAGGGCTatc	NEO1
miR-103-z	ENSBGRT00000020007	428	449	-11.81	tCGTCGTAtagagacaataact	aGCAGCATtgtacagggctatc	UGT2A1
miR-103-z	ENSBGRT00000020045	2977	2998	-16.3	aCGTCGTAGCcctagatcaagg	aGCAGCATTGtacagggctatc	ERGIC3
miR-103-z	ENSBGRT00000020073	300	320	-12.85	tCGTCGTA-CGTtaaataatca	aGCAGCATTGTAcagggctatc	BDNF
miR-103-z	ENSBGRT00000020103	30	55	-14.21	tCGTCGTACGACAAATTTACTGtacc	aGCAGCAT--TGT--ACAGGGCtatc	VEGFD
miR-103-z	ENSBGRT00000020164	1177	1196	-18.61	aCGTCGTA-CG-GTCCaaagga	aGCAGCATTGTACAGGgctatc	TMEM39B
miR-103-z	ENSBGRT00000020231	144	167	-19.03	aCGTCGTACCACAGGTggtgtccg	aGCAGCAT--TGTACAgggctatc	GCC2
miR-103-z	ENSBGRT00000020239	314	336	-19.61	gCGTCGTACTTCTGTGCCGGaca	aGCAGCATTGT-ACAGGGCTatc	NEO1
miR-103-z	ENSBGRT00000020285	2913	2934	-16.3	aCGTCGTAGCcctagatcaagg	aGCAGCATTGtacagggctatc	ERGIC3
miR-103-z	ENSBGRT00000020411	1251	1274	-17.94	tCGTCGTAATCCTTGTaagtgact	aGCAGCATT--GTACAgggctatc	ACVR2B
miR-103-z	ENSBGRT00000020424	144	167	-19.03	aCGTCGTACCACAGGTggtgtccg	aGCAGCAT--TGTACAgggctatc	GCC2
miR-103-z	ENSBGRT00000020427	879	901	-22.67	gCGTCGTAACGACGGTCCGcaga	aGCAGCATTG-TACAGGGCtatc	-
miR-103-z	ENSBGRT00000020453	2913	2934	-16.3	aCGTCGTAGCcctagatcaagg	aGCAGCATTGtacagggctatc	ERGIC3
miR-103-z	ENSBGRT00000020512	187	208	-11.87	cCGTCGTAGAAGGagagctgtg	aGCAGCATTGTACagggctatc	ZNF592
miR-103-z	ENSBGRT00000020532	1251	1274	-17.94	tCGTCGTAATCCTTGTaagtgact	aGCAGCATT--GTACAgggctatc	ACVR2B
miR-103-z	ENSBGRT00000020576	314	336	-19.61	gCGTCGTACTTCTGTGCCGGaca	aGCAGCATTGT-ACAGGGCTatc	NEO1
miR-103-z	ENSBGRT00000020611	2913	2934	-16.3	aCGTCGTAGCcctagatcaagg	aGCAGCATTGtacagggctatc	ERGIC3
miR-103-z	ENSBGRT00000020624	608	627	-20.65	aCGTCGTACC--GTCCTGGagt	aGCAGCATTGTACAGGGCTatc	SNCAIP
miR-103-z	ENSBGRT00000020638	314	336	-19.61	gCGTCGTACTTCTGTGCCGGaca	aGCAGCATTGT-ACAGGGCTatc	NEO1
miR-103-z	ENSBGRT00000020694	505	525	-12.1	tCGTCGTA-TATTTTATTATca	aGCAGCATTGTACAGGGCTAtc	LSM14A
miR-103-z	ENSBGRT00000020695	144	167	-19.03	aCGTCGTACCACAGGTggtgtccg	aGCAGCAT--TGTACAgggctatc	GCC2
miR-103-z	ENSBGRT00000020724	608	627	-20.65	aCGTCGTACC--GTCCTGGagt	aGCAGCATTGTACAGGGCTatc	SNCAIP
miR-103-z	ENSBGRT00000020749	684	702	-18.88	aCGTCGTA-CG-GTCC-GAagg	aGCAGCATTGTACAGGGCTatc	NRP2
miR-103-z	ENSBGRT00000020800	2977	2998	-16.3	aCGTCGTAGCcctagatcaagg	aGCAGCATTGtacagggctatc	ERGIC3
miR-103-z	ENSBGRT00000020851	505	525	-12.1	tCGTCGTA-TATTTTATTATca	aGCAGCATTGTACAGGGCTAtc	LSM14A
miR-103-z	ENSBGRT00000020873	534	556	-18.02	tCGTCGTAGACCTCTCTTccccc	aGCAGCAT-TGTACAGGGctatc	ZNF576
miR-103-z	ENSBGRT00000020880	90	110	-16.2	tCGTCGTA-CAGGACACctcag	aGCAGCATTGTACAGGGctatc	AURKA
miR-103-z	ENSBGRT00000020881	318	339	-14.5	aCGTCGTACCcctgggaatcaa	aGCAGCATTGtacagggctatc	EXO1
miR-103-z	ENSBGRT00000020908	212	233	-20.59	aCGTCGTAACATCTCaacccca	aGCAGCATTGTACAGggctatc	NRP2
miR-103-z	ENSBGRT00000020963	505	525	-12.1	tCGTCGTA-TATTTTATTATca	aGCAGCATTGTACAGGGCTAtc	LSM14A
miR-103-z	ENSBGRT00000021022	318	339	-14.5	aCGTCGTACCcctgggaatcaa	aGCAGCATTGtacagggctatc	EXO1
miR-103-z	ENSBGRT00000021092	82	103	-18.66	tCGTCGTAAgggcctacgggtg	aGCAGCATTgtacagggctatc	SLC4A11
miR-103-z	ENSBGRT00000021097	18	38	-22.92	tCGTCGTAG-AGGTCCTactac	aGCAGCATTGTACAGGGctatc	CNIH3
miR-103-z	ENSBGRT00000021203	318	339	-14.5	aCGTCGTACCcctgggaatcaa	aGCAGCATTGtacagggctatc	EXO1
miR-103-z	ENSBGRT00000021236	302	323	-16.53	aCGTCGTACCGAGACTCcctgc	aGCAGCATTGTACAGGGctatc	-
miR-103-z	ENSBGRT00000021284	690	710	-15.98	cCGTCGTA-TGGGTTCTctctg	aGCAGCATTGTACAGGGctatc	KSR2
miR-103-z	ENSBGRT00000021335	302	323	-16.53	aCGTCGTACCGAGACTCcctgc	aGCAGCATTGTACAGGGctatc	-
miR-103-z	ENSBGRT00000021525	653	677	-24.08	aCGTCGTACCTTTCAGTCCCGAgat	aGCAGCATTGTA---CAGGGCTatc	TBL2
miR-103-z	ENSBGRT00000021617	906	930	-18.41	cCGTCGTAGGAAAATTTCTTGGTga	aGCAGCAT---TGTACAGGGCTAtc	PTPRR
miR-103-z	ENSBGRT00000021641	316	337	-16.53	aCGTCGTACCGAGACTCcctgc	aGCAGCATTGTACAGGGctatc	-
miR-103-z	ENSBGRT00000021690	316	337	-16.53	aCGTCGTACCGAGACTCcctgc	aGCAGCATTGTACAGGGctatc	-
miR-103-z	ENSBGRT00000021748	906	930	-18.41	cCGTCGTAGGAAAATTTCTTGGTga	aGCAGCAT---TGTACAGGGCTAtc	PTPRR
miR-103-z	ENSBGRT00000021754	316	337	-16.53	aCGTCGTACCGAGACTCcctgc	aGCAGCATTGTACAGGGctatc	-
miR-103-z	ENSBGRT00000021842	906	930	-18.41	cCGTCGTAGGAAAATTTCTTGGTga	aGCAGCAT---TGTACAGGGCTAtc	PTPRR
miR-103-z	ENSBGRT00000021913	302	323	-16.53	aCGTCGTACCGAGACTCcctgc	aGCAGCATTGTACAGGGctatc	-
miR-103-z	ENSBGRT00000021933	2734	2756	-16.88	tCGTCGTAGACACCTAACCATgt	aGCAGCAT-TGTACAGGGCTAtc	FAM189A1
miR-103-z	ENSBGRT00000022096	147	168	-19.46	tCGTCGTAGAGGGACCTctttg	aGCAGCATTGTACAGGGctatc	ALS2CL
miR-103-z	ENSBGRT00000022296	147	168	-19.46	tCGTCGTAGAGGGACCTctttg	aGCAGCATTGTACAGGGctatc	ALS2CL
miR-103-z	ENSBGRT00000022335	1319	1345	-22.83	cCGTCGTACCGACCGCCGTCCCGAcac	aGCAGCATTGTA-----CAGGGCTatc	DCLK2
miR-103-z	ENSBGRT00000022456	1502	1526	-18.58	tCGTCGTAAATTATTGTACCtcaaa	aGCAGCATT--GTA-CAGGGctatc	CNOT1
miR-103-z	ENSBGRT00000022481	1319	1345	-22.83	cCGTCGTACCGACCGCCGTCCCGAcac	aGCAGCATTGTA-----CAGGGCTatc	DCLK2
miR-103-z	ENSBGRT00000022808	305	327	-18.21	tCGTCGTAATCTCGTCatttcac	aGCAGCATTGTA-CAGggctatc	ACTR2
miR-103-z	ENSBGRT00000022844	1502	1526	-18.58	tCGTCGTAAATTATTGTACCtcaaa	aGCAGCATT--GTA-CAGGGctatc	CNOT1
miR-103-z	ENSBGRT00000022888	305	327	-18.21	tCGTCGTAATCTCGTCatttcac	aGCAGCATTGTA-CAGggctatc	ACTR2
miR-103-z	ENSBGRT00000022894	31	52	-15.39	tCGTCGTATGAGGgttgaaact	aGCAGCATTGTACagggctatc	DHX58
miR-103-z	ENSBGRT00000022959	321	346	-28.96	cCGTCGTAACAGGCCAGTCCCGGacc	aGCAGCATTGTAC----AGGGCTatc	PEX14
miR-103-z	ENSBGRT00000023011	336	354	-15.08	cCGTCGTA-C--GCCTCGGcgc	aGCAGCATTGTACAGGGCTatc	FGFR1OP
miR-103-z	ENSBGRT00000023060	321	346	-28.96	cCGTCGTAACAGGCCAGTCCCGGacc	aGCAGCATTGTAC----AGGGCTatc	PEX14
miR-103-z	ENSBGRT00000023068	336	354	-15.08	cCGTCGTA-C--GCCTCGGcgc	aGCAGCATTGTACAGGGCTatc	FGFR1OP
miR-103-z	ENSBGRT00000023202	1502	1526	-18.58	tCGTCGTAAATTATTGTACCtcaaa	aGCAGCATT--GTA-CAGGGctatc	CNOT1
miR-103-z	ENSBGRT00000023308	2711	2732	-15.94	aCGTCGTACCTCGGATAGAatt	aGCAGCATTGTACAGGGCTatc	PPIH
miR-103-z	ENSBGRT00000023312	10	32	-16.98	cCGTCGTAAAGAACACTCGGatt	aGCAGCATTG-TACAGGGCTatc	MTSS1
miR-103-z	ENSBGRT00000023353	493	513	-16.36	cCGTCGTATTG-GTTCAGGaca	aGCAGCATTGTACAGGGCTatc	KIAA0753
miR-103-z	ENSBGRT00000023360	678	697	-18.82	tCGTCGTAA--TGACCaccccc	aGCAGCATTGTACAGGgctatc	PRSS45P
miR-103-z	ENSBGRT00000023380	2711	2732	-15.94	aCGTCGTACCTCGGATAGAatt	aGCAGCATTGTACAGGGCTatc	PPIH
miR-103-z	ENSBGRT00000023487	493	513	-16.36	cCGTCGTATTG-GTTCAGGaca	aGCAGCATTGTACAGGGCTatc	KIAA0753
miR-103-z	ENSBGRT00000023494	10	32	-16.98	cCGTCGTAAAGAACACTCGGatt	aGCAGCATTG-TACAGGGCTatc	MTSS1
miR-103-z	ENSBGRT00000023538	1980	2003	-27.05	tCGTCGTAGACTTTGTCCCGcgtc	aGCAGCAT-TGTA-CAGGGCtatc	SEC14L1
miR-103-z	ENSBGRT00000023639	1980	2003	-27.05	tCGTCGTAGACTTTGTCCCGcgtc	aGCAGCAT-TGTA-CAGGGCtatc	SEC14L1
miR-103-z	ENSBGRT00000023648	1502	1526	-18.58	tCGTCGTAAATTATTGTACCtcaaa	aGCAGCATT--GTA-CAGGGctatc	CNOT1
miR-103-z	ENSBGRT00000023741	278	301	-27.05	tCGTCGTAGACTTTGTCCCGcgtc	aGCAGCAT-TGTA-CAGGGCtatc	SEC14L1
miR-103-z	ENSBGRT00000023759	213	231	-18.33	aCGTCGTA---TGGTCCGAgga	aGCAGCATTGTACAGGGCTatc	EEF1AKMT1
miR-103-z	ENSBGRT00000023791	898	916	-18.33	aCGTCGTA---TGGTCCGAgga	aGCAGCATTGTACAGGGCTatc	EEF1AKMT1
miR-103-z	ENSBGRT00000023798	278	301	-27.05	tCGTCGTAGACTTTGTCCCGcgtc	aGCAGCAT-TGTA-CAGGGCtatc	SEC14L1
miR-103-z	ENSBGRT00000023858	49	70	-16.94	cCGTCGTACCGTCTCTTccttc	aGCAGCATTGTACAGGGctatc	REG4
miR-103-z	ENSBGRT00000023910	2189	2209	-16.38	tCGTCGTA-CATcgggtgtgag	aGCAGCATTGTAcagggctatc	-
miR-103-z	ENSBGRT00000023934	1078	1096	-20.99	tCGTCGTAAC---TTCTGGTca	aGCAGCATTGTACAGGGCTAtc	PPP2R5C
miR-103-z	ENSBGRT00000023958	634	655	-15.35	tCGTCGTAATGcttaagacaag	aGCAGCATTGTacagggctatc	FGF7
miR-103-z	ENSBGRT00000023962	315	333	-15.68	aCGTCGTA-C--GTTTTGAact	aGCAGCATTGTACAGGGCTatc	PRMT8
miR-103-z	ENSBGRT00000024005	16	37	-21.35	aCGTCGTAGCTTCTCCTGtgct	aGCAGCATTGTACAGGGCtatc	CD300C
miR-103-z	ENSBGRT00000024006	1078	1096	-20.99	tCGTCGTAAC---TTCTGGTca	aGCAGCATTGTACAGGGCTAtc	PPP2R5C
[truncated: 45,569 more rows]
