# Supplementary material for: IMF deposition ceRNA network analysis and functional study of HIF1a in yak
Source: Front Vet Sci. 2023 Oct 17;10:1272238. doi: 10.3389/fvets.2023.1272238 (PMC10616239; doi:10.3389/fvets.2023.1272238)
Supplement: Supplementary file 10 [file Table_10.XLS]

## Sheet: Sheet1
The GO enrichment analysis of targets of DEMs
GO ID	Description	L-IMF-vs-H-IMF (10388)	All (30280)	pvalue	p.adjust	Genes
GO:0005488	binding	8615	24252	3.72242e-23	1.00505e-19	ENSBGRT00000000004(CHMP2B);ENSBGRT00000000005(CHMP2B);ENSBGRT00000000006(CHMP2B);ENSBGRT00000000017(GBE1);ENSBGRT00000000030(LIPI);ENSBGRT00000000031(LIPI);ENSBGRT00000000032(LIPI);ENSBGRT00000000034(RBM11);ENSBGRT00000000101(GABPA);ENSBGRT00000000102(GABPA);ENSBGRT00000000103(APP);ENSBGRT00000000104(APP);ENSBGRT00000000105(APP);ENSBGRT00000000106(APP);ENSBGRT00000000107(APP);ENSBGRT00000000108(A…
GO:0048731	system development	2724	7077	2.12538e-17	2.1724e-13	ENSBGRT00000000075(CHODL);ENSBGRT00000000101(GABPA);ENSBGRT00000000102(GABPA);ENSBGRT00000000103(APP);ENSBGRT00000000104(APP);ENSBGRT00000000105(APP);ENSBGRT00000000106(APP);ENSBGRT00000000107(APP);ENSBGRT00000000108(APP);ENSBGRT00000000109(APP);ENSBGRT00000000120(ADAMTS1);ENSBGRT00000000186(SOD1);ENSBGRT00000000286(DIPK2A);ENSBGRT00000000326(EPHA3);ENSBGRT00000000328(EPHA3);ENSBGRT00000000338(VA…
GO:0048522	positive regulation of cellular process	3147	8273	3.85588e-17	2.1724e-13	ENSBGRT00000000101(GABPA);ENSBGRT00000000102(GABPA);ENSBGRT00000000103(APP);ENSBGRT00000000104(APP);ENSBGRT00000000105(APP);ENSBGRT00000000106(APP);ENSBGRT00000000107(APP);ENSBGRT00000000108(APP);ENSBGRT00000000109(APP);ENSBGRT00000000120(ADAMTS1);ENSBGRT00000000126(N6AMT1);ENSBGRT00000000127(N6AMT1);ENSBGRT00000000128(N6AMT1);ENSBGRT00000000130(N6AMT1);ENSBGRT00000000186(SOD1);ENSBGRT00000000240…
GO:0007275	multicellular organism development	2901	7591	9.27108e-17	3.48222e-13	ENSBGRT00000000075(CHODL);ENSBGRT00000000101(GABPA);ENSBGRT00000000102(GABPA);ENSBGRT00000000103(APP);ENSBGRT00000000104(APP);ENSBGRT00000000105(APP);ENSBGRT00000000106(APP);ENSBGRT00000000107(APP);ENSBGRT00000000108(APP);ENSBGRT00000000109(APP);ENSBGRT00000000120(ADAMTS1);ENSBGRT00000000186(SOD1);ENSBGRT00000000286(DIPK2A);ENSBGRT00000000326(EPHA3);ENSBGRT00000000328(EPHA3);ENSBGRT00000000333(IT…
GO:0048518	positive regulation of biological process	3517	9340	1.76796e-16	4.98034e-13	ENSBGRT00000000004(CHMP2B);ENSBGRT00000000005(CHMP2B);ENSBGRT00000000006(CHMP2B);ENSBGRT00000000101(GABPA);ENSBGRT00000000102(GABPA);ENSBGRT00000000103(APP);ENSBGRT00000000104(APP);ENSBGRT00000000105(APP);ENSBGRT00000000106(APP);ENSBGRT00000000107(APP);ENSBGRT00000000108(APP);ENSBGRT00000000109(APP);ENSBGRT00000000120(ADAMTS1);ENSBGRT00000000126(N6AMT1);ENSBGRT00000000127(N6AMT1);ENSBGRT000000001…
GO:0009653	anatomical structure morphogenesis	1693	4267	1.60192e-15	3.61009e-12	ENSBGRT00000000101(GABPA);ENSBGRT00000000102(GABPA);ENSBGRT00000000103(APP);ENSBGRT00000000104(APP);ENSBGRT00000000105(APP);ENSBGRT00000000106(APP);ENSBGRT00000000107(APP);ENSBGRT00000000108(APP);ENSBGRT00000000109(APP);ENSBGRT00000000120(ADAMTS1);ENSBGRT00000000186(SOD1);ENSBGRT00000000296(PINK1);ENSBGRT00000000301(PINK1);ENSBGRT00000000333(ITGB2);ENSBGRT00000000338(VANGL2);ENSBGRT00000000353(F3…
GO:0044464	cell part	8472	23990	7.23038e-15	7.3018e-12	ENSBGRT00000000004(CHMP2B);ENSBGRT00000000005(CHMP2B);ENSBGRT00000000006(CHMP2B);ENSBGRT00000000007(VGLL3);ENSBGRT00000000034(RBM11);ENSBGRT00000000069(BTG3);ENSBGRT00000000075(CHODL);ENSBGRT00000000101(GABPA);ENSBGRT00000000102(GABPA);ENSBGRT00000000103(APP);ENSBGRT00000000104(APP);ENSBGRT00000000105(APP);ENSBGRT00000000106(APP);ENSBGRT00000000107(APP);ENSBGRT00000000108(APP);ENSBGRT00000000109(…
GO:0002040	sprouting angiogenesis	116	187	8.35034e-15	1.56819e-11	ENSBGRT00000001447(TEK);ENSBGRT00000001497(TEK);ENSBGRT00000001518(PTK2B);ENSBGRT00000001561(TEK);ENSBGRT00000001584(PTK2B);ENSBGRT00000001633(TEK);ENSBGRT00000001662(PTK2B);ENSBGRT00000001746(TEK);ENSBGRT00000001758(TEK);ENSBGRT00000001812(TEK);ENSBGRT00000003470(HDAC9);ENSBGRT00000003544(HDAC9);ENSBGRT00000003596(HDAC9);ENSBGRT00000003666(HDAC9);ENSBGRT00000003707(HDAC9);ENSBGRT00000003784(KLF4…
GO:0005623	cell	8473	23997	1.04088e-14	7.3018e-12	ENSBGRT00000000004(CHMP2B);ENSBGRT00000000005(CHMP2B);ENSBGRT00000000006(CHMP2B);ENSBGRT00000000007(VGLL3);ENSBGRT00000000034(RBM11);ENSBGRT00000000069(BTG3);ENSBGRT00000000075(CHODL);ENSBGRT00000000101(GABPA);ENSBGRT00000000102(GABPA);ENSBGRT00000000103(APP);ENSBGRT00000000104(APP);ENSBGRT00000000105(APP);ENSBGRT00000000106(APP);ENSBGRT00000000107(APP);ENSBGRT00000000108(APP);ENSBGRT00000000109(…
GO:0001568	blood vessel development	504	1116	1.41542e-14	2.27843e-11	ENSBGRT00000000120(ADAMTS1);ENSBGRT00000000353(F3);ENSBGRT00000000355(F3);ENSBGRT00000000364(F3);ENSBGRT00000000552(ACVRL1);ENSBGRT00000000835(IHH);ENSBGRT00000001447(TEK);ENSBGRT00000001497(TEK);ENSBGRT00000001518(PTK2B);ENSBGRT00000001561(TEK);ENSBGRT00000001584(PTK2B);ENSBGRT00000001633(TEK);ENSBGRT00000001653(ECM1);ENSBGRT00000001662(PTK2B);ENSBGRT00000001681(ECM1);ENSBGRT00000001746(TEK);ENS…
GO:0048514	blood vessel morphogenesis	440	959	3.51607e-14	4.95239e-11	ENSBGRT00000000120(ADAMTS1);ENSBGRT00000000353(F3);ENSBGRT00000000355(F3);ENSBGRT00000000364(F3);ENSBGRT00000000552(ACVRL1);ENSBGRT00000000835(IHH);ENSBGRT00000001447(TEK);ENSBGRT00000001497(TEK);ENSBGRT00000001518(PTK2B);ENSBGRT00000001561(TEK);ENSBGRT00000001584(PTK2B);ENSBGRT00000001633(TEK);ENSBGRT00000001653(ECM1);ENSBGRT00000001662(PTK2B);ENSBGRT00000001681(ECM1);ENSBGRT00000001746(TEK);ENS…
GO:0048856	anatomical structure development	3199	8525	1.0564e-13	1.32262e-10	ENSBGRT00000000075(CHODL);ENSBGRT00000000101(GABPA);ENSBGRT00000000102(GABPA);ENSBGRT00000000103(APP);ENSBGRT00000000104(APP);ENSBGRT00000000105(APP);ENSBGRT00000000106(APP);ENSBGRT00000000107(APP);ENSBGRT00000000108(APP);ENSBGRT00000000109(APP);ENSBGRT00000000120(ADAMTS1);ENSBGRT00000000186(SOD1);ENSBGRT00000000280(-);ENSBGRT00000000286(DIPK2A);ENSBGRT00000000289(-);ENSBGRT00000000296(PINK1);ENS…
GO:0032502	developmental process	3335	8913	1.20818e-13	1.33405e-10	ENSBGRT00000000075(CHODL);ENSBGRT00000000101(GABPA);ENSBGRT00000000102(GABPA);ENSBGRT00000000103(APP);ENSBGRT00000000104(APP);ENSBGRT00000000105(APP);ENSBGRT00000000106(APP);ENSBGRT00000000107(APP);ENSBGRT00000000108(APP);ENSBGRT00000000109(APP);ENSBGRT00000000120(ADAMTS1);ENSBGRT00000000186(SOD1);ENSBGRT00000000191(-);ENSBGRT00000000280(-);ENSBGRT00000000286(DIPK2A);ENSBGRT00000000289(-);ENSBGRT…
GO:0065008	regulation of biological quality	2269	5910	1.30232e-13	1.33405e-10	ENSBGRT00000000004(CHMP2B);ENSBGRT00000000005(CHMP2B);ENSBGRT00000000006(CHMP2B);ENSBGRT00000000103(APP);ENSBGRT00000000104(APP);ENSBGRT00000000105(APP);ENSBGRT00000000106(APP);ENSBGRT00000000107(APP);ENSBGRT00000000108(APP);ENSBGRT00000000109(APP);ENSBGRT00000000121(ADAMTS5);ENSBGRT00000000186(SOD1);ENSBGRT00000000296(PINK1);ENSBGRT00000000301(PINK1);ENSBGRT00000000334(DDOST);ENSBGRT00000000341(…
GO:0032501	multicellular organismal process	3826	10319	1.80581e-13	1.69565e-10	ENSBGRT00000000004(CHMP2B);ENSBGRT00000000005(CHMP2B);ENSBGRT00000000006(CHMP2B);ENSBGRT00000000075(CHODL);ENSBGRT00000000101(GABPA);ENSBGRT00000000102(GABPA);ENSBGRT00000000103(APP);ENSBGRT00000000104(APP);ENSBGRT00000000105(APP);ENSBGRT00000000106(APP);ENSBGRT00000000107(APP);ENSBGRT00000000108(APP);ENSBGRT00000000109(APP);ENSBGRT00000000120(ADAMTS1);ENSBGRT00000000121(ADAMTS5);ENSBGRT000000001…
GO:0001944	vasculature development	517	1167	3.59382e-13	2.91392e-10	ENSBGRT00000000120(ADAMTS1);ENSBGRT00000000353(F3);ENSBGRT00000000355(F3);ENSBGRT00000000364(F3);ENSBGRT00000000552(ACVRL1);ENSBGRT00000000835(IHH);ENSBGRT00000001447(TEK);ENSBGRT00000001497(TEK);ENSBGRT00000001518(PTK2B);ENSBGRT00000001561(TEK);ENSBGRT00000001584(PTK2B);ENSBGRT00000001633(TEK);ENSBGRT00000001653(ECM1);ENSBGRT00000001662(PTK2B);ENSBGRT00000001681(ECM1);ENSBGRT00000001746(TEK);ENS…
GO:0072358	cardiovascular system development	524	1185	3.62042e-13	2.91392e-10	ENSBGRT00000000120(ADAMTS1);ENSBGRT00000000353(F3);ENSBGRT00000000355(F3);ENSBGRT00000000364(F3);ENSBGRT00000000552(ACVRL1);ENSBGRT00000000835(IHH);ENSBGRT00000001447(TEK);ENSBGRT00000001497(TEK);ENSBGRT00000001518(PTK2B);ENSBGRT00000001561(TEK);ENSBGRT00000001584(PTK2B);ENSBGRT00000001633(TEK);ENSBGRT00000001653(ECM1);ENSBGRT00000001662(PTK2B);ENSBGRT00000001681(ECM1);ENSBGRT00000001746(TEK);ENS…
GO:0051179	localization	3718	10029	6.17046e-13	4.63525e-10	ENSBGRT00000000004(CHMP2B);ENSBGRT00000000005(CHMP2B);ENSBGRT00000000006(CHMP2B);ENSBGRT00000000103(APP);ENSBGRT00000000104(APP);ENSBGRT00000000105(APP);ENSBGRT00000000106(APP);ENSBGRT00000000107(APP);ENSBGRT00000000108(APP);ENSBGRT00000000109(APP);ENSBGRT00000000120(ADAMTS1);ENSBGRT00000000144(GRIK1);ENSBGRT00000000145(GRIK1);ENSBGRT00000000146(GRIK1);ENSBGRT00000000147(GRIK1);ENSBGRT00000000186…
GO:0035295	tube development	746	1768	7.59542e-13	5.34908e-10	ENSBGRT00000000120(ADAMTS1);ENSBGRT00000000338(VANGL2);ENSBGRT00000000353(F3);ENSBGRT00000000355(F3);ENSBGRT00000000364(F3);ENSBGRT00000000552(ACVRL1);ENSBGRT00000000659(CRLF1);ENSBGRT00000000798(NR4A3);ENSBGRT00000000826(NR4A3);ENSBGRT00000000835(IHH);ENSBGRT00000000983(NFIB);ENSBGRT00000000994(NFIB);ENSBGRT00000001027(NFIB);ENSBGRT00000001051(NFIB);ENSBGRT00000001070(NFIB);ENSBGRT00000001136(AR…
GO:0001525	angiogenesis	355	767	2.67386e-12	1.77229e-09	ENSBGRT00000000120(ADAMTS1);ENSBGRT00000000353(F3);ENSBGRT00000000355(F3);ENSBGRT00000000364(F3);ENSBGRT00000000552(ACVRL1);ENSBGRT00000000835(IHH);ENSBGRT00000001447(TEK);ENSBGRT00000001497(TEK);ENSBGRT00000001518(PTK2B);ENSBGRT00000001561(TEK);ENSBGRT00000001584(PTK2B);ENSBGRT00000001633(TEK);ENSBGRT00000001653(ECM1);ENSBGRT00000001662(PTK2B);ENSBGRT00000001681(ECM1);ENSBGRT00000001746(TEK);ENS…
GO:0035239	tube morphogenesis	616	1440	5.04159e-12	3.15604e-09	ENSBGRT00000000120(ADAMTS1);ENSBGRT00000000338(VANGL2);ENSBGRT00000000353(F3);ENSBGRT00000000355(F3);ENSBGRT00000000364(F3);ENSBGRT00000000552(ACVRL1);ENSBGRT00000000798(NR4A3);ENSBGRT00000000826(NR4A3);ENSBGRT00000000835(IHH);ENSBGRT00000000983(NFIB);ENSBGRT00000000994(NFIB);ENSBGRT00000001027(NFIB);ENSBGRT00000001051(NFIB);ENSBGRT00000001070(NFIB);ENSBGRT00000001136(ARL13B);ENSBGRT00000001181(A…
GO:0120036	plasma membrane bounded cell projection organization	975	2394	5.47054e-12	3.24432e-09	ENSBGRT00000000075(CHODL);ENSBGRT00000000103(APP);ENSBGRT00000000104(APP);ENSBGRT00000000105(APP);ENSBGRT00000000106(APP);ENSBGRT00000000107(APP);ENSBGRT00000000108(APP);ENSBGRT00000000109(APP);ENSBGRT00000000186(SOD1);ENSBGRT00000000203(CFAP298);ENSBGRT00000000326(EPHA3);ENSBGRT00000000328(EPHA3);ENSBGRT00000000338(VANGL2);ENSBGRT00000000448(ADARB1);ENSBGRT00000000469(ADARB1);ENSBGRT00000000481(…
GO:0023056	positive regulation of signaling	1049	2596	7.25949e-12	4.09e-09	ENSBGRT00000000103(APP);ENSBGRT00000000104(APP);ENSBGRT00000000105(APP);ENSBGRT00000000106(APP);ENSBGRT00000000107(APP);ENSBGRT00000000108(APP);ENSBGRT00000000109(APP);ENSBGRT00000000186(SOD1);ENSBGRT00000000240(ITSN1);ENSBGRT00000000241(ITSN1);ENSBGRT00000000296(PINK1);ENSBGRT00000000301(PINK1);ENSBGRT00000000338(VANGL2);ENSBGRT00000000353(F3);ENSBGRT00000000355(F3);ENSBGRT00000000364(F3);ENSBGR…
GO:0010628	positive regulation of gene expression	1273	3205	7.8545e-12	4.2145e-09	ENSBGRT00000000101(GABPA);ENSBGRT00000000102(GABPA);ENSBGRT00000000103(APP);ENSBGRT00000000104(APP);ENSBGRT00000000105(APP);ENSBGRT00000000106(APP);ENSBGRT00000000107(APP);ENSBGRT00000000108(APP);ENSBGRT00000000109(APP);ENSBGRT00000000296(PINK1);ENSBGRT00000000301(PINK1);ENSBGRT00000000424(BOLL);ENSBGRT00000000429(BOLL);ENSBGRT00000000470(IGF1);ENSBGRT00000000478(CD4);ENSBGRT00000000481(BRAF);ENS…
GO:0030030	cell projection organization	979	2409	8.8084e-12	4.5115e-09	ENSBGRT00000000075(CHODL);ENSBGRT00000000103(APP);ENSBGRT00000000104(APP);ENSBGRT00000000105(APP);ENSBGRT00000000106(APP);ENSBGRT00000000107(APP);ENSBGRT00000000108(APP);ENSBGRT00000000109(APP);ENSBGRT00000000186(SOD1);ENSBGRT00000000203(CFAP298);ENSBGRT00000000326(EPHA3);ENSBGRT00000000328(EPHA3);ENSBGRT00000000338(VANGL2);ENSBGRT00000000448(ADARB1);ENSBGRT00000000469(ADARB1);ENSBGRT00000000481(…
GO:0048513	animal organ development	1958	5105	1.78083e-11	8.72451e-09	ENSBGRT00000000101(GABPA);ENSBGRT00000000102(GABPA);ENSBGRT00000000103(APP);ENSBGRT00000000104(APP);ENSBGRT00000000105(APP);ENSBGRT00000000106(APP);ENSBGRT00000000107(APP);ENSBGRT00000000108(APP);ENSBGRT00000000109(APP);ENSBGRT00000000120(ADAMTS1);ENSBGRT00000000186(SOD1);ENSBGRT00000000286(DIPK2A);ENSBGRT00000000338(VANGL2);ENSBGRT00000000343(PLCL2);ENSBGRT00000000346(PLCL2);ENSBGRT00000000350(P…
GO:0031175	neuron projection development	634	1497	2.0535e-11	9.27029e-09	ENSBGRT00000000075(CHODL);ENSBGRT00000000103(APP);ENSBGRT00000000104(APP);ENSBGRT00000000105(APP);ENSBGRT00000000106(APP);ENSBGRT00000000107(APP);ENSBGRT00000000108(APP);ENSBGRT00000000109(APP);ENSBGRT00000000186(SOD1);ENSBGRT00000000326(EPHA3);ENSBGRT00000000328(EPHA3);ENSBGRT00000000338(VANGL2);ENSBGRT00000000448(ADARB1);ENSBGRT00000000469(ADARB1);ENSBGRT00000000481(BRAF);ENSBGRT00000000720(BRA…
GO:0010647	positive regulation of cell communication	1038	2576	2.05677e-11	9.27029e-09	ENSBGRT00000000103(APP);ENSBGRT00000000104(APP);ENSBGRT00000000105(APP);ENSBGRT00000000106(APP);ENSBGRT00000000107(APP);ENSBGRT00000000108(APP);ENSBGRT00000000109(APP);ENSBGRT00000000186(SOD1);ENSBGRT00000000240(ITSN1);ENSBGRT00000000241(ITSN1);ENSBGRT00000000296(PINK1);ENSBGRT00000000301(PINK1);ENSBGRT00000000338(VANGL2);ENSBGRT00000000353(F3);ENSBGRT00000000355(F3);ENSBGRT00000000364(F3);ENSBGR…
GO:0007166	cell surface receptor signaling pathway	1481	3787	2.35843e-11	1.02211e-08	ENSBGRT00000000103(APP);ENSBGRT00000000104(APP);ENSBGRT00000000105(APP);ENSBGRT00000000106(APP);ENSBGRT00000000107(APP);ENSBGRT00000000108(APP);ENSBGRT00000000109(APP);ENSBGRT00000000326(EPHA3);ENSBGRT00000000328(EPHA3);ENSBGRT00000000333(ITGB2);ENSBGRT00000000338(VANGL2);ENSBGRT00000000343(PLCL2);ENSBGRT00000000346(PLCL2);ENSBGRT00000000350(PLCL2);ENSBGRT00000000353(F3);ENSBGRT00000000355(F3);EN…
GO:0072359	circulatory system development	701	1677	3.17198e-11	1.31776e-08	ENSBGRT00000000120(ADAMTS1);ENSBGRT00000000286(DIPK2A);ENSBGRT00000000338(VANGL2);ENSBGRT00000000353(F3);ENSBGRT00000000355(F3);ENSBGRT00000000364(F3);ENSBGRT00000000470(IGF1);ENSBGRT00000000537(IGF1);ENSBGRT00000000552(ACVRL1);ENSBGRT00000000835(IHH);ENSBGRT00000001136(ARL13B);ENSBGRT00000001181(ARL13B);ENSBGRT00000001215(ARL13B);ENSBGRT00000001233(ARL13B);ENSBGRT00000001238(ARL13B);ENSBGRT00000…
GO:0006357	regulation of transcription by RNA polymerase II	1244	3141	3.38628e-11	1.31776e-08	ENSBGRT00000000101(GABPA);ENSBGRT00000000102(GABPA);ENSBGRT00000000103(APP);ENSBGRT00000000104(APP);ENSBGRT00000000105(APP);ENSBGRT00000000106(APP);ENSBGRT00000000107(APP);ENSBGRT00000000108(APP);ENSBGRT00000000109(APP);ENSBGRT00000000470(IGF1);ENSBGRT00000000537(IGF1);ENSBGRT00000000552(ACVRL1);ENSBGRT00000000703(NFIC);ENSBGRT00000000733(NFIC);ENSBGRT00000000765(NFIC);ENSBGRT00000000798(NR4A3);E…
GO:0048584	positive regulation of response to stimulus	1312	3327	3.39147e-11	1.31776e-08	ENSBGRT00000000103(APP);ENSBGRT00000000104(APP);ENSBGRT00000000105(APP);ENSBGRT00000000106(APP);ENSBGRT00000000107(APP);ENSBGRT00000000108(APP);ENSBGRT00000000109(APP);ENSBGRT00000000186(SOD1);ENSBGRT00000000240(ITSN1);ENSBGRT00000000241(ITSN1);ENSBGRT00000000296(PINK1);ENSBGRT00000000301(PINK1);ENSBGRT00000000333(ITGB2);ENSBGRT00000000338(VANGL2);ENSBGRT00000000343(PLCL2);ENSBGRT00000000346(PLCL…
GO:0035556	intracellular signal transduction	1636	4226	6.04419e-11	2.2702e-08	ENSBGRT00000000103(APP);ENSBGRT00000000104(APP);ENSBGRT00000000105(APP);ENSBGRT00000000106(APP);ENSBGRT00000000107(APP);ENSBGRT00000000108(APP);ENSBGRT00000000109(APP);ENSBGRT00000000186(SOD1);ENSBGRT00000000240(ITSN1);ENSBGRT00000000241(ITSN1);ENSBGRT00000000286(DIPK2A);ENSBGRT00000000296(PINK1);ENSBGRT00000000301(PINK1);ENSBGRT00000000338(VANGL2);ENSBGRT00000000342(PLCL1);ENSBGRT00000000343(PLC…
GO:0048583	regulation of response to stimulus	2218	5849	6.36258e-11	2.31269e-08	ENSBGRT00000000103(APP);ENSBGRT00000000104(APP);ENSBGRT00000000105(APP);ENSBGRT00000000106(APP);ENSBGRT00000000107(APP);ENSBGRT00000000108(APP);ENSBGRT00000000109(APP);ENSBGRT00000000186(SOD1);ENSBGRT00000000240(ITSN1);ENSBGRT00000000241(ITSN1);ENSBGRT00000000286(DIPK2A);ENSBGRT00000000292(UBE2G2);ENSBGRT00000000296(PINK1);ENSBGRT00000000301(PINK1);ENSBGRT00000000333(ITGB2);ENSBGRT00000000338(VAN…
GO:0016049	cell growth	326	710	6.65359e-11	2.3429e-08	ENSBGRT00000000103(APP);ENSBGRT00000000104(APP);ENSBGRT00000000105(APP);ENSBGRT00000000106(APP);ENSBGRT00000000107(APP);ENSBGRT00000000108(APP);ENSBGRT00000000109(APP);ENSBGRT00000000126(N6AMT1);ENSBGRT00000000127(N6AMT1);ENSBGRT00000000128(N6AMT1);ENSBGRT00000000130(N6AMT1);ENSBGRT00000000470(IGF1);ENSBGRT00000000537(IGF1);ENSBGRT00000000552(ACVRL1);ENSBGRT00000000739(MFSD2A);ENSBGRT00000000818(…
GO:0043009	chordate embryonic development	501	1160	9.78609e-11	3.3415e-08	ENSBGRT00000000101(GABPA);ENSBGRT00000000102(GABPA);ENSBGRT00000000338(VANGL2);ENSBGRT00000000470(IGF1);ENSBGRT00000000537(IGF1);ENSBGRT00000000552(ACVRL1);ENSBGRT00000000666(ASF1B);ENSBGRT00000000684(ASF1B);ENSBGRT00000000698(ASF1B);ENSBGRT00000000835(IHH);ENSBGRT00000001136(ARL13B);ENSBGRT00000001181(ARL13B);ENSBGRT00000001215(ARL13B);ENSBGRT00000001233(ARL13B);ENSBGRT00000001238(ARL13B);ENSBGR…
GO:0005342	organic acid transmembrane transporter activity	103	179	1.06194e-10	1.14448e-07	ENSBGRT00000000739(MFSD2A);ENSBGRT00000000818(MFSD2A);ENSBGRT00000001126(SLC19A1);ENSBGRT00000001135(SLC19A1);ENSBGRT00000005856(SLC6A15);ENSBGRT00000006498(SLCO2A1);ENSBGRT00000006519(SLCO2A1);ENSBGRT00000006551(SLCO2A1);ENSBGRT00000006966(SLC51B);ENSBGRT00000007456(SLC10A2);ENSBGRT00000007486(SLC10A2);ENSBGRT00000008188(SLC16A1);ENSBGRT00000008224(SLC16A1);ENSBGRT00000008263(SLC16A1);ENSBGRT000…
GO:0048468	cell development	1345	3432	1.25934e-10	4.17361e-08	ENSBGRT00000000075(CHODL);ENSBGRT00000000103(APP);ENSBGRT00000000104(APP);ENSBGRT00000000105(APP);ENSBGRT00000000106(APP);ENSBGRT00000000107(APP);ENSBGRT00000000108(APP);ENSBGRT00000000109(APP);ENSBGRT00000000186(SOD1);ENSBGRT00000000280(-);ENSBGRT00000000289(-);ENSBGRT00000000326(EPHA3);ENSBGRT00000000328(EPHA3);ENSBGRT00000000338(VANGL2);ENSBGRT00000000448(ADARB1);ENSBGRT00000000469(ADARB1);ENS…
GO:0015171	amino acid transmembrane transporter activity	70	109	1.27164e-10	1.14448e-07	ENSBGRT00000005856(SLC6A15);ENSBGRT00000009729(SLC1A1);ENSBGRT00000009795(SLC1A1);ENSBGRT00000009867(SLC1A1);ENSBGRT00000009911(SLC1A1);ENSBGRT00000010263(SLC43A1);ENSBGRT00000010321(SLC43A1);ENSBGRT00000011890(SLC32A1);ENSBGRT00000012533(SLC7A1);ENSBGRT00000013127(SLC7A3);ENSBGRT00000013578(SLC36A2);ENSBGRT00000013671(SLC36A2);ENSBGRT00000013981(SLC6A19);ENSBGRT00000013986(SLC25A38);ENSBGRT00000…
GO:0048523	negative regulation of cellular process	2667	7127	1.57369e-10	5.06637e-08	ENSBGRT00000000069(BTG3);ENSBGRT00000000101(GABPA);ENSBGRT00000000102(GABPA);ENSBGRT00000000103(APP);ENSBGRT00000000104(APP);ENSBGRT00000000105(APP);ENSBGRT00000000106(APP);ENSBGRT00000000107(APP);ENSBGRT00000000108(APP);ENSBGRT00000000109(APP);ENSBGRT00000000186(SOD1);ENSBGRT00000000230(SON);ENSBGRT00000000231(SON);ENSBGRT00000000234(DONSON);ENSBGRT00000000235(DONSON);ENSBGRT00000000240(ITSN1);E…
GO:0009790	embryo development	722	1748	2.15211e-10	6.73609e-08	ENSBGRT00000000101(GABPA);ENSBGRT00000000102(GABPA);ENSBGRT00000000186(SOD1);ENSBGRT00000000333(ITGB2);ENSBGRT00000000338(VANGL2);ENSBGRT00000000470(IGF1);ENSBGRT00000000537(IGF1);ENSBGRT00000000552(ACVRL1);ENSBGRT00000000568(POFUT2);ENSBGRT00000000583(POFUT2);ENSBGRT00000000666(ASF1B);ENSBGRT00000000684(ASF1B);ENSBGRT00000000698(ASF1B);ENSBGRT00000000798(NR4A3);ENSBGRT00000000826(NR4A3);ENSBGRT0…
GO:0009966	regulation of signal transduction	1697	4412	2.3181e-10	7.05957e-08	ENSBGRT00000000103(APP);ENSBGRT00000000104(APP);ENSBGRT00000000105(APP);ENSBGRT00000000106(APP);ENSBGRT00000000107(APP);ENSBGRT00000000108(APP);ENSBGRT00000000109(APP);ENSBGRT00000000186(SOD1);ENSBGRT00000000240(ITSN1);ENSBGRT00000000241(ITSN1);ENSBGRT00000000286(DIPK2A);ENSBGRT00000000296(PINK1);ENSBGRT00000000301(PINK1);ENSBGRT00000000338(VANGL2);ENSBGRT00000000343(PLCL2);ENSBGRT00000000346(PLC…
GO:0045893	positive regulation of transcription, DNA-templated	1004	2508	2.49257e-10	7.39113e-08	ENSBGRT00000000101(GABPA);ENSBGRT00000000102(GABPA);ENSBGRT00000000103(APP);ENSBGRT00000000104(APP);ENSBGRT00000000105(APP);ENSBGRT00000000106(APP);ENSBGRT00000000107(APP);ENSBGRT00000000108(APP);ENSBGRT00000000109(APP);ENSBGRT00000000470(IGF1);ENSBGRT00000000478(CD4);ENSBGRT00000000495(CD4);ENSBGRT00000000537(IGF1);ENSBGRT00000000552(ACVRL1);ENSBGRT00000000703(NFIC);ENSBGRT00000000733(NFIC);ENSB…
GO:0045765	regulation of angiogenesis	237	496	3.08328e-10	8.90831e-08	ENSBGRT00000000120(ADAMTS1);ENSBGRT00000000353(F3);ENSBGRT00000000355(F3);ENSBGRT00000000364(F3);ENSBGRT00000000552(ACVRL1);ENSBGRT00000001447(TEK);ENSBGRT00000001497(TEK);ENSBGRT00000001518(PTK2B);ENSBGRT00000001561(TEK);ENSBGRT00000001584(PTK2B);ENSBGRT00000001633(TEK);ENSBGRT00000001653(ECM1);ENSBGRT00000001662(PTK2B);ENSBGRT00000001681(ECM1);ENSBGRT00000001746(TEK);ENSBGRT00000001758(TEK);ENS…
GO:1902531	regulation of intracellular signal transduction	1027	2573	3.2217e-10	9.07553e-08	ENSBGRT00000000103(APP);ENSBGRT00000000104(APP);ENSBGRT00000000105(APP);ENSBGRT00000000106(APP);ENSBGRT00000000107(APP);ENSBGRT00000000108(APP);ENSBGRT00000000109(APP);ENSBGRT00000000186(SOD1);ENSBGRT00000000240(ITSN1);ENSBGRT00000000241(ITSN1);ENSBGRT00000000286(DIPK2A);ENSBGRT00000000296(PINK1);ENSBGRT00000000301(PINK1);ENSBGRT00000000338(VANGL2);ENSBGRT00000000353(F3);ENSBGRT00000000355(F3);EN…
GO:0009967	positive regulation of signal transduction	946	2355	3.81237e-10	1.00488e-07	ENSBGRT00000000103(APP);ENSBGRT00000000104(APP);ENSBGRT00000000105(APP);ENSBGRT00000000106(APP);ENSBGRT00000000107(APP);ENSBGRT00000000108(APP);ENSBGRT00000000109(APP);ENSBGRT00000000186(SOD1);ENSBGRT00000000240(ITSN1);ENSBGRT00000000241(ITSN1);ENSBGRT00000000296(PINK1);ENSBGRT00000000301(PINK1);ENSBGRT00000000338(VANGL2);ENSBGRT00000000353(F3);ENSBGRT00000000355(F3);ENSBGRT00000000364(F3);ENSBGR…
GO:1902680	positive regulation of RNA biosynthetic process	1005	2515	3.83475e-10	1.00488e-07	ENSBGRT00000000101(GABPA);ENSBGRT00000000102(GABPA);ENSBGRT00000000103(APP);ENSBGRT00000000104(APP);ENSBGRT00000000105(APP);ENSBGRT00000000106(APP);ENSBGRT00000000107(APP);ENSBGRT00000000108(APP);ENSBGRT00000000109(APP);ENSBGRT00000000470(IGF1);ENSBGRT00000000478(CD4);ENSBGRT00000000495(CD4);ENSBGRT00000000537(IGF1);ENSBGRT00000000552(ACVRL1);ENSBGRT00000000703(NFIC);ENSBGRT00000000733(NFIC);ENSB…
GO:1903508	positive regulation of nucleic acid-templated transcription	1005	2515	3.83475e-10	1.00488e-07	ENSBGRT00000000101(GABPA);ENSBGRT00000000102(GABPA);ENSBGRT00000000103(APP);ENSBGRT00000000104(APP);ENSBGRT00000000105(APP);ENSBGRT00000000106(APP);ENSBGRT00000000107(APP);ENSBGRT00000000108(APP);ENSBGRT00000000109(APP);ENSBGRT00000000470(IGF1);ENSBGRT00000000478(CD4);ENSBGRT00000000495(CD4);ENSBGRT00000000537(IGF1);ENSBGRT00000000552(ACVRL1);ENSBGRT00000000703(NFIC);ENSBGRT00000000733(NFIC);ENSB…
GO:0010468	regulation of gene expression	2482	6619	4.03952e-10	1.03448e-07	ENSBGRT00000000007(VGLL3);ENSBGRT00000000034(RBM11);ENSBGRT00000000101(GABPA);ENSBGRT00000000102(GABPA);ENSBGRT00000000103(APP);ENSBGRT00000000104(APP);ENSBGRT00000000105(APP);ENSBGRT00000000106(APP);ENSBGRT00000000107(APP);ENSBGRT00000000108(APP);ENSBGRT00000000109(APP);ENSBGRT00000000230(SON);ENSBGRT00000000231(SON);ENSBGRT00000000296(PINK1);ENSBGRT00000000301(PINK1);ENSBGRT00000000376(-);ENSBG…
GO:0009792	embryo development ending in birth or egg hatching	503	1175	4.25329e-10	1.06502e-07	ENSBGRT00000000101(GABPA);ENSBGRT00000000102(GABPA);ENSBGRT00000000338(VANGL2);ENSBGRT00000000470(IGF1);ENSBGRT00000000537(IGF1);ENSBGRT00000000552(ACVRL1);ENSBGRT00000000666(ASF1B);ENSBGRT00000000684(ASF1B);ENSBGRT00000000698(ASF1B);ENSBGRT00000000835(IHH);ENSBGRT00000001136(ARL13B);ENSBGRT00000001181(ARL13B);ENSBGRT00000001215(ARL13B);ENSBGRT00000001233(ARL13B);ENSBGRT00000001238(ARL13B);ENSBGR…
GO:0065007	biological regulation	6745	18949	4.9547e-10	1.21369e-07	ENSBGRT00000000004(CHMP2B);ENSBGRT00000000005(CHMP2B);ENSBGRT00000000006(CHMP2B);ENSBGRT00000000007(VGLL3);ENSBGRT00000000034(RBM11);ENSBGRT00000000069(BTG3);ENSBGRT00000000075(CHODL);ENSBGRT00000000101(GABPA);ENSBGRT00000000102(GABPA);ENSBGRT00000000103(APP);ENSBGRT00000000104(APP);ENSBGRT00000000105(APP);ENSBGRT00000000106(APP);ENSBGRT00000000107(APP);ENSBGRT00000000108(APP);ENSBGRT00000000109(…
GO:0005515	protein binding	5608	15697	5.72866e-10	3.42975e-07	ENSBGRT00000000004(CHMP2B);ENSBGRT00000000005(CHMP2B);ENSBGRT00000000006(CHMP2B);ENSBGRT00000000034(RBM11);ENSBGRT00000000101(GABPA);ENSBGRT00000000102(GABPA);ENSBGRT00000000103(APP);ENSBGRT00000000104(APP);ENSBGRT00000000105(APP);ENSBGRT00000000106(APP);ENSBGRT00000000107(APP);ENSBGRT00000000108(APP);ENSBGRT00000000109(APP);ENSBGRT00000000186(SOD1);ENSBGRT00000000218(-);ENSBGRT00000000230(SON);E…
GO:0010604	positive regulation of macromolecule metabolic process	1963	5166	5.84304e-10	1.37371e-07	ENSBGRT00000000101(GABPA);ENSBGRT00000000102(GABPA);ENSBGRT00000000103(APP);ENSBGRT00000000104(APP);ENSBGRT00000000105(APP);ENSBGRT00000000106(APP);ENSBGRT00000000107(APP);ENSBGRT00000000108(APP);ENSBGRT00000000109(APP);ENSBGRT00000000186(SOD1);ENSBGRT00000000296(PINK1);ENSBGRT00000000301(PINK1);ENSBGRT00000000338(VANGL2);ENSBGRT00000000353(F3);ENSBGRT00000000355(F3);ENSBGRT00000000364(F3);ENSBGR…
GO:0009887	animal organ morphogenesis	652	1570	5.9215e-10	1.37371e-07	ENSBGRT00000000120(ADAMTS1);ENSBGRT00000000186(SOD1);ENSBGRT00000000338(VANGL2);ENSBGRT00000000448(ADARB1);ENSBGRT00000000469(ADARB1);ENSBGRT00000000552(ACVRL1);ENSBGRT00000000703(NFIC);ENSBGRT00000000733(NFIC);ENSBGRT00000000739(MFSD2A);ENSBGRT00000000765(NFIC);ENSBGRT00000000798(NR4A3);ENSBGRT00000000808(NFIC);ENSBGRT00000000818(MFSD2A);ENSBGRT00000000826(NR4A3);ENSBGRT00000000835(IHH);ENSBGRT0…
GO:1990778	protein localization to cell periphery	285	618	5.97372e-10	1.37371e-07	ENSBGRT00000000326(EPHA3);ENSBGRT00000000328(EPHA3);ENSBGRT00000000407(LYPD1);ENSBGRT00000000411(LYPD1);ENSBGRT00000000578(PLS1);ENSBGRT00000000609(PLS1);ENSBGRT00000001073(GPSM2);ENSBGRT00000001140(GPSM2);ENSBGRT00000001383(FAM126A);ENSBGRT00000001406(FAM126A);ENSBGRT00000001430(FAM126A);ENSBGRT00000001515(ARL6);ENSBGRT00000001531(ARL6);ENSBGRT00000001555(ARL6);ENSBGRT00000002718(TSPAN5);ENSBGRT…
GO:0051254	positive regulation of RNA metabolic process	1058	2664	6.17156e-10	1.39082e-07	ENSBGRT00000000101(GABPA);ENSBGRT00000000102(GABPA);ENSBGRT00000000103(APP);ENSBGRT00000000104(APP);ENSBGRT00000000105(APP);ENSBGRT00000000106(APP);ENSBGRT00000000107(APP);ENSBGRT00000000108(APP);ENSBGRT00000000109(APP);ENSBGRT00000000470(IGF1);ENSBGRT00000000478(CD4);ENSBGRT00000000495(CD4);ENSBGRT00000000537(IGF1);ENSBGRT00000000552(ACVRL1);ENSBGRT00000000703(NFIC);ENSBGRT00000000733(NFIC);ENSB…
GO:0043167	ion binding	3167	8618	6.35139e-10	3.42975e-07	ENSBGRT00000000017(GBE1);ENSBGRT00000000030(LIPI);ENSBGRT00000000031(LIPI);ENSBGRT00000000032(LIPI);ENSBGRT00000000103(APP);ENSBGRT00000000104(APP);ENSBGRT00000000105(APP);ENSBGRT00000000106(APP);ENSBGRT00000000107(APP);ENSBGRT00000000108(APP);ENSBGRT00000000109(APP);ENSBGRT00000000120(ADAMTS1);ENSBGRT00000000121(ADAMTS5);ENSBGRT00000000186(SOD1);ENSBGRT00000000199(EVA1C);ENSBGRT00000000200(EVA1C…
GO:0048519	negative regulation of biological process	2906	7828	6.84439e-10	1.51221e-07	ENSBGRT00000000069(BTG3);ENSBGRT00000000101(GABPA);ENSBGRT00000000102(GABPA);ENSBGRT00000000103(APP);ENSBGRT00000000104(APP);ENSBGRT00000000105(APP);ENSBGRT00000000106(APP);ENSBGRT00000000107(APP);ENSBGRT00000000108(APP);ENSBGRT00000000109(APP);ENSBGRT00000000120(ADAMTS1);ENSBGRT00000000121(ADAMTS5);ENSBGRT00000000186(SOD1);ENSBGRT00000000230(SON);ENSBGRT00000000231(SON);ENSBGRT00000000234(DONSON…
GO:0006468	protein phosphorylation	1257	3211	7.78768e-10	1.68753e-07	ENSBGRT00000000103(APP);ENSBGRT00000000104(APP);ENSBGRT00000000105(APP);ENSBGRT00000000106(APP);ENSBGRT00000000107(APP);ENSBGRT00000000108(APP);ENSBGRT00000000109(APP);ENSBGRT00000000186(SOD1);ENSBGRT00000000296(PINK1);ENSBGRT00000000301(PINK1);ENSBGRT00000000311(CNPPD1);ENSBGRT00000000320(CNPPD1);ENSBGRT00000000326(EPHA3);ENSBGRT00000000328(EPHA3);ENSBGRT00000000333(ITGB2);ENSBGRT00000000338(VAN…
GO:0006366	transcription by RNA polymerase II	1275	3261	8.16047e-10	1.73495e-07	ENSBGRT00000000101(GABPA);ENSBGRT00000000102(GABPA);ENSBGRT00000000103(APP);ENSBGRT00000000104(APP);ENSBGRT00000000105(APP);ENSBGRT00000000106(APP);ENSBGRT00000000107(APP);ENSBGRT00000000108(APP);ENSBGRT00000000109(APP);ENSBGRT00000000470(IGF1);ENSBGRT00000000537(IGF1);ENSBGRT00000000552(ACVRL1);ENSBGRT00000000703(NFIC);ENSBGRT00000000733(NFIC);ENSBGRT00000000765(NFIC);ENSBGRT00000000798(NR4A3);E…
GO:0010646	regulation of cell communication	1924	5062	8.37318e-10	1.7472e-07	ENSBGRT00000000103(APP);ENSBGRT00000000104(APP);ENSBGRT00000000105(APP);ENSBGRT00000000106(APP);ENSBGRT00000000107(APP);ENSBGRT00000000108(APP);ENSBGRT00000000109(APP);ENSBGRT00000000186(SOD1);ENSBGRT00000000240(ITSN1);ENSBGRT00000000241(ITSN1);ENSBGRT00000000286(DIPK2A);ENSBGRT00000000296(PINK1);ENSBGRT00000000301(PINK1);ENSBGRT00000000338(VANGL2);ENSBGRT00000000342(PLCL1);ENSBGRT00000000343(PLC…
GO:0045117	azole transport	26	29	8.96629e-10	1.83695e-07	ENSBGRT00000007014(SLC19A2);ENSBGRT00000007056(SLC19A2);ENSBGRT00000022813(SNX4);ENSBGRT00000022917(SNX4);ENSBGRT00000023033(SNX4);ENSBGRT00000023139(SNX4);ENSBGRT00000031674(SLC35F3);ENSBGRT00000031720(SLC38A5);ENSBGRT00000031733(SLC35F3);ENSBGRT00000031911(SLC38A5);ENSBGRT00000032026(SLC38A5);ENSBGRT00000032107(SLC38A5);ENSBGRT00000032365(SLC38A5);ENSBGRT00000033796(SLC44A4);ENSBGRT00000033894(…
GO:0023051	regulation of signaling	1948	5131	9.55327e-10	1.92225e-07	ENSBGRT00000000103(APP);ENSBGRT00000000104(APP);ENSBGRT00000000105(APP);ENSBGRT00000000106(APP);ENSBGRT00000000107(APP);ENSBGRT00000000108(APP);ENSBGRT00000000109(APP);ENSBGRT00000000186(SOD1);ENSBGRT00000000240(ITSN1);ENSBGRT00000000241(ITSN1);ENSBGRT00000000286(DIPK2A);ENSBGRT00000000296(PINK1);ENSBGRT00000000301(PINK1);ENSBGRT00000000338(VANGL2);ENSBGRT00000000342(PLCL1);ENSBGRT00000000343(PLC…
GO:0051128	regulation of cellular component organization	1585	4120	1.00709e-09	1.99086e-07	ENSBGRT00000000004(CHMP2B);ENSBGRT00000000005(CHMP2B);ENSBGRT00000000006(CHMP2B);ENSBGRT00000000075(CHODL);ENSBGRT00000000103(APP);ENSBGRT00000000104(APP);ENSBGRT00000000105(APP);ENSBGRT00000000106(APP);ENSBGRT00000000107(APP);ENSBGRT00000000108(APP);ENSBGRT00000000109(APP);ENSBGRT00000000126(N6AMT1);ENSBGRT00000000127(N6AMT1);ENSBGRT00000000128(N6AMT1);ENSBGRT00000000130(N6AMT1);ENSBGRT000000001…
GO:0015179	L-amino acid transmembrane transporter activity	55	82	1.10298e-09	4.96343e-07	ENSBGRT00000009729(SLC1A1);ENSBGRT00000009795(SLC1A1);ENSBGRT00000009867(SLC1A1);ENSBGRT00000009911(SLC1A1);ENSBGRT00000011890(SLC32A1);ENSBGRT00000013127(SLC7A3);ENSBGRT00000013578(SLC36A2);ENSBGRT00000013671(SLC36A2);ENSBGRT00000013986(SLC25A38);ENSBGRT00000014059(SLC25A38);ENSBGRT00000015010(SLC36A1);ENSBGRT00000018497(SLC25A12);ENSBGRT00000018645(SLC25A12);ENSBGRT00000018709(SLC25A12);ENSBGRT…
GO:0046943	carboxylic acid transmembrane transporter activity	98	174	1.46411e-09	5.64729e-07	ENSBGRT00000000739(MFSD2A);ENSBGRT00000000818(MFSD2A);ENSBGRT00000001126(SLC19A1);ENSBGRT00000001135(SLC19A1);ENSBGRT00000005856(SLC6A15);ENSBGRT00000006498(SLCO2A1);ENSBGRT00000006519(SLCO2A1);ENSBGRT00000006551(SLCO2A1);ENSBGRT00000006966(SLC51B);ENSBGRT00000007456(SLC10A2);ENSBGRT00000007486(SLC10A2);ENSBGRT00000008188(SLC16A1);ENSBGRT00000008224(SLC16A1);ENSBGRT00000008263(SLC16A1);ENSBGRT000…
GO:0040007	growth	596	1429	1.53238e-09	2.97703e-07	ENSBGRT00000000103(APP);ENSBGRT00000000104(APP);ENSBGRT00000000105(APP);ENSBGRT00000000106(APP);ENSBGRT00000000107(APP);ENSBGRT00000000108(APP);ENSBGRT00000000109(APP);ENSBGRT00000000126(N6AMT1);ENSBGRT00000000127(N6AMT1);ENSBGRT00000000128(N6AMT1);ENSBGRT00000000130(N6AMT1);ENSBGRT00000000186(SOD1);ENSBGRT00000000286(DIPK2A);ENSBGRT00000000338(VANGL2);ENSBGRT00000000448(ADARB1);ENSBGRT0000000046…
GO:0022603	regulation of anatomical structure morphogenesis	696	1696	1.70852e-09	3.26299e-07	ENSBGRT00000000120(ADAMTS1);ENSBGRT00000000296(PINK1);ENSBGRT00000000301(PINK1);ENSBGRT00000000338(VANGL2);ENSBGRT00000000353(F3);ENSBGRT00000000355(F3);ENSBGRT00000000364(F3);ENSBGRT00000000481(BRAF);ENSBGRT00000000552(ACVRL1);ENSBGRT00000000720(BRAF);ENSBGRT00000000739(MFSD2A);ENSBGRT00000000818(MFSD2A);ENSBGRT00000000983(NFIB);ENSBGRT00000000994(NFIB);ENSBGRT00000001027(NFIB);ENSBGRT0000000105…
GO:0030111	regulation of Wnt signaling pathway	238	506	1.74222e-09	3.27189e-07	ENSBGRT00000000338(VANGL2);ENSBGRT00000000599(-);ENSBGRT00000001275(TRABD2B);ENSBGRT00000001288(TRABD2B);ENSBGRT00000001453(TLE5);ENSBGRT00000001471(TLE5);ENSBGRT00000001991(WNT10B);ENSBGRT00000002011(WNT10B);ENSBGRT00000002565(LMBR1L);ENSBGRT00000002592(LMBR1L);ENSBGRT00000002892(PIN1);ENSBGRT00000003361(PTPRO);ENSBGRT00000003386(PTPRO);ENSBGRT00000003426(PTPRO);ENSBGRT00000004024(CAV1);ENSBGRT0…
GO:0010557	positive regulation of macromolecule biosynthetic process	1135	2887	1.99265e-09	3.62776e-07	ENSBGRT00000000101(GABPA);ENSBGRT00000000102(GABPA);ENSBGRT00000000103(APP);ENSBGRT00000000104(APP);ENSBGRT00000000105(APP);ENSBGRT00000000106(APP);ENSBGRT00000000107(APP);ENSBGRT00000000108(APP);ENSBGRT00000000109(APP);ENSBGRT00000000296(PINK1);ENSBGRT00000000301(PINK1);ENSBGRT00000000424(BOLL);ENSBGRT00000000429(BOLL);ENSBGRT00000000470(IGF1);ENSBGRT00000000478(CD4);ENSBGRT00000000495(CD4);ENSB…
GO:0031325	positive regulation of cellular metabolic process	1946	5136	1.99611e-09	3.62776e-07	ENSBGRT00000000101(GABPA);ENSBGRT00000000102(GABPA);ENSBGRT00000000103(APP);ENSBGRT00000000104(APP);ENSBGRT00000000105(APP);ENSBGRT00000000106(APP);ENSBGRT00000000107(APP);ENSBGRT00000000108(APP);ENSBGRT00000000109(APP);ENSBGRT00000000186(SOD1);ENSBGRT00000000296(PINK1);ENSBGRT00000000301(PINK1);ENSBGRT00000000333(ITGB2);ENSBGRT00000000338(VANGL2);ENSBGRT00000000353(F3);ENSBGRT00000000355(F3);ENS…
GO:0016310	phosphorylation	1429	3698	2.25175e-09	4.02742e-07	ENSBGRT00000000103(APP);ENSBGRT00000000104(APP);ENSBGRT00000000105(APP);ENSBGRT00000000106(APP);ENSBGRT00000000107(APP);ENSBGRT00000000108(APP);ENSBGRT00000000109(APP);ENSBGRT00000000186(SOD1);ENSBGRT00000000296(PINK1);ENSBGRT00000000301(PINK1);ENSBGRT00000000311(CNPPD1);ENSBGRT00000000320(CNPPD1);ENSBGRT00000000326(EPHA3);ENSBGRT00000000328(EPHA3);ENSBGRT00000000333(ITGB2);ENSBGRT00000000338(VAN…
GO:0030182	neuron differentiation	829	2056	2.29936e-09	4.04831e-07	ENSBGRT00000000075(CHODL);ENSBGRT00000000103(APP);ENSBGRT00000000104(APP);ENSBGRT00000000105(APP);ENSBGRT00000000106(APP);ENSBGRT00000000107(APP);ENSBGRT00000000108(APP);ENSBGRT00000000109(APP);ENSBGRT00000000186(SOD1);ENSBGRT00000000326(EPHA3);ENSBGRT00000000328(EPHA3);ENSBGRT00000000338(VANGL2);ENSBGRT00000000448(ADARB1);ENSBGRT00000000469(ADARB1);ENSBGRT00000000481(BRAF);ENSBGRT00000000720(BRA…
GO:0060560	developmental growth involved in morphogenesis	204	424	2.539e-09	4.34498e-07	ENSBGRT00000000103(APP);ENSBGRT00000000104(APP);ENSBGRT00000000105(APP);ENSBGRT00000000106(APP);ENSBGRT00000000107(APP);ENSBGRT00000000108(APP);ENSBGRT00000000109(APP);ENSBGRT00000000338(VANGL2);ENSBGRT00000001050(DPYSL2);ENSBGRT00000001101(DPYSL2);ENSBGRT00000001116(DPYSL2);ENSBGRT00000001168(DPYSL2);ENSBGRT00000001475(LPAR3);ENSBGRT00000001673(FSTL4);ENSBGRT00000001702(FSTL4);ENSBGRT00000001748…
GO:0001504	neurotransmitter uptake	49	71	2.54498e-09	4.34498e-07	ENSBGRT00000008087(SLC7A11);ENSBGRT00000008119(SLC7A11);ENSBGRT00000009729(SLC1A1);ENSBGRT00000009795(SLC1A1);ENSBGRT00000009867(SLC1A1);ENSBGRT00000009911(SLC1A1);ENSBGRT00000012394(DRD2);ENSBGRT00000012423(DRD2);ENSBGRT00000015345(SLC6A3);ENSBGRT00000015794(SLC29A1);ENSBGRT00000015805(FLOT1);ENSBGRT00000015871(FLOT1);ENSBGRT00000015955(FLOT1);ENSBGRT00000015983(SLC29A1);ENSBGRT00000016049(FLOT1…
GO:0031328	positive regulation of cellular biosynthetic process	1172	2994	3.24454e-09	5.45664e-07	ENSBGRT00000000101(GABPA);ENSBGRT00000000102(GABPA);ENSBGRT00000000103(APP);ENSBGRT00000000104(APP);ENSBGRT00000000105(APP);ENSBGRT00000000106(APP);ENSBGRT00000000107(APP);ENSBGRT00000000108(APP);ENSBGRT00000000109(APP);ENSBGRT00000000296(PINK1);ENSBGRT00000000301(PINK1);ENSBGRT00000000424(BOLL);ENSBGRT00000000429(BOLL);ENSBGRT00000000470(IGF1);ENSBGRT00000000478(CD4);ENSBGRT00000000495(CD4);ENSB…
GO:0045944	positive regulation of transcription by RNA polymerase II	780	1929	3.96782e-09	6.57492e-07	ENSBGRT00000000101(GABPA);ENSBGRT00000000102(GABPA);ENSBGRT00000000103(APP);ENSBGRT00000000104(APP);ENSBGRT00000000105(APP);ENSBGRT00000000106(APP);ENSBGRT00000000107(APP);ENSBGRT00000000108(APP);ENSBGRT00000000109(APP);ENSBGRT00000000470(IGF1);ENSBGRT00000000537(IGF1);ENSBGRT00000000552(ACVRL1);ENSBGRT00000000703(NFIC);ENSBGRT00000000733(NFIC);ENSBGRT00000000765(NFIC);ENSBGRT00000000798(NR4A3);E…
GO:0010632	regulation of epithelial cell migration	206	431	4.21061e-09	6.8761e-07	ENSBGRT00000000552(ACVRL1);ENSBGRT00000001447(TEK);ENSBGRT00000001497(TEK);ENSBGRT00000001518(PTK2B);ENSBGRT00000001561(TEK);ENSBGRT00000001584(PTK2B);ENSBGRT00000001633(TEK);ENSBGRT00000001662(PTK2B);ENSBGRT00000001746(TEK);ENSBGRT00000001758(TEK);ENSBGRT00000001812(TEK);ENSBGRT00000003359(HRG);ENSBGRT00000003470(HDAC9);ENSBGRT00000003544(HDAC9);ENSBGRT00000003596(HDAC9);ENSBGRT00000003666(HDAC9…
GO:0051173	positive regulation of nitrogen compound metabolic process	1864	4919	4.7278e-09	7.56293e-07	ENSBGRT00000000101(GABPA);ENSBGRT00000000102(GABPA);ENSBGRT00000000103(APP);ENSBGRT00000000104(APP);ENSBGRT00000000105(APP);ENSBGRT00000000106(APP);ENSBGRT00000000107(APP);ENSBGRT00000000108(APP);ENSBGRT00000000109(APP);ENSBGRT00000000186(SOD1);ENSBGRT00000000296(PINK1);ENSBGRT00000000301(PINK1);ENSBGRT00000000338(VANGL2);ENSBGRT00000000353(F3);ENSBGRT00000000355(F3);ENSBGRT00000000364(F3);ENSBGR…
GO:0051171	regulation of nitrogen compound metabolic process	3193	8679	4.76543e-09	7.56293e-07	ENSBGRT00000000007(VGLL3);ENSBGRT00000000034(RBM11);ENSBGRT00000000101(GABPA);ENSBGRT00000000102(GABPA);ENSBGRT00000000103(APP);ENSBGRT00000000104(APP);ENSBGRT00000000105(APP);ENSBGRT00000000106(APP);ENSBGRT00000000107(APP);ENSBGRT00000000108(APP);ENSBGRT00000000109(APP);ENSBGRT00000000186(SOD1);ENSBGRT00000000230(SON);ENSBGRT00000000231(SON);ENSBGRT00000000234(DONSON);ENSBGRT00000000235(DONSON);…
GO:0003333	amino acid transmembrane transport	50	74	5.41931e-09	8.39785e-07	ENSBGRT00000008087(SLC7A11);ENSBGRT00000008119(SLC7A11);ENSBGRT00000009729(SLC1A1);ENSBGRT00000009795(SLC1A1);ENSBGRT00000009867(SLC1A1);ENSBGRT00000009911(SLC1A1);ENSBGRT00000013127(SLC7A3);ENSBGRT00000013578(SLC36A2);ENSBGRT00000013671(SLC36A2);ENSBGRT00000013986(SLC25A38);ENSBGRT00000014059(SLC25A38);ENSBGRT00000014187(SLC6A18);ENSBGRT00000016201(-);ENSBGRT00000018497(SLC25A12);ENSBGRT00000018…
GO:0009891	positive regulation of biosynthetic process	1180	3022	5.44057e-09	8.39785e-07	ENSBGRT00000000101(GABPA);ENSBGRT00000000102(GABPA);ENSBGRT00000000103(APP);ENSBGRT00000000104(APP);ENSBGRT00000000105(APP);ENSBGRT00000000106(APP);ENSBGRT00000000107(APP);ENSBGRT00000000108(APP);ENSBGRT00000000109(APP);ENSBGRT00000000296(PINK1);ENSBGRT00000000301(PINK1);ENSBGRT00000000424(BOLL);ENSBGRT00000000429(BOLL);ENSBGRT00000000470(IGF1);ENSBGRT00000000478(CD4);ENSBGRT00000000495(CD4);ENSB…
GO:0120035	regulation of plasma membrane bounded cell projection organization	453	1064	7.33472e-09	1.11686e-06	ENSBGRT00000000075(CHODL);ENSBGRT00000000326(EPHA3);ENSBGRT00000000328(EPHA3);ENSBGRT00000000481(BRAF);ENSBGRT00000000578(PLS1);ENSBGRT00000000609(PLS1);ENSBGRT00000000720(BRAF);ENSBGRT00000000739(MFSD2A);ENSBGRT00000000818(MFSD2A);ENSBGRT00000001050(DPYSL2);ENSBGRT00000001101(DPYSL2);ENSBGRT00000001116(DPYSL2);ENSBGRT00000001168(DPYSL2);ENSBGRT00000001456(FNBP1L);ENSBGRT00000001464(FNBP1L);ENSBG…
GO:0051239	regulation of multicellular organismal process	1864	4926	7.60628e-09	1.14277e-06	ENSBGRT00000000075(CHODL);ENSBGRT00000000101(GABPA);ENSBGRT00000000102(GABPA);ENSBGRT00000000103(APP);ENSBGRT00000000104(APP);ENSBGRT00000000105(APP);ENSBGRT00000000106(APP);ENSBGRT00000000107(APP);ENSBGRT00000000108(APP);ENSBGRT00000000109(APP);ENSBGRT00000000120(ADAMTS1);ENSBGRT00000000121(ADAMTS5);ENSBGRT00000000186(SOD1);ENSBGRT00000000326(EPHA3);ENSBGRT00000000328(EPHA3);ENSBGRT00000000338(V…
GO:1902533	positive regulation of intracellular signal transduction	627	1525	8.10904e-09	1.20227e-06	ENSBGRT00000000103(APP);ENSBGRT00000000104(APP);ENSBGRT00000000105(APP);ENSBGRT00000000106(APP);ENSBGRT00000000107(APP);ENSBGRT00000000108(APP);ENSBGRT00000000109(APP);ENSBGRT00000000186(SOD1);ENSBGRT00000000240(ITSN1);ENSBGRT00000000241(ITSN1);ENSBGRT00000000296(PINK1);ENSBGRT00000000301(PINK1);ENSBGRT00000000338(VANGL2);ENSBGRT00000000353(F3);ENSBGRT00000000355(F3);ENSBGRT00000000364(F3);ENSBGR…
GO:0009893	positive regulation of metabolic process	2079	5532	9.02008e-09	1.31998e-06	ENSBGRT00000000101(GABPA);ENSBGRT00000000102(GABPA);ENSBGRT00000000103(APP);ENSBGRT00000000104(APP);ENSBGRT00000000105(APP);ENSBGRT00000000106(APP);ENSBGRT00000000107(APP);ENSBGRT00000000108(APP);ENSBGRT00000000109(APP);ENSBGRT00000000186(SOD1);ENSBGRT00000000296(PINK1);ENSBGRT00000000301(PINK1);ENSBGRT00000000333(ITGB2);ENSBGRT00000000338(VANGL2);ENSBGRT00000000353(F3);ENSBGRT00000000355(F3);ENS…
GO:0090090	negative regulation of canonical Wnt signaling pathway	120	228	9.31694e-09	1.34594e-06	ENSBGRT00000001453(TLE5);ENSBGRT00000001471(TLE5);ENSBGRT00000002565(LMBR1L);ENSBGRT00000002592(LMBR1L);ENSBGRT00000003361(PTPRO);ENSBGRT00000003386(PTPRO);ENSBGRT00000003426(PTPRO);ENSBGRT00000004024(CAV1);ENSBGRT00000005513(PFDN5);ENSBGRT00000005530(PFDN5);ENSBGRT00000005549(PFDN5);ENSBGRT00000007808(STK3);ENSBGRT00000007889(STK3);ENSBGRT00000007941(STK3);ENSBGRT00000009326(TNN);ENSBGRT00000009…
GO:0015175	neutral amino acid transmembrane transporter activity	37	50	9.42785e-09	3.05955e-06	ENSBGRT00000009729(SLC1A1);ENSBGRT00000009795(SLC1A1);ENSBGRT00000009867(SLC1A1);ENSBGRT00000009911(SLC1A1);ENSBGRT00000010263(SLC43A1);ENSBGRT00000010321(SLC43A1);ENSBGRT00000011890(SLC32A1);ENSBGRT00000013578(SLC36A2);ENSBGRT00000013671(SLC36A2);ENSBGRT00000013981(SLC6A19);ENSBGRT00000013986(SLC25A38);ENSBGRT00000014059(SLC25A38);ENSBGRT00000014187(SLC6A18);ENSBGRT00000015010(SLC36A1);ENSBGRT00…
GO:0045935	positive regulation of nucleobase-containing compound metabolic process	1171	3004	9.61451e-09	1.37135e-06	ENSBGRT00000000101(GABPA);ENSBGRT00000000102(GABPA);ENSBGRT00000000103(APP);ENSBGRT00000000104(APP);ENSBGRT00000000105(APP);ENSBGRT00000000106(APP);ENSBGRT00000000107(APP);ENSBGRT00000000108(APP);ENSBGRT00000000109(APP);ENSBGRT00000000296(PINK1);ENSBGRT00000000301(PINK1);ENSBGRT00000000470(IGF1);ENSBGRT00000000478(CD4);ENSBGRT00000000495(CD4);ENSBGRT00000000537(IGF1);ENSBGRT00000000552(ACVRL1);EN…
GO:0004672	protein kinase activity	592	1442	1.01985e-08	3.05955e-06	ENSBGRT00000000296(PINK1);ENSBGRT00000000301(PINK1);ENSBGRT00000000326(EPHA3);ENSBGRT00000000328(EPHA3);ENSBGRT00000000481(BRAF);ENSBGRT00000000552(ACVRL1);ENSBGRT00000000720(BRAF);ENSBGRT00000001199(BMPR1B);ENSBGRT00000001234(BMPR1B);ENSBGRT00000001302(BMPR1B);ENSBGRT00000001431(EPHA6);ENSBGRT00000001447(TEK);ENSBGRT00000001497(TEK);ENSBGRT00000001518(PTK2B);ENSBGRT00000001561(TEK);ENSBGRT000000…
GO:0031344	regulation of cell projection organization	453	1067	1.12082e-08	1.56546e-06	ENSBGRT00000000075(CHODL);ENSBGRT00000000326(EPHA3);ENSBGRT00000000328(EPHA3);ENSBGRT00000000481(BRAF);ENSBGRT00000000578(PLS1);ENSBGRT00000000609(PLS1);ENSBGRT00000000720(BRAF);ENSBGRT00000000739(MFSD2A);ENSBGRT00000000818(MFSD2A);ENSBGRT00000001050(DPYSL2);ENSBGRT00000001101(DPYSL2);ENSBGRT00000001116(DPYSL2);ENSBGRT00000001168(DPYSL2);ENSBGRT00000001456(FNBP1L);ENSBGRT00000001464(FNBP1L);ENSBG…
GO:1903670	regulation of sprouting angiogenesis	66	108	1.12533e-08	1.56546e-06	ENSBGRT00000003470(HDAC9);ENSBGRT00000003544(HDAC9);ENSBGRT00000003596(HDAC9);ENSBGRT00000003666(HDAC9);ENSBGRT00000003707(HDAC9);ENSBGRT00000003784(KLF4);ENSBGRT00000003821(KLF4);ENSBGRT00000003837(KLF4);ENSBGRT00000003862(KLF4);ENSBGRT00000003870(HDAC9);ENSBGRT00000008018(HDAC5);ENSBGRT00000008121(HDAC5);ENSBGRT00000008187(HDAC5);ENSBGRT00000008355(E2F2);ENSBGRT00000008717(ITGA5);ENSBGRT0000000…
GO:0060828	regulation of canonical Wnt signaling pathway	196	411	1.22954e-08	1.68957e-06	ENSBGRT00000000599(-);ENSBGRT00000001453(TLE5);ENSBGRT00000001471(TLE5);ENSBGRT00000001991(WNT10B);ENSBGRT00000002011(WNT10B);ENSBGRT00000002565(LMBR1L);ENSBGRT00000002592(LMBR1L);ENSBGRT00000002892(PIN1);ENSBGRT00000003361(PTPRO);ENSBGRT00000003386(PTPRO);ENSBGRT00000003426(PTPRO);ENSBGRT00000004024(CAV1);ENSBGRT00000004594(-);ENSBGRT00000004621(-);ENSBGRT00000004630(SOX7);ENSBGRT00000005513(PFD…
GO:0060255	regulation of macromolecule metabolic process	3299	9001	1.33825e-08	1.81679e-06	ENSBGRT00000000007(VGLL3);ENSBGRT00000000034(RBM11);ENSBGRT00000000101(GABPA);ENSBGRT00000000102(GABPA);ENSBGRT00000000103(APP);ENSBGRT00000000104(APP);ENSBGRT00000000105(APP);ENSBGRT00000000106(APP);ENSBGRT00000000107(APP);ENSBGRT00000000108(APP);ENSBGRT00000000109(APP);ENSBGRT00000000186(SOD1);ENSBGRT00000000230(SON);ENSBGRT00000000231(SON);ENSBGRT00000000234(DONSON);ENSBGRT00000000235(DONSON);…
GO:0048568	embryonic organ development	305	685	1.37274e-08	1.83413e-06	ENSBGRT00000000186(SOD1);ENSBGRT00000000338(VANGL2);ENSBGRT00000000798(NR4A3);ENSBGRT00000000826(NR4A3);ENSBGRT00000000835(IHH);ENSBGRT00000001136(ARL13B);ENSBGRT00000001181(ARL13B);ENSBGRT00000001215(ARL13B);ENSBGRT00000001233(ARL13B);ENSBGRT00000001238(ARL13B);ENSBGRT00000002352(ARNT);ENSBGRT00000002402(ARNT);ENSBGRT00000002733(SEC24B);ENSBGRT00000002751(SEC24B);ENSBGRT00000002765(SEC24B);ENSBG…
GO:0048869	cellular developmental process	2304	6173	1.38357e-08	1.83413e-06	ENSBGRT00000000075(CHODL);ENSBGRT00000000101(GABPA);ENSBGRT00000000102(GABPA);ENSBGRT00000000103(APP);ENSBGRT00000000104(APP);ENSBGRT00000000105(APP);ENSBGRT00000000106(APP);ENSBGRT00000000107(APP);ENSBGRT00000000108(APP);ENSBGRT00000000109(APP);ENSBGRT00000000186(SOD1);ENSBGRT00000000191(-);ENSBGRT00000000280(-);ENSBGRT00000000289(-);ENSBGRT00000000326(EPHA3);ENSBGRT00000000328(EPHA3);ENSBGRT000…
GO:0090049	regulation of cell migration involved in sprouting angiogenesis	39	54	1.44259e-08	1.89013e-06	ENSBGRT00000003470(HDAC9);ENSBGRT00000003544(HDAC9);ENSBGRT00000003596(HDAC9);ENSBGRT00000003666(HDAC9);ENSBGRT00000003707(HDAC9);ENSBGRT00000003784(KLF4);ENSBGRT00000003821(KLF4);ENSBGRT00000003837(KLF4);ENSBGRT00000003862(KLF4);ENSBGRT00000003870(HDAC9);ENSBGRT00000008018(HDAC5);ENSBGRT00000008121(HDAC5);ENSBGRT00000008187(HDAC5);ENSBGRT00000011331(CARD10);ENSBGRT00000012112(CIB1);ENSBGRT000000…
GO:0045766	positive regulation of angiogenesis	136	267	1.51505e-08	1.96226e-06	ENSBGRT00000000353(F3);ENSBGRT00000000355(F3);ENSBGRT00000000364(F3);ENSBGRT00000000552(ACVRL1);ENSBGRT00000001447(TEK);ENSBGRT00000001497(TEK);ENSBGRT00000001518(PTK2B);ENSBGRT00000001561(TEK);ENSBGRT00000001584(PTK2B);ENSBGRT00000001633(TEK);ENSBGRT00000001653(ECM1);ENSBGRT00000001662(PTK2B);ENSBGRT00000001681(ECM1);ENSBGRT00000001746(TEK);ENSBGRT00000001758(TEK);ENSBGRT00000001812(TEK);ENSBGRT…
GO:0048666	neuron development	689	1697	1.59227e-08	2.03883e-06	ENSBGRT00000000075(CHODL);ENSBGRT00000000103(APP);ENSBGRT00000000104(APP);ENSBGRT00000000105(APP);ENSBGRT00000000106(APP);ENSBGRT00000000107(APP);ENSBGRT00000000108(APP);ENSBGRT00000000109(APP);ENSBGRT00000000186(SOD1);ENSBGRT00000000326(EPHA3);ENSBGRT00000000328(EPHA3);ENSBGRT00000000338(VANGL2);ENSBGRT00000000448(ADARB1);ENSBGRT00000000469(ADARB1);ENSBGRT00000000481(BRAF);ENSBGRT00000000720(BRA…
GO:0009605	response to external stimulus	1186	3052	1.67478e-08	2.12039e-06	ENSBGRT00000000103(APP);ENSBGRT00000000104(APP);ENSBGRT00000000105(APP);ENSBGRT00000000106(APP);ENSBGRT00000000107(APP);ENSBGRT00000000108(APP);ENSBGRT00000000109(APP);ENSBGRT00000000121(ADAMTS5);ENSBGRT00000000186(SOD1);ENSBGRT00000000333(ITGB2);ENSBGRT00000000338(VANGL2);ENSBGRT00000000470(IGF1);ENSBGRT00000000478(CD4);ENSBGRT00000000481(BRAF);ENSBGRT00000000495(CD4);ENSBGRT00000000537(IGF1);EN…
GO:0000902	cell morphogenesis	689	1698	1.7756e-08	2.22305e-06	ENSBGRT00000000103(APP);ENSBGRT00000000104(APP);ENSBGRT00000000105(APP);ENSBGRT00000000106(APP);ENSBGRT00000000107(APP);ENSBGRT00000000108(APP);ENSBGRT00000000109(APP);ENSBGRT00000000186(SOD1);ENSBGRT00000000338(VANGL2);ENSBGRT00000000448(ADARB1);ENSBGRT00000000469(ADARB1);ENSBGRT00000000481(BRAF);ENSBGRT00000000621(-);ENSBGRT00000000720(BRAF);ENSBGRT00000000739(MFSD2A);ENSBGRT00000000798(NR4A3);…
GO:0019899	enzyme binding	1440	3778	1.8509e-08	4.92818e-06	ENSBGRT00000000103(APP);ENSBGRT00000000104(APP);ENSBGRT00000000105(APP);ENSBGRT00000000106(APP);ENSBGRT00000000107(APP);ENSBGRT00000000108(APP);ENSBGRT00000000109(APP);ENSBGRT00000000186(SOD1);ENSBGRT00000000240(ITSN1);ENSBGRT00000000241(ITSN1);ENSBGRT00000000296(PINK1);ENSBGRT00000000301(PINK1);ENSBGRT00000000311(CNPPD1);ENSBGRT00000000320(CNPPD1);ENSBGRT00000000333(ITGB2);ENSBGRT00000000353(F3)…
GO:0006355	regulation of transcription, DNA-templated	1944	5164	1.86989e-08	2.30345e-06	ENSBGRT00000000007(VGLL3);ENSBGRT00000000101(GABPA);ENSBGRT00000000102(GABPA);ENSBGRT00000000103(APP);ENSBGRT00000000104(APP);ENSBGRT00000000105(APP);ENSBGRT00000000106(APP);ENSBGRT00000000107(APP);ENSBGRT00000000108(APP);ENSBGRT00000000109(APP);ENSBGRT00000000296(PINK1);ENSBGRT00000000301(PINK1);ENSBGRT00000000376(-);ENSBGRT00000000392(BEND5);ENSBGRT00000000400(BEND5);ENSBGRT00000000415(BEND5);E…
GO:0001558	regulation of cell growth	261	575	1.88071e-08	2.30345e-06	ENSBGRT00000000126(N6AMT1);ENSBGRT00000000127(N6AMT1);ENSBGRT00000000128(N6AMT1);ENSBGRT00000000130(N6AMT1);ENSBGRT00000000470(IGF1);ENSBGRT00000000537(IGF1);ENSBGRT00000000552(ACVRL1);ENSBGRT00000000739(MFSD2A);ENSBGRT00000000818(MFSD2A);ENSBGRT00000001050(DPYSL2);ENSBGRT00000001101(DPYSL2);ENSBGRT00000001116(DPYSL2);ENSBGRT00000001168(DPYSL2);ENSBGRT00000001378(CDKN1B);ENSBGRT00000001475(LPAR3)…
GO:0030154	cell differentiation	2173	5809	1.94818e-08	2.36044e-06	ENSBGRT00000000075(CHODL);ENSBGRT00000000101(GABPA);ENSBGRT00000000102(GABPA);ENSBGRT00000000103(APP);ENSBGRT00000000104(APP);ENSBGRT00000000105(APP);ENSBGRT00000000106(APP);ENSBGRT00000000107(APP);ENSBGRT00000000108(APP);ENSBGRT00000000109(APP);ENSBGRT00000000186(SOD1);ENSBGRT00000000191(-);ENSBGRT00000000280(-);ENSBGRT00000000289(-);ENSBGRT00000000326(EPHA3);ENSBGRT00000000328(EPHA3);ENSBGRT000…
GO:0019901	protein kinase binding	457	1088	2.00778e-08	4.92818e-06	ENSBGRT00000000296(PINK1);ENSBGRT00000000301(PINK1);ENSBGRT00000000311(CNPPD1);ENSBGRT00000000320(CNPPD1);ENSBGRT00000000333(ITGB2);ENSBGRT00000000478(CD4);ENSBGRT00000000495(CD4);ENSBGRT00000000546(BCL2L14);ENSBGRT00000000552(ACVRL1);ENSBGRT00000000554(BCL2L14);ENSBGRT00000000798(NR4A3);ENSBGRT00000000826(NR4A3);ENSBGRT00000001050(DPYSL2);ENSBGRT00000001101(DPYSL2);ENSBGRT00000001116(DPYSL2);ENS…
GO:0005737	cytoplasm	5596	15619	2.05807e-08	9.62488e-06	ENSBGRT00000000004(CHMP2B);ENSBGRT00000000005(CHMP2B);ENSBGRT00000000006(CHMP2B);ENSBGRT00000000069(BTG3);ENSBGRT00000000075(CHODL);ENSBGRT00000000103(APP);ENSBGRT00000000104(APP);ENSBGRT00000000105(APP);ENSBGRT00000000106(APP);ENSBGRT00000000107(APP);ENSBGRT00000000108(APP);ENSBGRT00000000109(APP);ENSBGRT00000000120(ADAMTS1);ENSBGRT00000000186(SOD1);ENSBGRT00000000226(TMEM50B);ENSBGRT00000000240…
GO:2001141	regulation of RNA biosynthetic process	1955	5197	2.14019e-08	2.56549e-06	ENSBGRT00000000007(VGLL3);ENSBGRT00000000101(GABPA);ENSBGRT00000000102(GABPA);ENSBGRT00000000103(APP);ENSBGRT00000000104(APP);ENSBGRT00000000105(APP);ENSBGRT00000000106(APP);ENSBGRT00000000107(APP);ENSBGRT00000000108(APP);ENSBGRT00000000109(APP);ENSBGRT00000000296(PINK1);ENSBGRT00000000301(PINK1);ENSBGRT00000000376(-);ENSBGRT00000000392(BEND5);ENSBGRT00000000400(BEND5);ENSBGRT00000000415(BEND5);E…
GO:1901342	regulation of vasculature development	244	533	2.20682e-08	2.61752e-06	ENSBGRT00000000120(ADAMTS1);ENSBGRT00000000353(F3);ENSBGRT00000000355(F3);ENSBGRT00000000364(F3);ENSBGRT00000000552(ACVRL1);ENSBGRT00000001447(TEK);ENSBGRT00000001497(TEK);ENSBGRT00000001518(PTK2B);ENSBGRT00000001561(TEK);ENSBGRT00000001584(PTK2B);ENSBGRT00000001633(TEK);ENSBGRT00000001653(ECM1);ENSBGRT00000001662(PTK2B);ENSBGRT00000001681(ECM1);ENSBGRT00000001746(TEK);ENSBGRT00000001758(TEK);ENS…
GO:0032496	response to lipopolysaccharide	165	338	2.33948e-08	2.71843e-06	ENSBGRT00000001638(PTGER1);ENSBGRT00000003168(ADH5);ENSBGRT00000003205(ADH5);ENSBGRT00000003219(ADH5);ENSBGRT00000003241(NUGGC);ENSBGRT00000003275(NUGGC);ENSBGRT00000005820(NR1H4);ENSBGRT00000005825(NR1H4);ENSBGRT00000005852(NR1H4);ENSBGRT00000005878(NFKB1);ENSBGRT00000006440(LIAS);ENSBGRT00000006466(LIAS);ENSBGRT00000006492(LIAS);ENSBGRT00000006527(LIAS);ENSBGRT00000006539(LIAS);ENSBGRT000000065…
GO:0080090	regulation of primary metabolic process	3247	8863	2.34431e-08	2.71843e-06	ENSBGRT00000000007(VGLL3);ENSBGRT00000000034(RBM11);ENSBGRT00000000101(GABPA);ENSBGRT00000000102(GABPA);ENSBGRT00000000103(APP);ENSBGRT00000000104(APP);ENSBGRT00000000105(APP);ENSBGRT00000000106(APP);ENSBGRT00000000107(APP);ENSBGRT00000000108(APP);ENSBGRT00000000109(APP);ENSBGRT00000000186(SOD1);ENSBGRT00000000230(SON);ENSBGRT00000000231(SON);ENSBGRT00000000234(DONSON);ENSBGRT00000000235(DONSON);…
GO:0007423	sensory organ development	394	918	2.36427e-08	2.71843e-06	ENSBGRT00000000186(SOD1);ENSBGRT00000000338(VANGL2);ENSBGRT00000000552(ACVRL1);ENSBGRT00000000739(MFSD2A);ENSBGRT00000000798(NR4A3);ENSBGRT00000000818(MFSD2A);ENSBGRT00000000826(NR4A3);ENSBGRT00000000835(IHH);ENSBGRT00000001199(BMPR1B);ENSBGRT00000001209(WNT10A);ENSBGRT00000001234(BMPR1B);ENSBGRT00000001242(CECR2);ENSBGRT00000001255(CECR2);ENSBGRT00000001280(MCOLN3);ENSBGRT00000001299(MCOLN3);ENS…
GO:0050793	regulation of developmental process	1586	4168	2.78757e-08	3.08379e-06	ENSBGRT00000000075(CHODL);ENSBGRT00000000101(GABPA);ENSBGRT00000000102(GABPA);ENSBGRT00000000103(APP);ENSBGRT00000000104(APP);ENSBGRT00000000105(APP);ENSBGRT00000000106(APP);ENSBGRT00000000107(APP);ENSBGRT00000000108(APP);ENSBGRT00000000109(APP);ENSBGRT00000000120(ADAMTS1);ENSBGRT00000000186(SOD1);ENSBGRT00000000296(PINK1);ENSBGRT00000000301(PINK1);ENSBGRT00000000326(EPHA3);ENSBGRT00000000328(EPH…
GO:0098877	neurotransmitter receptor transport to plasma membrane	27	33	2.80136e-08	3.08379e-06	ENSBGRT00000005519(SNAP47);ENSBGRT00000005534(SNAP47);ENSBGRT00000019666(SNAP25);ENSBGRT00000019764(SNAP25);ENSBGRT00000019869(SNAP25);ENSBGRT00000024273(STX3);ENSBGRT00000024358(STX3);ENSBGRT00000024462(STX3);ENSBGRT00000025277(CLSTN1);ENSBGRT00000025431(CLSTN1);ENSBGRT00000025626(CLSTN1);ENSBGRT00000025831(CLSTN1);ENSBGRT00000031292(ARHGAP44);ENSBGRT00000031692(ARHGAP44);ENSBGRT00000031764(ARHG…
GO:0098969	neurotransmitter receptor transport to postsynaptic membrane	27	33	2.80136e-08	3.08379e-06	ENSBGRT00000005519(SNAP47);ENSBGRT00000005534(SNAP47);ENSBGRT00000019666(SNAP25);ENSBGRT00000019764(SNAP25);ENSBGRT00000019869(SNAP25);ENSBGRT00000024273(STX3);ENSBGRT00000024358(STX3);ENSBGRT00000024462(STX3);ENSBGRT00000025277(CLSTN1);ENSBGRT00000025431(CLSTN1);ENSBGRT00000025626(CLSTN1);ENSBGRT00000025831(CLSTN1);ENSBGRT00000031292(ARHGAP44);ENSBGRT00000031692(ARHGAP44);ENSBGRT00000031764(ARHG…
GO:1903540	establishment of protein localization to postsynaptic membrane	27	33	2.80136e-08	3.08379e-06	ENSBGRT00000005519(SNAP47);ENSBGRT00000005534(SNAP47);ENSBGRT00000019666(SNAP25);ENSBGRT00000019764(SNAP25);ENSBGRT00000019869(SNAP25);ENSBGRT00000024273(STX3);ENSBGRT00000024358(STX3);ENSBGRT00000024462(STX3);ENSBGRT00000025277(CLSTN1);ENSBGRT00000025431(CLSTN1);ENSBGRT00000025626(CLSTN1);ENSBGRT00000025831(CLSTN1);ENSBGRT00000031292(ARHGAP44);ENSBGRT00000031692(ARHGAP44);ENSBGRT00000031764(ARHG…
GO:0048699	generation of neurons	922	2334	2.81887e-08	3.08379e-06	ENSBGRT00000000075(CHODL);ENSBGRT00000000103(APP);ENSBGRT00000000104(APP);ENSBGRT00000000105(APP);ENSBGRT00000000106(APP);ENSBGRT00000000107(APP);ENSBGRT00000000108(APP);ENSBGRT00000000109(APP);ENSBGRT00000000186(SOD1);ENSBGRT00000000326(EPHA3);ENSBGRT00000000328(EPHA3);ENSBGRT00000000338(VANGL2);ENSBGRT00000000448(ADARB1);ENSBGRT00000000469(ADARB1);ENSBGRT00000000481(BRAF);ENSBGRT00000000720(BRA…
GO:1903506	regulation of nucleic acid-templated transcription	1948	5182	2.87989e-08	3.12025e-06	ENSBGRT00000000007(VGLL3);ENSBGRT00000000101(GABPA);ENSBGRT00000000102(GABPA);ENSBGRT00000000103(APP);ENSBGRT00000000104(APP);ENSBGRT00000000105(APP);ENSBGRT00000000106(APP);ENSBGRT00000000107(APP);ENSBGRT00000000108(APP);ENSBGRT00000000109(APP);ENSBGRT00000000296(PINK1);ENSBGRT00000000301(PINK1);ENSBGRT00000000376(-);ENSBGRT00000000392(BEND5);ENSBGRT00000000400(BEND5);ENSBGRT00000000415(BEND5);E…
GO:0017016	Ras GTPase binding	308	701	2.90559e-08	6.09836e-06	ENSBGRT00000000186(SOD1);ENSBGRT00000001064(DENND2A);ENSBGRT00000002056(C9orf72);ENSBGRT00000002307(EVI5);ENSBGRT00000002357(EVI5);ENSBGRT00000002397(EVI5);ENSBGRT00000002451(EVI5);ENSBGRT00000003580(MICALL1);ENSBGRT00000003996(EPS8);ENSBGRT00000004017(EPS8);ENSBGRT00000004024(CAV1);ENSBGRT00000004669(NCKAP1);ENSBGRT00000004701(NCKAP1);ENSBGRT00000004779(STRIP1);ENSBGRT00000004846(STRIP1);ENSBGRT…
GO:0016773	phosphotransferase activity, alcohol group as acceptor	681	1691	2.93625e-08	6.09836e-06	ENSBGRT00000000296(PINK1);ENSBGRT00000000301(PINK1);ENSBGRT00000000326(EPHA3);ENSBGRT00000000328(EPHA3);ENSBGRT00000000481(BRAF);ENSBGRT00000000552(ACVRL1);ENSBGRT00000000720(BRAF);ENSBGRT00000001199(BMPR1B);ENSBGRT00000001234(BMPR1B);ENSBGRT00000001302(BMPR1B);ENSBGRT00000001431(EPHA6);ENSBGRT00000001447(TEK);ENSBGRT00000001497(TEK);ENSBGRT00000001518(PTK2B);ENSBGRT00000001561(TEK);ENSBGRT000000…
GO:0031323	regulation of cellular metabolic process	3329	9103	3.10379e-08	3.33081e-06	ENSBGRT00000000007(VGLL3);ENSBGRT00000000034(RBM11);ENSBGRT00000000101(GABPA);ENSBGRT00000000102(GABPA);ENSBGRT00000000103(APP);ENSBGRT00000000104(APP);ENSBGRT00000000105(APP);ENSBGRT00000000106(APP);ENSBGRT00000000107(APP);ENSBGRT00000000108(APP);ENSBGRT00000000109(APP);ENSBGRT00000000186(SOD1);ENSBGRT00000000230(SON);ENSBGRT00000000231(SON);ENSBGRT00000000234(DONSON);ENSBGRT00000000235(DONSON);…
GO:0001701	in utero embryonic development	305	690	3.27282e-08	3.47907e-06	ENSBGRT00000000101(GABPA);ENSBGRT00000000102(GABPA);ENSBGRT00000000470(IGF1);ENSBGRT00000000537(IGF1);ENSBGRT00000000552(ACVRL1);ENSBGRT00000000666(ASF1B);ENSBGRT00000000684(ASF1B);ENSBGRT00000000698(ASF1B);ENSBGRT00000000835(IHH);ENSBGRT00000002159(HORMAD1);ENSBGRT00000002171(HORMAD1);ENSBGRT00000002188(HORMAD1);ENSBGRT00000002352(ARNT);ENSBGRT00000002402(ARNT);ENSBGRT00000004430(MAFF);ENSBGRT00…
GO:0005654	nucleoplasm	2450	6583	3.67949e-08	1.0022e-05	ENSBGRT00000000034(RBM11);ENSBGRT00000000101(GABPA);ENSBGRT00000000102(GABPA);ENSBGRT00000000186(SOD1);ENSBGRT00000000230(SON);ENSBGRT00000000231(SON);ENSBGRT00000000326(EPHA3);ENSBGRT00000000328(EPHA3);ENSBGRT00000000448(ADARB1);ENSBGRT00000000469(ADARB1);ENSBGRT00000000484(HPGDS);ENSBGRT00000000500(HPGDS);ENSBGRT00000000587(PRPF3);ENSBGRT00000000666(ASF1B);ENSBGRT00000000684(ASF1B);ENSBGRT00000…
GO:0016301	kinase activity	734	1837	3.71468e-08	7.16403e-06	ENSBGRT00000000296(PINK1);ENSBGRT00000000301(PINK1);ENSBGRT00000000326(EPHA3);ENSBGRT00000000328(EPHA3);ENSBGRT00000000481(BRAF);ENSBGRT00000000552(ACVRL1);ENSBGRT00000000720(BRAF);ENSBGRT00000001199(BMPR1B);ENSBGRT00000001234(BMPR1B);ENSBGRT00000001302(BMPR1B);ENSBGRT00000001425(CMPK1);ENSBGRT00000001431(EPHA6);ENSBGRT00000001447(TEK);ENSBGRT00000001452(CMPK1);ENSBGRT00000001460(CMPK1);ENSBGRT00…
GO:0099073	mitochondrion-derived vesicle	16	16	3.89273e-08	1.0022e-05	ENSBGRT00000009895(DNM1L);ENSBGRT00000010012(DNM1L);ENSBGRT00000010084(DNM1L);ENSBGRT00000010164(DNM1L);ENSBGRT00000010277(DNM1L);ENSBGRT00000010363(DNM1L);ENSBGRT00000010510(DNM1L);ENSBGRT00000030109(PRKN);ENSBGRT00000030182(PRKN);ENSBGRT00000030263(PRKN);ENSBGRT00000030363(PRKN);ENSBGRT00000030409(PRKN);ENSBGRT00000030478(PRKN);ENSBGRT00000030544(PRKN);ENSBGRT00000030607(PRKN);ENSBGRT0000003068…
GO:0001501	skeletal system development	365	846	3.95638e-08	4.16641e-06	ENSBGRT00000000470(IGF1);ENSBGRT00000000537(IGF1);ENSBGRT00000000835(IHH);ENSBGRT00000000983(NFIB);ENSBGRT00000000994(NFIB);ENSBGRT00000001027(NFIB);ENSBGRT00000001051(NFIB);ENSBGRT00000001070(NFIB);ENSBGRT00000001088(NAB1);ENSBGRT00000001189(NFIB);ENSBGRT00000001199(BMPR1B);ENSBGRT00000001234(BMPR1B);ENSBGRT00000001302(BMPR1B);ENSBGRT00000001401(GNA11);ENSBGRT00000001453(TLE5);ENSBGRT00000001471…
GO:0019220	regulation of phosphate metabolic process	1010	2579	4.12513e-08	4.2644e-06	ENSBGRT00000000103(APP);ENSBGRT00000000104(APP);ENSBGRT00000000105(APP);ENSBGRT00000000106(APP);ENSBGRT00000000107(APP);ENSBGRT00000000108(APP);ENSBGRT00000000109(APP);ENSBGRT00000000186(SOD1);ENSBGRT00000000296(PINK1);ENSBGRT00000000301(PINK1);ENSBGRT00000000311(CNPPD1);ENSBGRT00000000320(CNPPD1);ENSBGRT00000000333(ITGB2);ENSBGRT00000000338(VANGL2);ENSBGRT00000000342(PLCL1);ENSBGRT00000000343(PL…
GO:0051174	regulation of phosphorus metabolic process	1010	2579	4.12513e-08	4.2644e-06	ENSBGRT00000000103(APP);ENSBGRT00000000104(APP);ENSBGRT00000000105(APP);ENSBGRT00000000106(APP);ENSBGRT00000000107(APP);ENSBGRT00000000108(APP);ENSBGRT00000000109(APP);ENSBGRT00000000186(SOD1);ENSBGRT00000000296(PINK1);ENSBGRT00000000301(PINK1);ENSBGRT00000000311(CNPPD1);ENSBGRT00000000320(CNPPD1);ENSBGRT00000000333(ITGB2);ENSBGRT00000000338(VANGL2);ENSBGRT00000000342(PLCL1);ENSBGRT00000000343(PL…
GO:1990907	beta-catenin-TCF complex	28	35	4.28597e-08	1.0022e-05	ENSBGRT00000013153(LEF1);ENSBGRT00000013291(LEF1);ENSBGRT00000013382(LEF1);ENSBGRT00000013492(LEF1);ENSBGRT00000013577(LEF1);ENSBGRT00000022865(BCL9);ENSBGRT00000025859(TLE1);ENSBGRT00000026007(TLE1);ENSBGRT00000026141(TLE1);ENSBGRT00000026274(TLE1);ENSBGRT00000027555(TLE4);ENSBGRT00000027758(TLE4);ENSBGRT00000035823(TLE3);ENSBGRT00000035960(TLE3);ENSBGRT00000036118(TLE3);ENSBGRT00000036445(TLE3)…
GO:0051252	regulation of RNA metabolic process	2105	5632	4.75637e-08	4.87225e-06	ENSBGRT00000000007(VGLL3);ENSBGRT00000000034(RBM11);ENSBGRT00000000101(GABPA);ENSBGRT00000000102(GABPA);ENSBGRT00000000103(APP);ENSBGRT00000000104(APP);ENSBGRT00000000105(APP);ENSBGRT00000000106(APP);ENSBGRT00000000107(APP);ENSBGRT00000000108(APP);ENSBGRT00000000109(APP);ENSBGRT00000000230(SON);ENSBGRT00000000231(SON);ENSBGRT00000000296(PINK1);ENSBGRT00000000301(PINK1);ENSBGRT00000000376(-);ENSBG…
GO:0051253	negative regulation of RNA metabolic process	814	2047	5.47838e-08	5.5613e-06	ENSBGRT00000000101(GABPA);ENSBGRT00000000102(GABPA);ENSBGRT00000000392(BEND5);ENSBGRT00000000400(BEND5);ENSBGRT00000000415(BEND5);ENSBGRT00000000426(BEND5);ENSBGRT00000000432(BEND5);ENSBGRT00000000445(BEND5);ENSBGRT00000000459(CIART);ENSBGRT00000000472(BEND5);ENSBGRT00000000480(CIART);ENSBGRT00000000499(BEND5);ENSBGRT00000000703(NFIC);ENSBGRT00000000733(NFIC);ENSBGRT00000000765(NFIC);ENSBGRT00000…
GO:1905114	cell surface receptor signaling pathway involved in cell-cell signaling	329	755	5.60687e-08	5.64091e-06	ENSBGRT00000000103(APP);ENSBGRT00000000104(APP);ENSBGRT00000000105(APP);ENSBGRT00000000106(APP);ENSBGRT00000000107(APP);ENSBGRT00000000108(APP);ENSBGRT00000000109(APP);ENSBGRT00000000338(VANGL2);ENSBGRT00000000599(-);ENSBGRT00000001209(WNT10A);ENSBGRT00000001275(TRABD2B);ENSBGRT00000001288(TRABD2B);ENSBGRT00000001453(TLE5);ENSBGRT00000001471(TLE5);ENSBGRT00000001515(ARL6);ENSBGRT00000001531(ARL6)…
GO:0140110	transcription regulator activity	957	2453	6.27614e-08	1.12971e-05	ENSBGRT00000000101(GABPA);ENSBGRT00000000102(GABPA);ENSBGRT00000000376(-);ENSBGRT00000000703(NFIC);ENSBGRT00000000733(NFIC);ENSBGRT00000000765(NFIC);ENSBGRT00000000798(NR4A3);ENSBGRT00000000808(NFIC);ENSBGRT00000000826(NR4A3);ENSBGRT00000000907(NFIC);ENSBGRT00000000937(-);ENSBGRT00000000983(NFIB);ENSBGRT00000000994(NFIB);ENSBGRT00000001027(NFIB);ENSBGRT00000001051(NFIB);ENSBGRT00000001070(NFIB);E…
GO:1902475	L-alpha-amino acid transmembrane transport	37	52	6.44903e-08	6.43076e-06	ENSBGRT00000008087(SLC7A11);ENSBGRT00000008119(SLC7A11);ENSBGRT00000009729(SLC1A1);ENSBGRT00000009795(SLC1A1);ENSBGRT00000009867(SLC1A1);ENSBGRT00000009911(SLC1A1);ENSBGRT00000013127(SLC7A3);ENSBGRT00000013986(SLC25A38);ENSBGRT00000014059(SLC25A38);ENSBGRT00000016201(-);ENSBGRT00000018497(SLC25A12);ENSBGRT00000018645(SLC25A12);ENSBGRT00000018709(SLC25A12);ENSBGRT00000022145(SLC7A5);ENSBGRT0000003…
GO:0016241	regulation of macroautophagy	114	220	6.53534e-08	6.45967e-06	ENSBGRT00000000296(PINK1);ENSBGRT00000000301(PINK1);ENSBGRT00000001994(KIAA1324);ENSBGRT00000002030(KIAA1324);ENSBGRT00000002046(KIAA1324);ENSBGRT00000002056(C9orf72);ENSBGRT00000002905(GNAI3);ENSBGRT00000003491(RUFY4);ENSBGRT00000005874(CDC37);ENSBGRT00000005888(CDC37);ENSBGRT00000006329(NOD1);ENSBGRT00000006351(NOD1);ENSBGRT00000006371(NOD1);ENSBGRT00000006392(NOD1);ENSBGRT00000011261(LZTS1);EN…
GO:1901700	response to oxygen-containing compound	739	1846	6.95266e-08	6.8124e-06	ENSBGRT00000000101(GABPA);ENSBGRT00000000102(GABPA);ENSBGRT00000000103(APP);ENSBGRT00000000104(APP);ENSBGRT00000000105(APP);ENSBGRT00000000106(APP);ENSBGRT00000000107(APP);ENSBGRT00000000108(APP);ENSBGRT00000000109(APP);ENSBGRT00000000186(SOD1);ENSBGRT00000000296(PINK1);ENSBGRT00000000301(PINK1);ENSBGRT00000000326(EPHA3);ENSBGRT00000000328(EPHA3);ENSBGRT00000000407(LYPD1);ENSBGRT00000000411(LYPD1…
GO:0072659	protein localization to plasma membrane	232	509	7.49589e-08	7.28135e-06	ENSBGRT00000000326(EPHA3);ENSBGRT00000000328(EPHA3);ENSBGRT00000000407(LYPD1);ENSBGRT00000000411(LYPD1);ENSBGRT00000000578(PLS1);ENSBGRT00000000609(PLS1);ENSBGRT00000001383(FAM126A);ENSBGRT00000001406(FAM126A);ENSBGRT00000001430(FAM126A);ENSBGRT00000001515(ARL6);ENSBGRT00000001531(ARL6);ENSBGRT00000001555(ARL6);ENSBGRT00000002718(TSPAN5);ENSBGRT00000002742(TSPAN5);ENSBGRT00000002772(TSPAN5);ENSBG…
GO:0030178	negative regulation of Wnt signaling pathway	134	268	8.03654e-08	7.73981e-06	ENSBGRT00000001275(TRABD2B);ENSBGRT00000001288(TRABD2B);ENSBGRT00000001453(TLE5);ENSBGRT00000001471(TLE5);ENSBGRT00000002565(LMBR1L);ENSBGRT00000002592(LMBR1L);ENSBGRT00000003361(PTPRO);ENSBGRT00000003386(PTPRO);ENSBGRT00000003426(PTPRO);ENSBGRT00000004024(CAV1);ENSBGRT00000004594(-);ENSBGRT00000004621(-);ENSBGRT00000005513(PFDN5);ENSBGRT00000005530(PFDN5);ENSBGRT00000005549(PFDN5);ENSBGRT0000000…
GO:0005343	organic acid:sodium symporter activity	33	45	8.68851e-08	1.46619e-05	ENSBGRT00000005856(SLC6A15);ENSBGRT00000007456(SLC10A2);ENSBGRT00000007486(SLC10A2);ENSBGRT00000009729(SLC1A1);ENSBGRT00000009795(SLC1A1);ENSBGRT00000009867(SLC1A1);ENSBGRT00000009911(SLC1A1);ENSBGRT00000021003(SLC23A1);ENSBGRT00000028776(SLC6A12);ENSBGRT00000029223(SLC6A13);ENSBGRT00000029390(SLC6A13);ENSBGRT00000034203(SLC1A3);ENSBGRT00000034289(SLC1A3);ENSBGRT00000034420(SLC1A3);ENSBGRT0000003…
GO:0010629	negative regulation of gene expression	1034	2654	8.89681e-08	8.4957e-06	ENSBGRT00000000101(GABPA);ENSBGRT00000000102(GABPA);ENSBGRT00000000103(APP);ENSBGRT00000000104(APP);ENSBGRT00000000105(APP);ENSBGRT00000000106(APP);ENSBGRT00000000107(APP);ENSBGRT00000000108(APP);ENSBGRT00000000109(APP);ENSBGRT00000000296(PINK1);ENSBGRT00000000301(PINK1);ENSBGRT00000000392(BEND5);ENSBGRT00000000400(BEND5);ENSBGRT00000000415(BEND5);ENSBGRT00000000426(BEND5);ENSBGRT00000000432(BEND…
GO:0099632	protein transport within plasma membrane	27	34	9.1306e-08	8.57364e-06	ENSBGRT00000005519(SNAP47);ENSBGRT00000005534(SNAP47);ENSBGRT00000019666(SNAP25);ENSBGRT00000019764(SNAP25);ENSBGRT00000019869(SNAP25);ENSBGRT00000024273(STX3);ENSBGRT00000024358(STX3);ENSBGRT00000024462(STX3);ENSBGRT00000025277(CLSTN1);ENSBGRT00000025431(CLSTN1);ENSBGRT00000025626(CLSTN1);ENSBGRT00000025831(CLSTN1);ENSBGRT00000031292(ARHGAP44);ENSBGRT00000031692(ARHGAP44);ENSBGRT00000031764(ARHG…
GO:0099637	neurotransmitter receptor transport	27	34	9.1306e-08	8.57364e-06	ENSBGRT00000005519(SNAP47);ENSBGRT00000005534(SNAP47);ENSBGRT00000019666(SNAP25);ENSBGRT00000019764(SNAP25);ENSBGRT00000019869(SNAP25);ENSBGRT00000024273(STX3);ENSBGRT00000024358(STX3);ENSBGRT00000024462(STX3);ENSBGRT00000025277(CLSTN1);ENSBGRT00000025431(CLSTN1);ENSBGRT00000025626(CLSTN1);ENSBGRT00000025831(CLSTN1);ENSBGRT00000031292(ARHGAP44);ENSBGRT00000031692(ARHGAP44);ENSBGRT00000031764(ARHG…
GO:0031625	ubiquitin protein ligase binding	239	531	9.66796e-08	1.5355e-05	ENSBGRT00000000296(PINK1);ENSBGRT00000000301(PINK1);ENSBGRT00000001239(RNF20);ENSBGRT00000001271(RNF20);ENSBGRT00000001330(RNF20);ENSBGRT00000001393(RNF20);ENSBGRT00000001417(RNF20);ENSBGRT00000003327(BOK);ENSBGRT00000003337(BOK);ENSBGRT00000004553(TMBIM6);ENSBGRT00000004777(SMAD5);ENSBGRT00000004787(XRCC5);ENSBGRT00000004856(XRCC5);ENSBGRT00000004908(UCHL1);ENSBGRT00000004915(UCHL1);ENSBGRT00000…
GO:0031399	regulation of protein modification process	1079	2779	9.79218e-08	9.11886e-06	ENSBGRT00000000103(APP);ENSBGRT00000000104(APP);ENSBGRT00000000105(APP);ENSBGRT00000000106(APP);ENSBGRT00000000107(APP);ENSBGRT00000000108(APP);ENSBGRT00000000109(APP);ENSBGRT00000000186(SOD1);ENSBGRT00000000296(PINK1);ENSBGRT00000000301(PINK1);ENSBGRT00000000311(CNPPD1);ENSBGRT00000000320(CNPPD1);ENSBGRT00000000333(ITGB2);ENSBGRT00000000338(VANGL2);ENSBGRT00000000342(PLCL1);ENSBGRT00000000343(PL…
GO:0007399	nervous system development	1306	3407	1.00553e-07	9.28718e-06	ENSBGRT00000000075(CHODL);ENSBGRT00000000103(APP);ENSBGRT00000000104(APP);ENSBGRT00000000105(APP);ENSBGRT00000000106(APP);ENSBGRT00000000107(APP);ENSBGRT00000000108(APP);ENSBGRT00000000109(APP);ENSBGRT00000000186(SOD1);ENSBGRT00000000326(EPHA3);ENSBGRT00000000328(EPHA3);ENSBGRT00000000338(VANGL2);ENSBGRT00000000448(ADARB1);ENSBGRT00000000469(ADARB1);ENSBGRT00000000481(BRAF);ENSBGRT00000000720(BRA…
GO:0021700	developmental maturation	226	496	1.1333e-07	1.02584e-05	ENSBGRT00000000103(APP);ENSBGRT00000000104(APP);ENSBGRT00000000105(APP);ENSBGRT00000000106(APP);ENSBGRT00000000107(APP);ENSBGRT00000000108(APP);ENSBGRT00000000109(APP);ENSBGRT00000000470(IGF1);ENSBGRT00000000537(IGF1);ENSBGRT00000000835(IHH);ENSBGRT00000001720(RND1);ENSBGRT00000001991(WNT10B);ENSBGRT00000002011(WNT10B);ENSBGRT00000002864(-);ENSBGRT00000002878(-);ENSBGRT00000003380(AP3D1);ENSBGRT0…
GO:0000422	autophagy of mitochondrion	68	117	1.138e-07	1.02584e-05	ENSBGRT00000000296(PINK1);ENSBGRT00000000301(PINK1);ENSBGRT00000001841(VDAC1);ENSBGRT00000005874(CDC37);ENSBGRT00000005888(CDC37);ENSBGRT00000007188(ATG14);ENSBGRT00000007234(ATG14);ENSBGRT00000007298(ATG14);ENSBGRT00000007351(ATG14);ENSBGRT00000008608(SQSTM1);ENSBGRT00000008680(SQSTM1);ENSBGRT00000008722(SQSTM1);ENSBGRT00000009895(DNM1L);ENSBGRT00000010004(MUL1);ENSBGRT00000010012(DNM1L);ENSBGRT…
GO:0061726	mitochondrion disassembly	68	117	1.138e-07	1.02584e-05	ENSBGRT00000000296(PINK1);ENSBGRT00000000301(PINK1);ENSBGRT00000001841(VDAC1);ENSBGRT00000005874(CDC37);ENSBGRT00000005888(CDC37);ENSBGRT00000007188(ATG14);ENSBGRT00000007234(ATG14);ENSBGRT00000007298(ATG14);ENSBGRT00000007351(ATG14);ENSBGRT00000008608(SQSTM1);ENSBGRT00000008680(SQSTM1);ENSBGRT00000008722(SQSTM1);ENSBGRT00000009895(DNM1L);ENSBGRT00000010004(MUL1);ENSBGRT00000010012(DNM1L);ENSBGRT…
GO:0002237	response to molecule of bacterial origin	172	362	1.26722e-07	1.13325e-05	ENSBGRT00000001638(PTGER1);ENSBGRT00000003168(ADH5);ENSBGRT00000003205(ADH5);ENSBGRT00000003219(ADH5);ENSBGRT00000003241(NUGGC);ENSBGRT00000003275(NUGGC);ENSBGRT00000005820(NR1H4);ENSBGRT00000005825(NR1H4);ENSBGRT00000005852(NR1H4);ENSBGRT00000005878(NFKB1);ENSBGRT00000006440(LIAS);ENSBGRT00000006466(LIAS);ENSBGRT00000006492(LIAS);ENSBGRT00000006527(LIAS);ENSBGRT00000006539(LIAS);ENSBGRT000000065…
GO:0015238	drug transmembrane transporter activity	63	107	1.32127e-07	1.98191e-05	ENSBGRT00000001126(SLC19A1);ENSBGRT00000001135(SLC19A1);ENSBGRT00000007014(SLC19A2);ENSBGRT00000007056(SLC19A2);ENSBGRT00000009729(SLC1A1);ENSBGRT00000009795(SLC1A1);ENSBGRT00000009867(SLC1A1);ENSBGRT00000009911(SLC1A1);ENSBGRT00000011890(SLC32A1);ENSBGRT00000013127(SLC7A3);ENSBGRT00000013578(SLC36A2);ENSBGRT00000013671(SLC36A2);ENSBGRT00000013986(SLC25A38);ENSBGRT00000014059(SLC25A38);ENSBGRT000…
GO:0007267	cell-cell signaling	798	2013	1.34436e-07	1.19203e-05	ENSBGRT00000000103(APP);ENSBGRT00000000104(APP);ENSBGRT00000000105(APP);ENSBGRT00000000106(APP);ENSBGRT00000000107(APP);ENSBGRT00000000108(APP);ENSBGRT00000000109(APP);ENSBGRT00000000296(PINK1);ENSBGRT00000000301(PINK1);ENSBGRT00000000338(VANGL2);ENSBGRT00000000342(PLCL1);ENSBGRT00000000343(PLCL2);ENSBGRT00000000346(PLCL2);ENSBGRT00000000350(PLCL2);ENSBGRT00000000407(LYPD1);ENSBGRT00000000411(LYP…
GO:0002042	cell migration involved in sprouting angiogenesis	50	79	1.3541e-07	1.19203e-05	ENSBGRT00000003470(HDAC9);ENSBGRT00000003544(HDAC9);ENSBGRT00000003596(HDAC9);ENSBGRT00000003666(HDAC9);ENSBGRT00000003707(HDAC9);ENSBGRT00000003784(KLF4);ENSBGRT00000003821(KLF4);ENSBGRT00000003837(KLF4);ENSBGRT00000003862(KLF4);ENSBGRT00000003870(HDAC9);ENSBGRT00000007566(EFNB2);ENSBGRT00000007599(EFNB2);ENSBGRT00000008018(HDAC5);ENSBGRT00000008121(HDAC5);ENSBGRT00000008187(HDAC5);ENSBGRT000000…
GO:1904683	regulation of metalloendopeptidase activity	19	21	1.40556e-07	1.22774e-05	ENSBGRT00000006134(RECK);ENSBGRT00000006162(RECK);ENSBGRT00000006208(RECK);ENSBGRT00000006271(RECK);ENSBGRT00000018794(STAT3);ENSBGRT00000018961(STAT3);ENSBGRT00000019099(STAT3);ENSBGRT00000019295(STAT3);ENSBGRT00000019567(STAT3);ENSBGRT00000024510(TIMP3);ENSBGRT00000045816(PICALM);ENSBGRT00000045865(PICALM);ENSBGRT00000045920(PICALM);ENSBGRT00000046009(PICALM);ENSBGRT00000046037(PICALM);ENSBGRT0…
GO:0042592	homeostatic process	1078	2781	1.43298e-07	1.24207e-05	ENSBGRT00000000004(CHMP2B);ENSBGRT00000000005(CHMP2B);ENSBGRT00000000006(CHMP2B);ENSBGRT00000000103(APP);ENSBGRT00000000104(APP);ENSBGRT00000000105(APP);ENSBGRT00000000106(APP);ENSBGRT00000000107(APP);ENSBGRT00000000108(APP);ENSBGRT00000000109(APP);ENSBGRT00000000121(ADAMTS5);ENSBGRT00000000186(SOD1);ENSBGRT00000000342(PLCL1);ENSBGRT00000000343(PLCL2);ENSBGRT00000000346(PLCL2);ENSBGRT00000000350(…
GO:0016600	flotillin complex	19	21	1.50954e-07	3.02556e-05	ENSBGRT00000008061(CTNNA1);ENSBGRT00000015345(SLC6A3);ENSBGRT00000015805(FLOT1);ENSBGRT00000015871(FLOT1);ENSBGRT00000015955(FLOT1);ENSBGRT00000016049(FLOT1);ENSBGRT00000016112(FLOT1);ENSBGRT00000018356(CORO1C);ENSBGRT00000018436(CORO1C);ENSBGRT00000018486(CORO1C);ENSBGRT00000018527(CORO1C);ENSBGRT00000018584(CORO1C);ENSBGRT00000029469(CBL);ENSBGRT00000029626(CBL);ENSBGRT00000039220(CTNNB1);ENSBG…
GO:0015804	neutral amino acid transport	42	63	1.60896e-07	1.38395e-05	ENSBGRT00000005856(SLC6A15);ENSBGRT00000009729(SLC1A1);ENSBGRT00000009795(SLC1A1);ENSBGRT00000009867(SLC1A1);ENSBGRT00000009911(SLC1A1);ENSBGRT00000010263(SLC43A1);ENSBGRT00000010321(SLC43A1);ENSBGRT00000011890(SLC32A1);ENSBGRT00000013578(SLC36A2);ENSBGRT00000013671(SLC36A2);ENSBGRT00000013981(SLC6A19);ENSBGRT00000013986(SLC25A38);ENSBGRT00000014059(SLC25A38);ENSBGRT00000015010(SLC36A1);ENSBGRT00…
GO:0031981	nuclear lumen	2745	7450	2.02285e-07	3.54758e-05	ENSBGRT00000000034(RBM11);ENSBGRT00000000101(GABPA);ENSBGRT00000000102(GABPA);ENSBGRT00000000186(SOD1);ENSBGRT00000000230(SON);ENSBGRT00000000231(SON);ENSBGRT00000000326(EPHA3);ENSBGRT00000000328(EPHA3);ENSBGRT00000000384(AGPS);ENSBGRT00000000386(AGPS);ENSBGRT00000000448(ADARB1);ENSBGRT00000000469(ADARB1);ENSBGRT00000000484(HPGDS);ENSBGRT00000000500(HPGDS);ENSBGRT00000000587(PRPF3);ENSBGRT0000000…
GO:0051099	positive regulation of binding	156	325	2.15749e-07	1.83387e-05	ENSBGRT00000000103(APP);ENSBGRT00000000104(APP);ENSBGRT00000000105(APP);ENSBGRT00000000106(APP);ENSBGRT00000000107(APP);ENSBGRT00000000108(APP);ENSBGRT00000000109(APP);ENSBGRT00000000342(PLCL1);ENSBGRT00000000343(PLCL2);ENSBGRT00000000346(PLCL2);ENSBGRT00000000350(PLCL2);ENSBGRT00000000470(IGF1);ENSBGRT00000000537(IGF1);ENSBGRT00000002295(NCBP1);ENSBGRT00000002339(NCBP1);ENSBGRT00000002892(PIN1);…
GO:0010631	epithelial cell migration	244	545	2.16458e-07	1.83387e-05	ENSBGRT00000000552(ACVRL1);ENSBGRT00000001447(TEK);ENSBGRT00000001497(TEK);ENSBGRT00000001518(PTK2B);ENSBGRT00000001561(TEK);ENSBGRT00000001584(PTK2B);ENSBGRT00000001633(TEK);ENSBGRT00000001662(PTK2B);ENSBGRT00000001746(TEK);ENSBGRT00000001758(TEK);ENSBGRT00000001812(TEK);ENSBGRT00000003359(HRG);ENSBGRT00000003470(HDAC9);ENSBGRT00000003544(HDAC9);ENSBGRT00000003596(HDAC9);ENSBGRT00000003666(HDAC9…
GO:0010594	regulation of endothelial cell migration	149	308	2.2012e-07	1.85098e-05	ENSBGRT00000000552(ACVRL1);ENSBGRT00000001447(TEK);ENSBGRT00000001497(TEK);ENSBGRT00000001518(PTK2B);ENSBGRT00000001561(TEK);ENSBGRT00000001584(PTK2B);ENSBGRT00000001633(TEK);ENSBGRT00000001662(PTK2B);ENSBGRT00000001746(TEK);ENSBGRT00000001758(TEK);ENSBGRT00000001812(TEK);ENSBGRT00000003359(HRG);ENSBGRT00000003470(HDAC9);ENSBGRT00000003544(HDAC9);ENSBGRT00000003596(HDAC9);ENSBGRT00000003666(HDAC9…
GO:0032879	regulation of localization	1614	4278	2.33109e-07	1.94569e-05	ENSBGRT00000000103(APP);ENSBGRT00000000104(APP);ENSBGRT00000000105(APP);ENSBGRT00000000106(APP);ENSBGRT00000000107(APP);ENSBGRT00000000108(APP);ENSBGRT00000000109(APP);ENSBGRT00000000120(ADAMTS1);ENSBGRT00000000186(SOD1);ENSBGRT00000000203(CFAP298);ENSBGRT00000000292(UBE2G2);ENSBGRT00000000296(PINK1);ENSBGRT00000000301(PINK1);ENSBGRT00000000326(EPHA3);ENSBGRT00000000328(EPHA3);ENSBGRT00000000333(…
GO:0004709	MAP kinase kinase kinase activity	23	28	2.40157e-07	3.41276e-05	ENSBGRT00000017509(MAP3K9);ENSBGRT00000017586(MAP3K9);ENSBGRT00000019258(MAP3K6);ENSBGRT00000019565(MAP3K6);ENSBGRT00000019778(MAP3K6);ENSBGRT00000020033(MAP3K6);ENSBGRT00000023923(MAP3K20);ENSBGRT00000023983(MAP3K20);ENSBGRT00000027282(MAP3K5);ENSBGRT00000036173(MAP3K4);ENSBGRT00000036407(MAP3K4);ENSBGRT00000036581(MAP3K4);ENSBGRT00000036760(MAP3K4);ENSBGRT00000036973(MAP3K4);ENSBGRT00000037280(…
GO:0090130	tissue migration	246	551	2.54978e-07	2.10768e-05	ENSBGRT00000000552(ACVRL1);ENSBGRT00000001447(TEK);ENSBGRT00000001497(TEK);ENSBGRT00000001518(PTK2B);ENSBGRT00000001561(TEK);ENSBGRT00000001584(PTK2B);ENSBGRT00000001633(TEK);ENSBGRT00000001662(PTK2B);ENSBGRT00000001746(TEK);ENSBGRT00000001758(TEK);ENSBGRT00000001812(TEK);ENSBGRT00000003359(HRG);ENSBGRT00000003470(HDAC9);ENSBGRT00000003544(HDAC9);ENSBGRT00000003596(HDAC9);ENSBGRT00000003666(HDAC9…
GO:0007169	transmembrane receptor protein tyrosine kinase signaling pathway	399	948	2.56259e-07	2.10768e-05	ENSBGRT00000000103(APP);ENSBGRT00000000104(APP);ENSBGRT00000000105(APP);ENSBGRT00000000106(APP);ENSBGRT00000000107(APP);ENSBGRT00000000108(APP);ENSBGRT00000000109(APP);ENSBGRT00000000326(EPHA3);ENSBGRT00000000328(EPHA3);ENSBGRT00000000353(F3);ENSBGRT00000000355(F3);ENSBGRT00000000364(F3);ENSBGRT00000000470(IGF1);ENSBGRT00000000537(IGF1);ENSBGRT00000000798(NR4A3);ENSBGRT00000000826(NR4A3);ENSBGRT0…
GO:0042472	inner ear morphogenesis	85	157	2.59161e-07	2.11611e-05	ENSBGRT00000000186(SOD1);ENSBGRT00000000338(VANGL2);ENSBGRT00000000798(NR4A3);ENSBGRT00000000826(NR4A3);ENSBGRT00000002733(SEC24B);ENSBGRT00000002751(SEC24B);ENSBGRT00000002765(SEC24B);ENSBGRT00000004882(GLI2);ENSBGRT00000005711(WNT3A);ENSBGRT00000005723(WNT3A);ENSBGRT00000006575(EPHB2);ENSBGRT00000006597(EPHB2);ENSBGRT00000010283(ATP6V1B1);ENSBGRT00000010338(ATP6V1B1);ENSBGRT00000010423(PRRX1);E…
GO:0007638	mechanosensory behavior	27	35	2.68153e-07	2.17378e-05	ENSBGRT00000003641(FOXP2);ENSBGRT00000003648(FOXP2);ENSBGRT00000003680(FOXP2);ENSBGRT00000005804(ETV1);ENSBGRT00000005833(ETV1);ENSBGRT00000005864(ETV1);ENSBGRT00000008531(STRA6);ENSBGRT00000022806(HTT);ENSBGRT00000023036(HTT);ENSBGRT00000023720(HTT);ENSBGRT00000023963(HTT);ENSBGRT00000024390(HTT);ENSBGRT00000024447(NRXN1);ENSBGRT00000024530(NRXN1);ENSBGRT00000024601(NRXN1);ENSBGRT00000024681(HTT…
GO:0004674	protein serine/threonine kinase activity	328	767	2.701e-07	3.64635e-05	ENSBGRT00000000296(PINK1);ENSBGRT00000000301(PINK1);ENSBGRT00000000552(ACVRL1);ENSBGRT00000001199(BMPR1B);ENSBGRT00000001234(BMPR1B);ENSBGRT00000001302(BMPR1B);ENSBGRT00000002440(STK17B);ENSBGRT00000003695(TGFBR3);ENSBGRT00000003729(TGFBR3);ENSBGRT00000003762(TGFBR3);ENSBGRT00000003795(MKNK2);ENSBGRT00000003813(TGFBR3);ENSBGRT00000003849(MKNK2);ENSBGRT00000003875(MKNK2);ENSBGRT00000003923(MKNK2);…
GO:0065009	regulation of molecular function	1393	3663	2.72062e-07	2.18971e-05	ENSBGRT00000000103(APP);ENSBGRT00000000104(APP);ENSBGRT00000000105(APP);ENSBGRT00000000106(APP);ENSBGRT00000000107(APP);ENSBGRT00000000108(APP);ENSBGRT00000000109(APP);ENSBGRT00000000186(SOD1);ENSBGRT00000000296(PINK1);ENSBGRT00000000301(PINK1);ENSBGRT00000000311(CNPPD1);ENSBGRT00000000320(CNPPD1);ENSBGRT00000000326(EPHA3);ENSBGRT00000000328(EPHA3);ENSBGRT00000000338(VANGL2);ENSBGRT00000000342(PL…
GO:0097542	ciliary tip	20	23	2.94064e-07	4.58413e-05	ENSBGRT00000004882(GLI2);ENSBGRT00000010723(CYLD);ENSBGRT00000010834(CYLD);ENSBGRT00000010927(CYLD);ENSBGRT00000022487(IFT52);ENSBGRT00000036502(CILK1);ENSBGRT00000040333(ARMC9);ENSBGRT00000040494(ARMC9);ENSBGRT00000040623(ARMC9);ENSBGRT00000040750(ARMC9);ENSBGRT00000040785(TRAF3IP1);ENSBGRT00000040867(ARMC9);ENSBGRT00000040869(TRAF3IP1);ENSBGRT00000040983(TRAF3IP1);ENSBGRT00000041054(ARMC9);ENSB…
GO:0008219	cell death	1131	2937	3.02563e-07	2.41793e-05	ENSBGRT00000000103(APP);ENSBGRT00000000104(APP);ENSBGRT00000000105(APP);ENSBGRT00000000106(APP);ENSBGRT00000000107(APP);ENSBGRT00000000108(APP);ENSBGRT00000000109(APP);ENSBGRT00000000186(SOD1);ENSBGRT00000000230(SON);ENSBGRT00000000231(SON);ENSBGRT00000000240(ITSN1);ENSBGRT00000000241(ITSN1);ENSBGRT00000000285(C3orf38);ENSBGRT00000000286(DIPK2A);ENSBGRT00000000287(C3orf38);ENSBGRT00000000296(PINK…
GO:0016055	Wnt signaling pathway	281	642	3.20325e-07	2.54184e-05	ENSBGRT00000000338(VANGL2);ENSBGRT00000000599(-);ENSBGRT00000001209(WNT10A);ENSBGRT00000001275(TRABD2B);ENSBGRT00000001288(TRABD2B);ENSBGRT00000001453(TLE5);ENSBGRT00000001471(TLE5);ENSBGRT00000001515(ARL6);ENSBGRT00000001531(ARL6);ENSBGRT00000001555(ARL6);ENSBGRT00000001991(WNT10B);ENSBGRT00000002011(WNT10B);ENSBGRT00000002097(WNT7B);ENSBGRT00000002109(WNT7B);ENSBGRT00000002122(WNT7B);ENSBGRT000…
GO:2000112	regulation of cellular macromolecule biosynthetic process	2154	5804	3.33571e-07	2.62845e-05	ENSBGRT00000000007(VGLL3);ENSBGRT00000000101(GABPA);ENSBGRT00000000102(GABPA);ENSBGRT00000000103(APP);ENSBGRT00000000104(APP);ENSBGRT00000000105(APP);ENSBGRT00000000106(APP);ENSBGRT00000000107(APP);ENSBGRT00000000108(APP);ENSBGRT00000000109(APP);ENSBGRT00000000234(DONSON);ENSBGRT00000000235(DONSON);ENSBGRT00000000296(PINK1);ENSBGRT00000000301(PINK1);ENSBGRT00000000376(-);ENSBGRT00000000392(BEND5)…
GO:0019222	regulation of metabolic process	3506	9660	3.48068e-07	2.72363e-05	ENSBGRT00000000007(VGLL3);ENSBGRT00000000034(RBM11);ENSBGRT00000000101(GABPA);ENSBGRT00000000102(GABPA);ENSBGRT00000000103(APP);ENSBGRT00000000104(APP);ENSBGRT00000000105(APP);ENSBGRT00000000106(APP);ENSBGRT00000000107(APP);ENSBGRT00000000108(APP);ENSBGRT00000000109(APP);ENSBGRT00000000121(ADAMTS5);ENSBGRT00000000186(SOD1);ENSBGRT00000000230(SON);ENSBGRT00000000231(SON);ENSBGRT00000000234(DONSON)…
GO:0006915	apoptotic process	1031	2663	3.57496e-07	2.77812e-05	ENSBGRT00000000103(APP);ENSBGRT00000000104(APP);ENSBGRT00000000105(APP);ENSBGRT00000000106(APP);ENSBGRT00000000107(APP);ENSBGRT00000000108(APP);ENSBGRT00000000109(APP);ENSBGRT00000000186(SOD1);ENSBGRT00000000230(SON);ENSBGRT00000000231(SON);ENSBGRT00000000240(ITSN1);ENSBGRT00000000241(ITSN1);ENSBGRT00000000285(C3orf38);ENSBGRT00000000286(DIPK2A);ENSBGRT00000000287(C3orf38);ENSBGRT00000000296(PINK…
GO:0001932	regulation of protein phosphorylation	825	2098	3.76227e-07	2.88806e-05	ENSBGRT00000000103(APP);ENSBGRT00000000104(APP);ENSBGRT00000000105(APP);ENSBGRT00000000106(APP);ENSBGRT00000000107(APP);ENSBGRT00000000108(APP);ENSBGRT00000000109(APP);ENSBGRT00000000186(SOD1);ENSBGRT00000000296(PINK1);ENSBGRT00000000301(PINK1);ENSBGRT00000000311(CNPPD1);ENSBGRT00000000320(CNPPD1);ENSBGRT00000000333(ITGB2);ENSBGRT00000000338(VANGL2);ENSBGRT00000000342(PLCL1);ENSBGRT00000000343(PL…
GO:0048839	inner ear development	153	320	3.78765e-07	2.88806e-05	ENSBGRT00000000186(SOD1);ENSBGRT00000000338(VANGL2);ENSBGRT00000000798(NR4A3);ENSBGRT00000000826(NR4A3);ENSBGRT00000001242(CECR2);ENSBGRT00000001255(CECR2);ENSBGRT00000001280(MCOLN3);ENSBGRT00000001299(MCOLN3);ENSBGRT00000001327(MCOLN3);ENSBGRT00000001378(CDKN1B);ENSBGRT00000002733(SEC24B);ENSBGRT00000002751(SEC24B);ENSBGRT00000002765(SEC24B);ENSBGRT00000004258(CXCL14);ENSBGRT00000004275(CXCL14);…
GO:1904018	positive regulation of vasculature development	137	281	3.79334e-07	2.88806e-05	ENSBGRT00000000353(F3);ENSBGRT00000000355(F3);ENSBGRT00000000364(F3);ENSBGRT00000000552(ACVRL1);ENSBGRT00000001447(TEK);ENSBGRT00000001497(TEK);ENSBGRT00000001518(PTK2B);ENSBGRT00000001561(TEK);ENSBGRT00000001584(PTK2B);ENSBGRT00000001633(TEK);ENSBGRT00000001653(ECM1);ENSBGRT00000001662(PTK2B);ENSBGRT00000001681(ECM1);ENSBGRT00000001746(TEK);ENSBGRT00000001758(TEK);ENSBGRT00000001812(TEK);ENSBGRT…
GO:2000026	regulation of multicellular organismal development	1228	3209	3.8329e-07	2.8986e-05	ENSBGRT00000000075(CHODL);ENSBGRT00000000101(GABPA);ENSBGRT00000000102(GABPA);ENSBGRT00000000103(APP);ENSBGRT00000000104(APP);ENSBGRT00000000105(APP);ENSBGRT00000000106(APP);ENSBGRT00000000107(APP);ENSBGRT00000000108(APP);ENSBGRT00000000109(APP);ENSBGRT00000000120(ADAMTS1);ENSBGRT00000000326(EPHA3);ENSBGRT00000000328(EPHA3);ENSBGRT00000000338(VANGL2);ENSBGRT00000000353(F3);ENSBGRT00000000355(F3);…
GO:0005622	intracellular	7517	21344	4.09844e-07	5.22737e-05	ENSBGRT00000000004(CHMP2B);ENSBGRT00000000005(CHMP2B);ENSBGRT00000000006(CHMP2B);ENSBGRT00000000007(VGLL3);ENSBGRT00000000034(RBM11);ENSBGRT00000000069(BTG3);ENSBGRT00000000075(CHODL);ENSBGRT00000000101(GABPA);ENSBGRT00000000102(GABPA);ENSBGRT00000000103(APP);ENSBGRT00000000104(APP);ENSBGRT00000000105(APP);ENSBGRT00000000106(APP);ENSBGRT00000000107(APP);ENSBGRT00000000108(APP);ENSBGRT00000000109(…
GO:0044424	intracellular part	7517	21344	4.09844e-07	5.22737e-05	ENSBGRT00000000004(CHMP2B);ENSBGRT00000000005(CHMP2B);ENSBGRT00000000006(CHMP2B);ENSBGRT00000000007(VGLL3);ENSBGRT00000000034(RBM11);ENSBGRT00000000069(BTG3);ENSBGRT00000000075(CHODL);ENSBGRT00000000101(GABPA);ENSBGRT00000000102(GABPA);ENSBGRT00000000103(APP);ENSBGRT00000000104(APP);ENSBGRT00000000105(APP);ENSBGRT00000000106(APP);ENSBGRT00000000107(APP);ENSBGRT00000000108(APP);ENSBGRT00000000109(…
GO:0045980	negative regulation of nucleotide metabolic process	30	41	4.28843e-07	3.20013e-05	ENSBGRT00000009930(PARP1);ENSBGRT00000010062(PARP1);ENSBGRT00000010128(PARP1);ENSBGRT00000010242(PARP1);ENSBGRT00000010386(PARP1);ENSBGRT00000018794(STAT3);ENSBGRT00000018961(STAT3);ENSBGRT00000019099(STAT3);ENSBGRT00000019295(STAT3);ENSBGRT00000019567(STAT3);ENSBGRT00000021757(MLXIPL);ENSBGRT00000021950(MLXIPL);ENSBGRT00000022088(MLXIPL);ENSBGRT00000022260(MLXIPL);ENSBGRT00000022354(MLXIPL);ENSB…
GO:1900543	negative regulation of purine nucleotide metabolic process	30	41	4.28843e-07	3.20013e-05	ENSBGRT00000009930(PARP1);ENSBGRT00000010062(PARP1);ENSBGRT00000010128(PARP1);ENSBGRT00000010242(PARP1);ENSBGRT00000010386(PARP1);ENSBGRT00000018794(STAT3);ENSBGRT00000018961(STAT3);ENSBGRT00000019099(STAT3);ENSBGRT00000019295(STAT3);ENSBGRT00000019567(STAT3);ENSBGRT00000021757(MLXIPL);ENSBGRT00000021950(MLXIPL);ENSBGRT00000022088(MLXIPL);ENSBGRT00000022260(MLXIPL);ENSBGRT00000022354(MLXIPL);ENSB…
GO:0022008	neurogenesis	968	2492	4.37312e-07	3.24186e-05	ENSBGRT00000000075(CHODL);ENSBGRT00000000103(APP);ENSBGRT00000000104(APP);ENSBGRT00000000105(APP);ENSBGRT00000000106(APP);ENSBGRT00000000107(APP);ENSBGRT00000000108(APP);ENSBGRT00000000109(APP);ENSBGRT00000000186(SOD1);ENSBGRT00000000326(EPHA3);ENSBGRT00000000328(EPHA3);ENSBGRT00000000338(VANGL2);ENSBGRT00000000448(ADARB1);ENSBGRT00000000469(ADARB1);ENSBGRT00000000481(BRAF);ENSBGRT00000000720(BRA…
GO:0090132	epithelium migration	244	549	4.41725e-07	3.25317e-05	ENSBGRT00000000552(ACVRL1);ENSBGRT00000001447(TEK);ENSBGRT00000001497(TEK);ENSBGRT00000001518(PTK2B);ENSBGRT00000001561(TEK);ENSBGRT00000001584(PTK2B);ENSBGRT00000001633(TEK);ENSBGRT00000001662(PTK2B);ENSBGRT00000001746(TEK);ENSBGRT00000001758(TEK);ENSBGRT00000001812(TEK);ENSBGRT00000003359(HRG);ENSBGRT00000003470(HDAC9);ENSBGRT00000003544(HDAC9);ENSBGRT00000003596(HDAC9);ENSBGRT00000003666(HDAC9…
GO:0009986	cell surface	436	1047	4.80671e-07	5.33568e-05	ENSBGRT00000000103(APP);ENSBGRT00000000104(APP);ENSBGRT00000000105(APP);ENSBGRT00000000106(APP);ENSBGRT00000000107(APP);ENSBGRT00000000108(APP);ENSBGRT00000000109(APP);ENSBGRT00000000333(ITGB2);ENSBGRT00000000353(F3);ENSBGRT00000000355(F3);ENSBGRT00000000364(F3);ENSBGRT00000000478(CD4);ENSBGRT00000000495(CD4);ENSBGRT00000000552(ACVRL1);ENSBGRT00000001402(ECE1);ENSBGRT00000001421(ECE1);ENSBGRT0000…
GO:0071944	cell periphery	2308	6228	4.94396e-07	5.33568e-05	ENSBGRT00000000004(CHMP2B);ENSBGRT00000000005(CHMP2B);ENSBGRT00000000006(CHMP2B);ENSBGRT00000000103(APP);ENSBGRT00000000104(APP);ENSBGRT00000000105(APP);ENSBGRT00000000106(APP);ENSBGRT00000000107(APP);ENSBGRT00000000108(APP);ENSBGRT00000000109(APP);ENSBGRT00000000186(SOD1);ENSBGRT00000000240(ITSN1);ENSBGRT00000000241(ITSN1);ENSBGRT00000000326(EPHA3);ENSBGRT00000000328(EPHA3);ENSBGRT00000000333(IT…
GO:0035257	nuclear hormone receptor binding	119	240	5.01338e-07	6.44578e-05	ENSBGRT00000003387(STAT1);ENSBGRT00000003456(STAT1);ENSBGRT00000003525(STAT1);ENSBGRT00000004060(SLC30A9);ENSBGRT00000004492(PRMT2);ENSBGRT00000004505(PRMT2);ENSBGRT00000004525(PRMT2);ENSBGRT00000005267(RARG);ENSBGRT00000005820(NR1H4);ENSBGRT00000005825(NR1H4);ENSBGRT00000005852(NR1H4);ENSBGRT00000008206(RNF6);ENSBGRT00000009564(RXRA);ENSBGRT00000011148(ESR1);ENSBGRT00000011185(ESR1);ENSBGRT00000…
GO:0040008	regulation of growth	378	898	5.18541e-07	3.79411e-05	ENSBGRT00000000103(APP);ENSBGRT00000000104(APP);ENSBGRT00000000105(APP);ENSBGRT00000000106(APP);ENSBGRT00000000107(APP);ENSBGRT00000000108(APP);ENSBGRT00000000109(APP);ENSBGRT00000000126(N6AMT1);ENSBGRT00000000127(N6AMT1);ENSBGRT00000000128(N6AMT1);ENSBGRT00000000130(N6AMT1);ENSBGRT00000000186(SOD1);ENSBGRT00000000470(IGF1);ENSBGRT00000000537(IGF1);ENSBGRT00000000552(ACVRL1);ENSBGRT00000000578(PL…
GO:0044093	positive regulation of molecular function	874	2236	5.24551e-07	3.79768e-05	ENSBGRT00000000103(APP);ENSBGRT00000000104(APP);ENSBGRT00000000105(APP);ENSBGRT00000000106(APP);ENSBGRT00000000107(APP);ENSBGRT00000000108(APP);ENSBGRT00000000109(APP);ENSBGRT00000000186(SOD1);ENSBGRT00000000296(PINK1);ENSBGRT00000000301(PINK1);ENSBGRT00000000338(VANGL2);ENSBGRT00000000342(PLCL1);ENSBGRT00000000343(PLCL2);ENSBGRT00000000346(PLCL2);ENSBGRT00000000350(PLCL2);ENSBGRT00000000353(F3);…
GO:0030855	epithelial cell differentiation	381	906	5.2577e-07	3.79768e-05	ENSBGRT00000000186(SOD1);ENSBGRT00000000552(ACVRL1);ENSBGRT00000000739(MFSD2A);ENSBGRT00000000818(MFSD2A);ENSBGRT00000000835(IHH);ENSBGRT00000000983(NFIB);ENSBGRT00000000994(NFIB);ENSBGRT00000001027(NFIB);ENSBGRT00000001051(NFIB);ENSBGRT00000001070(NFIB);ENSBGRT00000001189(NFIB);ENSBGRT00000001280(MCOLN3);ENSBGRT00000001299(MCOLN3);ENSBGRT00000001327(MCOLN3);ENSBGRT00000001378(CDKN1B);ENSBGRT0000…
GO:0045934	negative regulation of nucleobase-containing compound metabolic process	877	2245	5.59729e-07	4.01722e-05	ENSBGRT00000000101(GABPA);ENSBGRT00000000102(GABPA);ENSBGRT00000000234(DONSON);ENSBGRT00000000235(DONSON);ENSBGRT00000000392(BEND5);ENSBGRT00000000400(BEND5);ENSBGRT00000000415(BEND5);ENSBGRT00000000426(BEND5);ENSBGRT00000000432(BEND5);ENSBGRT00000000445(BEND5);ENSBGRT00000000459(CIART);ENSBGRT00000000472(BEND5);ENSBGRT00000000480(CIART);ENSBGRT00000000499(BEND5);ENSBGRT00000000552(ACVRL1);ENSBGR…
GO:0042981	regulation of apoptotic process	870	2226	5.69023e-07	4.05807e-05	ENSBGRT00000000186(SOD1);ENSBGRT00000000230(SON);ENSBGRT00000000231(SON);ENSBGRT00000000240(ITSN1);ENSBGRT00000000241(ITSN1);ENSBGRT00000000285(C3orf38);ENSBGRT00000000286(DIPK2A);ENSBGRT00000000287(C3orf38);ENSBGRT00000000296(PINK1);ENSBGRT00000000301(PINK1);ENSBGRT00000000353(F3);ENSBGRT00000000355(F3);ENSBGRT00000000364(F3);ENSBGRT00000000470(IGF1);ENSBGRT00000000481(BRAF);ENSBGRT00000000537(I…
GO:0008134	transcription factor binding	413	997	5.76979e-07	7.08111e-05	ENSBGRT00000000101(GABPA);ENSBGRT00000000102(GABPA);ENSBGRT00000000798(NR4A3);ENSBGRT00000000826(NR4A3);ENSBGRT00000001088(NAB1);ENSBGRT00000001104(CRTC1);ENSBGRT00000001149(CRTC1);ENSBGRT00000001187(CRTC1);ENSBGRT00000001224(CRTC1);ENSBGRT00000001263(CRTC1);ENSBGRT00000001285(CRTC1);ENSBGRT00000001313(CRTC1);ENSBGRT00000001522(DR1);ENSBGRT00000001617(IKZF4);ENSBGRT00000001646(IKZF4);ENSBGRT00000…
GO:0018130	heterocycle biosynthetic process	2339	6339	6.02645e-07	4.24226e-05	ENSBGRT00000000007(VGLL3);ENSBGRT00000000101(GABPA);ENSBGRT00000000102(GABPA);ENSBGRT00000000103(APP);ENSBGRT00000000104(APP);ENSBGRT00000000105(APP);ENSBGRT00000000106(APP);ENSBGRT00000000107(APP);ENSBGRT00000000108(APP);ENSBGRT00000000109(APP);ENSBGRT00000000296(PINK1);ENSBGRT00000000301(PINK1);ENSBGRT00000000376(-);ENSBGRT00000000392(BEND5);ENSBGRT00000000400(BEND5);ENSBGRT00000000415(BEND5);E…
GO:0043931	ossification involved in bone maturation	26	34	6.07512e-07	4.24226e-05	ENSBGRT00000000470(IGF1);ENSBGRT00000000537(IGF1);ENSBGRT00000013716(BMP2);ENSBGRT00000017642(FAT4);ENSBGRT00000017736(FAT4);ENSBGRT00000017838(FAT4);ENSBGRT00000017935(FAT4);ENSBGRT00000023823(IFT80);ENSBGRT00000023932(IFT80);ENSBGRT00000023957(RFLNA);ENSBGRT00000033260(THBS3);ENSBGRT00000033318(THBS3);ENSBGRT00000033386(SEMA4D);ENSBGRT00000033412(THBS3);ENSBGRT00000033510(SEMA4D);ENSBGRT0000003…
GO:0098814	spontaneous synaptic transmission	26	34	6.07512e-07	4.24226e-05	ENSBGRT00000000103(APP);ENSBGRT00000000104(APP);ENSBGRT00000000105(APP);ENSBGRT00000000106(APP);ENSBGRT00000000107(APP);ENSBGRT00000000108(APP);ENSBGRT00000000109(APP);ENSBGRT00000030109(PRKN);ENSBGRT00000030182(PRKN);ENSBGRT00000030263(PRKN);ENSBGRT00000030363(PRKN);ENSBGRT00000030409(PRKN);ENSBGRT00000030478(PRKN);ENSBGRT00000030544(PRKN);ENSBGRT00000030607(PRKN);ENSBGRT00000030681(PRKN);ENSBGR…
GO:0043168	anion binding	1940	5241	6.08849e-07	7.09194e-05	ENSBGRT00000000030(LIPI);ENSBGRT00000000031(LIPI);ENSBGRT00000000032(LIPI);ENSBGRT00000000103(APP);ENSBGRT00000000104(APP);ENSBGRT00000000105(APP);ENSBGRT00000000106(APP);ENSBGRT00000000107(APP);ENSBGRT00000000108(APP);ENSBGRT00000000109(APP);ENSBGRT00000000120(ADAMTS1);ENSBGRT00000000121(ADAMTS5);ENSBGRT00000000199(EVA1C);ENSBGRT00000000200(EVA1C);ENSBGRT00000000201(EVA1C);ENSBGRT00000000202(EVA…
GO:0006351	transcription, DNA-templated	2015	5422	6.09909e-07	4.24226e-05	ENSBGRT00000000007(VGLL3);ENSBGRT00000000101(GABPA);ENSBGRT00000000102(GABPA);ENSBGRT00000000103(APP);ENSBGRT00000000104(APP);ENSBGRT00000000105(APP);ENSBGRT00000000106(APP);ENSBGRT00000000107(APP);ENSBGRT00000000108(APP);ENSBGRT00000000109(APP);ENSBGRT00000000296(PINK1);ENSBGRT00000000301(PINK1);ENSBGRT00000000376(-);ENSBGRT00000000392(BEND5);ENSBGRT00000000400(BEND5);ENSBGRT00000000415(BEND5);E…
GO:0019219	regulation of nucleobase-containing compound metabolic process	2258	6110	6.25308e-07	4.32268e-05	ENSBGRT00000000007(VGLL3);ENSBGRT00000000034(RBM11);ENSBGRT00000000101(GABPA);ENSBGRT00000000102(GABPA);ENSBGRT00000000103(APP);ENSBGRT00000000104(APP);ENSBGRT00000000105(APP);ENSBGRT00000000106(APP);ENSBGRT00000000107(APP);ENSBGRT00000000108(APP);ENSBGRT00000000109(APP);ENSBGRT00000000230(SON);ENSBGRT00000000231(SON);ENSBGRT00000000234(DONSON);ENSBGRT00000000235(DONSON);ENSBGRT00000000296(PINK1)…
GO:0031267	small GTPase binding	309	723	6.30395e-07	7.09194e-05	ENSBGRT00000000186(SOD1);ENSBGRT00000001064(DENND2A);ENSBGRT00000002056(C9orf72);ENSBGRT00000002307(EVI5);ENSBGRT00000002357(EVI5);ENSBGRT00000002397(EVI5);ENSBGRT00000002451(EVI5);ENSBGRT00000003580(MICALL1);ENSBGRT00000003996(EPS8);ENSBGRT00000004017(EPS8);ENSBGRT00000004024(CAV1);ENSBGRT00000004669(NCKAP1);ENSBGRT00000004701(NCKAP1);ENSBGRT00000004779(STRIP1);ENSBGRT00000004846(STRIP1);ENSBGRT…
GO:0051098	regulation of binding	265	605	6.36439e-07	4.3728e-05	ENSBGRT00000000103(APP);ENSBGRT00000000104(APP);ENSBGRT00000000105(APP);ENSBGRT00000000106(APP);ENSBGRT00000000107(APP);ENSBGRT00000000108(APP);ENSBGRT00000000109(APP);ENSBGRT00000000342(PLCL1);ENSBGRT00000000343(PLCL2);ENSBGRT00000000346(PLCL2);ENSBGRT00000000350(PLCL2);ENSBGRT00000000470(IGF1);ENSBGRT00000000537(IGF1);ENSBGRT00000001453(TLE5);ENSBGRT00000001471(TLE5);ENSBGRT00000002056(C9orf72)…
GO:0032989	cellular component morphogenesis	744	1883	6.46343e-07	4.41394e-05	ENSBGRT00000000103(APP);ENSBGRT00000000104(APP);ENSBGRT00000000105(APP);ENSBGRT00000000106(APP);ENSBGRT00000000107(APP);ENSBGRT00000000108(APP);ENSBGRT00000000109(APP);ENSBGRT00000000186(SOD1);ENSBGRT00000000338(VANGL2);ENSBGRT00000000448(ADARB1);ENSBGRT00000000469(ADARB1);ENSBGRT00000000481(BRAF);ENSBGRT00000000621(-);ENSBGRT00000000720(BRAF);ENSBGRT00000000739(MFSD2A);ENSBGRT00000000798(NR4A3);…
GO:0043227	membrane-bounded organelle	5799	16286	6.46441e-07	6.47826e-05	ENSBGRT00000000004(CHMP2B);ENSBGRT00000000005(CHMP2B);ENSBGRT00000000006(CHMP2B);ENSBGRT00000000007(VGLL3);ENSBGRT00000000034(RBM11);ENSBGRT00000000101(GABPA);ENSBGRT00000000102(GABPA);ENSBGRT00000000103(APP);ENSBGRT00000000104(APP);ENSBGRT00000000105(APP);ENSBGRT00000000106(APP);ENSBGRT00000000107(APP);ENSBGRT00000000108(APP);ENSBGRT00000000109(APP);ENSBGRT00000000120(ADAMTS1);ENSBGRT00000000126…
GO:0198738	cell-cell signaling by wnt	283	652	6.94729e-07	4.71579e-05	ENSBGRT00000000338(VANGL2);ENSBGRT00000000599(-);ENSBGRT00000001209(WNT10A);ENSBGRT00000001275(TRABD2B);ENSBGRT00000001288(TRABD2B);ENSBGRT00000001453(TLE5);ENSBGRT00000001471(TLE5);ENSBGRT00000001515(ARL6);ENSBGRT00000001531(ARL6);ENSBGRT00000001555(ARL6);ENSBGRT00000001991(WNT10B);ENSBGRT00000002011(WNT10B);ENSBGRT00000002097(WNT7B);ENSBGRT00000002109(WNT7B);ENSBGRT00000002122(WNT7B);ENSBGRT000…
GO:0035064	methylated histone binding	68	122	7.52968e-07	7.81928e-05	ENSBGRT00000001716(KDM7A);ENSBGRT00000001868(MTF2);ENSBGRT00000001897(MTF2);ENSBGRT00000007500(CBX5);ENSBGRT00000009245(WDR5);ENSBGRT00000009320(WDR5);ENSBGRT00000009369(WDR5);ENSBGRT00000009467(WDR5);ENSBGRT00000012155(TDRD3);ENSBGRT00000012198(TDRD3);ENSBGRT00000012242(TDRD3);ENSBGRT00000012298(TDRD3);ENSBGRT00000012413(L3MBTL2);ENSBGRT00000012490(L3MBTL2);ENSBGRT00000012899(LRWD1);ENSBGRT00000…
GO:0140034	methylation-dependent protein binding	68	122	7.52968e-07	7.81928e-05	ENSBGRT00000001716(KDM7A);ENSBGRT00000001868(MTF2);ENSBGRT00000001897(MTF2);ENSBGRT00000007500(CBX5);ENSBGRT00000009245(WDR5);ENSBGRT00000009320(WDR5);ENSBGRT00000009369(WDR5);ENSBGRT00000009467(WDR5);ENSBGRT00000012155(TDRD3);ENSBGRT00000012198(TDRD3);ENSBGRT00000012242(TDRD3);ENSBGRT00000012298(TDRD3);ENSBGRT00000012413(L3MBTL2);ENSBGRT00000012490(L3MBTL2);ENSBGRT00000012899(LRWD1);ENSBGRT00000…
GO:0000165	MAPK cascade	459	1116	7.96809e-07	5.35737e-05	ENSBGRT00000000103(APP);ENSBGRT00000000104(APP);ENSBGRT00000000105(APP);ENSBGRT00000000106(APP);ENSBGRT00000000107(APP);ENSBGRT00000000108(APP);ENSBGRT00000000109(APP);ENSBGRT00000000186(SOD1);ENSBGRT00000000338(VANGL2);ENSBGRT00000000470(IGF1);ENSBGRT00000000478(CD4);ENSBGRT00000000481(BRAF);ENSBGRT00000000495(CD4);ENSBGRT00000000537(IGF1);ENSBGRT00000000720(BRAF);ENSBGRT00000001296(DUSP16);ENSB…
GO:0010941	regulation of cell death	950	2450	7.98756e-07	5.35737e-05	ENSBGRT00000000186(SOD1);ENSBGRT00000000230(SON);ENSBGRT00000000231(SON);ENSBGRT00000000240(ITSN1);ENSBGRT00000000241(ITSN1);ENSBGRT00000000285(C3orf38);ENSBGRT00000000286(DIPK2A);ENSBGRT00000000287(C3orf38);ENSBGRT00000000296(PINK1);ENSBGRT00000000301(PINK1);ENSBGRT00000000353(F3);ENSBGRT00000000355(F3);ENSBGRT00000000364(F3);ENSBGRT00000000470(IGF1);ENSBGRT00000000481(BRAF);ENSBGRT00000000537(I…
GO:0043565	sequence-specific DNA binding	758	1935	8.03357e-07	8.03357e-05	ENSBGRT00000000101(GABPA);ENSBGRT00000000102(GABPA);ENSBGRT00000000103(APP);ENSBGRT00000000104(APP);ENSBGRT00000000105(APP);ENSBGRT00000000106(APP);ENSBGRT00000000107(APP);ENSBGRT00000000108(APP);ENSBGRT00000000109(APP);ENSBGRT00000000376(-);ENSBGRT00000000459(CIART);ENSBGRT00000000480(CIART);ENSBGRT00000000703(NFIC);ENSBGRT00000000733(NFIC);ENSBGRT00000000765(NFIC);ENSBGRT00000000798(NR4A3);ENSB…
GO:0032774	RNA biosynthetic process	2026	5459	8.46919e-07	5.58072e-05	ENSBGRT00000000007(VGLL3);ENSBGRT00000000101(GABPA);ENSBGRT00000000102(GABPA);ENSBGRT00000000103(APP);ENSBGRT00000000104(APP);ENSBGRT00000000105(APP);ENSBGRT00000000106(APP);ENSBGRT00000000107(APP);ENSBGRT00000000108(APP);ENSBGRT00000000109(APP);ENSBGRT00000000296(PINK1);ENSBGRT00000000301(PINK1);ENSBGRT00000000376(-);ENSBGRT00000000392(BEND5);ENSBGRT00000000400(BEND5);ENSBGRT00000000415(BEND5);E…
GO:0010556	regulation of macromolecule biosynthetic process	2192	5929	8.6101e-07	5.58072e-05	ENSBGRT00000000007(VGLL3);ENSBGRT00000000101(GABPA);ENSBGRT00000000102(GABPA);ENSBGRT00000000103(APP);ENSBGRT00000000104(APP);ENSBGRT00000000105(APP);ENSBGRT00000000106(APP);ENSBGRT00000000107(APP);ENSBGRT00000000108(APP);ENSBGRT00000000109(APP);ENSBGRT00000000234(DONSON);ENSBGRT00000000235(DONSON);ENSBGRT00000000296(PINK1);ENSBGRT00000000301(PINK1);ENSBGRT00000000376(-);ENSBGRT00000000392(BEND5)…
GO:0032092	positive regulation of protein binding	96	186	8.63965e-07	5.58072e-05	ENSBGRT00000000103(APP);ENSBGRT00000000104(APP);ENSBGRT00000000105(APP);ENSBGRT00000000106(APP);ENSBGRT00000000107(APP);ENSBGRT00000000108(APP);ENSBGRT00000000109(APP);ENSBGRT00000000342(PLCL1);ENSBGRT00000000343(PLCL2);ENSBGRT00000000346(PLCL2);ENSBGRT00000000350(PLCL2);ENSBGRT00000002892(PIN1);ENSBGRT00000003724(HOXA3);ENSBGRT00000003728(HOXA3);ENSBGRT00000004024(CAV1);ENSBGRT00000005472(USP33)…
GO:0051270	regulation of cellular component movement	680	1712	8.64476e-07	5.58072e-05	ENSBGRT00000000103(APP);ENSBGRT00000000104(APP);ENSBGRT00000000105(APP);ENSBGRT00000000106(APP);ENSBGRT00000000107(APP);ENSBGRT00000000108(APP);ENSBGRT00000000109(APP);ENSBGRT00000000120(ADAMTS1);ENSBGRT00000000203(CFAP298);ENSBGRT00000000448(ADARB1);ENSBGRT00000000469(ADARB1);ENSBGRT00000000470(IGF1);ENSBGRT00000000481(BRAF);ENSBGRT00000000537(IGF1);ENSBGRT00000000552(ACVRL1);ENSBGRT00000000720(…
GO:0042325	regulation of phosphorylation	890	2286	8.68479e-07	5.58072e-05	ENSBGRT00000000103(APP);ENSBGRT00000000104(APP);ENSBGRT00000000105(APP);ENSBGRT00000000106(APP);ENSBGRT00000000107(APP);ENSBGRT00000000108(APP);ENSBGRT00000000109(APP);ENSBGRT00000000186(SOD1);ENSBGRT00000000296(PINK1);ENSBGRT00000000301(PINK1);ENSBGRT00000000311(CNPPD1);ENSBGRT00000000320(CNPPD1);ENSBGRT00000000333(ITGB2);ENSBGRT00000000338(VANGL2);ENSBGRT00000000342(PLCL1);ENSBGRT00000000343(PL…
GO:0019900	kinase binding	505	1247	8.69416e-07	8.38366e-05	ENSBGRT00000000296(PINK1);ENSBGRT00000000301(PINK1);ENSBGRT00000000311(CNPPD1);ENSBGRT00000000320(CNPPD1);ENSBGRT00000000333(ITGB2);ENSBGRT00000000478(CD4);ENSBGRT00000000495(CD4);ENSBGRT00000000546(BCL2L14);ENSBGRT00000000552(ACVRL1);ENSBGRT00000000554(BCL2L14);ENSBGRT00000000798(NR4A3);ENSBGRT00000000826(NR4A3);ENSBGRT00000001050(DPYSL2);ENSBGRT00000001101(DPYSL2);ENSBGRT00000001116(DPYSL2);ENS…
GO:0009617	response to bacterium	304	708	8.74298e-07	5.58072e-05	ENSBGRT00000000121(ADAMTS5);ENSBGRT00000000478(CD4);ENSBGRT00000000495(CD4);ENSBGRT00000000983(NFIB);ENSBGRT00000000994(NFIB);ENSBGRT00000001027(NFIB);ENSBGRT00000001051(NFIB);ENSBGRT00000001070(NFIB);ENSBGRT00000001189(NFIB);ENSBGRT00000001638(PTGER1);ENSBGRT00000003168(ADH5);ENSBGRT00000003205(ADH5);ENSBGRT00000003219(ADH5);ENSBGRT00000003241(NUGGC);ENSBGRT00000003275(NUGGC);ENSBGRT00000003982(…
GO:1902679	negative regulation of RNA biosynthetic process	738	1870	8.75398e-07	5.58072e-05	ENSBGRT00000000101(GABPA);ENSBGRT00000000102(GABPA);ENSBGRT00000000392(BEND5);ENSBGRT00000000400(BEND5);ENSBGRT00000000415(BEND5);ENSBGRT00000000426(BEND5);ENSBGRT00000000432(BEND5);ENSBGRT00000000445(BEND5);ENSBGRT00000000459(CIART);ENSBGRT00000000472(BEND5);ENSBGRT00000000480(CIART);ENSBGRT00000000499(BEND5);ENSBGRT00000000703(NFIC);ENSBGRT00000000733(NFIC);ENSBGRT00000000765(NFIC);ENSBGRT00000…
GO:1903507	negative regulation of nucleic acid-templated transcription	738	1870	8.75398e-07	5.58072e-05	ENSBGRT00000000101(GABPA);ENSBGRT00000000102(GABPA);ENSBGRT00000000392(BEND5);ENSBGRT00000000400(BEND5);ENSBGRT00000000415(BEND5);ENSBGRT00000000426(BEND5);ENSBGRT00000000432(BEND5);ENSBGRT00000000445(BEND5);ENSBGRT00000000459(CIART);ENSBGRT00000000472(BEND5);ENSBGRT00000000480(CIART);ENSBGRT00000000499(BEND5);ENSBGRT00000000703(NFIC);ENSBGRT00000000733(NFIC);ENSBGRT00000000765(NFIC);ENSBGRT00000…
GO:1903578	regulation of ATP metabolic process	73	133	8.80066e-07	5.58072e-05	ENSBGRT00000000103(APP);ENSBGRT00000000104(APP);ENSBGRT00000000105(APP);ENSBGRT00000000106(APP);ENSBGRT00000000107(APP);ENSBGRT00000000108(APP);ENSBGRT00000000109(APP);ENSBGRT00000000296(PINK1);ENSBGRT00000000301(PINK1);ENSBGRT00000000470(IGF1);ENSBGRT00000000537(IGF1);ENSBGRT00000000732(SLC25A23);ENSBGRT00000000759(SLC25A23);ENSBGRT00000000800(SLC25A23);ENSBGRT00000003539(ZBTB20);ENSBGRT00000003…
GO:0097659	nucleic acid-templated transcription	2019	5440	8.84104e-07	5.58072e-05	ENSBGRT00000000007(VGLL3);ENSBGRT00000000101(GABPA);ENSBGRT00000000102(GABPA);ENSBGRT00000000103(APP);ENSBGRT00000000104(APP);ENSBGRT00000000105(APP);ENSBGRT00000000106(APP);ENSBGRT00000000107(APP);ENSBGRT00000000108(APP);ENSBGRT00000000109(APP);ENSBGRT00000000296(PINK1);ENSBGRT00000000301(PINK1);ENSBGRT00000000376(-);ENSBGRT00000000392(BEND5);ENSBGRT00000000400(BEND5);ENSBGRT00000000415(BEND5);E…
GO:0010634	positive regulation of epithelial cell migration	129	265	9.05748e-07	5.58072e-05	ENSBGRT00000001447(TEK);ENSBGRT00000001497(TEK);ENSBGRT00000001518(PTK2B);ENSBGRT00000001561(TEK);ENSBGRT00000001584(PTK2B);ENSBGRT00000001633(TEK);ENSBGRT00000001662(PTK2B);ENSBGRT00000001746(TEK);ENSBGRT00000001758(TEK);ENSBGRT00000001812(TEK);ENSBGRT00000003470(HDAC9);ENSBGRT00000003544(HDAC9);ENSBGRT00000003596(HDAC9);ENSBGRT00000003666(HDAC9);ENSBGRT00000003707(HDAC9);ENSBGRT00000003870(HDAC…
GO:0003084	positive regulation of systemic arterial blood pressure	13	13	9.07289e-07	5.58072e-05	ENSBGRT00000029493(ACE);ENSBGRT00000029735(ACE);ENSBGRT00000029765(ACE);ENSBGRT00000032325(WNK1);ENSBGRT00000032621(WNK1);ENSBGRT00000032899(WNK1);ENSBGRT00000033086(WNK1);ENSBGRT00000033302(WNK1);ENSBGRT00000033478(WNK1);ENSBGRT00000033657(WNK1);ENSBGRT00000033914(WNK1);ENSBGRT00000036900(RHOA);ENSBGRT00000036940(RHOA)
GO:0006868	glutamine transport	13	13	9.07289e-07	5.58072e-05	ENSBGRT00000031214(SLC1A5);ENSBGRT00000031315(SLC1A5);ENSBGRT00000031720(SLC38A5);ENSBGRT00000031911(SLC38A5);ENSBGRT00000032026(SLC38A5);ENSBGRT00000032107(SLC38A5);ENSBGRT00000032365(SLC38A5);ENSBGRT00000041480(SLC38A1);ENSBGRT00000041534(SLC38A1);ENSBGRT00000041709(SLC38A2);ENSBGRT00000041807(SLC38A2);ENSBGRT00000041938(SLC38A2);ENSBGRT00000043872(SLC38A3)
GO:0045892	negative regulation of transcription, DNA-templated	736	1865	9.11837e-07	5.58072e-05	ENSBGRT00000000101(GABPA);ENSBGRT00000000102(GABPA);ENSBGRT00000000392(BEND5);ENSBGRT00000000400(BEND5);ENSBGRT00000000415(BEND5);ENSBGRT00000000426(BEND5);ENSBGRT00000000432(BEND5);ENSBGRT00000000445(BEND5);ENSBGRT00000000459(CIART);ENSBGRT00000000472(BEND5);ENSBGRT00000000480(CIART);ENSBGRT00000000499(BEND5);ENSBGRT00000000703(NFIC);ENSBGRT00000000733(NFIC);ENSBGRT00000000765(NFIC);ENSBGRT00000…
GO:0021535	cell migration in hindbrain	29	40	9.22543e-07	5.58072e-05	ENSBGRT00000001136(ARL13B);ENSBGRT00000001181(ARL13B);ENSBGRT00000001215(ARL13B);ENSBGRT00000001233(ARL13B);ENSBGRT00000001238(ARL13B);ENSBGRT00000013153(LEF1);ENSBGRT00000013291(LEF1);ENSBGRT00000013382(LEF1);ENSBGRT00000013492(LEF1);ENSBGRT00000013577(LEF1);ENSBGRT00000019215(RBFOX2);ENSBGRT00000019377(RBFOX2);ENSBGRT00000019492(RBFOX2);ENSBGRT00000019675(RBFOX2);ENSBGRT00000019865(RBFOX2);ENSB…
GO:1903579	negative regulation of ATP metabolic process	29	40	9.22543e-07	5.58072e-05	ENSBGRT00000009930(PARP1);ENSBGRT00000010062(PARP1);ENSBGRT00000010128(PARP1);ENSBGRT00000010242(PARP1);ENSBGRT00000010386(PARP1);ENSBGRT00000018794(STAT3);ENSBGRT00000018961(STAT3);ENSBGRT00000019099(STAT3);ENSBGRT00000019295(STAT3);ENSBGRT00000019567(STAT3);ENSBGRT00000021757(MLXIPL);ENSBGRT00000021950(MLXIPL);ENSBGRT00000022088(MLXIPL);ENSBGRT00000022260(MLXIPL);ENSBGRT00000022354(MLXIPL);ENSB…
GO:0031326	regulation of cellular biosynthetic process	2261	6126	9.28458e-07	5.58072e-05	ENSBGRT00000000007(VGLL3);ENSBGRT00000000101(GABPA);ENSBGRT00000000102(GABPA);ENSBGRT00000000103(APP);ENSBGRT00000000104(APP);ENSBGRT00000000105(APP);ENSBGRT00000000106(APP);ENSBGRT00000000107(APP);ENSBGRT00000000108(APP);ENSBGRT00000000109(APP);ENSBGRT00000000234(DONSON);ENSBGRT00000000235(DONSON);ENSBGRT00000000296(PINK1);ENSBGRT00000000301(PINK1);ENSBGRT00000000376(-);ENSBGRT00000000392(BEND5)…
GO:0006464	cellular protein modification process	2310	6265	9.28511e-07	5.58072e-05	ENSBGRT00000000103(APP);ENSBGRT00000000104(APP);ENSBGRT00000000105(APP);ENSBGRT00000000106(APP);ENSBGRT00000000107(APP);ENSBGRT00000000108(APP);ENSBGRT00000000109(APP);ENSBGRT00000000126(N6AMT1);ENSBGRT00000000127(N6AMT1);ENSBGRT00000000128(N6AMT1);ENSBGRT00000000130(N6AMT1);ENSBGRT00000000186(SOD1);ENSBGRT00000000292(UBE2G2);ENSBGRT00000000296(PINK1);ENSBGRT00000000301(PINK1);ENSBGRT00000000311(…
GO:0036211	protein modification process	2310	6265	9.28511e-07	5.58072e-05	ENSBGRT00000000103(APP);ENSBGRT00000000104(APP);ENSBGRT00000000105(APP);ENSBGRT00000000106(APP);ENSBGRT00000000107(APP);ENSBGRT00000000108(APP);ENSBGRT00000000109(APP);ENSBGRT00000000126(N6AMT1);ENSBGRT00000000127(N6AMT1);ENSBGRT00000000128(N6AMT1);ENSBGRT00000000130(N6AMT1);ENSBGRT00000000186(SOD1);ENSBGRT00000000292(UBE2G2);ENSBGRT00000000296(PINK1);ENSBGRT00000000301(PINK1);ENSBGRT00000000311(…
GO:0023014	signal transduction by protein phosphorylation	463	1128	9.31111e-07	5.58072e-05	ENSBGRT00000000103(APP);ENSBGRT00000000104(APP);ENSBGRT00000000105(APP);ENSBGRT00000000106(APP);ENSBGRT00000000107(APP);ENSBGRT00000000108(APP);ENSBGRT00000000109(APP);ENSBGRT00000000186(SOD1);ENSBGRT00000000338(VANGL2);ENSBGRT00000000470(IGF1);ENSBGRT00000000478(CD4);ENSBGRT00000000481(BRAF);ENSBGRT00000000495(CD4);ENSBGRT00000000537(IGF1);ENSBGRT00000000720(BRAF);ENSBGRT00000001296(DUSP16);ENSB…
GO:0031092	platelet alpha granule membrane	13	13	9.55347e-07	8.3772e-05	ENSBGRT00000008378(SELP);ENSBGRT00000008417(SELP);ENSBGRT00000008447(SELP);ENSBGRT00000008505(SELP);ENSBGRT00000008573(SELP);ENSBGRT00000008674(SELP);ENSBGRT00000016477(SPARC);ENSBGRT00000016545(SPARC);ENSBGRT00000016593(SPARC);ENSBGRT00000016643(SPARC);ENSBGRT00000016707(SPARC);ENSBGRT00000016799(SPARC);ENSBGRT00000016878(SPARC)
GO:0044302	dentate gyrus mossy fiber	13	13	9.55347e-07	8.3772e-05	ENSBGRT00000009326(TNN);ENSBGRT00000009378(TNN);ENSBGRT00000009473(TNN);ENSBGRT00000009516(TNN);ENSBGRT00000009583(TNN);ENSBGRT00000009648(TNN);ENSBGRT00000009718(TNN);ENSBGRT00000009771(TNN);ENSBGRT00000016749(MICAL1);ENSBGRT00000016896(MICAL1);ENSBGRT00000017077(MICAL1);ENSBGRT00000018168(MAPK8IP1);ENSBGRT00000018246(MAPK8IP1)
GO:0001961	positive regulation of cytokine-mediated signaling pathway	53	89	9.69806e-07	5.78189e-05	ENSBGRT00000001922(TXK);ENSBGRT00000001956(TXK);ENSBGRT00000004325(CSF1);ENSBGRT00000004345(CSF1);ENSBGRT00000004351(CSF1);ENSBGRT00000004401(CSF1);ENSBGRT00000004453(CSF1);ENSBGRT00000009047(IL1R1);ENSBGRT00000014182(TRAF2);ENSBGRT00000014258(TRAF2);ENSBGRT00000016569(RIPK1);ENSBGRT00000017007(ZBP1);ENSBGRT00000017049(ZBP1);ENSBGRT00000020694(LSM14A);ENSBGRT00000020851(LSM14A);ENSBGRT00000020963…
GO:0007620	copulation	17	19	9.80137e-07	5.81273e-05	ENSBGRT00000009193(ACVR2A);ENSBGRT00000009249(ACVR2A);ENSBGRT00000018908(DDO);ENSBGRT00000019705(-);ENSBGRT00000019731(-);ENSBGRT00000019797(-);ENSBGRT00000019832(-);ENSBGRT00000019877(-);ENSBGRT00000019950(-);ENSBGRT00000019990(-);ENSBGRT00000020035(-);ENSBGRT00000020086(-);ENSBGRT00000025743(ADA);ENSBGRT00000025873(ADA);ENSBGRT00000025960(ADA);ENSBGRT00000026023(ADA);ENSBGRT00000028140(KLK14)
GO:0019199	transmembrane receptor protein kinase activity	92	178	9.82181e-07	9.14445e-05	ENSBGRT00000000326(EPHA3);ENSBGRT00000000328(EPHA3);ENSBGRT00000000552(ACVRL1);ENSBGRT00000001199(BMPR1B);ENSBGRT00000001234(BMPR1B);ENSBGRT00000001302(BMPR1B);ENSBGRT00000001431(EPHA6);ENSBGRT00000001447(TEK);ENSBGRT00000001497(TEK);ENSBGRT00000001561(TEK);ENSBGRT00000001633(TEK);ENSBGRT00000001746(TEK);ENSBGRT00000001758(TEK);ENSBGRT00000001812(TEK);ENSBGRT00000003695(TGFBR3);ENSBGRT00000003729…
GO:0071889	14-3-3 protein binding	35	52	1.03431e-06	9.30883e-05	ENSBGRT00000003288(TBC1D22A);ENSBGRT00000003311(TBC1D22A);ENSBGRT00000003331(TBC1D22A);ENSBGRT00000003350(TBC1D22A);ENSBGRT00000003397(TBC1D22A);ENSBGRT00000003422(TBC1D22A);ENSBGRT00000012359(PRKCE);ENSBGRT00000012484(PRKCE);ENSBGRT00000017249(TBC1D22B);ENSBGRT00000017325(TBC1D22B);ENSBGRT00000017426(TBC1D22B);ENSBGRT00000017538(TBC1D22B);ENSBGRT00000021802(DAB2IP);ENSBGRT00000021990(DAB2IP);ENS…
GO:0010942	positive regulation of cell death	396	951	1.059e-06	6.24753e-05	ENSBGRT00000000186(SOD1);ENSBGRT00000000285(C3orf38);ENSBGRT00000000287(C3orf38);ENSBGRT00000000296(PINK1);ENSBGRT00000000301(PINK1);ENSBGRT00000000353(F3);ENSBGRT00000000355(F3);ENSBGRT00000000364(F3);ENSBGRT00000000798(NR4A3);ENSBGRT00000000826(NR4A3);ENSBGRT00000001199(BMPR1B);ENSBGRT00000001234(BMPR1B);ENSBGRT00000001302(BMPR1B);ENSBGRT00000001378(CDKN1B);ENSBGRT00000001392(TRIM35);ENSBGRT000…
GO:0003159	morphogenesis of an endothelium	20	24	1.10633e-06	6.42581e-05	ENSBGRT00000000552(ACVRL1);ENSBGRT00000017822(ADAMTS12);ENSBGRT00000028999(CXCL10);ENSBGRT00000034691(CCM2);ENSBGRT00000034738(CCM2);ENSBGRT00000034831(CCM2);ENSBGRT00000034915(CCM2);ENSBGRT00000035034(CCM2);ENSBGRT00000035153(CCM2);ENSBGRT00000035259(CCM2);ENSBGRT00000036900(RHOA);ENSBGRT00000036940(RHOA);ENSBGRT00000038884(FOXP1);ENSBGRT00000039089(FOXP1);ENSBGRT00000039212(FOXP1);ENSBGRT000000…
GO:0010635	regulation of mitochondrial fusion	20	24	1.10633e-06	6.42581e-05	ENSBGRT00000010004(MUL1);ENSBGRT00000011244(VAT1);ENSBGRT00000011301(VAT1);ENSBGRT00000022991(PLD6);ENSBGRT00000023385(BNIP3);ENSBGRT00000023439(BNIP3);ENSBGRT00000027131(ADCK1);ENSBGRT00000027321(ADCK1);ENSBGRT00000027419(ADCK1);ENSBGRT00000027490(ADCK1);ENSBGRT00000027607(ADCK1);ENSBGRT00000030109(PRKN);ENSBGRT00000030182(PRKN);ENSBGRT00000030263(PRKN);ENSBGRT00000030363(PRKN);ENSBGRT0000003040…
GO:0061154	endothelial tube morphogenesis	20	24	1.10633e-06	6.42581e-05	ENSBGRT00000000552(ACVRL1);ENSBGRT00000017822(ADAMTS12);ENSBGRT00000028999(CXCL10);ENSBGRT00000034691(CCM2);ENSBGRT00000034738(CCM2);ENSBGRT00000034831(CCM2);ENSBGRT00000034915(CCM2);ENSBGRT00000035034(CCM2);ENSBGRT00000035153(CCM2);ENSBGRT00000035259(CCM2);ENSBGRT00000036900(RHOA);ENSBGRT00000036940(RHOA);ENSBGRT00000038884(FOXP1);ENSBGRT00000039089(FOXP1);ENSBGRT00000039212(FOXP1);ENSBGRT000000…
GO:0004114	3',5'-cyclic-nucleotide phosphodiesterase activity	48	79	1.12237e-06	9.77549e-05	ENSBGRT00000000468(-);ENSBGRT00000000486(-);ENSBGRT00000003145(PDE6H);ENSBGRT00000003780(PDE1A);ENSBGRT00000003826(PDE1A);ENSBGRT00000006012(PDE4A);ENSBGRT00000006024(PDE4A);ENSBGRT00000006037(PDE4A);ENSBGRT00000006055(PDE4A);ENSBGRT00000006090(PDE4A);ENSBGRT00000006145(PDE4A);ENSBGRT00000006172(PDE4A);ENSBGRT00000006199(PDE4A);ENSBGRT00000009002(PDE1C);ENSBGRT00000009085(PDE1C);ENSBGRT0000000959…
GO:1905168	positive regulation of double-strand break repair via homologous recombination	24	31	1.12895e-06	6.52357e-05	ENSBGRT00000009930(PARP1);ENSBGRT00000010062(PARP1);ENSBGRT00000010128(PARP1);ENSBGRT00000010242(PARP1);ENSBGRT00000010386(PARP1);ENSBGRT00000022808(ACTR2);ENSBGRT00000022888(ACTR2);ENSBGRT00000024422(WRAP53);ENSBGRT00000024567(WRAP53);ENSBGRT00000024657(WRAP53);ENSBGRT00000031905(MMS19);ENSBGRT00000032063(MMS19);ENSBGRT00000032328(MMS19);ENSBGRT00000032669(MMS19);ENSBGRT00000032796(MMS19);ENSBGR…
GO:0060481	lobar bronchus epithelium development	15	16	1.15756e-06	6.58754e-05	ENSBGRT00000004374(AGR2);ENSBGRT00000004408(AGR2);ENSBGRT00000007433(ADAMTSL2);ENSBGRT00000007562(ADAMTSL2);ENSBGRT00000007654(ADAMTSL2);ENSBGRT00000037794(SPDEF);ENSBGRT00000037815(SPDEF);ENSBGRT00000037871(SPDEF);ENSBGRT00000037926(SPDEF);ENSBGRT00000038884(FOXP1);ENSBGRT00000039089(FOXP1);ENSBGRT00000039212(FOXP1);ENSBGRT00000039325(FOXP1);ENSBGRT00000039408(FOXP1);ENSBGRT00000039553(FOXP1)
GO:0060482	lobar bronchus development	15	16	1.15756e-06	6.58754e-05	ENSBGRT00000004374(AGR2);ENSBGRT00000004408(AGR2);ENSBGRT00000007433(ADAMTSL2);ENSBGRT00000007562(ADAMTSL2);ENSBGRT00000007654(ADAMTSL2);ENSBGRT00000037794(SPDEF);ENSBGRT00000037815(SPDEF);ENSBGRT00000037871(SPDEF);ENSBGRT00000037926(SPDEF);ENSBGRT00000038884(FOXP1);ENSBGRT00000039089(FOXP1);ENSBGRT00000039212(FOXP1);ENSBGRT00000039325(FOXP1);ENSBGRT00000039408(FOXP1);ENSBGRT00000039553(FOXP1)
GO:0099638	endosome to plasma membrane protein transport	15	16	1.15756e-06	6.58754e-05	ENSBGRT00000031292(ARHGAP44);ENSBGRT00000031692(ARHGAP44);ENSBGRT00000031764(ARHGAP44);ENSBGRT00000031922(ARHGAP44);ENSBGRT00000032126(ARHGAP44);ENSBGRT00000032286(ARHGAP44);ENSBGRT00000032463(TRARG1);ENSBGRT00000036044(GRIP1);ENSBGRT00000036230(GRIP1);ENSBGRT00000036418(GRIP1);ENSBGRT00000036592(GRIP1);ENSBGRT00000038228(GRIP2);ENSBGRT00000038343(GRIP2);ENSBGRT00000038491(GRIP2);ENSBGRT000000386…
GO:0048471	perinuclear region of cytoplasm	362	859	1.17487e-06	9.51042e-05	ENSBGRT00000000075(CHODL);ENSBGRT00000000103(APP);ENSBGRT00000000104(APP);ENSBGRT00000000105(APP);ENSBGRT00000000106(APP);ENSBGRT00000000107(APP);ENSBGRT00000000108(APP);ENSBGRT00000000109(APP);ENSBGRT00000000296(PINK1);ENSBGRT00000000301(PINK1);ENSBGRT00000001402(ECE1);ENSBGRT00000001421(ECE1);ENSBGRT00000001459(ECE1);ENSBGRT00000001507(ECE1);ENSBGRT00000001518(PTK2B);ENSBGRT00000001584(PTK2B);E…
GO:0044428	nuclear part	2968	8121	1.22015e-06	9.51042e-05	ENSBGRT00000000034(RBM11);ENSBGRT00000000101(GABPA);ENSBGRT00000000102(GABPA);ENSBGRT00000000103(APP);ENSBGRT00000000104(APP);ENSBGRT00000000105(APP);ENSBGRT00000000106(APP);ENSBGRT00000000107(APP);ENSBGRT00000000108(APP);ENSBGRT00000000109(APP);ENSBGRT00000000186(SOD1);ENSBGRT00000000230(SON);ENSBGRT00000000231(SON);ENSBGRT00000000326(EPHA3);ENSBGRT00000000328(EPHA3);ENSBGRT00000000384(AGPS);ENS…
GO:0051093	negative regulation of developmental process	603	1507	1.24306e-06	7.03859e-05	ENSBGRT00000000101(GABPA);ENSBGRT00000000102(GABPA);ENSBGRT00000000103(APP);ENSBGRT00000000104(APP);ENSBGRT00000000105(APP);ENSBGRT00000000106(APP);ENSBGRT00000000107(APP);ENSBGRT00000000108(APP);ENSBGRT00000000109(APP);ENSBGRT00000000120(ADAMTS1);ENSBGRT00000000296(PINK1);ENSBGRT00000000301(PINK1);ENSBGRT00000000470(IGF1);ENSBGRT00000000537(IGF1);ENSBGRT00000000552(ACVRL1);ENSBGRT00000000835(IHH…
GO:0043408	regulation of MAPK cascade	423	1024	1.25522e-06	7.05396e-05	ENSBGRT00000000103(APP);ENSBGRT00000000104(APP);ENSBGRT00000000105(APP);ENSBGRT00000000106(APP);ENSBGRT00000000107(APP);ENSBGRT00000000108(APP);ENSBGRT00000000109(APP);ENSBGRT00000000186(SOD1);ENSBGRT00000000338(VANGL2);ENSBGRT00000000470(IGF1);ENSBGRT00000000478(CD4);ENSBGRT00000000481(BRAF);ENSBGRT00000000495(CD4);ENSBGRT00000000537(IGF1);ENSBGRT00000000720(BRAF);ENSBGRT00000001296(DUSP16);ENSB…
GO:0016043	cellular component organization	3454	9539	1.2583e-06	7.05396e-05	ENSBGRT00000000004(CHMP2B);ENSBGRT00000000005(CHMP2B);ENSBGRT00000000006(CHMP2B);ENSBGRT00000000075(CHODL);ENSBGRT00000000103(APP);ENSBGRT00000000104(APP);ENSBGRT00000000105(APP);ENSBGRT00000000106(APP);ENSBGRT00000000107(APP);ENSBGRT00000000108(APP);ENSBGRT00000000109(APP);ENSBGRT00000000126(N6AMT1);ENSBGRT00000000127(N6AMT1);ENSBGRT00000000128(N6AMT1);ENSBGRT00000000130(N6AMT1);ENSBGRT000000001…
GO:0043542	endothelial cell migration	179	390	1.26575e-06	7.06061e-05	ENSBGRT00000000552(ACVRL1);ENSBGRT00000001447(TEK);ENSBGRT00000001497(TEK);ENSBGRT00000001518(PTK2B);ENSBGRT00000001561(TEK);ENSBGRT00000001584(PTK2B);ENSBGRT00000001633(TEK);ENSBGRT00000001662(PTK2B);ENSBGRT00000001746(TEK);ENSBGRT00000001758(TEK);ENSBGRT00000001812(TEK);ENSBGRT00000003359(HRG);ENSBGRT00000003470(HDAC9);ENSBGRT00000003544(HDAC9);ENSBGRT00000003596(HDAC9);ENSBGRT00000003666(HDAC9…
GO:0032934	sterol binding	52	88	1.3738e-06	0.000114608	ENSBGRT00000002472(SIDT1);ENSBGRT00000002506(SIDT1);ENSBGRT00000002509(OSBPL3);ENSBGRT00000002511(OSBPL3);ENSBGRT00000002542(OSBPL3);ENSBGRT00000005202(RORC);ENSBGRT00000005225(RORC);ENSBGRT00000005260(RORC);ENSBGRT00000005283(RORC);ENSBGRT00000005327(RORC);ENSBGRT00000005362(RORC);ENSBGRT00000005379(RORC);ENSBGRT00000005908(SCP2);ENSBGRT00000006818(APOA1);ENSBGRT00000012702(ANXA6);ENSBGRT0000001…
GO:0060070	canonical Wnt signaling pathway	225	507	1.38533e-06	7.68961e-05	ENSBGRT00000000599(-);ENSBGRT00000001209(WNT10A);ENSBGRT00000001453(TLE5);ENSBGRT00000001471(TLE5);ENSBGRT00000001991(WNT10B);ENSBGRT00000002011(WNT10B);ENSBGRT00000002097(WNT7B);ENSBGRT00000002109(WNT7B);ENSBGRT00000002122(WNT7B);ENSBGRT00000002214(TCF7);ENSBGRT00000002254(TCF7);ENSBGRT00000002565(LMBR1L);ENSBGRT00000002592(LMBR1L);ENSBGRT00000002892(PIN1);ENSBGRT00000003361(PTPRO);ENSBGRT000000…
GO:0097027	ubiquitin-protein transferase activator activity	21	26	1.40077e-06	0.000114608	ENSBGRT00000028717(FBXW7);ENSBGRT00000028820(FBXW7);ENSBGRT00000028915(FBXW7);ENSBGRT00000034337(RING1);ENSBGRT00000034394(RING1);ENSBGRT00000037296(CBX8);ENSBGRT00000037331(CBX8);ENSBGRT00000037357(CBX8);ENSBGRT00000037402(CBX8);ENSBGRT00000037433(CBX8);ENSBGRT00000037474(CBX8);ENSBGRT00000037522(CBX8);ENSBGRT00000037554(CBX8);ENSBGRT00000039323(FZR1);ENSBGRT00000039410(FZR1);ENSBGRT00000039509(…
GO:0071840	cellular component organization or biogenesis	3518	9726	1.44167e-06	7.96309e-05	ENSBGRT00000000004(CHMP2B);ENSBGRT00000000005(CHMP2B);ENSBGRT00000000006(CHMP2B);ENSBGRT00000000075(CHODL);ENSBGRT00000000103(APP);ENSBGRT00000000104(APP);ENSBGRT00000000105(APP);ENSBGRT00000000106(APP);ENSBGRT00000000107(APP);ENSBGRT00000000108(APP);ENSBGRT00000000109(APP);ENSBGRT00000000126(N6AMT1);ENSBGRT00000000127(N6AMT1);ENSBGRT00000000128(N6AMT1);ENSBGRT00000000130(N6AMT1);ENSBGRT000000001…
GO:0043410	positive regulation of MAPK cascade	319	751	1.52447e-06	8.37613e-05	ENSBGRT00000000103(APP);ENSBGRT00000000104(APP);ENSBGRT00000000105(APP);ENSBGRT00000000106(APP);ENSBGRT00000000107(APP);ENSBGRT00000000108(APP);ENSBGRT00000000109(APP);ENSBGRT00000000186(SOD1);ENSBGRT00000000338(VANGL2);ENSBGRT00000000470(IGF1);ENSBGRT00000000478(CD4);ENSBGRT00000000481(BRAF);ENSBGRT00000000495(CD4);ENSBGRT00000000537(IGF1);ENSBGRT00000000720(BRAF);ENSBGRT00000001447(TEK);ENSBGRT…
GO:0012501	programmed cell death	1053	2743	1.53131e-06	8.37613e-05	ENSBGRT00000000103(APP);ENSBGRT00000000104(APP);ENSBGRT00000000105(APP);ENSBGRT00000000106(APP);ENSBGRT00000000107(APP);ENSBGRT00000000108(APP);ENSBGRT00000000109(APP);ENSBGRT00000000186(SOD1);ENSBGRT00000000230(SON);ENSBGRT00000000231(SON);ENSBGRT00000000240(ITSN1);ENSBGRT00000000241(ITSN1);ENSBGRT00000000285(C3orf38);ENSBGRT00000000286(DIPK2A);ENSBGRT00000000287(C3orf38);ENSBGRT00000000296(PINK…
GO:0070977	bone maturation	26	35	1.58788e-06	8.61031e-05	ENSBGRT00000000470(IGF1);ENSBGRT00000000537(IGF1);ENSBGRT00000013716(BMP2);ENSBGRT00000017642(FAT4);ENSBGRT00000017736(FAT4);ENSBGRT00000017838(FAT4);ENSBGRT00000017935(FAT4);ENSBGRT00000023823(IFT80);ENSBGRT00000023932(IFT80);ENSBGRT00000023957(RFLNA);ENSBGRT00000033260(THBS3);ENSBGRT00000033318(THBS3);ENSBGRT00000033386(SEMA4D);ENSBGRT00000033412(THBS3);ENSBGRT00000033510(SEMA4D);ENSBGRT0000003…
GO:0050789	regulation of biological process	6345	17943	1.58941e-06	8.61031e-05	ENSBGRT00000000004(CHMP2B);ENSBGRT00000000005(CHMP2B);ENSBGRT00000000006(CHMP2B);ENSBGRT00000000007(VGLL3);ENSBGRT00000000034(RBM11);ENSBGRT00000000069(BTG3);ENSBGRT00000000075(CHODL);ENSBGRT00000000101(GABPA);ENSBGRT00000000102(GABPA);ENSBGRT00000000103(APP);ENSBGRT00000000104(APP);ENSBGRT00000000105(APP);ENSBGRT00000000106(APP);ENSBGRT00000000107(APP);ENSBGRT00000000108(APP);ENSBGRT00000000109(…
GO:0008509	anion transmembrane transporter activity	216	488	1.70394e-06	0.000133516	ENSBGRT00000000739(MFSD2A);ENSBGRT00000000818(MFSD2A);ENSBGRT00000001126(SLC19A1);ENSBGRT00000001135(SLC19A1);ENSBGRT00000001366(GABRA1);ENSBGRT00000001391(GABRA1);ENSBGRT00000001528(GABRG2);ENSBGRT00000001565(GABRG2);ENSBGRT00000001570(BSND);ENSBGRT00000001841(VDAC1);ENSBGRT00000002343(ABCC5);ENSBGRT00000002361(ABCC5);ENSBGRT00000003127(GABRA2);ENSBGRT00000003142(GABRA2);ENSBGRT00000003986(-);EN…
GO:0043583	ear development	166	359	1.73605e-06	9.3597e-05	ENSBGRT00000000186(SOD1);ENSBGRT00000000338(VANGL2);ENSBGRT00000000798(NR4A3);ENSBGRT00000000826(NR4A3);ENSBGRT00000001242(CECR2);ENSBGRT00000001255(CECR2);ENSBGRT00000001280(MCOLN3);ENSBGRT00000001299(MCOLN3);ENSBGRT00000001327(MCOLN3);ENSBGRT00000001378(CDKN1B);ENSBGRT00000001402(ECE1);ENSBGRT00000001421(ECE1);ENSBGRT00000001459(ECE1);ENSBGRT00000001507(ECE1);ENSBGRT00000002733(SEC24B);ENSBGRT0…
GO:0140096	catalytic activity, acting on a protein	1641	4413	1.78621e-06	0.000133516	ENSBGRT00000000120(ADAMTS1);ENSBGRT00000000121(ADAMTS5);ENSBGRT00000000126(N6AMT1);ENSBGRT00000000127(N6AMT1);ENSBGRT00000000128(N6AMT1);ENSBGRT00000000130(N6AMT1);ENSBGRT00000000292(UBE2G2);ENSBGRT00000000296(PINK1);ENSBGRT00000000301(PINK1);ENSBGRT00000000326(EPHA3);ENSBGRT00000000328(EPHA3);ENSBGRT00000000353(F3);ENSBGRT00000000355(F3);ENSBGRT00000000364(F3);ENSBGRT00000000392(BEND5);ENSBGRT00…
GO:0080134	regulation of response to stress	850	2185	1.79056e-06	9.60761e-05	ENSBGRT00000000103(APP);ENSBGRT00000000104(APP);ENSBGRT00000000105(APP);ENSBGRT00000000106(APP);ENSBGRT00000000107(APP);ENSBGRT00000000108(APP);ENSBGRT00000000109(APP);ENSBGRT00000000186(SOD1);ENSBGRT00000000292(UBE2G2);ENSBGRT00000000296(PINK1);ENSBGRT00000000301(PINK1);ENSBGRT00000000338(VANGL2);ENSBGRT00000000361(SLAMF6);ENSBGRT00000000362(SLAMF6);ENSBGRT00000000470(IGF1);ENSBGRT00000000481(BR…
GO:0035004	phosphatidylinositol 3-kinase activity	22	28	1.83653e-06	0.000133516	ENSBGRT00000006003(PIK3CA);ENSBGRT00000006032(PIK3CA);ENSBGRT00000013367(PIK3CG);ENSBGRT00000026120(PIK3CD);ENSBGRT00000026226(ATM);ENSBGRT00000026270(PIK3CD);ENSBGRT00000026420(PIK3CD);ENSBGRT00000026659(PIK3CD);ENSBGRT00000026877(PIK3CD);ENSBGRT00000027114(PIK3CD);ENSBGRT00000027280(PIK3CD);ENSBGRT00000041071(PIK3C3);ENSBGRT00000041243(PIK3C3);ENSBGRT00000041312(PIK3C3);ENSBGRT00000041431(PIK3C…
GO:0051427	hormone receptor binding	126	262	1.85112e-06	0.000133516	ENSBGRT00000003248(SOCS2);ENSBGRT00000003253(SOCS2);ENSBGRT00000003387(STAT1);ENSBGRT00000003456(STAT1);ENSBGRT00000003525(STAT1);ENSBGRT00000004060(SLC30A9);ENSBGRT00000004492(PRMT2);ENSBGRT00000004505(PRMT2);ENSBGRT00000004525(PRMT2);ENSBGRT00000005267(RARG);ENSBGRT00000005820(NR1H4);ENSBGRT00000005825(NR1H4);ENSBGRT00000005852(NR1H4);ENSBGRT00000008206(RNF6);ENSBGRT00000008684(VIP);ENSBGRT0000…
GO:0004112	cyclic-nucleotide phosphodiesterase activity	48	80	1.87912e-06	0.000133516	ENSBGRT00000000468(-);ENSBGRT00000000486(-);ENSBGRT00000003145(PDE6H);ENSBGRT00000003780(PDE1A);ENSBGRT00000003826(PDE1A);ENSBGRT00000006012(PDE4A);ENSBGRT00000006024(PDE4A);ENSBGRT00000006037(PDE4A);ENSBGRT00000006055(PDE4A);ENSBGRT00000006090(PDE4A);ENSBGRT00000006145(PDE4A);ENSBGRT00000006172(PDE4A);ENSBGRT00000006199(PDE4A);ENSBGRT00000009002(PDE1C);ENSBGRT00000009085(PDE1C);ENSBGRT0000000959…
GO:0043087	regulation of GTPase activity	236	537	1.88767e-06	0.000100807	ENSBGRT00000000186(SOD1);ENSBGRT00000000326(EPHA3);ENSBGRT00000000328(EPHA3);ENSBGRT00000001683(TBC1D2);ENSBGRT00000001727(TBC1D2);ENSBGRT00000001760(TBC1D2);ENSBGRT00000001788(TBC1D2);ENSBGRT00000001857(TBC1D2);ENSBGRT00000002307(EVI5);ENSBGRT00000002357(EVI5);ENSBGRT00000002397(EVI5);ENSBGRT00000002451(EVI5);ENSBGRT00000002892(PIN1);ENSBGRT00000004061(SNX13);ENSBGRT00000004190(EPHA2);ENSBGRT000…
GO:0009892	negative regulation of metabolic process	1545	4119	1.96821e-06	0.000104612	ENSBGRT00000000101(GABPA);ENSBGRT00000000102(GABPA);ENSBGRT00000000103(APP);ENSBGRT00000000104(APP);ENSBGRT00000000105(APP);ENSBGRT00000000106(APP);ENSBGRT00000000107(APP);ENSBGRT00000000108(APP);ENSBGRT00000000109(APP);ENSBGRT00000000121(ADAMTS5);ENSBGRT00000000186(SOD1);ENSBGRT00000000234(DONSON);ENSBGRT00000000235(DONSON);ENSBGRT00000000292(UBE2G2);ENSBGRT00000000296(PINK1);ENSBGRT00000000301(…
GO:0043067	regulation of programmed cell death	884	2280	2.01631e-06	0.000106666	ENSBGRT00000000186(SOD1);ENSBGRT00000000230(SON);ENSBGRT00000000231(SON);ENSBGRT00000000240(ITSN1);ENSBGRT00000000241(ITSN1);ENSBGRT00000000285(C3orf38);ENSBGRT00000000286(DIPK2A);ENSBGRT00000000287(C3orf38);ENSBGRT00000000296(PINK1);ENSBGRT00000000301(PINK1);ENSBGRT00000000353(F3);ENSBGRT00000000355(F3);ENSBGRT00000000364(F3);ENSBGRT00000000470(IGF1);ENSBGRT00000000481(BRAF);ENSBGRT00000000537(I…
GO:0016772	transferase activity, transferring phosphorus-containing groups	831	2147	2.02234e-06	0.000140008	ENSBGRT00000000296(PINK1);ENSBGRT00000000301(PINK1);ENSBGRT00000000326(EPHA3);ENSBGRT00000000328(EPHA3);ENSBGRT00000000481(BRAF);ENSBGRT00000000552(ACVRL1);ENSBGRT00000000720(BRAF);ENSBGRT00000001199(BMPR1B);ENSBGRT00000001234(BMPR1B);ENSBGRT00000001302(BMPR1B);ENSBGRT00000001425(CMPK1);ENSBGRT00000001431(EPHA6);ENSBGRT00000001447(TEK);ENSBGRT00000001452(CMPK1);ENSBGRT00000001460(CMPK1);ENSBGRT00…
GO:0016188	synaptic vesicle maturation	22	28	2.07183e-06	0.000108583	ENSBGRT00000010547(STXBP1);ENSBGRT00000010621(STXBP1);ENSBGRT00000010758(STXBP1);ENSBGRT00000027180(SLC17A7);ENSBGRT00000042661(ZDHHC15);ENSBGRT00000042717(ZDHHC15);ENSBGRT00000042755(ZDHHC15);ENSBGRT00000042845(ZDHHC15);ENSBGRT00000045816(PICALM);ENSBGRT00000045865(PICALM);ENSBGRT00000045920(PICALM);ENSBGRT00000046009(PICALM);ENSBGRT00000046037(PICALM);ENSBGRT00000046095(PICALM);ENSBGRT000000462…
GO:0090050	positive regulation of cell migration involved in sprouting angiogenesis	22	28	2.07183e-06	0.000108583	ENSBGRT00000003470(HDAC9);ENSBGRT00000003544(HDAC9);ENSBGRT00000003596(HDAC9);ENSBGRT00000003666(HDAC9);ENSBGRT00000003707(HDAC9);ENSBGRT00000003870(HDAC9);ENSBGRT00000012112(CIB1);ENSBGRT00000017180(ABL1);ENSBGRT00000017248(ABL1);ENSBGRT00000020181(RHOJ);ENSBGRT00000020243(RHOJ);ENSBGRT00000020306(RHOJ);ENSBGRT00000021970(HMOX1);ENSBGRT00000022054(HMOX1);ENSBGRT00000026144(MAP3K3);ENSBGRT0000002…
GO:0060491	regulation of cell projection assembly	162	350	2.13456e-06	0.000111353	ENSBGRT00000001456(FNBP1L);ENSBGRT00000001464(FNBP1L);ENSBGRT00000003293(ARPC2);ENSBGRT00000003307(ARPC2);ENSBGRT00000003312(SAXO1);ENSBGRT00000003326(ARPC2);ENSBGRT00000003348(ARPC2);ENSBGRT00000003359(HRG);ENSBGRT00000003593(GAP43);ENSBGRT00000004024(CAV1);ENSBGRT00000004190(EPHA2);ENSBGRT00000004669(NCKAP1);ENSBGRT00000004701(NCKAP1);ENSBGRT00000005541(CCL21);ENSBGRT00000005553(CCL21);ENSBGRT0…
GO:0031982	vesicle	935	2413	2.13486e-06	0.000157643	ENSBGRT00000000004(CHMP2B);ENSBGRT00000000005(CHMP2B);ENSBGRT00000000006(CHMP2B);ENSBGRT00000000103(APP);ENSBGRT00000000104(APP);ENSBGRT00000000105(APP);ENSBGRT00000000106(APP);ENSBGRT00000000107(APP);ENSBGRT00000000108(APP);ENSBGRT00000000109(APP);ENSBGRT00000000120(ADAMTS1);ENSBGRT00000000186(SOD1);ENSBGRT00000000240(ITSN1);ENSBGRT00000000241(ITSN1);ENSBGRT00000000286(DIPK2A);ENSBGRT00000000326…
GO:0043412	macromolecule modification	2404	6549	2.18742e-06	0.000113585	ENSBGRT00000000103(APP);ENSBGRT00000000104(APP);ENSBGRT00000000105(APP);ENSBGRT00000000106(APP);ENSBGRT00000000107(APP);ENSBGRT00000000108(APP);ENSBGRT00000000109(APP);ENSBGRT00000000126(N6AMT1);ENSBGRT00000000127(N6AMT1);ENSBGRT00000000128(N6AMT1);ENSBGRT00000000130(N6AMT1);ENSBGRT00000000186(SOD1);ENSBGRT00000000292(UBE2G2);ENSBGRT00000000296(PINK1);ENSBGRT00000000301(PINK1);ENSBGRT00000000311(…
GO:2000145	regulation of cell motility	635	1600	2.26351e-06	0.000116996	ENSBGRT00000000103(APP);ENSBGRT00000000104(APP);ENSBGRT00000000105(APP);ENSBGRT00000000106(APP);ENSBGRT00000000107(APP);ENSBGRT00000000108(APP);ENSBGRT00000000109(APP);ENSBGRT00000000120(ADAMTS1);ENSBGRT00000000448(ADARB1);ENSBGRT00000000469(ADARB1);ENSBGRT00000000470(IGF1);ENSBGRT00000000481(BRAF);ENSBGRT00000000537(IGF1);ENSBGRT00000000552(ACVRL1);ENSBGRT00000000720(BRAF);ENSBGRT00000000798(NR4…
GO:1903204	negative regulation of oxidative stress-induced neuron death	31	45	2.32275e-06	0.00011951	ENSBGRT00000000296(PINK1);ENSBGRT00000000301(PINK1);ENSBGRT00000000798(NR4A3);ENSBGRT00000000826(NR4A3);ENSBGRT00000008087(SLC7A11);ENSBGRT00000008119(SLC7A11);ENSBGRT00000010917(OXR1);ENSBGRT00000010969(OXR1);ENSBGRT00000011034(OXR1);ENSBGRT00000011077(OXR1);ENSBGRT00000011144(OXR1);ENSBGRT00000018159(HIF1A);ENSBGRT00000018418(HIF1A);ENSBGRT00000018478(HIF1A);ENSBGRT00000018536(HIF1A);ENSBGRT000…
GO:0045595	regulation of cell differentiation	1068	2791	2.4334e-06	0.000124634	ENSBGRT00000000075(CHODL);ENSBGRT00000000101(GABPA);ENSBGRT00000000102(GABPA);ENSBGRT00000000103(APP);ENSBGRT00000000104(APP);ENSBGRT00000000105(APP);ENSBGRT00000000106(APP);ENSBGRT00000000107(APP);ENSBGRT00000000108(APP);ENSBGRT00000000109(APP);ENSBGRT00000000326(EPHA3);ENSBGRT00000000328(EPHA3);ENSBGRT00000000470(IGF1);ENSBGRT00000000478(CD4);ENSBGRT00000000481(BRAF);ENSBGRT00000000495(CD4);ENS…
GO:0008238	exopeptidase activity	119	246	2.44984e-06	0.000165364	ENSBGRT00000000392(BEND5);ENSBGRT00000000400(BEND5);ENSBGRT00000000415(BEND5);ENSBGRT00000000426(BEND5);ENSBGRT00000000432(BEND5);ENSBGRT00000000445(BEND5);ENSBGRT00000000472(BEND5);ENSBGRT00000000499(BEND5);ENSBGRT00000002697(MINDY1);ENSBGRT00000003059(METAP1);ENSBGRT00000004908(UCHL1);ENSBGRT00000004915(UCHL1);ENSBGRT00000005518(SCRN1);ENSBGRT00000005532(SCRN1);ENSBGRT00000005564(SCRN1);ENSBGRT…
GO:0060021	roof of mouth development	77	145	2.49638e-06	0.000127282	ENSBGRT00000005711(WNT3A);ENSBGRT00000005723(WNT3A);ENSBGRT00000005758(EPHB3);ENSBGRT00000006575(EPHB2);ENSBGRT00000006597(EPHB2);ENSBGRT00000006694(MEF2C);ENSBGRT00000006887(MEF2C);ENSBGRT00000006957(MEF2C);ENSBGRT00000007037(MEF2C);ENSBGRT00000007079(MEF2C);ENSBGRT00000007125(SNAI1);ENSBGRT00000007347(GABRB3);ENSBGRT00000007377(GABRB3);ENSBGRT00000007402(GABRB3);ENSBGRT00000007467(OSR2);ENSBGRT…
GO:0044389	ubiquitin-like protein ligase binding	243	560	2.51415e-06	0.000165566	ENSBGRT00000000296(PINK1);ENSBGRT00000000301(PINK1);ENSBGRT00000001239(RNF20);ENSBGRT00000001271(RNF20);ENSBGRT00000001330(RNF20);ENSBGRT00000001393(RNF20);ENSBGRT00000001417(RNF20);ENSBGRT00000003327(BOK);ENSBGRT00000003337(BOK);ENSBGRT00000003387(STAT1);ENSBGRT00000003456(STAT1);ENSBGRT00000003525(STAT1);ENSBGRT00000004553(TMBIM6);ENSBGRT00000004777(SMAD5);ENSBGRT00000004787(XRCC5);ENSBGRT00000…
GO:0038066	p38MAPK cascade	58	102	2.51847e-06	0.000127829	ENSBGRT00000010723(CYLD);ENSBGRT00000010834(CYLD);ENSBGRT00000010927(CYLD);ENSBGRT00000011160(XDH);ENSBGRT00000011286(XDH);ENSBGRT00000011450(XDH);ENSBGRT00000013706(DUSP10);ENSBGRT00000013716(BMP2);ENSBGRT00000016497(GADD45A);ENSBGRT00000016536(GADD45A);ENSBGRT00000021802(DAB2IP);ENSBGRT00000021990(DAB2IP);ENSBGRT00000022110(DAB2IP);ENSBGRT00000022242(DAB2IP);ENSBGRT00000022394(DAB2IP);ENSBGRT00…
GO:0000101	sulfur amino acid transport	16	18	2.56738e-06	0.000129454	ENSBGRT00000009729(SLC1A1);ENSBGRT00000009795(SLC1A1);ENSBGRT00000009867(SLC1A1);ENSBGRT00000009911(SLC1A1);ENSBGRT00000021347(SLC1A4);ENSBGRT00000021455(SLC1A4);ENSBGRT00000025895(SLC7A9);ENSBGRT00000026008(SLC7A9);ENSBGRT00000026122(SLC7A9);ENSBGRT00000038537(NFE2L1);ENSBGRT00000038611(NFE2L1);ENSBGRT00000038671(NFE2L1);ENSBGRT00000038710(NFE2L1);ENSBGRT00000038794(NFE2L1);ENSBGRT00000039471(CT…
GO:0043065	positive regulation of apoptotic process	365	876	2.57346e-06	0.000129454	ENSBGRT00000000186(SOD1);ENSBGRT00000000285(C3orf38);ENSBGRT00000000287(C3orf38);ENSBGRT00000000296(PINK1);ENSBGRT00000000301(PINK1);ENSBGRT00000000353(F3);ENSBGRT00000000355(F3);ENSBGRT00000000364(F3);ENSBGRT00000000798(NR4A3);ENSBGRT00000000826(NR4A3);ENSBGRT00000001199(BMPR1B);ENSBGRT00000001234(BMPR1B);ENSBGRT00000001302(BMPR1B);ENSBGRT00000001392(TRIM35);ENSBGRT00000001453(TLE5);ENSBGRT00000…
GO:0043068	positive regulation of programmed cell death	368	884	2.59372e-06	0.000129893	ENSBGRT00000000186(SOD1);ENSBGRT00000000285(C3orf38);ENSBGRT00000000287(C3orf38);ENSBGRT00000000296(PINK1);ENSBGRT00000000301(PINK1);ENSBGRT00000000353(F3);ENSBGRT00000000355(F3);ENSBGRT00000000364(F3);ENSBGRT00000000798(NR4A3);ENSBGRT00000000826(NR4A3);ENSBGRT00000001199(BMPR1B);ENSBGRT00000001234(BMPR1B);ENSBGRT00000001302(BMPR1B);ENSBGRT00000001392(TRIM35);ENSBGRT00000001453(TLE5);ENSBGRT00000…
GO:0090210	regulation of establishment of blood-brain barrier	12	12	2.64667e-06	0.000131959	ENSBGRT00000006134(RECK);ENSBGRT00000006162(RECK);ENSBGRT00000006208(RECK);ENSBGRT00000006271(RECK);ENSBGRT00000035138(ADGRA2);ENSBGRT00000035303(ADGRA2);ENSBGRT00000035412(ADGRA2);ENSBGRT00000035551(ADGRA2);ENSBGRT00000035707(ADGRA2);ENSBGRT00000035887(ADGRA2);ENSBGRT00000035982(ADGRA2);ENSBGRT00000036101(ADGRA2)
GO:0051020	GTPase binding	418	1023	2.65363e-06	0.000170591	ENSBGRT00000000186(SOD1);ENSBGRT00000000240(ITSN1);ENSBGRT00000000241(ITSN1);ENSBGRT00000001064(DENND2A);ENSBGRT00000001456(FNBP1L);ENSBGRT00000001464(FNBP1L);ENSBGRT00000001753(EIF2B5);ENSBGRT00000002056(C9orf72);ENSBGRT00000002307(EVI5);ENSBGRT00000002357(EVI5);ENSBGRT00000002397(EVI5);ENSBGRT00000002451(EVI5);ENSBGRT00000003580(MICALL1);ENSBGRT00000003896(-);ENSBGRT00000003916(-);ENSBGRT000000…
GO:0031223	auditory behavior	19	23	2.70417e-06	0.000133643	ENSBGRT00000003641(FOXP2);ENSBGRT00000003648(FOXP2);ENSBGRT00000003680(FOXP2);ENSBGRT00000008531(STRA6);ENSBGRT00000022806(HTT);ENSBGRT00000023036(HTT);ENSBGRT00000023720(HTT);ENSBGRT00000023963(HTT);ENSBGRT00000024390(HTT);ENSBGRT00000024447(NRXN1);ENSBGRT00000024530(NRXN1);ENSBGRT00000024601(NRXN1);ENSBGRT00000024681(HTT);ENSBGRT00000024795(NRXN1);ENSBGRT00000024940(NRXN1);ENSBGRT00000025064(NR…
GO:0060433	bronchus development	19	23	2.70417e-06	0.000133643	ENSBGRT00000004374(AGR2);ENSBGRT00000004408(AGR2);ENSBGRT00000007433(ADAMTSL2);ENSBGRT00000007562(ADAMTSL2);ENSBGRT00000007654(ADAMTSL2);ENSBGRT00000037794(SPDEF);ENSBGRT00000037815(SPDEF);ENSBGRT00000037871(SPDEF);ENSBGRT00000037926(SPDEF);ENSBGRT00000038884(FOXP1);ENSBGRT00000039089(FOXP1);ENSBGRT00000039212(FOXP1);ENSBGRT00000039325(FOXP1);ENSBGRT00000039408(FOXP1);ENSBGRT00000039553(FOXP1);EN…
GO:0002682	regulation of immune system process	819	2105	2.72089e-06	0.000133882	ENSBGRT00000000101(GABPA);ENSBGRT00000000102(GABPA);ENSBGRT00000000103(APP);ENSBGRT00000000104(APP);ENSBGRT00000000105(APP);ENSBGRT00000000106(APP);ENSBGRT00000000107(APP);ENSBGRT00000000108(APP);ENSBGRT00000000109(APP);ENSBGRT00000000333(ITGB2);ENSBGRT00000000343(PLCL2);ENSBGRT00000000346(PLCL2);ENSBGRT00000000350(PLCL2);ENSBGRT00000000361(SLAMF6);ENSBGRT00000000362(SLAMF6);ENSBGRT00000000470(IG…
GO:0030334	regulation of cell migration	607	1526	2.74038e-06	0.000134255	ENSBGRT00000000103(APP);ENSBGRT00000000104(APP);ENSBGRT00000000105(APP);ENSBGRT00000000106(APP);ENSBGRT00000000107(APP);ENSBGRT00000000108(APP);ENSBGRT00000000109(APP);ENSBGRT00000000120(ADAMTS1);ENSBGRT00000000448(ADARB1);ENSBGRT00000000469(ADARB1);ENSBGRT00000000470(IGF1);ENSBGRT00000000481(BRAF);ENSBGRT00000000537(IGF1);ENSBGRT00000000552(ACVRL1);ENSBGRT00000000720(BRAF);ENSBGRT00000000798(NR4…
GO:0000122	negative regulation of transcription by RNA polymerase II	539	1342	2.75268e-06	0.000134274	ENSBGRT00000000101(GABPA);ENSBGRT00000000102(GABPA);ENSBGRT00000000703(NFIC);ENSBGRT00000000733(NFIC);ENSBGRT00000000765(NFIC);ENSBGRT00000000798(NR4A3);ENSBGRT00000000808(NFIC);ENSBGRT00000000826(NR4A3);ENSBGRT00000000907(NFIC);ENSBGRT00000000983(NFIB);ENSBGRT00000000994(NFIB);ENSBGRT00000001027(NFIB);ENSBGRT00000001051(NFIB);ENSBGRT00000001070(NFIB);ENSBGRT00000001189(NFIB);ENSBGRT00000001453(T…
GO:0035102	PRC1 complex	23	30	2.77477e-06	0.00019465	ENSBGRT00000005713(CBX7);ENSBGRT00000005727(CBX7);ENSBGRT00000005748(CBX7);ENSBGRT00000012422(PHC3);ENSBGRT00000020478(PHC1);ENSBGRT00000020678(PHC1);ENSBGRT00000020834(PHC1);ENSBGRT00000028526(RNF2);ENSBGRT00000028589(RNF2);ENSBGRT00000028709(RNF2);ENSBGRT00000031618(PHC2);ENSBGRT00000031703(PHC2);ENSBGRT00000034337(RING1);ENSBGRT00000034394(RING1);ENSBGRT00000037296(CBX8);ENSBGRT00000037331(CBX…
GO:0009889	regulation of biosynthetic process	2278	6196	2.81578e-06	0.000136759	ENSBGRT00000000007(VGLL3);ENSBGRT00000000101(GABPA);ENSBGRT00000000102(GABPA);ENSBGRT00000000103(APP);ENSBGRT00000000104(APP);ENSBGRT00000000105(APP);ENSBGRT00000000106(APP);ENSBGRT00000000107(APP);ENSBGRT00000000108(APP);ENSBGRT00000000109(APP);ENSBGRT00000000186(SOD1);ENSBGRT00000000234(DONSON);ENSBGRT00000000235(DONSON);ENSBGRT00000000296(PINK1);ENSBGRT00000000301(PINK1);ENSBGRT00000000376(-);…
GO:0010605	negative regulation of macromolecule metabolic process	1418	3769	2.83426e-06	0.000137066	ENSBGRT00000000101(GABPA);ENSBGRT00000000102(GABPA);ENSBGRT00000000103(APP);ENSBGRT00000000104(APP);ENSBGRT00000000105(APP);ENSBGRT00000000106(APP);ENSBGRT00000000107(APP);ENSBGRT00000000108(APP);ENSBGRT00000000109(APP);ENSBGRT00000000234(DONSON);ENSBGRT00000000235(DONSON);ENSBGRT00000000292(UBE2G2);ENSBGRT00000000296(PINK1);ENSBGRT00000000301(PINK1);ENSBGRT00000000392(BEND5);ENSBGRT00000000400(B…
GO:0051172	negative regulation of nitrogen compound metabolic process	1306	3456	2.87795e-06	0.000138584	ENSBGRT00000000101(GABPA);ENSBGRT00000000102(GABPA);ENSBGRT00000000234(DONSON);ENSBGRT00000000235(DONSON);ENSBGRT00000000292(UBE2G2);ENSBGRT00000000392(BEND5);ENSBGRT00000000400(BEND5);ENSBGRT00000000415(BEND5);ENSBGRT00000000426(BEND5);ENSBGRT00000000432(BEND5);ENSBGRT00000000445(BEND5);ENSBGRT00000000448(ADARB1);ENSBGRT00000000459(CIART);ENSBGRT00000000469(ADARB1);ENSBGRT00000000470(IGF1);ENSBG…
GO:0015186	L-glutamine transmembrane transporter activity	14	15	2.91284e-06	0.000182899	ENSBGRT00000022105(SLC38A7);ENSBGRT00000031214(SLC1A5);ENSBGRT00000031315(SLC1A5);ENSBGRT00000031720(SLC38A5);ENSBGRT00000031911(SLC38A5);ENSBGRT00000032026(SLC38A5);ENSBGRT00000032107(SLC38A5);ENSBGRT00000032365(SLC38A5);ENSBGRT00000041480(SLC38A1);ENSBGRT00000041534(SLC38A1);ENSBGRT00000041709(SLC38A2);ENSBGRT00000041807(SLC38A2);ENSBGRT00000041938(SLC38A2);ENSBGRT00000043872(SLC38A3)
GO:0060760	positive regulation of response to cytokine stimulus	56	98	3.02428e-06	0.000145011	ENSBGRT00000001922(TXK);ENSBGRT00000001956(TXK);ENSBGRT00000004325(CSF1);ENSBGRT00000004345(CSF1);ENSBGRT00000004351(CSF1);ENSBGRT00000004401(CSF1);ENSBGRT00000004453(CSF1);ENSBGRT00000009047(IL1R1);ENSBGRT00000014182(TRAF2);ENSBGRT00000014258(TRAF2);ENSBGRT00000016569(RIPK1);ENSBGRT00000017007(ZBP1);ENSBGRT00000017049(ZBP1);ENSBGRT00000020572(DHX9);ENSBGRT00000020694(LSM14A);ENSBGRT00000020851(L…
GO:0044068	modulation by symbiont of host cellular process	24	32	3.03955e-06	0.000145126	ENSBGRT00000000478(CD4);ENSBGRT00000000495(CD4);ENSBGRT00000012442(TNIP1);ENSBGRT00000012511(TNIP1);ENSBGRT00000030109(PRKN);ENSBGRT00000030182(PRKN);ENSBGRT00000030263(PRKN);ENSBGRT00000030363(PRKN);ENSBGRT00000030409(PRKN);ENSBGRT00000030478(PRKN);ENSBGRT00000030544(PRKN);ENSBGRT00000030607(PRKN);ENSBGRT00000030681(PRKN);ENSBGRT00000045905(ATG7);ENSBGRT00000045953(ATG7);ENSBGRT00000045995(ATG7)…
GO:0005634	nucleus	3819	10580	3.04471e-06	0.000203415	ENSBGRT00000000007(VGLL3);ENSBGRT00000000034(RBM11);ENSBGRT00000000101(GABPA);ENSBGRT00000000102(GABPA);ENSBGRT00000000103(APP);ENSBGRT00000000104(APP);ENSBGRT00000000105(APP);ENSBGRT00000000106(APP);ENSBGRT00000000107(APP);ENSBGRT00000000108(APP);ENSBGRT00000000109(APP);ENSBGRT00000000126(N6AMT1);ENSBGRT00000000127(N6AMT1);ENSBGRT00000000128(N6AMT1);ENSBGRT00000000130(N6AMT1);ENSBGRT00000000186(…
GO:0060759	regulation of response to cytokine stimulus	108	219	3.15478e-06	0.000149579	ENSBGRT00000001453(TLE5);ENSBGRT00000001471(TLE5);ENSBGRT00000001653(ECM1);ENSBGRT00000001681(ECM1);ENSBGRT00000001922(TXK);ENSBGRT00000001956(TXK);ENSBGRT00000003784(KLF4);ENSBGRT00000003821(KLF4);ENSBGRT00000003837(KLF4);ENSBGRT00000003862(KLF4);ENSBGRT00000004024(CAV1);ENSBGRT00000004325(CSF1);ENSBGRT00000004345(CSF1);ENSBGRT00000004351(CSF1);ENSBGRT00000004401(CSF1);ENSBGRT00000004453(CSF1);E…
GO:0098887	neurotransmitter receptor transport, endosome to postsynaptic membrane	14	15	3.17265e-06	0.000149579	ENSBGRT00000031292(ARHGAP44);ENSBGRT00000031692(ARHGAP44);ENSBGRT00000031764(ARHGAP44);ENSBGRT00000031922(ARHGAP44);ENSBGRT00000032126(ARHGAP44);ENSBGRT00000032286(ARHGAP44);ENSBGRT00000036044(GRIP1);ENSBGRT00000036230(GRIP1);ENSBGRT00000036418(GRIP1);ENSBGRT00000036592(GRIP1);ENSBGRT00000038228(GRIP2);ENSBGRT00000038343(GRIP2);ENSBGRT00000038491(GRIP2);ENSBGRT00000038618(GRIP2)
GO:0099639	neurotransmitter receptor transport, endosome to plasma membrane	14	15	3.17265e-06	0.000149579	ENSBGRT00000031292(ARHGAP44);ENSBGRT00000031692(ARHGAP44);ENSBGRT00000031764(ARHGAP44);ENSBGRT00000031922(ARHGAP44);ENSBGRT00000032126(ARHGAP44);ENSBGRT00000032286(ARHGAP44);ENSBGRT00000036044(GRIP1);ENSBGRT00000036230(GRIP1);ENSBGRT00000036418(GRIP1);ENSBGRT00000036592(GRIP1);ENSBGRT00000038228(GRIP2);ENSBGRT00000038343(GRIP2);ENSBGRT00000038491(GRIP2);ENSBGRT00000038618(GRIP2)
GO:1903146	regulation of autophagy of mitochondrion	43	70	3.20514e-06	0.000150481	ENSBGRT00000000296(PINK1);ENSBGRT00000000301(PINK1);ENSBGRT00000001841(VDAC1);ENSBGRT00000005874(CDC37);ENSBGRT00000005888(CDC37);ENSBGRT00000009895(DNM1L);ENSBGRT00000010004(MUL1);ENSBGRT00000010012(DNM1L);ENSBGRT00000010084(DNM1L);ENSBGRT00000010164(DNM1L);ENSBGRT00000010277(DNM1L);ENSBGRT00000010363(DNM1L);ENSBGRT00000010510(DNM1L);ENSBGRT00000014084(VPS13D);ENSBGRT00000014472(VPS13D);ENSBGRT0…
GO:0031346	positive regulation of cell projection organization	239	548	3.22793e-06	0.000150922	ENSBGRT00000000326(EPHA3);ENSBGRT00000000328(EPHA3);ENSBGRT00000000481(BRAF);ENSBGRT00000000720(BRAF);ENSBGRT00000001456(FNBP1L);ENSBGRT00000001464(FNBP1L);ENSBGRT00000001475(LPAR3);ENSBGRT00000001518(PTK2B);ENSBGRT00000001584(PTK2B);ENSBGRT00000001662(PTK2B);ENSBGRT00000003293(ARPC2);ENSBGRT00000003307(ARPC2);ENSBGRT00000003312(SAXO1);ENSBGRT00000003326(ARPC2);ENSBGRT00000003348(ARPC2);ENSBGRT00…
GO:0005886	plasma membrane	2210	5987	3.30123e-06	0.000210528	ENSBGRT00000000004(CHMP2B);ENSBGRT00000000005(CHMP2B);ENSBGRT00000000006(CHMP2B);ENSBGRT00000000103(APP);ENSBGRT00000000104(APP);ENSBGRT00000000105(APP);ENSBGRT00000000106(APP);ENSBGRT00000000107(APP);ENSBGRT00000000108(APP);ENSBGRT00000000109(APP);ENSBGRT00000000186(SOD1);ENSBGRT00000000240(ITSN1);ENSBGRT00000000241(ITSN1);ENSBGRT00000000326(EPHA3);ENSBGRT00000000328(EPHA3);ENSBGRT00000000333(IT…
GO:0042471	ear morphogenesis	92	181	3.35539e-06	0.000156233	ENSBGRT00000000186(SOD1);ENSBGRT00000000338(VANGL2);ENSBGRT00000000798(NR4A3);ENSBGRT00000000826(NR4A3);ENSBGRT00000002733(SEC24B);ENSBGRT00000002751(SEC24B);ENSBGRT00000002765(SEC24B);ENSBGRT00000004882(GLI2);ENSBGRT00000005711(WNT3A);ENSBGRT00000005723(WNT3A);ENSBGRT00000006575(EPHB2);ENSBGRT00000006597(EPHB2);ENSBGRT00000007467(OSR2);ENSBGRT00000010283(ATP6V1B1);ENSBGRT00000010338(ATP6V1B1);EN…
GO:0003254	regulation of membrane depolarization	42	68	3.39849e-06	0.000157589	ENSBGRT00000003327(BOK);ENSBGRT00000003337(BOK);ENSBGRT00000005074(PTPN3);ENSBGRT00000005107(PTPN3);ENSBGRT00000005136(PTPN3);ENSBGRT00000005188(PTPN3);ENSBGRT00000010445(SRC);ENSBGRT00000010467(SRC);ENSBGRT00000010526(SRC);ENSBGRT00000011835(MYOC);ENSBGRT00000011860(MYOC);ENSBGRT00000014200(CACNA1G);ENSBGRT00000014504(CACNA1G);ENSBGRT00000014791(CACNA1G);ENSBGRT00000018755(P2RX7);ENSBGRT00000019…
GO:0003007	heart morphogenesis	177	390	3.42211e-06	0.000158034	ENSBGRT00000000120(ADAMTS1);ENSBGRT00000000338(VANGL2);ENSBGRT00000000552(ACVRL1);ENSBGRT00000000835(IHH);ENSBGRT00000001136(ARL13B);ENSBGRT00000001181(ARL13B);ENSBGRT00000001215(ARL13B);ENSBGRT00000001233(ARL13B);ENSBGRT00000001238(ARL13B);ENSBGRT00000002733(SEC24B);ENSBGRT00000002751(SEC24B);ENSBGRT00000002765(SEC24B);ENSBGRT00000003695(TGFBR3);ENSBGRT00000003729(TGFBR3);ENSBGRT00000003762(TGFB…
GO:1900744	regulation of p38MAPK cascade	49	83	3.48673e-06	0.000160361	ENSBGRT00000010723(CYLD);ENSBGRT00000010834(CYLD);ENSBGRT00000010927(CYLD);ENSBGRT00000011160(XDH);ENSBGRT00000011286(XDH);ENSBGRT00000011450(XDH);ENSBGRT00000013706(DUSP10);ENSBGRT00000013716(BMP2);ENSBGRT00000016497(GADD45A);ENSBGRT00000016536(GADD45A);ENSBGRT00000021802(DAB2IP);ENSBGRT00000021990(DAB2IP);ENSBGRT00000022110(DAB2IP);ENSBGRT00000022242(DAB2IP);ENSBGRT00000022394(DAB2IP);ENSBGRT00…
GO:0009888	tissue development	1116	2930	3.62196e-06	0.000165903	ENSBGRT00000000186(SOD1);ENSBGRT00000000286(DIPK2A);ENSBGRT00000000333(ITGB2);ENSBGRT00000000338(VANGL2);ENSBGRT00000000448(ADARB1);ENSBGRT00000000469(ADARB1);ENSBGRT00000000470(IGF1);ENSBGRT00000000537(IGF1);ENSBGRT00000000552(ACVRL1);ENSBGRT00000000568(POFUT2);ENSBGRT00000000583(POFUT2);ENSBGRT00000000659(CRLF1);ENSBGRT00000000739(MFSD2A);ENSBGRT00000000798(NR4A3);ENSBGRT00000000818(MFSD2A);ENS…
GO:0010033	response to organic substance	1440	3835	3.69387e-06	0.000167861	ENSBGRT00000000101(GABPA);ENSBGRT00000000102(GABPA);ENSBGRT00000000103(APP);ENSBGRT00000000104(APP);ENSBGRT00000000105(APP);ENSBGRT00000000106(APP);ENSBGRT00000000107(APP);ENSBGRT00000000108(APP);ENSBGRT00000000109(APP);ENSBGRT00000000186(SOD1);ENSBGRT00000000292(UBE2G2);ENSBGRT00000000326(EPHA3);ENSBGRT00000000328(EPHA3);ENSBGRT00000000334(DDOST);ENSBGRT00000000341(DDOST);ENSBGRT00000000344(DDOS…
GO:0048589	developmental growth	442	1084	3.69448e-06	0.000167861	ENSBGRT00000000103(APP);ENSBGRT00000000104(APP);ENSBGRT00000000105(APP);ENSBGRT00000000106(APP);ENSBGRT00000000107(APP);ENSBGRT00000000108(APP);ENSBGRT00000000109(APP);ENSBGRT00000000186(SOD1);ENSBGRT00000000286(DIPK2A);ENSBGRT00000000338(VANGL2);ENSBGRT00000000448(ADARB1);ENSBGRT00000000469(ADARB1);ENSBGRT00000000470(IGF1);ENSBGRT00000000537(IGF1);ENSBGRT00000000578(PLS1);ENSBGRT00000000609(PLS1…
GO:1900747	negative regulation of vascular endothelial growth factor signaling pathway	26	36	3.8436e-06	0.000173935	ENSBGRT00000003359(HRG);ENSBGRT00000011160(XDH);ENSBGRT00000011286(XDH);ENSBGRT00000011450(XDH);ENSBGRT00000020449(CADM4);ENSBGRT00000020591(CADM4);ENSBGRT00000021802(DAB2IP);ENSBGRT00000021990(DAB2IP);ENSBGRT00000022110(DAB2IP);ENSBGRT00000022242(DAB2IP);ENSBGRT00000022394(DAB2IP);ENSBGRT00000022573(DAB2IP);ENSBGRT00000022747(DAB2IP);ENSBGRT00000022858(DAB2IP);ENSBGRT00000022943(DAB2IP);ENSBGRT0…
GO:0050790	regulation of catalytic activity	1018	2659	3.89598e-06	0.000175599	ENSBGRT00000000103(APP);ENSBGRT00000000104(APP);ENSBGRT00000000105(APP);ENSBGRT00000000106(APP);ENSBGRT00000000107(APP);ENSBGRT00000000108(APP);ENSBGRT00000000109(APP);ENSBGRT00000000186(SOD1);ENSBGRT00000000296(PINK1);ENSBGRT00000000301(PINK1);ENSBGRT00000000311(CNPPD1);ENSBGRT00000000320(CNPPD1);ENSBGRT00000000326(EPHA3);ENSBGRT00000000328(EPHA3);ENSBGRT00000000338(VANGL2);ENSBGRT00000000353(F3…
GO:0019438	aromatic compound biosynthetic process	2316	6311	3.97581e-06	0.000178484	ENSBGRT00000000007(VGLL3);ENSBGRT00000000101(GABPA);ENSBGRT00000000102(GABPA);ENSBGRT00000000103(APP);ENSBGRT00000000104(APP);ENSBGRT00000000105(APP);ENSBGRT00000000106(APP);ENSBGRT00000000107(APP);ENSBGRT00000000108(APP);ENSBGRT00000000109(APP);ENSBGRT00000000296(PINK1);ENSBGRT00000000301(PINK1);ENSBGRT00000000376(-);ENSBGRT00000000392(BEND5);ENSBGRT00000000400(BEND5);ENSBGRT00000000415(BEND5);E…
GO:0120032	regulation of plasma membrane bounded cell projection assembly	159	346	4.40412e-06	0.000196927	ENSBGRT00000001456(FNBP1L);ENSBGRT00000001464(FNBP1L);ENSBGRT00000003293(ARPC2);ENSBGRT00000003307(ARPC2);ENSBGRT00000003312(SAXO1);ENSBGRT00000003326(ARPC2);ENSBGRT00000003348(ARPC2);ENSBGRT00000003359(HRG);ENSBGRT00000003593(GAP43);ENSBGRT00000004024(CAV1);ENSBGRT00000004190(EPHA2);ENSBGRT00000004669(NCKAP1);ENSBGRT00000004701(NCKAP1);ENSBGRT00000005541(CCL21);ENSBGRT00000005553(CCL21);ENSBGRT0…
GO:0032990	cell part morphogenesis	446	1097	4.75511e-06	0.000211213	ENSBGRT00000000103(APP);ENSBGRT00000000104(APP);ENSBGRT00000000105(APP);ENSBGRT00000000106(APP);ENSBGRT00000000107(APP);ENSBGRT00000000108(APP);ENSBGRT00000000109(APP);ENSBGRT00000000338(VANGL2);ENSBGRT00000000448(ADARB1);ENSBGRT00000000469(ADARB1);ENSBGRT00000000481(BRAF);ENSBGRT00000000720(BRAF);ENSBGRT00000000739(MFSD2A);ENSBGRT00000000798(NR4A3);ENSBGRT00000000818(MFSD2A);ENSBGRT00000000826(N…
GO:0002066	columnar/cuboidal epithelial cell development	60	108	4.7611e-06	0.000211213	ENSBGRT00000000186(SOD1);ENSBGRT00000002733(SEC24B);ENSBGRT00000002751(SEC24B);ENSBGRT00000002765(SEC24B);ENSBGRT00000005267(RARG);ENSBGRT00000009705(PRDM1);ENSBGRT00000009766(PRDM1);ENSBGRT00000009815(PRDM1);ENSBGRT00000009852(PRDM1);ENSBGRT00000010802(KLF5);ENSBGRT00000012207(ROS1);ENSBGRT00000012419(ROS1);ENSBGRT00000012537(NKX2-2);ENSBGRT00000016879(-);ENSBGRT00000017950(YIPF6);ENSBGRT0000001…
GO:0034654	nucleobase-containing compound biosynthetic process	2273	6193	4.88239e-06	0.000215744	ENSBGRT00000000007(VGLL3);ENSBGRT00000000101(GABPA);ENSBGRT00000000102(GABPA);ENSBGRT00000000103(APP);ENSBGRT00000000104(APP);ENSBGRT00000000105(APP);ENSBGRT00000000106(APP);ENSBGRT00000000107(APP);ENSBGRT00000000108(APP);ENSBGRT00000000109(APP);ENSBGRT00000000296(PINK1);ENSBGRT00000000301(PINK1);ENSBGRT00000000376(-);ENSBGRT00000000392(BEND5);ENSBGRT00000000400(BEND5);ENSBGRT00000000415(BEND5);E…
GO:0043550	regulation of lipid kinase activity	55	97	5.10044e-06	0.000224499	ENSBGRT00000001447(TEK);ENSBGRT00000001497(TEK);ENSBGRT00000001518(PTK2B);ENSBGRT00000001561(TEK);ENSBGRT00000001584(PTK2B);ENSBGRT00000001633(TEK);ENSBGRT00000001662(PTK2B);ENSBGRT00000001746(TEK);ENSBGRT00000001758(TEK);ENSBGRT00000001812(TEK);ENSBGRT00000005541(CCL21);ENSBGRT00000005553(CCL21);ENSBGRT00000006087(CDC42);ENSBGRT00000007188(ATG14);ENSBGRT00000007234(ATG14);ENSBGRT00000007298(ATG1…
GO:0043393	regulation of protein binding	182	405	5.33236e-06	0.000233794	ENSBGRT00000000103(APP);ENSBGRT00000000104(APP);ENSBGRT00000000105(APP);ENSBGRT00000000106(APP);ENSBGRT00000000107(APP);ENSBGRT00000000108(APP);ENSBGRT00000000109(APP);ENSBGRT00000000342(PLCL1);ENSBGRT00000000343(PLCL2);ENSBGRT00000000346(PLCL2);ENSBGRT00000000350(PLCL2);ENSBGRT00000001453(TLE5);ENSBGRT00000001471(TLE5);ENSBGRT00000002425(ITGA4);ENSBGRT00000002892(PIN1);ENSBGRT00000003724(HOXA3);…
GO:0032268	regulation of cellular protein metabolic process	1423	3794	5.50102e-06	0.000240254	ENSBGRT00000000103(APP);ENSBGRT00000000104(APP);ENSBGRT00000000105(APP);ENSBGRT00000000106(APP);ENSBGRT00000000107(APP);ENSBGRT00000000108(APP);ENSBGRT00000000109(APP);ENSBGRT00000000186(SOD1);ENSBGRT00000000292(UBE2G2);ENSBGRT00000000296(PINK1);ENSBGRT00000000301(PINK1);ENSBGRT00000000311(CNPPD1);ENSBGRT00000000320(CNPPD1);ENSBGRT00000000333(ITGB2);ENSBGRT00000000338(VANGL2);ENSBGRT00000000342(P…
GO:0017137	Rab GTPase binding	139	299	5.67634e-06	0.000348321	ENSBGRT00000001064(DENND2A);ENSBGRT00000002056(C9orf72);ENSBGRT00000002307(EVI5);ENSBGRT00000002357(EVI5);ENSBGRT00000002397(EVI5);ENSBGRT00000002451(EVI5);ENSBGRT00000003580(MICALL1);ENSBGRT00000006165(DENND2D);ENSBGRT00000006178(DENND2D);ENSBGRT00000006200(DENND2D);ENSBGRT00000006218(DENND2D);ENSBGRT00000006916(RGP1);ENSBGRT00000007636(SH3BP5);ENSBGRT00000007669(SH3BP5);ENSBGRT00000008021(RABGA…
GO:0043230	extracellular organelle	74	140	5.68505e-06	0.000346788	ENSBGRT00000001432(HSPA4);ENSBGRT00000001476(HSPA4);ENSBGRT00000001501(HSPA4);ENSBGRT00000001548(HSPA4);ENSBGRT00000001606(ALPL);ENSBGRT00000001659(ALPL);ENSBGRT00000001690(ALPL);ENSBGRT00000005403(FN1);ENSBGRT00000005428(FN1);ENSBGRT00000005442(FN1);ENSBGRT00000005485(FN1);ENSBGRT00000007328(-);ENSBGRT00000007358(-);ENSBGRT00000007936(AOC1);ENSBGRT00000010045(CD47);ENSBGRT00000010083(CD47);ENSBG…
GO:0019054	modulation by virus of host process	22	29	5.78718e-06	0.000251776	ENSBGRT00000000478(CD4);ENSBGRT00000000495(CD4);ENSBGRT00000030109(PRKN);ENSBGRT00000030182(PRKN);ENSBGRT00000030263(PRKN);ENSBGRT00000030363(PRKN);ENSBGRT00000030409(PRKN);ENSBGRT00000030478(PRKN);ENSBGRT00000030544(PRKN);ENSBGRT00000030607(PRKN);ENSBGRT00000030681(PRKN);ENSBGRT00000045905(ATG7);ENSBGRT00000045953(ATG7);ENSBGRT00000045995(ATG7);ENSBGRT00000046183(ATG7);ENSBGRT00000046210(ATG7);E…
GO:0016239	positive regulation of macroautophagy	69	129	5.83277e-06	0.000252783	ENSBGRT00000000296(PINK1);ENSBGRT00000000301(PINK1);ENSBGRT00000001994(KIAA1324);ENSBGRT00000002030(KIAA1324);ENSBGRT00000002046(KIAA1324);ENSBGRT00000002056(C9orf72);ENSBGRT00000002905(GNAI3);ENSBGRT00000003491(RUFY4);ENSBGRT00000005874(CDC37);ENSBGRT00000005888(CDC37);ENSBGRT00000006329(NOD1);ENSBGRT00000006351(NOD1);ENSBGRT00000006371(NOD1);ENSBGRT00000006392(NOD1);ENSBGRT00000014084(VPS13D);E…
GO:0005080	protein kinase C binding	46	78	5.91157e-06	0.000348771	ENSBGRT00000001219(ADCY6);ENSBGRT00000001261(ADCY6);ENSBGRT00000001281(ADCY6);ENSBGRT00000001328(ADCY6);ENSBGRT00000003470(HDAC9);ENSBGRT00000003544(HDAC9);ENSBGRT00000003596(HDAC9);ENSBGRT00000003666(HDAC9);ENSBGRT00000003707(HDAC9);ENSBGRT00000003870(HDAC9);ENSBGRT00000008018(HDAC5);ENSBGRT00000008121(HDAC5);ENSBGRT00000008187(HDAC5);ENSBGRT00000008608(SQSTM1);ENSBGRT00000008680(SQSTM1);ENSBGRT…
GO:1901362	organic cyclic compound biosynthetic process	2376	6490	5.9233e-06	0.000255723	ENSBGRT00000000007(VGLL3);ENSBGRT00000000101(GABPA);ENSBGRT00000000102(GABPA);ENSBGRT00000000103(APP);ENSBGRT00000000104(APP);ENSBGRT00000000105(APP);ENSBGRT00000000106(APP);ENSBGRT00000000107(APP);ENSBGRT00000000108(APP);ENSBGRT00000000109(APP);ENSBGRT00000000186(SOD1);ENSBGRT00000000296(PINK1);ENSBGRT00000000301(PINK1);ENSBGRT00000000376(-);ENSBGRT00000000392(BEND5);ENSBGRT00000000400(BEND5);EN…
GO:0005283	amino acid:sodium symporter activity	23	31	5.94202e-06	0.000348771	ENSBGRT00000005856(SLC6A15);ENSBGRT00000009729(SLC1A1);ENSBGRT00000009795(SLC1A1);ENSBGRT00000009867(SLC1A1);ENSBGRT00000009911(SLC1A1);ENSBGRT00000028776(SLC6A12);ENSBGRT00000029223(SLC6A13);ENSBGRT00000029390(SLC6A13);ENSBGRT00000034203(SLC1A3);ENSBGRT00000034289(SLC1A3);ENSBGRT00000034420(SLC1A3);ENSBGRT00000041116(SLC1A2);ENSBGRT00000041336(SLC1A2);ENSBGRT00000041365(SLC1A2);ENSBGRT0000004142…
GO:0005034	osmosensor activity	15	17	6.11578e-06	0.000351332	ENSBGRT00000008227(TMEM63A);ENSBGRT00000008279(TMEM63A);ENSBGRT00000008382(TMEM63A);ENSBGRT00000016880(TMEM63B);ENSBGRT00000017054(TMEM63B);ENSBGRT00000017168(TMEM63B);ENSBGRT00000017300(TMEM63B);ENSBGRT00000017463(TMEM63B);ENSBGRT00000017591(TMEM63B);ENSBGRT00000017733(TMEM63B);ENSBGRT00000021661(TMEM63C);ENSBGRT00000049148(TRPV4);ENSBGRT00000049155(TRPV4);ENSBGRT00000049158(TRPV4);ENSBGRT000000…
GO:0048858	cell projection morphogenesis	422	1035	6.12006e-06	0.000263209	ENSBGRT00000000103(APP);ENSBGRT00000000104(APP);ENSBGRT00000000105(APP);ENSBGRT00000000106(APP);ENSBGRT00000000107(APP);ENSBGRT00000000108(APP);ENSBGRT00000000109(APP);ENSBGRT00000000338(VANGL2);ENSBGRT00000000448(ADARB1);ENSBGRT00000000469(ADARB1);ENSBGRT00000000481(BRAF);ENSBGRT00000000720(BRAF);ENSBGRT00000000739(MFSD2A);ENSBGRT00000000798(NR4A3);ENSBGRT00000000818(MFSD2A);ENSBGRT00000000826(N…
GO:0016740	transferase activity	1649	4458	6.27278e-06	0.000352844	ENSBGRT00000000017(GBE1);ENSBGRT00000000126(N6AMT1);ENSBGRT00000000127(N6AMT1);ENSBGRT00000000128(N6AMT1);ENSBGRT00000000130(N6AMT1);ENSBGRT00000000292(UBE2G2);ENSBGRT00000000296(PINK1);ENSBGRT00000000301(PINK1);ENSBGRT00000000326(EPHA3);ENSBGRT00000000328(EPHA3);ENSBGRT00000000384(AGPS);ENSBGRT00000000386(AGPS);ENSBGRT00000000481(BRAF);ENSBGRT00000000544(PLAAT1);ENSBGRT00000000552(ACVRL1);ENSBGR…
GO:0060284	regulation of cell development	569	1432	6.49426e-06	0.000278241	ENSBGRT00000000075(CHODL);ENSBGRT00000000103(APP);ENSBGRT00000000104(APP);ENSBGRT00000000105(APP);ENSBGRT00000000106(APP);ENSBGRT00000000107(APP);ENSBGRT00000000108(APP);ENSBGRT00000000109(APP);ENSBGRT00000000326(EPHA3);ENSBGRT00000000328(EPHA3);ENSBGRT00000000470(IGF1);ENSBGRT00000000481(BRAF);ENSBGRT00000000537(IGF1);ENSBGRT00000000720(BRAF);ENSBGRT00000000739(MFSD2A);ENSBGRT00000000818(MFSD2A)…
GO:0043619	regulation of transcription from RNA polymerase II promoter in response to oxidative stress	18	22	6.55547e-06	0.0002798	ENSBGRT00000002352(ARNT);ENSBGRT00000002402(ARNT);ENSBGRT00000012946(EPAS1);ENSBGRT00000013062(EPAS1);ENSBGRT00000013177(EPAS1);ENSBGRT00000013372(EPAS1);ENSBGRT00000018159(HIF1A);ENSBGRT00000018418(HIF1A);ENSBGRT00000018478(HIF1A);ENSBGRT00000018536(HIF1A);ENSBGRT00000025896(SESN2);ENSBGRT00000025997(SESN2);ENSBGRT00000026071(SESN2);ENSBGRT00000033762(ANKRD2);ENSBGRT00000033829(ANKRD2);ENSBGRT00…
GO:0007249	I-kappaB kinase/NF-kappaB signaling	174	386	6.7711e-06	0.000287912	ENSBGRT00000000296(PINK1);ENSBGRT00000000301(PINK1);ENSBGRT00000000478(CD4);ENSBGRT00000000495(CD4);ENSBGRT00000003387(STAT1);ENSBGRT00000003456(STAT1);ENSBGRT00000003525(STAT1);ENSBGRT00000004417(S100B);ENSBGRT00000005541(CCL21);ENSBGRT00000005553(CCL21);ENSBGRT00000005820(NR1H4);ENSBGRT00000005825(NR1H4);ENSBGRT00000005852(NR1H4);ENSBGRT00000006329(NOD1);ENSBGRT00000006351(NOD1);ENSBGRT00000006…
GO:0006584	catecholamine metabolic process	39	63	6.97565e-06	0.00029329	ENSBGRT00000003054(PNKD);ENSBGRT00000007962(DBH);ENSBGRT00000012394(DRD2);ENSBGRT00000012423(DRD2);ENSBGRT00000012946(EPAS1);ENSBGRT00000013062(EPAS1);ENSBGRT00000013177(EPAS1);ENSBGRT00000013372(EPAS1);ENSBGRT00000014585(NR4A2);ENSBGRT00000014664(NR4A2);ENSBGRT00000014702(NR4A2);ENSBGRT00000014776(NR4A2);ENSBGRT00000015345(SLC6A3);ENSBGRT00000015891(DAO);ENSBGRT00000015975(DAO);ENSBGRT0000001687…
GO:0009712	catechol-containing compound metabolic process	39	63	6.97565e-06	0.00029329	ENSBGRT00000003054(PNKD);ENSBGRT00000007962(DBH);ENSBGRT00000012394(DRD2);ENSBGRT00000012423(DRD2);ENSBGRT00000012946(EPAS1);ENSBGRT00000013062(EPAS1);ENSBGRT00000013177(EPAS1);ENSBGRT00000013372(EPAS1);ENSBGRT00000014585(NR4A2);ENSBGRT00000014664(NR4A2);ENSBGRT00000014702(NR4A2);ENSBGRT00000014776(NR4A2);ENSBGRT00000015345(SLC6A3);ENSBGRT00000015891(DAO);ENSBGRT00000015975(DAO);ENSBGRT0000001687…
GO:1903861	positive regulation of dendrite extension	39	63	6.97565e-06	0.00029329	ENSBGRT00000010004(MUL1);ENSBGRT00000017613(CPNE9);ENSBGRT00000022448(NEDD4L);ENSBGRT00000024628(NEDD4L);ENSBGRT00000024861(NEDD4L);ENSBGRT00000025046(NEDD4L);ENSBGRT00000025197(NEDD4L);ENSBGRT00000025315(NEDD4L);ENSBGRT00000025547(NEDD4L);ENSBGRT00000025824(NEDD4L);ENSBGRT00000026075(NEDD4L);ENSBGRT00000026405(CPNE6);ENSBGRT00000026582(CPNE6);ENSBGRT00000026759(CPNE6);ENSBGRT00000030109(PRKN);EN…
GO:0000904	cell morphogenesis involved in differentiation	464	1149	7.03727e-06	0.00029478	ENSBGRT00000000103(APP);ENSBGRT00000000104(APP);ENSBGRT00000000105(APP);ENSBGRT00000000106(APP);ENSBGRT00000000107(APP);ENSBGRT00000000108(APP);ENSBGRT00000000109(APP);ENSBGRT00000000186(SOD1);ENSBGRT00000000338(VANGL2);ENSBGRT00000000448(ADARB1);ENSBGRT00000000469(ADARB1);ENSBGRT00000000481(BRAF);ENSBGRT00000000720(BRAF);ENSBGRT00000000739(MFSD2A);ENSBGRT00000000798(NR4A3);ENSBGRT00000000818(MFS…
GO:0070372	regulation of ERK1 and ERK2 cascade	179	399	7.18249e-06	0.000299749	ENSBGRT00000000103(APP);ENSBGRT00000000104(APP);ENSBGRT00000000105(APP);ENSBGRT00000000106(APP);ENSBGRT00000000107(APP);ENSBGRT00000000108(APP);ENSBGRT00000000109(APP);ENSBGRT00000000478(CD4);ENSBGRT00000000481(BRAF);ENSBGRT00000000495(CD4);ENSBGRT00000000720(BRAF);ENSBGRT00000001447(TEK);ENSBGRT00000001497(TEK);ENSBGRT00000001518(PTK2B);ENSBGRT00000001561(TEK);ENSBGRT00000001584(PTK2B);ENSBGRT00…
GO:0015293	symporter activity	85	168	7.41763e-06	0.000405751	ENSBGRT00000000739(MFSD2A);ENSBGRT00000000818(MFSD2A);ENSBGRT00000005258(SLC6A17);ENSBGRT00000005280(SLC6A17);ENSBGRT00000005728(SLC39A8);ENSBGRT00000005751(SLC39A8);ENSBGRT00000005856(SLC6A15);ENSBGRT00000007456(SLC10A2);ENSBGRT00000007486(SLC10A2);ENSBGRT00000009729(SLC1A1);ENSBGRT00000009795(SLC1A1);ENSBGRT00000009867(SLC1A1);ENSBGRT00000009911(SLC1A1);ENSBGRT00000011890(SLC32A1);ENSBGRT000000…
GO:0008483	transaminase activity	34	53	7.51391e-06	0.000405751	ENSBGRT00000000901(ETNPPL);ENSBGRT00000000913(ETNPPL);ENSBGRT00000001265(AGXT);ENSBGRT00000002193(-);ENSBGRT00000002278(-);ENSBGRT00000002287(-);ENSBGRT00000002293(-);ENSBGRT00000002300(-);ENSBGRT00000006568(KYAT3);ENSBGRT00000006592(KYAT3);ENSBGRT00000006616(KYAT3);ENSBGRT00000006647(KYAT3);ENSBGRT00000008308(GFPT1);ENSBGRT00000008367(GFPT1);ENSBGRT00000013802(ABAT);ENSBGRT00000014000(ABAT);ENSB…
GO:0048014	Tie signaling pathway	11	11	7.72015e-06	0.000317484	ENSBGRT00000001447(TEK);ENSBGRT00000001497(TEK);ENSBGRT00000001561(TEK);ENSBGRT00000001633(TEK);ENSBGRT00000001746(TEK);ENSBGRT00000001758(TEK);ENSBGRT00000001812(TEK);ENSBGRT00000005877(SVEP1);ENSBGRT00000010513(ANGPT1);ENSBGRT00000010551(ANGPT1);ENSBGRT00000014914(ANGPT2)
GO:0097021	lymphocyte migration into lymphoid organs	11	11	7.72015e-06	0.000317484	ENSBGRT00000015942(FUT7);ENSBGRT00000028195(CRTAM);ENSBGRT00000028314(CRTAM);ENSBGRT00000032325(WNK1);ENSBGRT00000032621(WNK1);ENSBGRT00000032899(WNK1);ENSBGRT00000033086(WNK1);ENSBGRT00000033302(WNK1);ENSBGRT00000033478(WNK1);ENSBGRT00000033657(WNK1);ENSBGRT00000033914(WNK1)
GO:0099074	mitochondrion to lysosome transport	11	11	7.72015e-06	0.000317484	ENSBGRT00000000296(PINK1);ENSBGRT00000000301(PINK1);ENSBGRT00000030109(PRKN);ENSBGRT00000030182(PRKN);ENSBGRT00000030263(PRKN);ENSBGRT00000030363(PRKN);ENSBGRT00000030409(PRKN);ENSBGRT00000030478(PRKN);ENSBGRT00000030544(PRKN);ENSBGRT00000030607(PRKN);ENSBGRT00000030681(PRKN)
GO:0099075	mitochondrion-derived vesicle mediated transport	11	11	7.72015e-06	0.000317484	ENSBGRT00000000296(PINK1);ENSBGRT00000000301(PINK1);ENSBGRT00000030109(PRKN);ENSBGRT00000030182(PRKN);ENSBGRT00000030263(PRKN);ENSBGRT00000030363(PRKN);ENSBGRT00000030409(PRKN);ENSBGRT00000030478(PRKN);ENSBGRT00000030544(PRKN);ENSBGRT00000030607(PRKN);ENSBGRT00000030681(PRKN)
GO:0050794	regulation of cellular process	6014	17013	7.7994e-06	0.000319577	ENSBGRT00000000004(CHMP2B);ENSBGRT00000000005(CHMP2B);ENSBGRT00000000006(CHMP2B);ENSBGRT00000000007(VGLL3);ENSBGRT00000000034(RBM11);ENSBGRT00000000069(BTG3);ENSBGRT00000000075(CHODL);ENSBGRT00000000101(GABPA);ENSBGRT00000000102(GABPA);ENSBGRT00000000103(APP);ENSBGRT00000000104(APP);ENSBGRT00000000105(APP);ENSBGRT00000000106(APP);ENSBGRT00000000107(APP);ENSBGRT00000000108(APP);ENSBGRT00000000109(…
GO:0042221	response to chemical	1959	5312	7.98161e-06	0.000325858	ENSBGRT00000000034(RBM11);ENSBGRT00000000101(GABPA);ENSBGRT00000000102(GABPA);ENSBGRT00000000103(APP);ENSBGRT00000000104(APP);ENSBGRT00000000105(APP);ENSBGRT00000000106(APP);ENSBGRT00000000107(APP);ENSBGRT00000000108(APP);ENSBGRT00000000109(APP);ENSBGRT00000000126(N6AMT1);ENSBGRT00000000127(N6AMT1);ENSBGRT00000000128(N6AMT1);ENSBGRT00000000130(N6AMT1);ENSBGRT00000000186(SOD1);ENSBGRT00000000292(U…
GO:0097457	hippocampal mossy fiber	11	11	8.06524e-06	0.000452621	ENSBGRT00000009326(TNN);ENSBGRT00000009378(TNN);ENSBGRT00000009473(TNN);ENSBGRT00000009516(TNN);ENSBGRT00000009583(TNN);ENSBGRT00000009648(TNN);ENSBGRT00000009718(TNN);ENSBGRT00000009771(TNN);ENSBGRT00000016749(MICAL1);ENSBGRT00000016896(MICAL1);ENSBGRT00000017077(MICAL1)
GO:1990026	hippocampal mossy fiber expansion	11	11	8.06524e-06	0.000452621	ENSBGRT00000009326(TNN);ENSBGRT00000009378(TNN);ENSBGRT00000009473(TNN);ENSBGRT00000009516(TNN);ENSBGRT00000009583(TNN);ENSBGRT00000009648(TNN);ENSBGRT00000009718(TNN);ENSBGRT00000009771(TNN);ENSBGRT00000016749(MICAL1);ENSBGRT00000016896(MICAL1);ENSBGRT00000017077(MICAL1)
GO:0032880	regulation of protein localization	628	1595	8.11239e-06	0.000327905	ENSBGRT00000000292(UBE2G2);ENSBGRT00000000296(PINK1);ENSBGRT00000000301(PINK1);ENSBGRT00000000326(EPHA3);ENSBGRT00000000328(EPHA3);ENSBGRT00000000407(LYPD1);ENSBGRT00000000411(LYPD1);ENSBGRT00000000470(IGF1);ENSBGRT00000000537(IGF1);ENSBGRT00000000578(PLS1);ENSBGRT00000000609(PLS1);ENSBGRT00000001073(GPSM2);ENSBGRT00000001140(GPSM2);ENSBGRT00000002892(PIN1);ENSBGRT00000003116(TMBIM1);ENSBGRT00000…
GO:0036475	neuron death in response to oxidative stress	36	57	8.11906e-06	0.000327905	ENSBGRT00000000296(PINK1);ENSBGRT00000000301(PINK1);ENSBGRT00000000798(NR4A3);ENSBGRT00000000826(NR4A3);ENSBGRT00000001790(MCL1);ENSBGRT00000008087(SLC7A11);ENSBGRT00000008119(SLC7A11);ENSBGRT00000008681(LANCL1);ENSBGRT00000010917(OXR1);ENSBGRT00000010969(OXR1);ENSBGRT00000011034(OXR1);ENSBGRT00000011077(OXR1);ENSBGRT00000011144(OXR1);ENSBGRT00000018159(HIF1A);ENSBGRT00000018418(HIF1A);ENSBGRT000…
GO:1903203	regulation of oxidative stress-induced neuron death	36	57	8.11906e-06	0.000327905	ENSBGRT00000000296(PINK1);ENSBGRT00000000301(PINK1);ENSBGRT00000000798(NR4A3);ENSBGRT00000000826(NR4A3);ENSBGRT00000001790(MCL1);ENSBGRT00000008087(SLC7A11);ENSBGRT00000008119(SLC7A11);ENSBGRT00000008681(LANCL1);ENSBGRT00000010917(OXR1);ENSBGRT00000010969(OXR1);ENSBGRT00000011034(OXR1);ENSBGRT00000011077(OXR1);ENSBGRT00000011144(OXR1);ENSBGRT00000018159(HIF1A);ENSBGRT00000018418(HIF1A);ENSBGRT000…
GO:0070304	positive regulation of stress-activated protein kinase signaling cascade	120	252	8.19754e-06	0.000329893	ENSBGRT00000000103(APP);ENSBGRT00000000104(APP);ENSBGRT00000000105(APP);ENSBGRT00000000106(APP);ENSBGRT00000000107(APP);ENSBGRT00000000108(APP);ENSBGRT00000000109(APP);ENSBGRT00000000338(VANGL2);ENSBGRT00000001518(PTK2B);ENSBGRT00000001584(PTK2B);ENSBGRT00000001662(PTK2B);ENSBGRT00000005541(CCL21);ENSBGRT00000005553(CCL21);ENSBGRT00000006329(NOD1);ENSBGRT00000006351(NOD1);ENSBGRT00000006371(NOD1)…
GO:0048588	developmental cell growth	170	377	8.37403e-06	0.000335796	ENSBGRT00000000103(APP);ENSBGRT00000000104(APP);ENSBGRT00000000105(APP);ENSBGRT00000000106(APP);ENSBGRT00000000107(APP);ENSBGRT00000000108(APP);ENSBGRT00000000109(APP);ENSBGRT00000000470(IGF1);ENSBGRT00000000537(IGF1);ENSBGRT00000001050(DPYSL2);ENSBGRT00000001101(DPYSL2);ENSBGRT00000001116(DPYSL2);ENSBGRT00000001168(DPYSL2);ENSBGRT00000001475(LPAR3);ENSBGRT00000001673(FSTL4);ENSBGRT00000001702(FS…
GO:1902548	negative regulation of cellular response to vascular endothelial growth factor stimulus	27	39	9.08264e-06	0.000362919	ENSBGRT00000003359(HRG);ENSBGRT00000011160(XDH);ENSBGRT00000011286(XDH);ENSBGRT00000011450(XDH);ENSBGRT00000017822(ADAMTS12);ENSBGRT00000020449(CADM4);ENSBGRT00000020591(CADM4);ENSBGRT00000021802(DAB2IP);ENSBGRT00000021990(DAB2IP);ENSBGRT00000022110(DAB2IP);ENSBGRT00000022242(DAB2IP);ENSBGRT00000022394(DAB2IP);ENSBGRT00000022573(DAB2IP);ENSBGRT00000022747(DAB2IP);ENSBGRT00000022858(DAB2IP);ENSBGR…
GO:0002685	regulation of leukocyte migration	140	302	9.11693e-06	0.000363002	ENSBGRT00000000103(APP);ENSBGRT00000000104(APP);ENSBGRT00000000105(APP);ENSBGRT00000000106(APP);ENSBGRT00000000107(APP);ENSBGRT00000000108(APP);ENSBGRT00000000109(APP);ENSBGRT00000001518(PTK2B);ENSBGRT00000001584(PTK2B);ENSBGRT00000001653(ECM1);ENSBGRT00000001662(PTK2B);ENSBGRT00000001681(ECM1);ENSBGRT00000004258(CXCL14);ENSBGRT00000004275(CXCL14);ENSBGRT00000004325(CSF1);ENSBGRT00000004345(CSF1)…
GO:0006910	phagocytosis, recognition	30	45	9.49215e-06	0.000376611	ENSBGRT00000007136(-);ENSBGRT00000007195(-);ENSBGRT00000007233(-);ENSBGRT00000007312(-);ENSBGRT00000007327(-);ENSBGRT00000007350(-);ENSBGRT00000011323(FCN1);ENSBGRT00000011356(FCN1);ENSBGRT00000011403(FCN1);ENSBGRT00000011449(FCN1);ENSBGRT00000011485(FCN1);ENSBGRT00000011537(FCN1);ENSBGRT00000011578(FCN1);ENSBGRT00000011611(TUB);ENSBGRT00000011621(FCN1);ENSBGRT00000011722(TUB);ENSBGRT00000011794(…
GO:0031201	SNARE complex	33	51	9.95553e-06	0.000537216	ENSBGRT00000000894(STX17);ENSBGRT00000013356(NAPB);ENSBGRT00000013422(NAPB);ENSBGRT00000013500(NAPB);ENSBGRT00000013551(NAPB);ENSBGRT00000015681(-);ENSBGRT00000019666(SNAP25);ENSBGRT00000019764(SNAP25);ENSBGRT00000019869(SNAP25);ENSBGRT00000021920(STX6);ENSBGRT00000022040(STX6);ENSBGRT00000022813(SNX4);ENSBGRT00000022917(SNX4);ENSBGRT00000023033(SNX4);ENSBGRT00000023139(SNX4);ENSBGRT00000024273(S…
GO:0008429	phosphatidylethanolamine binding	16	19	1.00622e-05	0.000532706	ENSBGRT00000007136(-);ENSBGRT00000007195(-);ENSBGRT00000007233(-);ENSBGRT00000007312(-);ENSBGRT00000007327(-);ENSBGRT00000007350(-);ENSBGRT00000026825(ESYT2);ENSBGRT00000027021(ESYT2);ENSBGRT00000027234(ESYT2);ENSBGRT00000027482(ESYT2);ENSBGRT00000027657(ESYT2);ENSBGRT00000027838(ESYT2);ENSBGRT00000036268(PLTP);ENSBGRT00000036385(PLTP);ENSBGRT00000036469(PLTP);ENSBGRT00000048190(ANXA11)
GO:0120039	plasma membrane bounded cell projection morphogenesis	418	1029	1.02882e-05	0.000406763	ENSBGRT00000000103(APP);ENSBGRT00000000104(APP);ENSBGRT00000000105(APP);ENSBGRT00000000106(APP);ENSBGRT00000000107(APP);ENSBGRT00000000108(APP);ENSBGRT00000000109(APP);ENSBGRT00000000338(VANGL2);ENSBGRT00000000448(ADARB1);ENSBGRT00000000469(ADARB1);ENSBGRT00000000481(BRAF);ENSBGRT00000000720(BRAF);ENSBGRT00000000739(MFSD2A);ENSBGRT00000000798(NR4A3);ENSBGRT00000000818(MFSD2A);ENSBGRT00000000826(N…
GO:0015485	cholesterol binding	45	77	1.03569e-05	0.00053776	ENSBGRT00000002472(SIDT1);ENSBGRT00000002506(SIDT1);ENSBGRT00000002509(OSBPL3);ENSBGRT00000002511(OSBPL3);ENSBGRT00000002542(OSBPL3);ENSBGRT00000005908(SCP2);ENSBGRT00000006818(APOA1);ENSBGRT00000012702(ANXA6);ENSBGRT00000012775(ANXA6);ENSBGRT00000012919(ANXA6);ENSBGRT00000012975(ANXA6);ENSBGRT00000013013(ANXA6);ENSBGRT00000014827(STARD5);ENSBGRT00000014877(STARD5);ENSBGRT00000019998(STARD3);ENSB…
GO:1903672	positive regulation of sprouting angiogenesis	41	68	1.04337e-05	0.000411074	ENSBGRT00000003470(HDAC9);ENSBGRT00000003544(HDAC9);ENSBGRT00000003596(HDAC9);ENSBGRT00000003666(HDAC9);ENSBGRT00000003707(HDAC9);ENSBGRT00000003784(KLF4);ENSBGRT00000003821(KLF4);ENSBGRT00000003837(KLF4);ENSBGRT00000003862(KLF4);ENSBGRT00000003870(HDAC9);ENSBGRT00000008717(ITGA5);ENSBGRT00000008840(ITGA5);ENSBGRT00000012112(CIB1);ENSBGRT00000013169(-);ENSBGRT00000013966(SMAD1);ENSBGRT00000017180…
GO:0055038	recycling endosome membrane	42	70	1.08472e-05	0.00056365	ENSBGRT00000003327(BOK);ENSBGRT00000003337(BOK);ENSBGRT00000003580(MICALL1);ENSBGRT00000009729(SLC1A1);ENSBGRT00000009795(SLC1A1);ENSBGRT00000009867(SLC1A1);ENSBGRT00000009911(SLC1A1);ENSBGRT00000010424(EHD3);ENSBGRT00000011289(CD274);ENSBGRT00000011332(CD274);ENSBGRT00000011436(CD274);ENSBGRT00000014485(SORCS2);ENSBGRT00000021171(LAMP5);ENSBGRT00000021241(LAMP5);ENSBGRT00000025156(PACSIN2);ENSBG…
GO:0085020	protein K6-linked ubiquitination	20	26	1.09336e-05	0.000428678	ENSBGRT00000006415(BARD1);ENSBGRT00000006444(BARD1);ENSBGRT00000006445(BARD1);ENSBGRT00000006453(BARD1);ENSBGRT00000006455(BARD1);ENSBGRT00000008206(RNF6);ENSBGRT00000010903(BRCA1);ENSBGRT00000030109(PRKN);ENSBGRT00000030182(PRKN);ENSBGRT00000030263(PRKN);ENSBGRT00000030363(PRKN);ENSBGRT00000030409(PRKN);ENSBGRT00000030478(PRKN);ENSBGRT00000030544(PRKN);ENSBGRT00000030607(PRKN);ENSBGRT00000030681…
GO:0042297	vocal learning	16	19	1.10327e-05	0.000428678	ENSBGRT00000003641(FOXP2);ENSBGRT00000003648(FOXP2);ENSBGRT00000003680(FOXP2);ENSBGRT00000008531(STRA6);ENSBGRT00000022806(HTT);ENSBGRT00000023036(HTT);ENSBGRT00000023720(HTT);ENSBGRT00000023963(HTT);ENSBGRT00000024390(HTT);ENSBGRT00000024447(NRXN1);ENSBGRT00000024530(NRXN1);ENSBGRT00000024601(NRXN1);ENSBGRT00000024681(HTT);ENSBGRT00000024795(NRXN1);ENSBGRT00000024940(NRXN1);ENSBGRT00000025064(NR…
GO:0098596	imitative learning	16	19	1.10327e-05	0.000428678	ENSBGRT00000003641(FOXP2);ENSBGRT00000003648(FOXP2);ENSBGRT00000003680(FOXP2);ENSBGRT00000008531(STRA6);ENSBGRT00000022806(HTT);ENSBGRT00000023036(HTT);ENSBGRT00000023720(HTT);ENSBGRT00000023963(HTT);ENSBGRT00000024390(HTT);ENSBGRT00000024447(NRXN1);ENSBGRT00000024530(NRXN1);ENSBGRT00000024601(NRXN1);ENSBGRT00000024681(HTT);ENSBGRT00000024795(NRXN1);ENSBGRT00000024940(NRXN1);ENSBGRT00000025064(NR…
GO:0098598	learned vocalization behavior or vocal learning	16	19	1.10327e-05	0.000428678	ENSBGRT00000003641(FOXP2);ENSBGRT00000003648(FOXP2);ENSBGRT00000003680(FOXP2);ENSBGRT00000008531(STRA6);ENSBGRT00000022806(HTT);ENSBGRT00000023036(HTT);ENSBGRT00000023720(HTT);ENSBGRT00000023963(HTT);ENSBGRT00000024390(HTT);ENSBGRT00000024447(NRXN1);ENSBGRT00000024530(NRXN1);ENSBGRT00000024601(NRXN1);ENSBGRT00000024681(HTT);ENSBGRT00000024795(NRXN1);ENSBGRT00000024940(NRXN1);ENSBGRT00000025064(NR…
GO:0043551	regulation of phosphatidylinositol 3-kinase activity	46	79	1.14388e-05	0.00044293	ENSBGRT00000001447(TEK);ENSBGRT00000001497(TEK);ENSBGRT00000001518(PTK2B);ENSBGRT00000001561(TEK);ENSBGRT00000001584(PTK2B);ENSBGRT00000001633(TEK);ENSBGRT00000001662(PTK2B);ENSBGRT00000001746(TEK);ENSBGRT00000001758(TEK);ENSBGRT00000001812(TEK);ENSBGRT00000005541(CCL21);ENSBGRT00000005553(CCL21);ENSBGRT00000006087(CDC42);ENSBGRT00000007188(ATG14);ENSBGRT00000007234(ATG14);ENSBGRT00000007298(ATG1…
GO:0045216	cell-cell junction organization	105	217	1.23711e-05	0.000477388	ENSBGRT00000003361(PTPRO);ENSBGRT00000003386(PTPRO);ENSBGRT00000003426(PTPRO);ENSBGRT00000004024(CAV1);ENSBGRT00000004190(EPHA2);ENSBGRT00000005820(NR1H4);ENSBGRT00000005825(NR1H4);ENSBGRT00000005852(NR1H4);ENSBGRT00000005877(SVEP1);ENSBGRT00000006008(LIMS2);ENSBGRT00000006020(LIMS2);ENSBGRT00000006049(LIMS2);ENSBGRT00000006077(LIMS2);ENSBGRT00000007125(SNAI1);ENSBGRT00000007679(UGT8);ENSBGRT0000…
GO:0061572	actin filament bundle organization	139	301	1.24843e-05	0.000480113	ENSBGRT00000000481(BRAF);ENSBGRT00000000578(PLS1);ENSBGRT00000000609(PLS1);ENSBGRT00000000720(BRAF);ENSBGRT00000002135(PDXP);ENSBGRT00000003996(EPS8);ENSBGRT00000004017(EPS8);ENSBGRT00000004164(MET);ENSBGRT00000004224(MET);ENSBGRT00000005955(ARHGEF10L);ENSBGRT00000006002(ARHGEF10L);ENSBGRT00000006052(ARHGEF10L);ENSBGRT00000006087(CDC42);ENSBGRT00000006115(ARHGEF10L);ENSBGRT00000006464(LPAR1);ENSB…
GO:0016236	macroautophagy	175	392	1.27867e-05	0.000489236	ENSBGRT00000000296(PINK1);ENSBGRT00000000301(PINK1);ENSBGRT00000000894(STX17);ENSBGRT00000000959(ATG101);ENSBGRT00000001994(KIAA1324);ENSBGRT00000002030(KIAA1324);ENSBGRT00000002046(KIAA1324);ENSBGRT00000002056(C9orf72);ENSBGRT00000002905(GNAI3);ENSBGRT00000003491(RUFY4);ENSBGRT00000005678(HDAC10);ENSBGRT00000005738(HDAC10);ENSBGRT00000005854(HDAC10);ENSBGRT00000005874(CDC37);ENSBGRT00000005888(C…
GO:0048646	anatomical structure formation involved in morphogenesis	686	1759	1.28084e-05	0.000489236	ENSBGRT00000000101(GABPA);ENSBGRT00000000102(GABPA);ENSBGRT00000000120(ADAMTS1);ENSBGRT00000000333(ITGB2);ENSBGRT00000000338(VANGL2);ENSBGRT00000000353(F3);ENSBGRT00000000355(F3);ENSBGRT00000000364(F3);ENSBGRT00000000552(ACVRL1);ENSBGRT00000000568(POFUT2);ENSBGRT00000000583(POFUT2);ENSBGRT00000000798(NR4A3);ENSBGRT00000000826(NR4A3);ENSBGRT00000000835(IHH);ENSBGRT00000000983(NFIB);ENSBGRT00000000…
GO:0031974	membrane-enclosed lumen	2859	7862	1.29624e-05	0.000606208	ENSBGRT00000000034(RBM11);ENSBGRT00000000101(GABPA);ENSBGRT00000000102(GABPA);ENSBGRT00000000103(APP);ENSBGRT00000000104(APP);ENSBGRT00000000105(APP);ENSBGRT00000000106(APP);ENSBGRT00000000107(APP);ENSBGRT00000000108(APP);ENSBGRT00000000109(APP);ENSBGRT00000000186(SOD1);ENSBGRT00000000230(SON);ENSBGRT00000000231(SON);ENSBGRT00000000296(PINK1);ENSBGRT00000000301(PINK1);ENSBGRT00000000326(EPHA3);EN…
GO:0043233	organelle lumen	2859	7862	1.29624e-05	0.000606208	ENSBGRT00000000034(RBM11);ENSBGRT00000000101(GABPA);ENSBGRT00000000102(GABPA);ENSBGRT00000000103(APP);ENSBGRT00000000104(APP);ENSBGRT00000000105(APP);ENSBGRT00000000106(APP);ENSBGRT00000000107(APP);ENSBGRT00000000108(APP);ENSBGRT00000000109(APP);ENSBGRT00000000186(SOD1);ENSBGRT00000000230(SON);ENSBGRT00000000231(SON);ENSBGRT00000000296(PINK1);ENSBGRT00000000301(PINK1);ENSBGRT00000000326(EPHA3);EN…
GO:0070013	intracellular organelle lumen	2859	7862	1.29624e-05	0.000606208	ENSBGRT00000000034(RBM11);ENSBGRT00000000101(GABPA);ENSBGRT00000000102(GABPA);ENSBGRT00000000103(APP);ENSBGRT00000000104(APP);ENSBGRT00000000105(APP);ENSBGRT00000000106(APP);ENSBGRT00000000107(APP);ENSBGRT00000000108(APP);ENSBGRT00000000109(APP);ENSBGRT00000000186(SOD1);ENSBGRT00000000230(SON);ENSBGRT00000000231(SON);ENSBGRT00000000296(PINK1);ENSBGRT00000000301(PINK1);ENSBGRT00000000326(EPHA3);EN…
GO:0016769	transferase activity, transferring nitrogenous groups	34	54	1.36454e-05	0.000695142	ENSBGRT00000000901(ETNPPL);ENSBGRT00000000913(ETNPPL);ENSBGRT00000001265(AGXT);ENSBGRT00000002193(-);ENSBGRT00000002278(-);ENSBGRT00000002287(-);ENSBGRT00000002293(-);ENSBGRT00000002300(-);ENSBGRT00000006568(KYAT3);ENSBGRT00000006592(KYAT3);ENSBGRT00000006616(KYAT3);ENSBGRT00000006647(KYAT3);ENSBGRT00000008308(GFPT1);ENSBGRT00000008367(GFPT1);ENSBGRT00000013802(ABAT);ENSBGRT00000014000(ABAT);ENSB…
GO:0043195	terminal bouton	21	28	1.38467e-05	0.000626676	ENSBGRT00000008032(NTRK2);ENSBGRT00000008117(NTRK2);ENSBGRT00000008203(NTRK2);ENSBGRT00000008310(NTRK2);ENSBGRT00000008385(NTRK2);ENSBGRT00000008427(NTRK2);ENSBGRT00000008670(NTRK2);ENSBGRT00000009326(TNN);ENSBGRT00000009378(TNN);ENSBGRT00000009473(TNN);ENSBGRT00000009516(TNN);ENSBGRT00000009583(TNN);ENSBGRT00000009648(TNN);ENSBGRT00000009718(TNN);ENSBGRT00000009771(TNN);ENSBGRT00000016749(MICAL1…
GO:0051017	actin filament bundle assembly	138	299	1.38534e-05	0.000527366	ENSBGRT00000000481(BRAF);ENSBGRT00000000578(PLS1);ENSBGRT00000000609(PLS1);ENSBGRT00000000720(BRAF);ENSBGRT00000002135(PDXP);ENSBGRT00000003996(EPS8);ENSBGRT00000004017(EPS8);ENSBGRT00000004164(MET);ENSBGRT00000004224(MET);ENSBGRT00000005955(ARHGEF10L);ENSBGRT00000006002(ARHGEF10L);ENSBGRT00000006052(ARHGEF10L);ENSBGRT00000006087(CDC42);ENSBGRT00000006115(ARHGEF10L);ENSBGRT00000006464(LPAR1);ENSB…
GO:0001667	ameboidal-type cell migration	299	715	1.42838e-05	0.00054192	ENSBGRT00000000481(BRAF);ENSBGRT00000000552(ACVRL1);ENSBGRT00000000720(BRAF);ENSBGRT00000001447(TEK);ENSBGRT00000001497(TEK);ENSBGRT00000001518(PTK2B);ENSBGRT00000001561(TEK);ENSBGRT00000001584(PTK2B);ENSBGRT00000001633(TEK);ENSBGRT00000001662(PTK2B);ENSBGRT00000001746(TEK);ENSBGRT00000001758(TEK);ENSBGRT00000001812(TEK);ENSBGRT00000002425(ITGA4);ENSBGRT00000003359(HRG);ENSBGRT00000003470(HDAC9);…
GO:0070887	cellular response to chemical stimulus	1501	4031	1.5258e-05	0.000576935	ENSBGRT00000000034(RBM11);ENSBGRT00000000101(GABPA);ENSBGRT00000000102(GABPA);ENSBGRT00000000103(APP);ENSBGRT00000000104(APP);ENSBGRT00000000105(APP);ENSBGRT00000000106(APP);ENSBGRT00000000107(APP);ENSBGRT00000000108(APP);ENSBGRT00000000109(APP);ENSBGRT00000000126(N6AMT1);ENSBGRT00000000127(N6AMT1);ENSBGRT00000000128(N6AMT1);ENSBGRT00000000130(N6AMT1);ENSBGRT00000000186(SOD1);ENSBGRT00000000292(U…
GO:0045202	synapse	603	1529	1.58427e-05	0.000694602	ENSBGRT00000000103(APP);ENSBGRT00000000104(APP);ENSBGRT00000000105(APP);ENSBGRT00000000106(APP);ENSBGRT00000000107(APP);ENSBGRT00000000108(APP);ENSBGRT00000000109(APP);ENSBGRT00000000240(ITSN1);ENSBGRT00000000241(ITSN1);ENSBGRT00000001090(TMEM163);ENSBGRT00000001133(TMEM163);ENSBGRT00000001366(GABRA1);ENSBGRT00000001391(GABRA1);ENSBGRT00000001528(GABRG2);ENSBGRT00000001551(GRIN3A);ENSBGRT00000001…
GO:0040012	regulation of locomotion	669	1715	1.58647e-05	0.000597872	ENSBGRT00000000004(CHMP2B);ENSBGRT00000000005(CHMP2B);ENSBGRT00000000006(CHMP2B);ENSBGRT00000000103(APP);ENSBGRT00000000104(APP);ENSBGRT00000000105(APP);ENSBGRT00000000106(APP);ENSBGRT00000000107(APP);ENSBGRT00000000108(APP);ENSBGRT00000000109(APP);ENSBGRT00000000120(ADAMTS1);ENSBGRT00000000448(ADARB1);ENSBGRT00000000469(ADARB1);ENSBGRT00000000470(IGF1);ENSBGRT00000000481(BRAF);ENSBGRT00000000537…
GO:0021932	hindbrain radial glia guided cell migration	23	32	1.60716e-05	0.000599651	ENSBGRT00000001136(ARL13B);ENSBGRT00000001181(ARL13B);ENSBGRT00000001215(ARL13B);ENSBGRT00000001233(ARL13B);ENSBGRT00000001238(ARL13B);ENSBGRT00000013153(LEF1);ENSBGRT00000013291(LEF1);ENSBGRT00000013382(LEF1);ENSBGRT00000013492(LEF1);ENSBGRT00000013577(LEF1);ENSBGRT00000019215(RBFOX2);ENSBGRT00000019377(RBFOX2);ENSBGRT00000019492(RBFOX2);ENSBGRT00000019675(RBFOX2);ENSBGRT00000019865(RBFOX2);ENSB…
GO:0032785	negative regulation of DNA-templated transcription, elongation	23	32	1.60716e-05	0.000599651	ENSBGRT00000016552(RNF8);ENSBGRT00000016615(RNF8);ENSBGRT00000016702(RNF8);ENSBGRT00000016764(RNF8);ENSBGRT00000016834(RNF8);ENSBGRT00000016903(RNF8);ENSBGRT00000017004(RNF8);ENSBGRT00000017017(EAPP);ENSBGRT00000017083(RNF8);ENSBGRT00000017118(RNF8);ENSBGRT00000021414(SHH);ENSBGRT00000024313(EZH2);ENSBGRT00000024488(EZH2);ENSBGRT00000024600(EZH2);ENSBGRT00000024972(EZH2);ENSBGRT00000025279(EZH2);…
GO:0098810	neurotransmitter reuptake	23	32	1.60716e-05	0.000599651	ENSBGRT00000012394(DRD2);ENSBGRT00000012423(DRD2);ENSBGRT00000015794(SLC29A1);ENSBGRT00000015983(SLC29A1);ENSBGRT00000016069(SLC29A1);ENSBGRT00000016201(-);ENSBGRT00000021555(NOS1);ENSBGRT00000021777(NOS1);ENSBGRT00000021981(NOS1);ENSBGRT00000030109(PRKN);ENSBGRT00000030182(PRKN);ENSBGRT00000030263(PRKN);ENSBGRT00000030363(PRKN);ENSBGRT00000030409(PRKN);ENSBGRT00000030478(PRKN);ENSBGRT00000030544…
GO:0032874	positive regulation of stress-activated MAPK cascade	118	250	1.61521e-05	0.000600667	ENSBGRT00000000103(APP);ENSBGRT00000000104(APP);ENSBGRT00000000105(APP);ENSBGRT00000000106(APP);ENSBGRT00000000107(APP);ENSBGRT00000000108(APP);ENSBGRT00000000109(APP);ENSBGRT00000000338(VANGL2);ENSBGRT00000001518(PTK2B);ENSBGRT00000001584(PTK2B);ENSBGRT00000001662(PTK2B);ENSBGRT00000005541(CCL21);ENSBGRT00000005553(CCL21);ENSBGRT00000006329(NOD1);ENSBGRT00000006351(NOD1);ENSBGRT00000006371(NOD1)…
GO:0097485	neuron projection guidance	152	335	1.63528e-05	0.000606128	ENSBGRT00000000103(APP);ENSBGRT00000000104(APP);ENSBGRT00000000105(APP);ENSBGRT00000000106(APP);ENSBGRT00000000107(APP);ENSBGRT00000000108(APP);ENSBGRT00000000109(APP);ENSBGRT00000000338(VANGL2);ENSBGRT00000000798(NR4A3);ENSBGRT00000000826(NR4A3);ENSBGRT00000000983(NFIB);ENSBGRT00000000994(NFIB);ENSBGRT00000001027(NFIB);ENSBGRT00000001050(DPYSL2);ENSBGRT00000001051(NFIB);ENSBGRT00000001070(NFIB);…
GO:1900542	regulation of purine nucleotide metabolic process	80	158	1.69152e-05	0.000624918	ENSBGRT00000000103(APP);ENSBGRT00000000104(APP);ENSBGRT00000000105(APP);ENSBGRT00000000106(APP);ENSBGRT00000000107(APP);ENSBGRT00000000108(APP);ENSBGRT00000000109(APP);ENSBGRT00000000296(PINK1);ENSBGRT00000000301(PINK1);ENSBGRT00000000470(IGF1);ENSBGRT00000000537(IGF1);ENSBGRT00000000732(SLC25A23);ENSBGRT00000000759(SLC25A23);ENSBGRT00000000800(SLC25A23);ENSBGRT00000003539(ZBTB20);ENSBGRT00000003…
GO:0015807	L-amino acid transport	51	91	1.72512e-05	0.000632116	ENSBGRT00000008087(SLC7A11);ENSBGRT00000008119(SLC7A11);ENSBGRT00000009729(SLC1A1);ENSBGRT00000009795(SLC1A1);ENSBGRT00000009867(SLC1A1);ENSBGRT00000009911(SLC1A1);ENSBGRT00000011890(SLC32A1);ENSBGRT00000013127(SLC7A3);ENSBGRT00000013578(SLC36A2);ENSBGRT00000013671(SLC36A2);ENSBGRT00000013986(SLC25A38);ENSBGRT00000014059(SLC25A38);ENSBGRT00000015010(SLC36A1);ENSBGRT00000016201(-);ENSBGRT000000184…
GO:1903265	positive regulation of tumor necrosis factor-mediated signaling pathway	14	16	1.72783e-05	0.000632116	ENSBGRT00000014182(TRAF2);ENSBGRT00000014258(TRAF2);ENSBGRT00000016569(RIPK1);ENSBGRT00000023982(ADAM17);ENSBGRT00000024070(ADAM17);ENSBGRT00000030109(PRKN);ENSBGRT00000030182(PRKN);ENSBGRT00000030263(PRKN);ENSBGRT00000030363(PRKN);ENSBGRT00000030409(PRKN);ENSBGRT00000030478(PRKN);ENSBGRT00000030544(PRKN);ENSBGRT00000030607(PRKN);ENSBGRT00000030681(PRKN)
GO:1904684	negative regulation of metalloendopeptidase activity	14	16	1.72783e-05	0.000632116	ENSBGRT00000006134(RECK);ENSBGRT00000006162(RECK);ENSBGRT00000006208(RECK);ENSBGRT00000006271(RECK);ENSBGRT00000024510(TIMP3);ENSBGRT00000045816(PICALM);ENSBGRT00000045865(PICALM);ENSBGRT00000045920(PICALM);ENSBGRT00000046009(PICALM);ENSBGRT00000046037(PICALM);ENSBGRT00000046095(PICALM);ENSBGRT00000046227(PICALM);ENSBGRT00000046267(PICALM);ENSBGRT00000046326(PICALM)
GO:0034330	cell junction organization	205	471	1.80822e-05	0.000659385	ENSBGRT00000000326(EPHA3);ENSBGRT00000000328(EPHA3);ENSBGRT00000000552(ACVRL1);ENSBGRT00000001447(TEK);ENSBGRT00000001497(TEK);ENSBGRT00000001561(TEK);ENSBGRT00000001633(TEK);ENSBGRT00000001746(TEK);ENSBGRT00000001758(TEK);ENSBGRT00000001812(TEK);ENSBGRT00000003359(HRG);ENSBGRT00000003361(PTPRO);ENSBGRT00000003386(PTPRO);ENSBGRT00000003426(PTPRO);ENSBGRT00000003950(TNS1);ENSBGRT00000004018(TNS1);…
GO:0042490	mechanoreceptor differentiation	68	130	1.81427e-05	0.000659457	ENSBGRT00000000186(SOD1);ENSBGRT00000000338(VANGL2);ENSBGRT00000001242(CECR2);ENSBGRT00000001255(CECR2);ENSBGRT00000001280(MCOLN3);ENSBGRT00000001299(MCOLN3);ENSBGRT00000001327(MCOLN3);ENSBGRT00000002733(SEC24B);ENSBGRT00000002751(SEC24B);ENSBGRT00000002765(SEC24B);ENSBGRT00000007347(GABRB3);ENSBGRT00000007377(GABRB3);ENSBGRT00000007402(GABRB3);ENSBGRT00000007527(GABRA5);ENSBGRT00000007577(GABRA5…
GO:0043169	cation binding	1564	4237	1.83091e-05	0.000915454	ENSBGRT00000000017(GBE1);ENSBGRT00000000103(APP);ENSBGRT00000000104(APP);ENSBGRT00000000105(APP);ENSBGRT00000000106(APP);ENSBGRT00000000107(APP);ENSBGRT00000000108(APP);ENSBGRT00000000109(APP);ENSBGRT00000000120(ADAMTS1);ENSBGRT00000000121(ADAMTS5);ENSBGRT00000000186(SOD1);ENSBGRT00000000240(ITSN1);ENSBGRT00000000241(ITSN1);ENSBGRT00000000277(-);ENSBGRT00000000278(-);ENSBGRT00000000296(PINK1);ENS…
GO:0032594	protein transport within lipid bilayer	30	46	1.83296e-05	0.000664108	ENSBGRT00000001515(ARL6);ENSBGRT00000001531(ARL6);ENSBGRT00000001555(ARL6);ENSBGRT00000005519(SNAP47);ENSBGRT00000005534(SNAP47);ENSBGRT00000019666(SNAP25);ENSBGRT00000019764(SNAP25);ENSBGRT00000019869(SNAP25);ENSBGRT00000024273(STX3);ENSBGRT00000024358(STX3);ENSBGRT00000024462(STX3);ENSBGRT00000025277(CLSTN1);ENSBGRT00000025431(CLSTN1);ENSBGRT00000025626(CLSTN1);ENSBGRT00000025831(CLSTN1);ENSBGR…
GO:0035264	multicellular organism growth	145	318	1.85464e-05	0.00066981	ENSBGRT00000000103(APP);ENSBGRT00000000104(APP);ENSBGRT00000000105(APP);ENSBGRT00000000106(APP);ENSBGRT00000000107(APP);ENSBGRT00000000108(APP);ENSBGRT00000000109(APP);ENSBGRT00000000186(SOD1);ENSBGRT00000000448(ADARB1);ENSBGRT00000000469(ADARB1);ENSBGRT00000000470(IGF1);ENSBGRT00000000537(IGF1);ENSBGRT00000000578(PLS1);ENSBGRT00000000609(PLS1);ENSBGRT00000000739(MFSD2A);ENSBGRT00000000818(MFSD2A…
GO:0031324	negative regulation of cellular metabolic process	1393	3731	1.8757e-05	0.000672412	ENSBGRT00000000101(GABPA);ENSBGRT00000000102(GABPA);ENSBGRT00000000234(DONSON);ENSBGRT00000000235(DONSON);ENSBGRT00000000292(UBE2G2);ENSBGRT00000000296(PINK1);ENSBGRT00000000301(PINK1);ENSBGRT00000000392(BEND5);ENSBGRT00000000400(BEND5);ENSBGRT00000000415(BEND5);ENSBGRT00000000426(BEND5);ENSBGRT00000000432(BEND5);ENSBGRT00000000445(BEND5);ENSBGRT00000000448(ADARB1);ENSBGRT00000000459(CIART);ENSBG…
GO:0043114	regulation of vascular permeability	27	40	1.87975e-05	0.000672412	ENSBGRT00000007690(ADM);ENSBGRT00000007716(ADM);ENSBGRT00000010513(ANGPT1);ENSBGRT00000010551(ANGPT1);ENSBGRT00000012880(PDE2A);ENSBGRT00000012974(PDE2A);ENSBGRT00000013045(PDE2A);ENSBGRT00000013358(PDE2A);ENSBGRT00000013520(PDE2A);ENSBGRT00000030684(BMP6);ENSBGRT00000030766(BMP6);ENSBGRT00000034125(SLIT2);ENSBGRT00000034383(SLIT2);ENSBGRT00000034573(SLIT2);ENSBGRT00000034678(SLIT2);ENSBGRT000000…
GO:0044003	modification by symbiont of host morphology or physiology	27	40	1.87975e-05	0.000672412	ENSBGRT00000000478(CD4);ENSBGRT00000000495(CD4);ENSBGRT00000009564(RXRA);ENSBGRT00000012442(TNIP1);ENSBGRT00000012511(TNIP1);ENSBGRT00000030109(PRKN);ENSBGRT00000030182(PRKN);ENSBGRT00000030263(PRKN);ENSBGRT00000030363(PRKN);ENSBGRT00000030409(PRKN);ENSBGRT00000030478(PRKN);ENSBGRT00000030544(PRKN);ENSBGRT00000030607(PRKN);ENSBGRT00000030681(PRKN);ENSBGRT00000044699(HYAL2);ENSBGRT00000044746(HYAL…
GO:0048562	embryonic organ morphogenesis	206	474	1.93221e-05	0.000688991	ENSBGRT00000000186(SOD1);ENSBGRT00000000338(VANGL2);ENSBGRT00000000798(NR4A3);ENSBGRT00000000826(NR4A3);ENSBGRT00000000835(IHH);ENSBGRT00000001136(ARL13B);ENSBGRT00000001181(ARL13B);ENSBGRT00000001215(ARL13B);ENSBGRT00000001233(ARL13B);ENSBGRT00000001238(ARL13B);ENSBGRT00000002733(SEC24B);ENSBGRT00000002751(SEC24B);ENSBGRT00000002765(SEC24B);ENSBGRT00000003724(HOXA3);ENSBGRT00000003728(HOXA3);ENS…
GO:0002065	columnar/cuboidal epithelial cell differentiation	96	197	1.99142e-05	0.000706942	ENSBGRT00000000186(SOD1);ENSBGRT00000001280(MCOLN3);ENSBGRT00000001299(MCOLN3);ENSBGRT00000001327(MCOLN3);ENSBGRT00000002733(SEC24B);ENSBGRT00000002751(SEC24B);ENSBGRT00000002765(SEC24B);ENSBGRT00000004374(AGR2);ENSBGRT00000004408(AGR2);ENSBGRT00000005267(RARG);ENSBGRT00000007182(WDR77);ENSBGRT00000009028(DLX3);ENSBGRT00000009564(RXRA);ENSBGRT00000009705(PRDM1);ENSBGRT00000009752(CDX2);ENSBGRT000…
GO:1901184	regulation of ERBB signaling pathway	64	121	1.99834e-05	0.000706942	ENSBGRT00000000103(APP);ENSBGRT00000000104(APP);ENSBGRT00000000105(APP);ENSBGRT00000000106(APP);ENSBGRT00000000107(APP);ENSBGRT00000000108(APP);ENSBGRT00000000109(APP);ENSBGRT00000003145(PDE6H);ENSBGRT00000004374(AGR2);ENSBGRT00000004408(AGR2);ENSBGRT00000006955(MVB12B);ENSBGRT00000007000(MVB12B);ENSBGRT00000007057(MVB12B);ENSBGRT00000007115(MVB12B);ENSBGRT00000007156(MVB12B);ENSBGRT00000007192(M…
GO:0032588	trans-Golgi network membrane	30	46	2.00052e-05	0.000850524	ENSBGRT00000003327(BOK);ENSBGRT00000003337(BOK);ENSBGRT00000010489(PLD4);ENSBGRT00000010578(PLD4);ENSBGRT00000010623(PLD4);ENSBGRT00000010684(PLD4);ENSBGRT00000010757(PLD4);ENSBGRT00000021920(STX6);ENSBGRT00000022040(STX6);ENSBGRT00000027392(ATP7B);ENSBGRT00000029542(ARFIP1);ENSBGRT00000029810(ARFIP1);ENSBGRT00000029909(ARFIP1);ENSBGRT00000029994(ARFIP1);ENSBGRT00000041476(CALN1);ENSBGRT000000415…
GO:1903859	regulation of dendrite extension	39	65	2.00137e-05	0.000706942	ENSBGRT00000010004(MUL1);ENSBGRT00000017613(CPNE9);ENSBGRT00000022448(NEDD4L);ENSBGRT00000024628(NEDD4L);ENSBGRT00000024861(NEDD4L);ENSBGRT00000025046(NEDD4L);ENSBGRT00000025197(NEDD4L);ENSBGRT00000025315(NEDD4L);ENSBGRT00000025547(NEDD4L);ENSBGRT00000025824(NEDD4L);ENSBGRT00000026075(NEDD4L);ENSBGRT00000026405(CPNE6);ENSBGRT00000026582(CPNE6);ENSBGRT00000026759(CPNE6);ENSBGRT00000030109(PRKN);EN…
GO:0008270	zinc ion binding	571	1459	2.10052e-05	0.00103116	ENSBGRT00000000120(ADAMTS1);ENSBGRT00000000121(ADAMTS5);ENSBGRT00000000186(SOD1);ENSBGRT00000000277(-);ENSBGRT00000000278(-);ENSBGRT00000000392(BEND5);ENSBGRT00000000400(BEND5);ENSBGRT00000000415(BEND5);ENSBGRT00000000426(BEND5);ENSBGRT00000000432(BEND5);ENSBGRT00000000445(BEND5);ENSBGRT00000000472(BEND5);ENSBGRT00000000478(CD4);ENSBGRT00000000495(CD4);ENSBGRT00000000499(BEND5);ENSBGRT00000000644…
GO:0031648	protein destabilization	53	96	2.11494e-05	0.000744723	ENSBGRT00000007412(CDC73);ENSBGRT00000007633(CDC73);ENSBGRT00000010004(MUL1);ENSBGRT00000010445(SRC);ENSBGRT00000010467(SRC);ENSBGRT00000010526(SRC);ENSBGRT00000013654(RAD23A);ENSBGRT00000013716(BMP2);ENSBGRT00000013784(RAD23A);ENSBGRT00000022806(HTT);ENSBGRT00000023036(HTT);ENSBGRT00000023593(TRIM21);ENSBGRT00000023720(HTT);ENSBGRT00000023963(HTT);ENSBGRT00000024125(SERF2);ENSBGRT00000024390(HTT…
GO:0004013	adenosylhomocysteinase activity	12	13	2.18661e-05	0.00103576	ENSBGRT00000004537(AHCYL1);ENSBGRT00000004575(AHCYL1);ENSBGRT00000004629(AHCYL1);ENSBGRT00000004635(AHCYL1);ENSBGRT00000004658(AHCYL1);ENSBGRT00000012956(AHCY);ENSBGRT00000016568(AHCYL2);ENSBGRT00000016763(AHCYL2);ENSBGRT00000016869(AHCYL2);ENSBGRT00000017093(AHCYL2);ENSBGRT00000017193(AHCYL2);ENSBGRT00000017288(AHCYL2)
GO:0016802	trialkylsulfonium hydrolase activity	12	13	2.18661e-05	0.00103576	ENSBGRT00000004537(AHCYL1);ENSBGRT00000004575(AHCYL1);ENSBGRT00000004629(AHCYL1);ENSBGRT00000004635(AHCYL1);ENSBGRT00000004658(AHCYL1);ENSBGRT00000012956(AHCY);ENSBGRT00000016568(AHCYL2);ENSBGRT00000016763(AHCYL2);ENSBGRT00000016869(AHCYL2);ENSBGRT00000017093(AHCYL2);ENSBGRT00000017193(AHCYL2);ENSBGRT00000017288(AHCYL2)
GO:0031432	titin binding	19	25	2.2343e-05	0.00104011	ENSBGRT00000010388(TRIM63);ENSBGRT00000019926(TCAP);ENSBGRT00000033047(CALM3);ENSBGRT00000033199(CALM3);ENSBGRT00000033244(CALM3);ENSBGRT00000033762(ANKRD2);ENSBGRT00000033829(ANKRD2);ENSBGRT00000033888(ANKRD2);ENSBGRT00000033949(ANKRD2);ENSBGRT00000049695(-);ENSBGRT00000049696(-);ENSBGRT00000049697(-);ENSBGRT00000049698(-);ENSBGRT00000049699(-);ENSBGRT00000049700(-);ENSBGRT00000049701(-);ENSBGRT…
GO:0007538	primary sex determination	10	10	2.25177e-05	0.000771843	ENSBGRT00000036173(MAP3K4);ENSBGRT00000036407(MAP3K4);ENSBGRT00000036581(MAP3K4);ENSBGRT00000036760(MAP3K4);ENSBGRT00000036973(MAP3K4);ENSBGRT00000037280(MAP3K4);ENSBGRT00000037364(MAP3K4);ENSBGRT00000037513(MAP3K4);ENSBGRT00000037632(MAP3K4);ENSBGRT00000049028(SOX9)
GO:0007542	primary sex determination, germ-line	10	10	2.25177e-05	0.000771843	ENSBGRT00000036173(MAP3K4);ENSBGRT00000036407(MAP3K4);ENSBGRT00000036581(MAP3K4);ENSBGRT00000036760(MAP3K4);ENSBGRT00000036973(MAP3K4);ENSBGRT00000037280(MAP3K4);ENSBGRT00000037364(MAP3K4);ENSBGRT00000037513(MAP3K4);ENSBGRT00000037632(MAP3K4);ENSBGRT00000049028(SOX9)
GO:0010636	positive regulation of mitochondrial fusion	10	10	2.25177e-05	0.000771843	ENSBGRT00000022991(PLD6);ENSBGRT00000030109(PRKN);ENSBGRT00000030182(PRKN);ENSBGRT00000030263(PRKN);ENSBGRT00000030363(PRKN);ENSBGRT00000030409(PRKN);ENSBGRT00000030478(PRKN);ENSBGRT00000030544(PRKN);ENSBGRT00000030607(PRKN);ENSBGRT00000030681(PRKN)
GO:0018992	germ-line sex determination	10	10	2.25177e-05	0.000771843	ENSBGRT00000036173(MAP3K4);ENSBGRT00000036407(MAP3K4);ENSBGRT00000036581(MAP3K4);ENSBGRT00000036760(MAP3K4);ENSBGRT00000036973(MAP3K4);ENSBGRT00000037280(MAP3K4);ENSBGRT00000037364(MAP3K4);ENSBGRT00000037513(MAP3K4);ENSBGRT00000037632(MAP3K4);ENSBGRT00000049028(SOX9)
GO:0019100	male germ-line sex determination	10	10	2.25177e-05	0.000771843	ENSBGRT00000036173(MAP3K4);ENSBGRT00000036407(MAP3K4);ENSBGRT00000036581(MAP3K4);ENSBGRT00000036760(MAP3K4);ENSBGRT00000036973(MAP3K4);ENSBGRT00000037280(MAP3K4);ENSBGRT00000037364(MAP3K4);ENSBGRT00000037513(MAP3K4);ENSBGRT00000037632(MAP3K4);ENSBGRT00000049028(SOX9)
GO:0021943	formation of radial glial scaffolds	10	10	2.25177e-05	0.000771843	ENSBGRT00000001136(ARL13B);ENSBGRT00000001181(ARL13B);ENSBGRT00000001215(ARL13B);ENSBGRT00000001233(ARL13B);ENSBGRT00000001238(ARL13B);ENSBGRT00000013153(LEF1);ENSBGRT00000013291(LEF1);ENSBGRT00000013382(LEF1);ENSBGRT00000013492(LEF1);ENSBGRT00000013577(LEF1)
GO:0036324	vascular endothelial growth factor receptor-2 signaling pathway	10	10	2.25177e-05	0.000771843	ENSBGRT00000021802(DAB2IP);ENSBGRT00000021990(DAB2IP);ENSBGRT00000022110(DAB2IP);ENSBGRT00000022242(DAB2IP);ENSBGRT00000022394(DAB2IP);ENSBGRT00000022573(DAB2IP);ENSBGRT00000022747(DAB2IP);ENSBGRT00000022858(DAB2IP);ENSBGRT00000022943(DAB2IP);ENSBGRT00000044061(KDR)
GO:1904562	phosphatidylinositol 5-phosphate metabolic process	10	10	2.25177e-05	0.000771843	ENSBGRT00000041836(MTMR3);ENSBGRT00000041958(MTMR3);ENSBGRT00000042074(MTMR3);ENSBGRT00000042201(MTMR3);ENSBGRT00000042291(MTMR3);ENSBGRT00000042404(MTMR3);ENSBGRT00000042492(MTMR3);ENSBGRT00000042581(MTMR3);ENSBGRT00000042652(MTMR3);ENSBGRT00000042746(MTMR3)
GO:1903725	regulation of phospholipid metabolic process	69	133	2.25361e-05	0.000771843	ENSBGRT00000001447(TEK);ENSBGRT00000001497(TEK);ENSBGRT00000001518(PTK2B);ENSBGRT00000001561(TEK);ENSBGRT00000001584(PTK2B);ENSBGRT00000001633(TEK);ENSBGRT00000001662(PTK2B);ENSBGRT00000001746(TEK);ENSBGRT00000001758(TEK);ENSBGRT00000001812(TEK);ENSBGRT00000005541(CCL21);ENSBGRT00000005553(CCL21);ENSBGRT00000005820(NR1H4);ENSBGRT00000005825(NR1H4);ENSBGRT00000005852(NR1H4);ENSBGRT00000006087(CDC4…
GO:0048812	neuron projection morphogenesis	400	988	2.26069e-05	0.000771922	ENSBGRT00000000103(APP);ENSBGRT00000000104(APP);ENSBGRT00000000105(APP);ENSBGRT00000000106(APP);ENSBGRT00000000107(APP);ENSBGRT00000000108(APP);ENSBGRT00000000109(APP);ENSBGRT00000000338(VANGL2);ENSBGRT00000000448(ADARB1);ENSBGRT00000000469(ADARB1);ENSBGRT00000000481(BRAF);ENSBGRT00000000720(BRAF);ENSBGRT00000000739(MFSD2A);ENSBGRT00000000798(NR4A3);ENSBGRT00000000818(MFSD2A);ENSBGRT00000000826(N…
GO:0060480	lung goblet cell differentiation	12	13	2.35192e-05	0.000800648	ENSBGRT00000004374(AGR2);ENSBGRT00000004408(AGR2);ENSBGRT00000037794(SPDEF);ENSBGRT00000037815(SPDEF);ENSBGRT00000037871(SPDEF);ENSBGRT00000037926(SPDEF);ENSBGRT00000038884(FOXP1);ENSBGRT00000039089(FOXP1);ENSBGRT00000039212(FOXP1);ENSBGRT00000039325(FOXP1);ENSBGRT00000039408(FOXP1);ENSBGRT00000039553(FOXP1)
GO:0071664	catenin-TCF7L2 complex	12	13	2.46225e-05	0.000987012	ENSBGRT00000020343(JUP);ENSBGRT00000039220(CTNNB1);ENSBGRT00000039303(CTNNB1);ENSBGRT00000043393(TCF7L2);ENSBGRT00000043662(TCF7L2);ENSBGRT00000043722(TCF7L2);ENSBGRT00000043772(TCF7L2);ENSBGRT00000043869(TCF7L2);ENSBGRT00000043954(TCF7L2);ENSBGRT00000044059(TCF7L2);ENSBGRT00000044111(TCF7L2);ENSBGRT00000044210(TCF7L2)
GO:1990452	Parkin-FBXW7-Cul1 ubiquitin ligase complex	12	13	2.46225e-05	0.000987012	ENSBGRT00000028717(FBXW7);ENSBGRT00000028820(FBXW7);ENSBGRT00000028915(FBXW7);ENSBGRT00000030109(PRKN);ENSBGRT00000030182(PRKN);ENSBGRT00000030263(PRKN);ENSBGRT00000030363(PRKN);ENSBGRT00000030409(PRKN);ENSBGRT00000030478(PRKN);ENSBGRT00000030544(PRKN);ENSBGRT00000030607(PRKN);ENSBGRT00000030681(PRKN)
GO:0030036	actin cytoskeleton organization	483	1213	2.50684e-05	0.000850817	ENSBGRT00000000326(EPHA3);ENSBGRT00000000328(EPHA3);ENSBGRT00000000338(VANGL2);ENSBGRT00000000481(BRAF);ENSBGRT00000000578(PLS1);ENSBGRT00000000609(PLS1);ENSBGRT00000000621(-);ENSBGRT00000000720(BRAF);ENSBGRT00000001447(TEK);ENSBGRT00000001497(TEK);ENSBGRT00000001518(PTK2B);ENSBGRT00000001561(TEK);ENSBGRT00000001584(PTK2B);ENSBGRT00000001633(TEK);ENSBGRT00000001662(PTK2B);ENSBGRT00000001720(RND1)…
GO:0007219	Notch signaling pathway	118	252	2.53052e-05	0.000852924	ENSBGRT00000001378(CDKN1B);ENSBGRT00000001698(NEPRO);ENSBGRT00000001709(NEPRO);ENSBGRT00000001714(NEPRO);ENSBGRT00000002718(TSPAN5);ENSBGRT00000002742(TSPAN5);ENSBGRT00000002772(TSPAN5);ENSBGRT00000002792(TSPAN5);ENSBGRT00000005820(NR1H4);ENSBGRT00000005825(NR1H4);ENSBGRT00000005852(NR1H4);ENSBGRT00000007125(SNAI1);ENSBGRT00000007464(MMP14);ENSBGRT00000008770(AAK1);ENSBGRT00000010387(TGFB2);ENSBG…
GO:2000378	negative regulation of reactive oxygen species metabolic process	47	83	2.53349e-05	0.000852924	ENSBGRT00000000296(PINK1);ENSBGRT00000000301(PINK1);ENSBGRT00000000999(KHSRP);ENSBGRT00000001017(KHSRP);ENSBGRT00000001081(KHSRP);ENSBGRT00000001841(VDAC1);ENSBGRT00000004024(CAV1);ENSBGRT00000010161(ATG5);ENSBGRT00000010235(ATG5);ENSBGRT00000010278(ATG5);ENSBGRT00000010347(ATG5);ENSBGRT00000010370(ATG5);ENSBGRT00000010903(BRCA1);ENSBGRT00000013525(BECN1);ENSBGRT00000013627(BECN1);ENSBGRT00000018…
GO:0040017	positive regulation of locomotion	375	922	2.53576e-05	0.000852924	ENSBGRT00000000004(CHMP2B);ENSBGRT00000000005(CHMP2B);ENSBGRT00000000006(CHMP2B);ENSBGRT00000000103(APP);ENSBGRT00000000104(APP);ENSBGRT00000000105(APP);ENSBGRT00000000106(APP);ENSBGRT00000000107(APP);ENSBGRT00000000108(APP);ENSBGRT00000000109(APP);ENSBGRT00000000120(ADAMTS1);ENSBGRT00000000470(IGF1);ENSBGRT00000000537(IGF1);ENSBGRT00000000798(NR4A3);ENSBGRT00000000826(NR4A3);ENSBGRT00000000933(M…
GO:0045834	positive regulation of lipid metabolic process	91	186	2.65995e-05	0.000892034	ENSBGRT00000000739(MFSD2A);ENSBGRT00000000798(NR4A3);ENSBGRT00000000818(MFSD2A);ENSBGRT00000000826(NR4A3);ENSBGRT00000001447(TEK);ENSBGRT00000001497(TEK);ENSBGRT00000001518(PTK2B);ENSBGRT00000001561(TEK);ENSBGRT00000001584(PTK2B);ENSBGRT00000001633(TEK);ENSBGRT00000001662(PTK2B);ENSBGRT00000001746(TEK);ENSBGRT00000001758(TEK);ENSBGRT00000001812(TEK);ENSBGRT00000003539(ZBTB20);ENSBGRT00000003549(Z…
GO:0008104	protein localization	1443	3878	2.67064e-05	0.00089296	ENSBGRT00000000240(ITSN1);ENSBGRT00000000241(ITSN1);ENSBGRT00000000292(UBE2G2);ENSBGRT00000000296(PINK1);ENSBGRT00000000301(PINK1);ENSBGRT00000000326(EPHA3);ENSBGRT00000000328(EPHA3);ENSBGRT00000000333(ITGB2);ENSBGRT00000000338(VANGL2);ENSBGRT00000000407(LYPD1);ENSBGRT00000000411(LYPD1);ENSBGRT00000000470(IGF1);ENSBGRT00000000478(CD4);ENSBGRT00000000495(CD4);ENSBGRT00000000537(IGF1);ENSBGRT000000…
GO:0046872	metal ion binding	1517	4111	2.6844e-05	0.00122845	ENSBGRT00000000103(APP);ENSBGRT00000000104(APP);ENSBGRT00000000105(APP);ENSBGRT00000000106(APP);ENSBGRT00000000107(APP);ENSBGRT00000000108(APP);ENSBGRT00000000109(APP);ENSBGRT00000000120(ADAMTS1);ENSBGRT00000000121(ADAMTS5);ENSBGRT00000000186(SOD1);ENSBGRT00000000240(ITSN1);ENSBGRT00000000241(ITSN1);ENSBGRT00000000277(-);ENSBGRT00000000278(-);ENSBGRT00000000296(PINK1);ENSBGRT00000000301(PINK1);EN…
GO:0097499	protein localization to non-motile cilium	15	18	2.72639e-05	0.000903559	ENSBGRT00000001515(ARL6);ENSBGRT00000001531(ARL6);ENSBGRT00000001555(ARL6);ENSBGRT00000011611(TUB);ENSBGRT00000011722(TUB);ENSBGRT00000011794(TUB);ENSBGRT00000011852(TUB);ENSBGRT00000011906(TUB);ENSBGRT00000021319(BBS4);ENSBGRT00000021434(BBS4);ENSBGRT00000023823(IFT80);ENSBGRT00000023932(IFT80);ENSBGRT00000028921(TULP1);ENSBGRT00000029008(TULP1);ENSBGRT00000029087(TULP1)
GO:1904502	regulation of lipophagy	15	18	2.72639e-05	0.000903559	ENSBGRT00000022806(HTT);ENSBGRT00000023036(HTT);ENSBGRT00000023720(HTT);ENSBGRT00000023963(HTT);ENSBGRT00000024390(HTT);ENSBGRT00000024681(HTT);ENSBGRT00000025433(SPTLC2);ENSBGRT00000025539(SPTLC2);ENSBGRT00000025896(SESN2);ENSBGRT00000025997(SESN2);ENSBGRT00000026071(SESN2);ENSBGRT00000030716(SPTLC1);ENSBGRT00000030853(SPTLC1);ENSBGRT00000033415(ADRB2);ENSBGRT00000033435(ADRB2)
GO:1904504	positive regulation of lipophagy	15	18	2.72639e-05	0.000903559	ENSBGRT00000022806(HTT);ENSBGRT00000023036(HTT);ENSBGRT00000023720(HTT);ENSBGRT00000023963(HTT);ENSBGRT00000024390(HTT);ENSBGRT00000024681(HTT);ENSBGRT00000025433(SPTLC2);ENSBGRT00000025539(SPTLC2);ENSBGRT00000025896(SESN2);ENSBGRT00000025997(SESN2);ENSBGRT00000026071(SESN2);ENSBGRT00000030716(SPTLC1);ENSBGRT00000030853(SPTLC1);ENSBGRT00000033415(ADRB2);ENSBGRT00000033435(ADRB2)
GO:0048008	platelet-derived growth factor receptor signaling pathway	61	115	2.76013e-05	0.000912056	ENSBGRT00000000353(F3);ENSBGRT00000000355(F3);ENSBGRT00000000364(F3);ENSBGRT00000000798(NR4A3);ENSBGRT00000000826(NR4A3);ENSBGRT00000007083(PHF14);ENSBGRT00000007646(PTPN1);ENSBGRT00000007765(PTPN1);ENSBGRT00000008564(PDGFC);ENSBGRT00000010445(SRC);ENSBGRT00000010467(SRC);ENSBGRT00000010526(SRC);ENSBGRT00000014858(CSRNP1);ENSBGRT00000014899(CSRNP1);ENSBGRT00000015921(PLAT);ENSBGRT00000016040(PLAT…
GO:0042417	dopamine metabolic process	34	55	2.79269e-05	0.000920118	ENSBGRT00000003054(PNKD);ENSBGRT00000007962(DBH);ENSBGRT00000012394(DRD2);ENSBGRT00000012423(DRD2);ENSBGRT00000014585(NR4A2);ENSBGRT00000014664(NR4A2);ENSBGRT00000014702(NR4A2);ENSBGRT00000014776(NR4A2);ENSBGRT00000015345(SLC6A3);ENSBGRT00000015891(DAO);ENSBGRT00000015975(DAO);ENSBGRT00000019860(SNCAIP);ENSBGRT00000020079(SNCAIP);ENSBGRT00000020192(SNCAIP);ENSBGRT00000020385(SNCAIP);ENSBGRT000000…
GO:0005313	L-glutamate transmembrane transporter activity	21	29	2.83727e-05	0.00124483	ENSBGRT00000009729(SLC1A1);ENSBGRT00000009795(SLC1A1);ENSBGRT00000009867(SLC1A1);ENSBGRT00000009911(SLC1A1);ENSBGRT00000018497(SLC25A12);ENSBGRT00000018645(SLC25A12);ENSBGRT00000018709(SLC25A12);ENSBGRT00000022105(SLC38A7);ENSBGRT00000030936(SLC1A6);ENSBGRT00000031053(SLC1A6);ENSBGRT00000031152(SLC1A6);ENSBGRT00000031234(SLC1A6);ENSBGRT00000031354(SLC1A6);ENSBGRT00000034203(SLC1A3);ENSBGRT0000003…
GO:0015172	acidic amino acid transmembrane transporter activity	21	29	2.83727e-05	0.00124483	ENSBGRT00000009729(SLC1A1);ENSBGRT00000009795(SLC1A1);ENSBGRT00000009867(SLC1A1);ENSBGRT00000009911(SLC1A1);ENSBGRT00000018497(SLC25A12);ENSBGRT00000018645(SLC25A12);ENSBGRT00000018709(SLC25A12);ENSBGRT00000022105(SLC38A7);ENSBGRT00000030936(SLC1A6);ENSBGRT00000031053(SLC1A6);ENSBGRT00000031152(SLC1A6);ENSBGRT00000031234(SLC1A6);ENSBGRT00000031354(SLC1A6);ENSBGRT00000034203(SLC1A3);ENSBGRT0000003…
GO:0120034	positive regulation of plasma membrane bounded cell projection assembly	88	179	2.84209e-05	0.000933664	ENSBGRT00000001456(FNBP1L);ENSBGRT00000001464(FNBP1L);ENSBGRT00000003293(ARPC2);ENSBGRT00000003307(ARPC2);ENSBGRT00000003312(SAXO1);ENSBGRT00000003326(ARPC2);ENSBGRT00000003348(ARPC2);ENSBGRT00000004669(NCKAP1);ENSBGRT00000004701(NCKAP1);ENSBGRT00000005541(CCL21);ENSBGRT00000005553(CCL21);ENSBGRT00000006087(CDC42);ENSBGRT00000006587(ACTR3);ENSBGRT00000009446(AKIRIN1);ENSBGRT00000010519(PLEK2);ENS…
GO:0004713	protein tyrosine kinase activity	122	264	2.8585e-05	0.00124483	ENSBGRT00000000326(EPHA3);ENSBGRT00000000328(EPHA3);ENSBGRT00000001431(EPHA6);ENSBGRT00000001447(TEK);ENSBGRT00000001497(TEK);ENSBGRT00000001518(PTK2B);ENSBGRT00000001561(TEK);ENSBGRT00000001584(PTK2B);ENSBGRT00000001633(TEK);ENSBGRT00000001662(PTK2B);ENSBGRT00000001746(TEK);ENSBGRT00000001758(TEK);ENSBGRT00000001812(TEK);ENSBGRT00000001922(TXK);ENSBGRT00000001956(TXK);ENSBGRT00000004164(MET);ENS…
GO:0001959	regulation of cytokine-mediated signaling pathway	97	201	2.96225e-05	0.00097031	ENSBGRT00000001653(ECM1);ENSBGRT00000001681(ECM1);ENSBGRT00000001922(TXK);ENSBGRT00000001956(TXK);ENSBGRT00000004024(CAV1);ENSBGRT00000004325(CSF1);ENSBGRT00000004345(CSF1);ENSBGRT00000004351(CSF1);ENSBGRT00000004401(CSF1);ENSBGRT00000004453(CSF1);ENSBGRT00000005820(NR1H4);ENSBGRT00000005825(NR1H4);ENSBGRT00000005852(NR1H4);ENSBGRT00000005874(CDC37);ENSBGRT00000005888(CDC37);ENSBGRT00000006818(AP…
GO:1901701	cellular response to oxygen-containing compound	547	1389	3.01689e-05	0.000985344	ENSBGRT00000000101(GABPA);ENSBGRT00000000102(GABPA);ENSBGRT00000000103(APP);ENSBGRT00000000104(APP);ENSBGRT00000000105(APP);ENSBGRT00000000106(APP);ENSBGRT00000000107(APP);ENSBGRT00000000108(APP);ENSBGRT00000000109(APP);ENSBGRT00000000186(SOD1);ENSBGRT00000000296(PINK1);ENSBGRT00000000301(PINK1);ENSBGRT00000000326(EPHA3);ENSBGRT00000000328(EPHA3);ENSBGRT00000000407(LYPD1);ENSBGRT00000000411(LYPD1…
GO:0030335	positive regulation of cell migration	353	865	3.1255e-05	0.00101787	ENSBGRT00000000103(APP);ENSBGRT00000000104(APP);ENSBGRT00000000105(APP);ENSBGRT00000000106(APP);ENSBGRT00000000107(APP);ENSBGRT00000000108(APP);ENSBGRT00000000109(APP);ENSBGRT00000000120(ADAMTS1);ENSBGRT00000000470(IGF1);ENSBGRT00000000537(IGF1);ENSBGRT00000000798(NR4A3);ENSBGRT00000000826(NR4A3);ENSBGRT00000000933(MGAT5);ENSBGRT00000000951(MGAT5);ENSBGRT00000000965(MGAT5);ENSBGRT00000001447(TEK)…
GO:0043122	regulation of I-kappaB kinase/NF-kappaB signaling	153	341	3.14892e-05	0.00102254	ENSBGRT00000000296(PINK1);ENSBGRT00000000301(PINK1);ENSBGRT00000000478(CD4);ENSBGRT00000000495(CD4);ENSBGRT00000003387(STAT1);ENSBGRT00000003456(STAT1);ENSBGRT00000003525(STAT1);ENSBGRT00000004417(S100B);ENSBGRT00000005541(CCL21);ENSBGRT00000005553(CCL21);ENSBGRT00000005820(NR1H4);ENSBGRT00000005825(NR1H4);ENSBGRT00000005852(NR1H4);ENSBGRT00000006329(NOD1);ENSBGRT00000006351(NOD1);ENSBGRT00000006…
GO:0042594	response to starvation	122	263	3.17952e-05	0.00102951	ENSBGRT00000000739(MFSD2A);ENSBGRT00000000818(MFSD2A);ENSBGRT00000001994(KIAA1324);ENSBGRT00000002030(KIAA1324);ENSBGRT00000002046(KIAA1324);ENSBGRT00000004994(FSTL1);ENSBGRT00000005027(FSTL1);ENSBGRT00000005472(USP33);ENSBGRT00000005531(USP33);ENSBGRT00000006194(ACADM);ENSBGRT00000006213(ACADM);ENSBGRT00000006243(ACADM);ENSBGRT00000007188(ATG14);ENSBGRT00000007234(ATG14);ENSBGRT00000007298(ATG14…
GO:0002687	positive regulation of leukocyte migration	96	199	3.30415e-05	0.0010668	ENSBGRT00000000103(APP);ENSBGRT00000000104(APP);ENSBGRT00000000105(APP);ENSBGRT00000000106(APP);ENSBGRT00000000107(APP);ENSBGRT00000000108(APP);ENSBGRT00000000109(APP);ENSBGRT00000001518(PTK2B);ENSBGRT00000001584(PTK2B);ENSBGRT00000001662(PTK2B);ENSBGRT00000004258(CXCL14);ENSBGRT00000004275(CXCL14);ENSBGRT00000004325(CSF1);ENSBGRT00000004345(CSF1);ENSBGRT00000004351(CSF1);ENSBGRT00000004401(CSF1)…
GO:1990381	ubiquitin-specific protease binding	26	39	3.30561e-05	0.00141669	ENSBGRT00000007992(SELENOS);ENSBGRT00000013654(RAD23A);ENSBGRT00000013784(RAD23A);ENSBGRT00000025801(BAG6);ENSBGRT00000028398(MARCHF6);ENSBGRT00000028682(MARCHF6);ENSBGRT00000028922(MARCHF6);ENSBGRT00000029132(MARCHF6);ENSBGRT00000029452(MARCHF6);ENSBGRT00000029707(MARCHF6);ENSBGRT00000029853(MARCHF6);ENSBGRT00000029971(MARCHF6);ENSBGRT00000030109(PRKN);ENSBGRT00000030115(MARCHF6);ENSBGRT00000030…
GO:0044444	cytoplasmic part	4675	13113	3.3444e-05	0.00130339	ENSBGRT00000000004(CHMP2B);ENSBGRT00000000005(CHMP2B);ENSBGRT00000000006(CHMP2B);ENSBGRT00000000075(CHODL);ENSBGRT00000000103(APP);ENSBGRT00000000104(APP);ENSBGRT00000000105(APP);ENSBGRT00000000106(APP);ENSBGRT00000000107(APP);ENSBGRT00000000108(APP);ENSBGRT00000000109(APP);ENSBGRT00000000120(ADAMTS1);ENSBGRT00000000186(SOD1);ENSBGRT00000000226(TMEM50B);ENSBGRT00000000240(ITSN1);ENSBGRT0000000024…
GO:0031032	actomyosin structure organization	163	367	3.46617e-05	0.00111591	ENSBGRT00000000481(BRAF);ENSBGRT00000000720(BRAF);ENSBGRT00000004164(MET);ENSBGRT00000004224(MET);ENSBGRT00000004907(EPB41L4B);ENSBGRT00000005955(ARHGEF10L);ENSBGRT00000006002(ARHGEF10L);ENSBGRT00000006052(ARHGEF10L);ENSBGRT00000006087(CDC42);ENSBGRT00000006115(ARHGEF10L);ENSBGRT00000006464(LPAR1);ENSBGRT00000006694(MEF2C);ENSBGRT00000006818(APOA1);ENSBGRT00000006887(MEF2C);ENSBGRT00000006957(MEF…
GO:0005794	Golgi apparatus	743	1922	3.53864e-05	0.00134181	ENSBGRT00000000103(APP);ENSBGRT00000000104(APP);ENSBGRT00000000105(APP);ENSBGRT00000000106(APP);ENSBGRT00000000107(APP);ENSBGRT00000000108(APP);ENSBGRT00000000109(APP);ENSBGRT00000000286(DIPK2A);ENSBGRT00000000392(BEND5);ENSBGRT00000000400(BEND5);ENSBGRT00000000415(BEND5);ENSBGRT00000000426(BEND5);ENSBGRT00000000432(BEND5);ENSBGRT00000000445(BEND5);ENSBGRT00000000472(BEND5);ENSBGRT00000000499(BEN…
GO:0072657	protein localization to membrane	363	893	3.58273e-05	0.00115015	ENSBGRT00000000326(EPHA3);ENSBGRT00000000328(EPHA3);ENSBGRT00000000333(ITGB2);ENSBGRT00000000407(LYPD1);ENSBGRT00000000411(LYPD1);ENSBGRT00000000578(PLS1);ENSBGRT00000000609(PLS1);ENSBGRT00000001383(FAM126A);ENSBGRT00000001406(FAM126A);ENSBGRT00000001430(FAM126A);ENSBGRT00000001432(HSPA4);ENSBGRT00000001476(HSPA4);ENSBGRT00000001501(HSPA4);ENSBGRT00000001515(ARL6);ENSBGRT00000001531(ARL6);ENSBGRT…
GO:0072348	sulfur compound transport	43	75	3.67771e-05	0.00117579	ENSBGRT00000007014(SLC19A2);ENSBGRT00000007056(SLC19A2);ENSBGRT00000008087(SLC7A11);ENSBGRT00000008119(SLC7A11);ENSBGRT00000009729(SLC1A1);ENSBGRT00000009795(SLC1A1);ENSBGRT00000009867(SLC1A1);ENSBGRT00000009911(SLC1A1);ENSBGRT00000011209(SLC26A4);ENSBGRT00000011292(SLC26A4);ENSBGRT00000011424(SLC26A4);ENSBGRT00000013781(SLC35B2);ENSBGRT00000013907(SLC35B2);ENSBGRT00000019347(SLC26A7);ENSBGRT0000…
GO:0002684	positive regulation of immune system process	593	1517	3.6858e-05	0.00117579	ENSBGRT00000000103(APP);ENSBGRT00000000104(APP);ENSBGRT00000000105(APP);ENSBGRT00000000106(APP);ENSBGRT00000000107(APP);ENSBGRT00000000108(APP);ENSBGRT00000000109(APP);ENSBGRT00000000333(ITGB2);ENSBGRT00000000343(PLCL2);ENSBGRT00000000346(PLCL2);ENSBGRT00000000350(PLCL2);ENSBGRT00000000361(SLAMF6);ENSBGRT00000000362(SLAMF6);ENSBGRT00000000470(IGF1);ENSBGRT00000000478(CD4);ENSBGRT00000000481(BRAF)…
GO:0019048	modulation by virus of host morphology or physiology	25	37	3.74038e-05	0.00117579	ENSBGRT00000000478(CD4);ENSBGRT00000000495(CD4);ENSBGRT00000009564(RXRA);ENSBGRT00000030109(PRKN);ENSBGRT00000030182(PRKN);ENSBGRT00000030263(PRKN);ENSBGRT00000030363(PRKN);ENSBGRT00000030409(PRKN);ENSBGRT00000030478(PRKN);ENSBGRT00000030544(PRKN);ENSBGRT00000030607(PRKN);ENSBGRT00000030681(PRKN);ENSBGRT00000044699(HYAL2);ENSBGRT00000044746(HYAL2);ENSBGRT00000045905(ATG7);ENSBGRT00000045953(ATG7)…
GO:1903671	negative regulation of sprouting angiogenesis	26	39	3.74349e-05	0.00117579	ENSBGRT00000003784(KLF4);ENSBGRT00000003821(KLF4);ENSBGRT00000003837(KLF4);ENSBGRT00000003862(KLF4);ENSBGRT00000008018(HDAC5);ENSBGRT00000008121(HDAC5);ENSBGRT00000008187(HDAC5);ENSBGRT00000008355(E2F2);ENSBGRT00000011331(CARD10);ENSBGRT00000016012(SYNJ2BP);ENSBGRT00000024566(IL12A);ENSBGRT00000024626(IL12A);ENSBGRT00000025265(ITGB1BP1);ENSBGRT00000025335(ITGB1BP1);ENSBGRT00000031166(IL12B);ENSBG…
GO:0030202	heparin metabolic process	16	20	3.74608e-05	0.00117579	ENSBGRT00000007205(-);ENSBGRT00000007235(-);ENSBGRT00000007281(-);ENSBGRT00000007330(-);ENSBGRT00000010513(ANGPT1);ENSBGRT00000010551(ANGPT1);ENSBGRT00000015493(SLC10A7);ENSBGRT00000015584(SLC10A7);ENSBGRT00000015670(SLC10A7);ENSBGRT00000015722(SLC10A7);ENSBGRT00000015806(SLC10A7);ENSBGRT00000015849(SLC10A7);ENSBGRT00000036011(IDUA);ENSBGRT00000036080(IDUA);ENSBGRT00000038723(GLCE);ENSBGRT0000003…
GO:0061669	spontaneous neurotransmitter secretion	16	20	3.74608e-05	0.00117579	ENSBGRT00000030109(PRKN);ENSBGRT00000030182(PRKN);ENSBGRT00000030263(PRKN);ENSBGRT00000030363(PRKN);ENSBGRT00000030409(PRKN);ENSBGRT00000030478(PRKN);ENSBGRT00000030544(PRKN);ENSBGRT00000030607(PRKN);ENSBGRT00000030681(PRKN);ENSBGRT00000035329(RPH3A);ENSBGRT00000035476(RPH3A);ENSBGRT00000035655(RPH3A);ENSBGRT00000035830(RPH3A);ENSBGRT00000035949(RPH3A);ENSBGRT00000036115(RPH3A);ENSBGRT00000036222…
GO:0071838	cell proliferation in bone marrow	16	20	3.74608e-05	0.00117579	ENSBGRT00000006694(MEF2C);ENSBGRT00000006887(MEF2C);ENSBGRT00000006957(MEF2C);ENSBGRT00000007037(MEF2C);ENSBGRT00000007079(MEF2C);ENSBGRT00000013153(LEF1);ENSBGRT00000013291(LEF1);ENSBGRT00000013382(LEF1);ENSBGRT00000013492(LEF1);ENSBGRT00000013577(LEF1);ENSBGRT00000025739(FLT3LG);ENSBGRT00000026144(MAP3K3);ENSBGRT00000026207(MAP3K3);ENSBGRT00000029493(ACE);ENSBGRT00000029735(ACE);ENSBGRT00000029…
GO:1904970	brush border assembly	16	20	3.74608e-05	0.00117579	ENSBGRT00000005242(MYO7B);ENSBGRT00000005345(MYO7B);ENSBGRT00000005497(MYO7B);ENSBGRT00000005616(MYO7B);ENSBGRT00000005735(MYO7B);ENSBGRT00000018934(USH1C);ENSBGRT00000019195(USH1C);ENSBGRT00000019391(USH1C);ENSBGRT00000019629(USH1C);ENSBGRT00000019769(USH1C);ENSBGRT00000019938(USH1C);ENSBGRT00000020211(USH1C);ENSBGRT00000020413(USH1C);ENSBGRT00000027431(CDHR2);ENSBGRT00000047723(ANKS4B);ENSBGRT0…
GO:0005913	cell-cell adherens junction	26	39	4.04636e-05	0.00149396	ENSBGRT00000005195(PGM5);ENSBGRT00000005208(PGM5);ENSBGRT00000005235(PGM5);ENSBGRT00000005293(PGM5);ENSBGRT00000008061(CTNNA1);ENSBGRT00000012175(ACTN1);ENSBGRT00000012286(ACTN1);ENSBGRT00000012388(ACTN1);ENSBGRT00000012467(ACTN1);ENSBGRT00000012550(ACTN1);ENSBGRT00000012699(ACTN1);ENSBGRT00000029028(KIFC3);ENSBGRT00000029213(KIFC3);ENSBGRT00000029494(KIFC3);ENSBGRT00000029677(KIFC3);ENSBGRT00000…
GO:0033993	response to lipid	364	897	4.13633e-05	0.00129467	ENSBGRT00000000326(EPHA3);ENSBGRT00000000328(EPHA3);ENSBGRT00000001219(ADCY6);ENSBGRT00000001261(ADCY6);ENSBGRT00000001281(ADCY6);ENSBGRT00000001328(ADCY6);ENSBGRT00000001518(PTK2B);ENSBGRT00000001584(PTK2B);ENSBGRT00000001606(ALPL);ENSBGRT00000001638(PTGER1);ENSBGRT00000001659(ALPL);ENSBGRT00000001662(PTK2B);ENSBGRT00000001690(ALPL);ENSBGRT00000002097(WNT7B);ENSBGRT00000002109(WNT7B);ENSBGRT0000…
GO:0001067	regulatory region nucleic acid binding	591	1522	4.14395e-05	0.00169109	ENSBGRT00000000101(GABPA);ENSBGRT00000000102(GABPA);ENSBGRT00000000103(APP);ENSBGRT00000000104(APP);ENSBGRT00000000105(APP);ENSBGRT00000000106(APP);ENSBGRT00000000107(APP);ENSBGRT00000000108(APP);ENSBGRT00000000109(APP);ENSBGRT00000000459(CIART);ENSBGRT00000000480(CIART);ENSBGRT00000000703(NFIC);ENSBGRT00000000733(NFIC);ENSBGRT00000000765(NFIC);ENSBGRT00000000798(NR4A3);ENSBGRT00000000808(NFIC);E…
GO:0044212	transcription regulatory region DNA binding	591	1522	4.14395e-05	0.00169109	ENSBGRT00000000101(GABPA);ENSBGRT00000000102(GABPA);ENSBGRT00000000103(APP);ENSBGRT00000000104(APP);ENSBGRT00000000105(APP);ENSBGRT00000000106(APP);ENSBGRT00000000107(APP);ENSBGRT00000000108(APP);ENSBGRT00000000109(APP);ENSBGRT00000000459(CIART);ENSBGRT00000000480(CIART);ENSBGRT00000000703(NFIC);ENSBGRT00000000733(NFIC);ENSBGRT00000000765(NFIC);ENSBGRT00000000798(NR4A3);ENSBGRT00000000808(NFIC);E…
GO:0030374	nuclear receptor transcription coactivator activity	52	96	4.15928e-05	0.00169109	ENSBGRT00000004060(SLC30A9);ENSBGRT00000006909(CALCOCO1);ENSBGRT00000007182(WDR77);ENSBGRT00000012175(ACTN1);ENSBGRT00000012286(ACTN1);ENSBGRT00000012388(ACTN1);ENSBGRT00000012467(ACTN1);ENSBGRT00000012550(ACTN1);ENSBGRT00000012699(ACTN1);ENSBGRT00000013495(MED16);ENSBGRT00000014615(NCOA6);ENSBGRT00000014704(NCOA6);ENSBGRT00000014848(NCOA6);ENSBGRT00000014969(NCOA6);ENSBGRT00000015081(THRAP3);ENS…
GO:0006796	phosphate-containing compound metabolic process	1936	5281	4.18439e-05	0.00130609	ENSBGRT00000000103(APP);ENSBGRT00000000104(APP);ENSBGRT00000000105(APP);ENSBGRT00000000106(APP);ENSBGRT00000000107(APP);ENSBGRT00000000108(APP);ENSBGRT00000000109(APP);ENSBGRT00000000186(SOD1);ENSBGRT00000000296(PINK1);ENSBGRT00000000301(PINK1);ENSBGRT00000000311(CNPPD1);ENSBGRT00000000320(CNPPD1);ENSBGRT00000000326(EPHA3);ENSBGRT00000000328(EPHA3);ENSBGRT00000000333(ITGB2);ENSBGRT00000000338(VAN…
GO:0042802	identical protein binding	1182	3172	4.1964e-05	0.00169109	ENSBGRT00000000034(RBM11);ENSBGRT00000000103(APP);ENSBGRT00000000104(APP);ENSBGRT00000000105(APP);ENSBGRT00000000106(APP);ENSBGRT00000000107(APP);ENSBGRT00000000108(APP);ENSBGRT00000000109(APP);ENSBGRT00000000186(SOD1);ENSBGRT00000000292(UBE2G2);ENSBGRT00000000478(CD4);ENSBGRT00000000484(HPGDS);ENSBGRT00000000495(CD4);ENSBGRT00000000500(HPGDS);ENSBGRT00000000587(PRPF3);ENSBGRT00000000634(SLAMF7);…
GO:0006140	regulation of nucleotide metabolic process	82	166	4.21286e-05	0.00131134	ENSBGRT00000000103(APP);ENSBGRT00000000104(APP);ENSBGRT00000000105(APP);ENSBGRT00000000106(APP);ENSBGRT00000000107(APP);ENSBGRT00000000108(APP);ENSBGRT00000000109(APP);ENSBGRT00000000296(PINK1);ENSBGRT00000000301(PINK1);ENSBGRT00000000470(IGF1);ENSBGRT00000000537(IGF1);ENSBGRT00000000732(SLC25A23);ENSBGRT00000000759(SLC25A23);ENSBGRT00000000800(SLC25A23);ENSBGRT00000003539(ZBTB20);ENSBGRT00000003…
GO:0048706	embryonic skeletal system development	111	237	4.26772e-05	0.00132476	ENSBGRT00000000835(IHH);ENSBGRT00000003724(HOXA3);ENSBGRT00000003728(HOXA3);ENSBGRT00000003794(HOXA6);ENSBGRT00000003874(HOXA11);ENSBGRT00000004528(PAX5);ENSBGRT00000004549(PAX5);ENSBGRT00000004577(PAX5);ENSBGRT00000004585(PAX5);ENSBGRT00000004675(PAX5);ENSBGRT00000004693(PAX5);ENSBGRT00000004957(HSD17B7);ENSBGRT00000005845(PBX1);ENSBGRT00000005868(PBX1);ENSBGRT00000005880(PBX1);ENSBGRT0000000589…
GO:0043901	negative regulation of multi-organism process	113	242	4.30122e-05	0.00133149	ENSBGRT00000000470(IGF1);ENSBGRT00000000537(IGF1);ENSBGRT00000001392(TRIM35);ENSBGRT00000002864(-);ENSBGRT00000002878(-);ENSBGRT00000003387(STAT1);ENSBGRT00000003456(STAT1);ENSBGRT00000003525(STAT1);ENSBGRT00000004920(ZC3HAV1);ENSBGRT00000006357(PCBP2);ENSBGRT00000006378(PCBP2);ENSBGRT00000006620(TARBP2);ENSBGRT00000010004(MUL1);ENSBGRT00000010448(BPIFA1);ENSBGRT00000011323(FCN1);ENSBGRT000000113…
GO:0005326	neurotransmitter transporter activity	55	103	4.31883e-05	0.00171483	ENSBGRT00000005258(SLC6A17);ENSBGRT00000005280(SLC6A17);ENSBGRT00000005856(SLC6A15);ENSBGRT00000009729(SLC1A1);ENSBGRT00000009795(SLC1A1);ENSBGRT00000009867(SLC1A1);ENSBGRT00000009911(SLC1A1);ENSBGRT00000011890(SLC32A1);ENSBGRT00000013578(SLC36A2);ENSBGRT00000013671(SLC36A2);ENSBGRT00000013981(SLC6A19);ENSBGRT00000013986(SLC25A38);ENSBGRT00000014059(SLC25A38);ENSBGRT00000014187(SLC6A18);ENSBGRT00…
GO:0031226	intrinsic component of plasma membrane	562	1429	4.32738e-05	0.00155675	ENSBGRT00000000326(EPHA3);ENSBGRT00000000328(EPHA3);ENSBGRT00000000333(ITGB2);ENSBGRT00000000478(CD4);ENSBGRT00000000495(CD4);ENSBGRT00000000552(ACVRL1);ENSBGRT00000000577(EEPD1);ENSBGRT00000000739(MFSD2A);ENSBGRT00000000749(GPR35);ENSBGRT00000000772(C8B);ENSBGRT00000000818(MFSD2A);ENSBGRT00000000875(C8B);ENSBGRT00000000922(C8B);ENSBGRT00000001126(SLC19A1);ENSBGRT00000001135(SLC19A1);ENSBGRT00000…
GO:0030307	positive regulation of cell growth	125	272	4.3497e-05	0.00134106	ENSBGRT00000000126(N6AMT1);ENSBGRT00000000127(N6AMT1);ENSBGRT00000000128(N6AMT1);ENSBGRT00000000130(N6AMT1);ENSBGRT00000000470(IGF1);ENSBGRT00000000537(IGF1);ENSBGRT00000000739(MFSD2A);ENSBGRT00000000818(MFSD2A);ENSBGRT00000001475(LPAR3);ENSBGRT00000002295(NCBP1);ENSBGRT00000002339(NCBP1);ENSBGRT00000005403(FN1);ENSBGRT00000005428(FN1);ENSBGRT00000005442(FN1);ENSBGRT00000005485(FN1);ENSBGRT000000…
GO:0002376	immune system process	1299	3482	4.36182e-05	0.00134106	ENSBGRT00000000101(GABPA);ENSBGRT00000000102(GABPA);ENSBGRT00000000103(APP);ENSBGRT00000000104(APP);ENSBGRT00000000105(APP);ENSBGRT00000000106(APP);ENSBGRT00000000107(APP);ENSBGRT00000000108(APP);ENSBGRT00000000109(APP);ENSBGRT00000000186(SOD1);ENSBGRT00000000333(ITGB2);ENSBGRT00000000334(DDOST);ENSBGRT00000000341(DDOST);ENSBGRT00000000343(PLCL2);ENSBGRT00000000344(DDOST);ENSBGRT00000000346(PLCL2…
GO:0006793	phosphorus metabolic process	1948	5316	4.36784e-05	0.00134106	ENSBGRT00000000103(APP);ENSBGRT00000000104(APP);ENSBGRT00000000105(APP);ENSBGRT00000000106(APP);ENSBGRT00000000107(APP);ENSBGRT00000000108(APP);ENSBGRT00000000109(APP);ENSBGRT00000000186(SOD1);ENSBGRT00000000296(PINK1);ENSBGRT00000000301(PINK1);ENSBGRT00000000311(CNPPD1);ENSBGRT00000000320(CNPPD1);ENSBGRT00000000326(EPHA3);ENSBGRT00000000328(EPHA3);ENSBGRT00000000333(ITGB2);ENSBGRT00000000338(VAN…
GO:0043552	positive regulation of phosphatidylinositol 3-kinase activity	35	58	4.44679e-05	0.00135981	ENSBGRT00000001447(TEK);ENSBGRT00000001497(TEK);ENSBGRT00000001518(PTK2B);ENSBGRT00000001561(TEK);ENSBGRT00000001584(PTK2B);ENSBGRT00000001633(TEK);ENSBGRT00000001662(PTK2B);ENSBGRT00000001746(TEK);ENSBGRT00000001758(TEK);ENSBGRT00000001812(TEK);ENSBGRT00000005541(CCL21);ENSBGRT00000005553(CCL21);ENSBGRT00000006087(CDC42);ENSBGRT00000007188(ATG14);ENSBGRT00000007234(ATG14);ENSBGRT00000007298(ATG1…
GO:0002791	regulation of peptide secretion	282	679	4.45306e-05	0.00135981	ENSBGRT00000000470(IGF1);ENSBGRT00000000537(IGF1);ENSBGRT00000003470(HDAC9);ENSBGRT00000003544(HDAC9);ENSBGRT00000003596(HDAC9);ENSBGRT00000003666(HDAC9);ENSBGRT00000003704(TM7SF3);ENSBGRT00000003707(HDAC9);ENSBGRT00000003721(TM7SF3);ENSBGRT00000003745(TM7SF3);ENSBGRT00000003796(TM7SF3);ENSBGRT00000003870(HDAC9);ENSBGRT00000004176(PIM3);ENSBGRT00000004211(PIM3);ENSBGRT00000004553(TMBIM6);ENSBGRT0…
GO:0043207	response to external biotic stimulus	446	1119	4.55663e-05	0.00138394	ENSBGRT00000000121(ADAMTS5);ENSBGRT00000000478(CD4);ENSBGRT00000000495(CD4);ENSBGRT00000000983(NFIB);ENSBGRT00000000994(NFIB);ENSBGRT00000001027(NFIB);ENSBGRT00000001051(NFIB);ENSBGRT00000001070(NFIB);ENSBGRT00000001189(NFIB);ENSBGRT00000001638(PTGER1);ENSBGRT00000001879(TTC4);ENSBGRT00000001900(TTC4);ENSBGRT00000003168(ADH5);ENSBGRT00000003205(ADH5);ENSBGRT00000003219(ADH5);ENSBGRT00000003241(NU…
GO:0051707	response to other organism	446	1119	4.55663e-05	0.00138394	ENSBGRT00000000121(ADAMTS5);ENSBGRT00000000478(CD4);ENSBGRT00000000495(CD4);ENSBGRT00000000983(NFIB);ENSBGRT00000000994(NFIB);ENSBGRT00000001027(NFIB);ENSBGRT00000001051(NFIB);ENSBGRT00000001070(NFIB);ENSBGRT00000001189(NFIB);ENSBGRT00000001638(PTGER1);ENSBGRT00000001879(TTC4);ENSBGRT00000001900(TTC4);ENSBGRT00000003168(ADH5);ENSBGRT00000003205(ADH5);ENSBGRT00000003219(ADH5);ENSBGRT00000003241(NU…
GO:0060478	acrosomal vesicle exocytosis	17	22	4.70065e-05	0.00141657	ENSBGRT00000010547(STXBP1);ENSBGRT00000010621(STXBP1);ENSBGRT00000010758(STXBP1);ENSBGRT00000011087(SYT6);ENSBGRT00000011120(SYT6);ENSBGRT00000036699(RIMS1);ENSBGRT00000036938(RIMS1);ENSBGRT00000036993(RIMS1);ENSBGRT00000037169(RIMS1);ENSBGRT00000037254(RIMS1);ENSBGRT00000037335(RIMS1);ENSBGRT00000038575(RIMS1);ENSBGRT00000038728(RIMS1);ENSBGRT00000038878(RIMS1);ENSBGRT00000044493(HYAL3);ENSBGRT0…
GO:0060576	intestinal epithelial cell development	17	22	4.70065e-05	0.00141657	ENSBGRT00000009705(PRDM1);ENSBGRT00000009766(PRDM1);ENSBGRT00000009815(PRDM1);ENSBGRT00000009852(PRDM1);ENSBGRT00000010802(KLF5);ENSBGRT00000017950(YIPF6);ENSBGRT00000018019(YIPF6);ENSBGRT00000018159(HIF1A);ENSBGRT00000018418(HIF1A);ENSBGRT00000018478(HIF1A);ENSBGRT00000018536(HIF1A);ENSBGRT00000022489(TIGAR);ENSBGRT00000037794(SPDEF);ENSBGRT00000037815(SPDEF);ENSBGRT00000037871(SPDEF);ENSBGRT000…
GO:1903008	organelle disassembly	76	152	4.70178e-05	0.00141657	ENSBGRT00000000296(PINK1);ENSBGRT00000000301(PINK1);ENSBGRT00000001841(VDAC1);ENSBGRT00000005874(CDC37);ENSBGRT00000005888(CDC37);ENSBGRT00000007090(PLK3);ENSBGRT00000007188(ATG14);ENSBGRT00000007234(ATG14);ENSBGRT00000007298(ATG14);ENSBGRT00000007351(ATG14);ENSBGRT00000008608(SQSTM1);ENSBGRT00000008680(SQSTM1);ENSBGRT00000008722(SQSTM1);ENSBGRT00000009895(DNM1L);ENSBGRT00000010004(MUL1);ENSBGRT0…
GO:0060122	inner ear receptor cell stereocilium organization	40	69	4.8144e-05	0.00144663	ENSBGRT00000000186(SOD1);ENSBGRT00000000338(VANGL2);ENSBGRT00000001242(CECR2);ENSBGRT00000001255(CECR2);ENSBGRT00000002733(SEC24B);ENSBGRT00000002751(SEC24B);ENSBGRT00000002765(SEC24B);ENSBGRT00000009691(TTC8);ENSBGRT00000017642(FAT4);ENSBGRT00000017736(FAT4);ENSBGRT00000017838(FAT4);ENSBGRT00000017935(FAT4);ENSBGRT00000019097(-);ENSBGRT00000019130(-);ENSBGRT00000019159(-);ENSBGRT00000019207(-);E…
GO:1903561	extracellular vesicle	69	135	4.85904e-05	0.00170431	ENSBGRT00000001432(HSPA4);ENSBGRT00000001476(HSPA4);ENSBGRT00000001501(HSPA4);ENSBGRT00000001548(HSPA4);ENSBGRT00000005403(FN1);ENSBGRT00000005428(FN1);ENSBGRT00000005442(FN1);ENSBGRT00000005485(FN1);ENSBGRT00000007328(-);ENSBGRT00000007358(-);ENSBGRT00000007936(AOC1);ENSBGRT00000010045(CD47);ENSBGRT00000010083(CD47);ENSBGRT00000010107(CD47);ENSBGRT00000010167(CD47);ENSBGRT00000010205(CD47);ENSBG…
GO:0070371	ERK1 and ERK2 cascade	184	423	4.89254e-05	0.0014662	ENSBGRT00000000103(APP);ENSBGRT00000000104(APP);ENSBGRT00000000105(APP);ENSBGRT00000000106(APP);ENSBGRT00000000107(APP);ENSBGRT00000000108(APP);ENSBGRT00000000109(APP);ENSBGRT00000000470(IGF1);ENSBGRT00000000478(CD4);ENSBGRT00000000481(BRAF);ENSBGRT00000000495(CD4);ENSBGRT00000000537(IGF1);ENSBGRT00000000720(BRAF);ENSBGRT00000001447(TEK);ENSBGRT00000001497(TEK);ENSBGRT00000001518(PTK2B);ENSBGRT00…
GO:0043535	regulation of blood vessel endothelial cell migration	78	157	4.98622e-05	0.00149031	ENSBGRT00000000552(ACVRL1);ENSBGRT00000003470(HDAC9);ENSBGRT00000003544(HDAC9);ENSBGRT00000003596(HDAC9);ENSBGRT00000003666(HDAC9);ENSBGRT00000003707(HDAC9);ENSBGRT00000003784(KLF4);ENSBGRT00000003821(KLF4);ENSBGRT00000003837(KLF4);ENSBGRT00000003862(KLF4);ENSBGRT00000003870(HDAC9);ENSBGRT00000004190(EPHA2);ENSBGRT00000006153(SP1);ENSBGRT00000006204(SP1);ENSBGRT00000006694(MEF2C);ENSBGRT000000068…
GO:2000147	positive regulation of cell motility	361	891	5.15905e-05	0.00153789	ENSBGRT00000000103(APP);ENSBGRT00000000104(APP);ENSBGRT00000000105(APP);ENSBGRT00000000106(APP);ENSBGRT00000000107(APP);ENSBGRT00000000108(APP);ENSBGRT00000000109(APP);ENSBGRT00000000120(ADAMTS1);ENSBGRT00000000470(IGF1);ENSBGRT00000000537(IGF1);ENSBGRT00000000798(NR4A3);ENSBGRT00000000826(NR4A3);ENSBGRT00000000933(MGAT5);ENSBGRT00000000951(MGAT5);ENSBGRT00000000965(MGAT5);ENSBGRT00000001447(TEK)…
GO:0001954	positive regulation of cell-matrix adhesion	48	87	5.19807e-05	0.00154543	ENSBGRT00000001447(TEK);ENSBGRT00000001497(TEK);ENSBGRT00000001518(PTK2B);ENSBGRT00000001561(TEK);ENSBGRT00000001584(PTK2B);ENSBGRT00000001633(TEK);ENSBGRT00000001662(PTK2B);ENSBGRT00000001746(TEK);ENSBGRT00000001758(TEK);ENSBGRT00000001812(TEK);ENSBGRT00000003359(HRG);ENSBGRT00000004325(CSF1);ENSBGRT00000004345(CSF1);ENSBGRT00000004351(CSF1);ENSBGRT00000004401(CSF1);ENSBGRT00000004453(CSF1);ENSB…
GO:0140030	modification-dependent protein binding	122	267	5.33546e-05	0.0020577	ENSBGRT00000001708(ZRANB3);ENSBGRT00000001716(KDM7A);ENSBGRT00000001730(ZRANB3);ENSBGRT00000001868(MTF2);ENSBGRT00000001897(MTF2);ENSBGRT00000002697(MINDY1);ENSBGRT00000003629(BRDT);ENSBGRT00000007500(CBX5);ENSBGRT00000008608(SQSTM1);ENSBGRT00000008680(SQSTM1);ENSBGRT00000008722(SQSTM1);ENSBGRT00000009135(BRD3);ENSBGRT00000009245(WDR5);ENSBGRT00000009320(WDR5);ENSBGRT00000009369(WDR5);ENSBGRT0000…
GO:0019838	growth factor binding	108	232	5.47818e-05	0.0020577	ENSBGRT00000000552(ACVRL1);ENSBGRT00000001673(FSTL4);ENSBGRT00000001702(FSTL4);ENSBGRT00000001748(FSTL4);ENSBGRT00000002774(IGFBPL1);ENSBGRT00000003695(TGFBR3);ENSBGRT00000003729(TGFBR3);ENSBGRT00000003762(TGFBR3);ENSBGRT00000003813(TGFBR3);ENSBGRT00000004148(IGFBP5);ENSBGRT00000004564(IGFBP6);ENSBGRT00000007473(GHRHR);ENSBGRT00000007556(GHRHR);ENSBGRT00000007658(GHRHR);ENSBGRT00000007729(GHRHR);…
GO:0030170	pyridoxal phosphate binding	70	139	5.4872e-05	0.0020577	ENSBGRT00000000901(ETNPPL);ENSBGRT00000000913(ETNPPL);ENSBGRT00000001265(AGXT);ENSBGRT00000006568(KYAT3);ENSBGRT00000006592(KYAT3);ENSBGRT00000006616(KYAT3);ENSBGRT00000006647(KYAT3);ENSBGRT00000009698(SHMT2);ENSBGRT00000009769(SHMT2);ENSBGRT00000009842(SHMT2);ENSBGRT00000013282(ALAS1);ENSBGRT00000013316(ALAS1);ENSBGRT00000013416(-);ENSBGRT00000013802(ABAT);ENSBGRT00000014000(ABAT);ENSBGRT0000001…
GO:0070279	vitamin B6 binding	70	139	5.4872e-05	0.0020577	ENSBGRT00000000901(ETNPPL);ENSBGRT00000000913(ETNPPL);ENSBGRT00000001265(AGXT);ENSBGRT00000006568(KYAT3);ENSBGRT00000006592(KYAT3);ENSBGRT00000006616(KYAT3);ENSBGRT00000006647(KYAT3);ENSBGRT00000009698(SHMT2);ENSBGRT00000009769(SHMT2);ENSBGRT00000009842(SHMT2);ENSBGRT00000013282(ALAS1);ENSBGRT00000013316(ALAS1);ENSBGRT00000013416(-);ENSBGRT00000013802(ABAT);ENSBGRT00000014000(ABAT);ENSBGRT0000001…
GO:0010648	negative regulation of cell communication	768	2004	5.51571e-05	0.00163555	ENSBGRT00000000296(PINK1);ENSBGRT00000000301(PINK1);ENSBGRT00000000343(PLCL2);ENSBGRT00000000346(PLCL2);ENSBGRT00000000350(PLCL2);ENSBGRT00000000470(IGF1);ENSBGRT00000000481(BRAF);ENSBGRT00000000537(IGF1);ENSBGRT00000000720(BRAF);ENSBGRT00000001275(TRABD2B);ENSBGRT00000001288(TRABD2B);ENSBGRT00000001296(DUSP16);ENSBGRT00000001309(DUSP16);ENSBGRT00000001453(TLE5);ENSBGRT00000001471(TLE5);ENSBGRT00…
GO:0071705	nitrogen compound transport	1049	2786	5.67123e-05	0.00167726	ENSBGRT00000000292(UBE2G2);ENSBGRT00000000296(PINK1);ENSBGRT00000000301(PINK1);ENSBGRT00000000470(IGF1);ENSBGRT00000000537(IGF1);ENSBGRT00000000732(SLC25A23);ENSBGRT00000000759(SLC25A23);ENSBGRT00000000800(SLC25A23);ENSBGRT00000000894(STX17);ENSBGRT00000001126(SLC19A1);ENSBGRT00000001135(SLC19A1);ENSBGRT00000001241(NUP42);ENSBGRT00000001260(NUP42);ENSBGRT00000001408(DDX39A);ENSBGRT00000001424(DDX…
GO:0008514	organic anion transmembrane transporter activity	127	280	5.74216e-05	0.00212381	ENSBGRT00000000739(MFSD2A);ENSBGRT00000000818(MFSD2A);ENSBGRT00000001126(SLC19A1);ENSBGRT00000001135(SLC19A1);ENSBGRT00000002343(ABCC5);ENSBGRT00000002361(ABCC5);ENSBGRT00000005728(SLC39A8);ENSBGRT00000005751(SLC39A8);ENSBGRT00000005856(SLC6A15);ENSBGRT00000006498(SLCO2A1);ENSBGRT00000006519(SLCO2A1);ENSBGRT00000006551(SLCO2A1);ENSBGRT00000006966(SLC51B);ENSBGRT00000007456(SLC10A2);ENSBGRT0000000…
GO:1990126	retrograde transport, endosome to plasma membrane	31	50	5.77317e-05	0.00170293	ENSBGRT00000003580(MICALL1);ENSBGRT00000004579(SNX27);ENSBGRT00000006130(CCDC93);ENSBGRT00000006179(CCDC93);ENSBGRT00000006231(CCDC93);ENSBGRT00000018242(ANKRD50);ENSBGRT00000018268(ANKRD50);ENSBGRT00000018295(ANKRD50);ENSBGRT00000028047(WASHC1);ENSBGRT00000028203(WASHC1);ENSBGRT00000028255(WASHC1);ENSBGRT00000031292(ARHGAP44);ENSBGRT00000031692(ARHGAP44);ENSBGRT00000031764(ARHGAP44);ENSBGRT00000…
GO:0070851	growth factor receptor binding	95	200	5.82475e-05	0.00212525	ENSBGRT00000001653(ECM1);ENSBGRT00000001681(ECM1);ENSBGRT00000004374(AGR2);ENSBGRT00000004408(AGR2);ENSBGRT00000008409(VAV2);ENSBGRT00000008558(VAV2);ENSBGRT00000008564(PDGFC);ENSBGRT00000008735(VAV2);ENSBGRT00000008769(VAV2);ENSBGRT00000009047(IL1R1);ENSBGRT00000010445(SRC);ENSBGRT00000010467(SRC);ENSBGRT00000010526(SRC);ENSBGRT00000010597(FGF22);ENSBGRT00000010900(PIBF1);ENSBGRT00000013902(-);E…
GO:0060249	anatomical structure homeostasis	260	623	5.87598e-05	0.00172873	ENSBGRT00000000004(CHMP2B);ENSBGRT00000000005(CHMP2B);ENSBGRT00000000006(CHMP2B);ENSBGRT00000000186(SOD1);ENSBGRT00000000835(IHH);ENSBGRT00000001518(PTK2B);ENSBGRT00000001584(PTK2B);ENSBGRT00000001662(PTK2B);ENSBGRT00000002303(CTSK);ENSBGRT00000003065(SNX10);ENSBGRT00000003930(NABP2);ENSBGRT00000004029(HMBOX1);ENSBGRT00000004065(HMBOX1);ENSBGRT00000004325(CSF1);ENSBGRT00000004345(CSF1);ENSBGRT000…
GO:1901474	azole transmembrane transporter activity	11	12	5.9435e-05	0.00213966	ENSBGRT00000007014(SLC19A2);ENSBGRT00000007056(SLC19A2);ENSBGRT00000022105(SLC38A7);ENSBGRT00000031720(SLC38A5);ENSBGRT00000031911(SLC38A5);ENSBGRT00000032026(SLC38A5);ENSBGRT00000032107(SLC38A5);ENSBGRT00000032365(SLC38A5);ENSBGRT00000033796(SLC44A4);ENSBGRT00000033894(SLC44A4);ENSBGRT00000043872(SLC38A3)
GO:0010595	positive regulation of endothelial cell migration	95	199	6.00093e-05	0.0017609	ENSBGRT00000001447(TEK);ENSBGRT00000001497(TEK);ENSBGRT00000001518(PTK2B);ENSBGRT00000001561(TEK);ENSBGRT00000001584(PTK2B);ENSBGRT00000001633(TEK);ENSBGRT00000001662(PTK2B);ENSBGRT00000001746(TEK);ENSBGRT00000001758(TEK);ENSBGRT00000001812(TEK);ENSBGRT00000003470(HDAC9);ENSBGRT00000003544(HDAC9);ENSBGRT00000003596(HDAC9);ENSBGRT00000003666(HDAC9);ENSBGRT00000003707(HDAC9);ENSBGRT00000003870(HDAC…
GO:0017153	sodium:dicarboxylate symporter activity	14	17	6.1616e-05	0.00216171	ENSBGRT00000009729(SLC1A1);ENSBGRT00000009795(SLC1A1);ENSBGRT00000009867(SLC1A1);ENSBGRT00000009911(SLC1A1);ENSBGRT00000034203(SLC1A3);ENSBGRT00000034289(SLC1A3);ENSBGRT00000034420(SLC1A3);ENSBGRT00000040855(SLC13A3);ENSBGRT00000041005(SLC13A3);ENSBGRT00000041116(SLC1A2);ENSBGRT00000041336(SLC1A2);ENSBGRT00000041365(SLC1A2);ENSBGRT00000041428(SLC1A2);ENSBGRT00000041533(SLC1A2)
GO:0005416	amino acid:cation symporter activity	27	42	6.16487e-05	0.00216171	ENSBGRT00000005856(SLC6A15);ENSBGRT00000009729(SLC1A1);ENSBGRT00000009795(SLC1A1);ENSBGRT00000009867(SLC1A1);ENSBGRT00000009911(SLC1A1);ENSBGRT00000011890(SLC32A1);ENSBGRT00000013578(SLC36A2);ENSBGRT00000013671(SLC36A2);ENSBGRT00000015010(SLC36A1);ENSBGRT00000028776(SLC6A12);ENSBGRT00000029223(SLC6A13);ENSBGRT00000029390(SLC6A13);ENSBGRT00000034203(SLC1A3);ENSBGRT00000034289(SLC1A3);ENSBGRT000000…
GO:0046330	positive regulation of JNK cascade	99	209	6.23449e-05	0.0018227	ENSBGRT00000000103(APP);ENSBGRT00000000104(APP);ENSBGRT00000000105(APP);ENSBGRT00000000106(APP);ENSBGRT00000000107(APP);ENSBGRT00000000108(APP);ENSBGRT00000000109(APP);ENSBGRT00000000338(VANGL2);ENSBGRT00000001518(PTK2B);ENSBGRT00000001584(PTK2B);ENSBGRT00000001662(PTK2B);ENSBGRT00000005541(CCL21);ENSBGRT00000005553(CCL21);ENSBGRT00000006329(NOD1);ENSBGRT00000006351(NOD1);ENSBGRT00000006371(NOD1)…
GO:0097718	disordered domain specific binding	35	59	6.3335e-05	0.00219236	ENSBGRT00000005403(FN1);ENSBGRT00000005428(FN1);ENSBGRT00000005442(FN1);ENSBGRT00000005485(FN1);ENSBGRT00000013310(HSP90AB1);ENSBGRT00000013406(HSP90AB1);ENSBGRT00000017194(NUMA1);ENSBGRT00000017323(NUMA1);ENSBGRT00000017443(NUMA1);ENSBGRT00000024985(TP53);ENSBGRT00000027514(HSP90AA1);ENSBGRT00000033047(CALM3);ENSBGRT00000033199(CALM3);ENSBGRT00000033244(CALM3);ENSBGRT00000037048(RB1);ENSBGRT0000…
GO:0033029	regulation of neutrophil apoptotic process	11	12	6.35284e-05	0.0018227	ENSBGRT00000008087(SLC7A11);ENSBGRT00000008119(SLC7A11);ENSBGRT00000010457(ITPKB);ENSBGRT00000010470(ITPKB);ENSBGRT00000026120(PIK3CD);ENSBGRT00000026270(PIK3CD);ENSBGRT00000026420(PIK3CD);ENSBGRT00000026659(PIK3CD);ENSBGRT00000026877(PIK3CD);ENSBGRT00000027114(PIK3CD);ENSBGRT00000027280(PIK3CD)
GO:0044334	canonical Wnt signaling pathway involved in positive regulation of epithelial to mesenchymal transition	11	12	6.35284e-05	0.0018227	ENSBGRT00000039220(CTNNB1);ENSBGRT00000039303(CTNNB1);ENSBGRT00000043393(TCF7L2);ENSBGRT00000043662(TCF7L2);ENSBGRT00000043722(TCF7L2);ENSBGRT00000043772(TCF7L2);ENSBGRT00000043869(TCF7L2);ENSBGRT00000043954(TCF7L2);ENSBGRT00000044059(TCF7L2);ENSBGRT00000044111(TCF7L2);ENSBGRT00000044210(TCF7L2)
GO:0046085	adenosine metabolic process	11	12	6.35284e-05	0.0018227	ENSBGRT00000001129(ADA2);ENSBGRT00000001154(ADA2);ENSBGRT00000013412(ACP3);ENSBGRT00000013494(ACP3);ENSBGRT00000025743(ADA);ENSBGRT00000025873(ADA);ENSBGRT00000025960(ADA);ENSBGRT00000026023(ADA);ENSBGRT00000038669(NT5E);ENSBGRT00000038722(NT5E);ENSBGRT00000038783(NT5E)
GO:0061912	selective autophagy	68	134	6.38419e-05	0.0018227	ENSBGRT00000000296(PINK1);ENSBGRT00000000301(PINK1);ENSBGRT00000005874(CDC37);ENSBGRT00000005888(CDC37);ENSBGRT00000006329(NOD1);ENSBGRT00000006351(NOD1);ENSBGRT00000006371(NOD1);ENSBGRT00000006392(NOD1);ENSBGRT00000007188(ATG14);ENSBGRT00000007234(ATG14);ENSBGRT00000007298(ATG14);ENSBGRT00000007351(ATG14);ENSBGRT00000008608(SQSTM1);ENSBGRT00000008680(SQSTM1);ENSBGRT00000008722(SQSTM1);ENSBGRT000…
GO:0051046	regulation of secretion	448	1128	6.40113e-05	0.0018227	ENSBGRT00000000296(PINK1);ENSBGRT00000000301(PINK1);ENSBGRT00000000333(ITGB2);ENSBGRT00000000470(IGF1);ENSBGRT00000000481(BRAF);ENSBGRT00000000537(IGF1);ENSBGRT00000000568(POFUT2);ENSBGRT00000000583(POFUT2);ENSBGRT00000000720(BRAF);ENSBGRT00000001551(GRIN3A);ENSBGRT00000001577(GRIN3A);ENSBGRT00000003054(PNKD);ENSBGRT00000003470(HDAC9);ENSBGRT00000003544(HDAC9);ENSBGRT00000003596(HDAC9);ENSBGRT000…
GO:2001169	regulation of ATP biosynthetic process	53	99	6.51333e-05	0.0018227	ENSBGRT00000000103(APP);ENSBGRT00000000104(APP);ENSBGRT00000000105(APP);ENSBGRT00000000106(APP);ENSBGRT00000000107(APP);ENSBGRT00000000108(APP);ENSBGRT00000000109(APP);ENSBGRT00000000470(IGF1);ENSBGRT00000000537(IGF1);ENSBGRT00000003539(ZBTB20);ENSBGRT00000003549(ZBTB20);ENSBGRT00000003570(ZBTB20);ENSBGRT00000009930(PARP1);ENSBGRT00000010062(PARP1);ENSBGRT00000010128(PARP1);ENSBGRT00000010242(PAR…
GO:0032231	regulation of actin filament bundle assembly	92	192	6.53656e-05	0.0018227	ENSBGRT00000000481(BRAF);ENSBGRT00000000720(BRAF);ENSBGRT00000004164(MET);ENSBGRT00000004224(MET);ENSBGRT00000005955(ARHGEF10L);ENSBGRT00000006002(ARHGEF10L);ENSBGRT00000006052(ARHGEF10L);ENSBGRT00000006087(CDC42);ENSBGRT00000006115(ARHGEF10L);ENSBGRT00000006464(LPAR1);ENSBGRT00000006818(APOA1);ENSBGRT00000007068(SWAP70);ENSBGRT00000007100(SWAP70);ENSBGRT00000008059(ASAP3);ENSBGRT00000008175(ASAP…
GO:0007231	osmosensory signaling pathway	9	9	6.56743e-05	0.0018227	ENSBGRT00000021268(OXSR1);ENSBGRT00000021403(OXSR1);ENSBGRT00000021561(OXSR1);ENSBGRT00000021700(OXSR1);ENSBGRT00000048250(WNK3);ENSBGRT00000049148(TRPV4);ENSBGRT00000049155(TRPV4);ENSBGRT00000049158(TRPV4);ENSBGRT00000049161(TRPV4)
GO:0032185	septin cytoskeleton organization	9	9	6.56743e-05	0.0018227	ENSBGRT00000013765(RTKN);ENSBGRT00000013868(RTKN);ENSBGRT00000026551(LRCH3);ENSBGRT00000026842(LRCH3);ENSBGRT00000027057(LRCH3);ENSBGRT00000027248(LRCH3);ENSBGRT00000027467(LRCH3);ENSBGRT00000027624(LRCH3);ENSBGRT00000027901(LRCH3)
GO:0033132	negative regulation of glucokinase activity	9	9	6.56743e-05	0.0018227	ENSBGRT00000030109(PRKN);ENSBGRT00000030182(PRKN);ENSBGRT00000030263(PRKN);ENSBGRT00000030363(PRKN);ENSBGRT00000030409(PRKN);ENSBGRT00000030478(PRKN);ENSBGRT00000030544(PRKN);ENSBGRT00000030607(PRKN);ENSBGRT00000030681(PRKN)
GO:0099403	maintenance of mitotic sister chromatid cohesion, telomeric	9	9	6.56743e-05	0.0018227	ENSBGRT00000040781(ATRX);ENSBGRT00000041001(ATRX);ENSBGRT00000041089(ATRX);ENSBGRT00000041423(ATRX);ENSBGRT00000041478(ATRX);ENSBGRT00000041628(ATRX);ENSBGRT00000041763(ATRX);ENSBGRT00000042040(ATRX);ENSBGRT00000047501(TNKS)
GO:0099404	mitotic sister chromatid cohesion, telomeric	9	9	6.56743e-05	0.0018227	ENSBGRT00000040781(ATRX);ENSBGRT00000041001(ATRX);ENSBGRT00000041089(ATRX);ENSBGRT00000041423(ATRX);ENSBGRT00000041478(ATRX);ENSBGRT00000041628(ATRX);ENSBGRT00000041763(ATRX);ENSBGRT00000042040(ATRX);ENSBGRT00000047501(TNKS)
GO:1902283	negative regulation of primary amine oxidase activity	9	9	6.56743e-05	0.0018227	ENSBGRT00000030109(PRKN);ENSBGRT00000030182(PRKN);ENSBGRT00000030263(PRKN);ENSBGRT00000030363(PRKN);ENSBGRT00000030409(PRKN);ENSBGRT00000030478(PRKN);ENSBGRT00000030544(PRKN);ENSBGRT00000030607(PRKN);ENSBGRT00000030681(PRKN)
GO:1903300	negative regulation of hexokinase activity	9	9	6.56743e-05	0.0018227	ENSBGRT00000030109(PRKN);ENSBGRT00000030182(PRKN);ENSBGRT00000030263(PRKN);ENSBGRT00000030363(PRKN);ENSBGRT00000030409(PRKN);ENSBGRT00000030478(PRKN);ENSBGRT00000030544(PRKN);ENSBGRT00000030607(PRKN);ENSBGRT00000030681(PRKN)
GO:1904049	negative regulation of spontaneous neurotransmitter secretion	9	9	6.56743e-05	0.0018227	ENSBGRT00000030109(PRKN);ENSBGRT00000030182(PRKN);ENSBGRT00000030263(PRKN);ENSBGRT00000030363(PRKN);ENSBGRT00000030409(PRKN);ENSBGRT00000030478(PRKN);ENSBGRT00000030544(PRKN);ENSBGRT00000030607(PRKN);ENSBGRT00000030681(PRKN)
GO:1904907	regulation of maintenance of mitotic sister chromatid cohesion, telomeric	9	9	6.56743e-05	0.0018227	ENSBGRT00000040781(ATRX);ENSBGRT00000041001(ATRX);ENSBGRT00000041089(ATRX);ENSBGRT00000041423(ATRX);ENSBGRT00000041478(ATRX);ENSBGRT00000041628(ATRX);ENSBGRT00000041763(ATRX);ENSBGRT00000042040(ATRX);ENSBGRT00000047501(TNKS)
GO:1904908	negative regulation of maintenance of mitotic sister chromatid cohesion, telomeric	9	9	6.56743e-05	0.0018227	ENSBGRT00000040781(ATRX);ENSBGRT00000041001(ATRX);ENSBGRT00000041089(ATRX);ENSBGRT00000041423(ATRX);ENSBGRT00000041478(ATRX);ENSBGRT00000041628(ATRX);ENSBGRT00000041763(ATRX);ENSBGRT00000042040(ATRX);ENSBGRT00000047501(TNKS)
GO:1904978	regulation of endosome organization	9	9	6.56743e-05	0.0018227	ENSBGRT00000030109(PRKN);ENSBGRT00000030182(PRKN);ENSBGRT00000030263(PRKN);ENSBGRT00000030363(PRKN);ENSBGRT00000030409(PRKN);ENSBGRT00000030478(PRKN);ENSBGRT00000030544(PRKN);ENSBGRT00000030607(PRKN);ENSBGRT00000030681(PRKN)
GO:1904979	negative regulation of endosome organization	9	9	6.56743e-05	0.0018227	ENSBGRT00000030109(PRKN);ENSBGRT00000030182(PRKN);ENSBGRT00000030263(PRKN);ENSBGRT00000030363(PRKN);ENSBGRT00000030409(PRKN);ENSBGRT00000030478(PRKN);ENSBGRT00000030544(PRKN);ENSBGRT00000030607(PRKN);ENSBGRT00000030681(PRKN)
GO:1905365	regulation of intralumenal vesicle formation	9	9	6.56743e-05	0.0018227	ENSBGRT00000030109(PRKN);ENSBGRT00000030182(PRKN);ENSBGRT00000030263(PRKN);ENSBGRT00000030363(PRKN);ENSBGRT00000030409(PRKN);ENSBGRT00000030478(PRKN);ENSBGRT00000030544(PRKN);ENSBGRT00000030607(PRKN);ENSBGRT00000030681(PRKN)
GO:1905366	negative regulation of intralumenal vesicle formation	9	9	6.56743e-05	0.0018227	ENSBGRT00000030109(PRKN);ENSBGRT00000030182(PRKN);ENSBGRT00000030263(PRKN);ENSBGRT00000030363(PRKN);ENSBGRT00000030409(PRKN);ENSBGRT00000030478(PRKN);ENSBGRT00000030544(PRKN);ENSBGRT00000030607(PRKN);ENSBGRT00000030681(PRKN)
GO:0070369	beta-catenin-TCF7L2 complex	11	12	6.62479e-05	0.00226697	ENSBGRT00000039220(CTNNB1);ENSBGRT00000039303(CTNNB1);ENSBGRT00000043393(TCF7L2);ENSBGRT00000043662(TCF7L2);ENSBGRT00000043722(TCF7L2);ENSBGRT00000043772(TCF7L2);ENSBGRT00000043869(TCF7L2);ENSBGRT00000043954(TCF7L2);ENSBGRT00000044059(TCF7L2);ENSBGRT00000044111(TCF7L2);ENSBGRT00000044210(TCF7L2)
GO:0042415	norepinephrine metabolic process	14	17	6.67208e-05	0.00184267	ENSBGRT00000007962(DBH);ENSBGRT00000012946(EPAS1);ENSBGRT00000013062(EPAS1);ENSBGRT00000013177(EPAS1);ENSBGRT00000013372(EPAS1);ENSBGRT00000030109(PRKN);ENSBGRT00000030182(PRKN);ENSBGRT00000030263(PRKN);ENSBGRT00000030363(PRKN);ENSBGRT00000030409(PRKN);ENSBGRT00000030478(PRKN);ENSBGRT00000030544(PRKN);ENSBGRT00000030607(PRKN);ENSBGRT00000030681(PRKN)
GO:0050957	equilibrioception	14	17	6.67208e-05	0.00184267	ENSBGRT00000018934(USH1C);ENSBGRT00000019195(USH1C);ENSBGRT00000019391(USH1C);ENSBGRT00000019629(USH1C);ENSBGRT00000019769(USH1C);ENSBGRT00000019938(USH1C);ENSBGRT00000020211(USH1C);ENSBGRT00000020413(USH1C);ENSBGRT00000026564(CLRN1);ENSBGRT00000026631(CLRN1);ENSBGRT00000028348(USH1G);ENSBGRT00000035161(MYO7A);ENSBGRT00000043668(CDH23);ENSBGRT00000043724(CDH23)
GO:1990032	parallel fiber	9	9	6.80697e-05	0.00227385	ENSBGRT00000021802(DAB2IP);ENSBGRT00000021990(DAB2IP);ENSBGRT00000022110(DAB2IP);ENSBGRT00000022242(DAB2IP);ENSBGRT00000022394(DAB2IP);ENSBGRT00000022573(DAB2IP);ENSBGRT00000022747(DAB2IP);ENSBGRT00000022858(DAB2IP);ENSBGRT00000022943(DAB2IP)
GO:0023057	negative regulation of signaling	768	2007	6.81631e-05	0.0018779	ENSBGRT00000000296(PINK1);ENSBGRT00000000301(PINK1);ENSBGRT00000000343(PLCL2);ENSBGRT00000000346(PLCL2);ENSBGRT00000000350(PLCL2);ENSBGRT00000000470(IGF1);ENSBGRT00000000481(BRAF);ENSBGRT00000000537(IGF1);ENSBGRT00000000720(BRAF);ENSBGRT00000001275(TRABD2B);ENSBGRT00000001288(TRABD2B);ENSBGRT00000001296(DUSP16);ENSBGRT00000001309(DUSP16);ENSBGRT00000001453(TLE5);ENSBGRT00000001471(TLE5);ENSBGRT00…
GO:0045747	positive regulation of Notch signaling pathway	41	72	6.85411e-05	0.00188371	ENSBGRT00000001698(NEPRO);ENSBGRT00000001709(NEPRO);ENSBGRT00000001714(NEPRO);ENSBGRT00000002718(TSPAN5);ENSBGRT00000002742(TSPAN5);ENSBGRT00000002772(TSPAN5);ENSBGRT00000002792(TSPAN5);ENSBGRT00000008770(AAK1);ENSBGRT00000010387(TGFB2);ENSBGRT00000011499(MFNG);ENSBGRT00000011544(MFNG);ENSBGRT00000011561(JAG2);ENSBGRT00000011697(JAG2);ENSBGRT00000018640(JAG1);ENSBGRT00000018794(STAT3);ENSBGRT0000…
GO:0004714	transmembrane receptor protein tyrosine kinase activity	68	135	6.89623e-05	0.00235342	ENSBGRT00000000326(EPHA3);ENSBGRT00000000328(EPHA3);ENSBGRT00000001431(EPHA6);ENSBGRT00000001447(TEK);ENSBGRT00000001497(TEK);ENSBGRT00000001561(TEK);ENSBGRT00000001633(TEK);ENSBGRT00000001746(TEK);ENSBGRT00000001758(TEK);ENSBGRT00000001812(TEK);ENSBGRT00000004164(MET);ENSBGRT00000004190(EPHA2);ENSBGRT00000004224(MET);ENSBGRT00000005758(EPHB3);ENSBGRT00000005871(EPHB1);ENSBGRT00000006575(EPHB2);E…
GO:0003713	transcription coactivator activity	191	446	6.9731e-05	0.00235342	ENSBGRT00000001239(RNF20);ENSBGRT00000001271(RNF20);ENSBGRT00000001330(RNF20);ENSBGRT00000001393(RNF20);ENSBGRT00000001417(RNF20);ENSBGRT00000003303(WWC1);ENSBGRT00000003434(KAT2B);ENSBGRT00000003552(KAT2B);ENSBGRT00000003595(KAT2B);ENSBGRT00000003622(KAT2B);ENSBGRT00000004060(SLC30A9);ENSBGRT00000004492(PRMT2);ENSBGRT00000004505(PRMT2);ENSBGRT00000004525(PRMT2);ENSBGRT00000005711(WNT3A);ENSBGRT0…
GO:0030809	negative regulation of nucleotide biosynthetic process	21	30	7.12412e-05	0.00194841	ENSBGRT00000009930(PARP1);ENSBGRT00000010062(PARP1);ENSBGRT00000010128(PARP1);ENSBGRT00000010242(PARP1);ENSBGRT00000010386(PARP1);ENSBGRT00000018794(STAT3);ENSBGRT00000018961(STAT3);ENSBGRT00000019099(STAT3);ENSBGRT00000019295(STAT3);ENSBGRT00000019567(STAT3);ENSBGRT00000022489(TIGAR);ENSBGRT00000023099(-);ENSBGRT00000041161(RD3);ENSBGRT00000041452(HDAC4);ENSBGRT00000041624(HDAC4);ENSBGRT00000041…
GO:1900372	negative regulation of purine nucleotide biosynthetic process	21	30	7.12412e-05	0.00194841	ENSBGRT00000009930(PARP1);ENSBGRT00000010062(PARP1);ENSBGRT00000010128(PARP1);ENSBGRT00000010242(PARP1);ENSBGRT00000010386(PARP1);ENSBGRT00000018794(STAT3);ENSBGRT00000018961(STAT3);ENSBGRT00000019099(STAT3);ENSBGRT00000019295(STAT3);ENSBGRT00000019567(STAT3);ENSBGRT00000022489(TIGAR);ENSBGRT00000023099(-);ENSBGRT00000041161(RD3);ENSBGRT00000041452(HDAC4);ENSBGRT00000041624(HDAC4);ENSBGRT00000041…
GO:0007252	I-kappaB phosphorylation	22	32	7.35641e-05	0.00200222	ENSBGRT00000014182(TRAF2);ENSBGRT00000014258(TRAF2);ENSBGRT00000021802(DAB2IP);ENSBGRT00000021990(DAB2IP);ENSBGRT00000022110(DAB2IP);ENSBGRT00000022242(DAB2IP);ENSBGRT00000022394(DAB2IP);ENSBGRT00000022573(DAB2IP);ENSBGRT00000022747(DAB2IP);ENSBGRT00000022858(DAB2IP);ENSBGRT00000022943(DAB2IP);ENSBGRT00000032145(TLR2);ENSBGRT00000032195(TLR2);ENSBGRT00000035099(ERC1);ENSBGRT00000035217(ERC1);ENSB…
GO:0140112	extracellular vesicle biogenesis	22	32	7.35641e-05	0.00200222	ENSBGRT00000019987(ARRDC1);ENSBGRT00000020061(ARRDC1);ENSBGRT00000020196(ARRDC1);ENSBGRT00000020274(ARRDC1);ENSBGRT00000020362(ARRDC1);ENSBGRT00000022677(SDC4);ENSBGRT00000022746(SDC4);ENSBGRT00000023891(RAB7A);ENSBGRT00000024002(RAB7A);ENSBGRT00000030109(PRKN);ENSBGRT00000030182(PRKN);ENSBGRT00000030263(PRKN);ENSBGRT00000030363(PRKN);ENSBGRT00000030409(PRKN);ENSBGRT00000030478(PRKN);ENSBGRT00000…
GO:0060322	head development	464	1173	7.38328e-05	0.00200469	ENSBGRT00000000103(APP);ENSBGRT00000000104(APP);ENSBGRT00000000105(APP);ENSBGRT00000000106(APP);ENSBGRT00000000107(APP);ENSBGRT00000000108(APP);ENSBGRT00000000109(APP);ENSBGRT00000000481(BRAF);ENSBGRT00000000720(BRAF);ENSBGRT00000000739(MFSD2A);ENSBGRT00000000798(NR4A3);ENSBGRT00000000818(MFSD2A);ENSBGRT00000000826(NR4A3);ENSBGRT00000000835(IHH);ENSBGRT00000000983(NFIB);ENSBGRT00000000994(NFIB);E…
GO:0022824	transmitter-gated ion channel activity	62	121	7.46147e-05	0.00245683	ENSBGRT00000000144(GRIK1);ENSBGRT00000000145(GRIK1);ENSBGRT00000000146(GRIK1);ENSBGRT00000000147(GRIK1);ENSBGRT00000001366(GABRA1);ENSBGRT00000001391(GABRA1);ENSBGRT00000001528(GABRG2);ENSBGRT00000001551(GRIN3A);ENSBGRT00000001565(GABRG2);ENSBGRT00000001577(GRIN3A);ENSBGRT00000001783(CHRNA2);ENSBGRT00000003127(GABRA2);ENSBGRT00000003142(GABRA2);ENSBGRT00000007246(GRIK2);ENSBGRT00000007295(GRIK2);…
GO:0022835	transmitter-gated channel activity	62	121	7.46147e-05	0.00245683	ENSBGRT00000000144(GRIK1);ENSBGRT00000000145(GRIK1);ENSBGRT00000000146(GRIK1);ENSBGRT00000000147(GRIK1);ENSBGRT00000001366(GABRA1);ENSBGRT00000001391(GABRA1);ENSBGRT00000001528(GABRG2);ENSBGRT00000001551(GRIN3A);ENSBGRT00000001565(GABRG2);ENSBGRT00000001577(GRIN3A);ENSBGRT00000001783(CHRNA2);ENSBGRT00000003127(GABRA2);ENSBGRT00000003142(GABRA2);ENSBGRT00000007246(GRIK2);ENSBGRT00000007295(GRIK2);…
GO:0045655	regulation of monocyte differentiation	23	34	7.46273e-05	0.0020214	ENSBGRT00000000478(CD4);ENSBGRT00000000495(CD4);ENSBGRT00000004325(CSF1);ENSBGRT00000004345(CSF1);ENSBGRT00000004351(CSF1);ENSBGRT00000004401(CSF1);ENSBGRT00000004453(CSF1);ENSBGRT00000011518(ACIN1);ENSBGRT00000011639(ACIN1);ENSBGRT00000011764(ACIN1);ENSBGRT00000011880(ACIN1);ENSBGRT00000011977(ACIN1);ENSBGRT00000012027(ACIN1);ENSBGRT00000023291(APCS);ENSBGRT00000031163(CDK6);ENSBGRT00000038884(F…
GO:0051973	positive regulation of telomerase activity	40	70	7.52642e-05	0.00203376	ENSBGRT00000003784(KLF4);ENSBGRT00000003821(KLF4);ENSBGRT00000003837(KLF4);ENSBGRT00000003862(KLF4);ENSBGRT00000004029(HMBOX1);ENSBGRT00000004065(HMBOX1);ENSBGRT00000013031(NAF1);ENSBGRT00000013310(HSP90AB1);ENSBGRT00000013406(HSP90AB1);ENSBGRT00000019123(PRKCQ);ENSBGRT00000019331(PRKCQ);ENSBGRT00000024422(WRAP53);ENSBGRT00000024567(WRAP53);ENSBGRT00000024657(WRAP53);ENSBGRT00000027514(HSP90AA1);…
GO:0043900	regulation of multi-organism process	246	588	7.5668e-05	0.00203978	ENSBGRT00000000004(CHMP2B);ENSBGRT00000000005(CHMP2B);ENSBGRT00000000006(CHMP2B);ENSBGRT00000000448(ADARB1);ENSBGRT00000000469(ADARB1);ENSBGRT00000000470(IGF1);ENSBGRT00000000478(CD4);ENSBGRT00000000495(CD4);ENSBGRT00000000537(IGF1);ENSBGRT00000001392(TRIM35);ENSBGRT00000002864(-);ENSBGRT00000002878(-);ENSBGRT00000003387(STAT1);ENSBGRT00000003456(STAT1);ENSBGRT00000003525(STAT1);ENSBGRT0000000402…
GO:0008593	regulation of Notch signaling pathway	74	149	7.77257e-05	0.00209025	ENSBGRT00000001698(NEPRO);ENSBGRT00000001709(NEPRO);ENSBGRT00000001714(NEPRO);ENSBGRT00000002718(TSPAN5);ENSBGRT00000002742(TSPAN5);ENSBGRT00000002772(TSPAN5);ENSBGRT00000002792(TSPAN5);ENSBGRT00000007464(MMP14);ENSBGRT00000008770(AAK1);ENSBGRT00000010387(TGFB2);ENSBGRT00000011499(MFNG);ENSBGRT00000011544(MFNG);ENSBGRT00000011561(JAG2);ENSBGRT00000011697(JAG2);ENSBGRT00000013913(PRAG1);ENSBGRT000…
GO:0031410	cytoplasmic vesicle	848	2223	7.79803e-05	0.00251554	ENSBGRT00000000004(CHMP2B);ENSBGRT00000000005(CHMP2B);ENSBGRT00000000006(CHMP2B);ENSBGRT00000000103(APP);ENSBGRT00000000104(APP);ENSBGRT00000000105(APP);ENSBGRT00000000106(APP);ENSBGRT00000000107(APP);ENSBGRT00000000108(APP);ENSBGRT00000000109(APP);ENSBGRT00000000120(ADAMTS1);ENSBGRT00000000186(SOD1);ENSBGRT00000000240(ITSN1);ENSBGRT00000000241(ITSN1);ENSBGRT00000000286(DIPK2A);ENSBGRT00000000326…
GO:0030029	actin filament-based process	521	1329	7.80752e-05	0.00209465	ENSBGRT00000000326(EPHA3);ENSBGRT00000000328(EPHA3);ENSBGRT00000000338(VANGL2);ENSBGRT00000000481(BRAF);ENSBGRT00000000578(PLS1);ENSBGRT00000000609(PLS1);ENSBGRT00000000621(-);ENSBGRT00000000720(BRAF);ENSBGRT00000001447(TEK);ENSBGRT00000001456(FNBP1L);ENSBGRT00000001464(FNBP1L);ENSBGRT00000001497(TEK);ENSBGRT00000001518(PTK2B);ENSBGRT00000001561(TEK);ENSBGRT00000001584(PTK2B);ENSBGRT00000001633(T…
GO:0044291	cell-cell contact zone	70	139	7.88909e-05	0.00251554	ENSBGRT00000004364(BAIAP2L2);ENSBGRT00000005195(PGM5);ENSBGRT00000005208(PGM5);ENSBGRT00000005235(PGM5);ENSBGRT00000005293(PGM5);ENSBGRT00000008061(CTNNA1);ENSBGRT00000010841(PKP2);ENSBGRT00000012175(ACTN1);ENSBGRT00000012286(ACTN1);ENSBGRT00000012388(ACTN1);ENSBGRT00000012467(ACTN1);ENSBGRT00000012550(ACTN1);ENSBGRT00000012699(ACTN1);ENSBGRT00000015805(FLOT1);ENSBGRT00000015871(FLOT1);ENSBGRT000…
GO:0036094	small molecule binding	1747	4787	7.89382e-05	0.00256787	ENSBGRT00000000296(PINK1);ENSBGRT00000000301(PINK1);ENSBGRT00000000321(ATP13A4);ENSBGRT00000000326(EPHA3);ENSBGRT00000000327(ATP13A4);ENSBGRT00000000328(EPHA3);ENSBGRT00000000342(PLCL1);ENSBGRT00000000343(PLCL2);ENSBGRT00000000346(PLCL2);ENSBGRT00000000350(PLCL2);ENSBGRT00000000363(KIF17);ENSBGRT00000000384(AGPS);ENSBGRT00000000386(AGPS);ENSBGRT00000000422(ATP13A5);ENSBGRT00000000453(ATP13A5);ENS…
GO:0009607	response to biotic stimulus	467	1182	7.96881e-05	0.00213284	ENSBGRT00000000121(ADAMTS5);ENSBGRT00000000478(CD4);ENSBGRT00000000495(CD4);ENSBGRT00000000983(NFIB);ENSBGRT00000000994(NFIB);ENSBGRT00000001027(NFIB);ENSBGRT00000001051(NFIB);ENSBGRT00000001070(NFIB);ENSBGRT00000001189(NFIB);ENSBGRT00000001638(PTGER1);ENSBGRT00000001879(TTC4);ENSBGRT00000001900(TTC4);ENSBGRT00000002774(IGFBPL1);ENSBGRT00000003168(ADH5);ENSBGRT00000003205(ADH5);ENSBGRT00000003219…
GO:0009968	negative regulation of signal transduction	727	1896	8.10585e-05	0.00216438	ENSBGRT00000000296(PINK1);ENSBGRT00000000301(PINK1);ENSBGRT00000000343(PLCL2);ENSBGRT00000000346(PLCL2);ENSBGRT00000000350(PLCL2);ENSBGRT00000000470(IGF1);ENSBGRT00000000537(IGF1);ENSBGRT00000001275(TRABD2B);ENSBGRT00000001288(TRABD2B);ENSBGRT00000001296(DUSP16);ENSBGRT00000001309(DUSP16);ENSBGRT00000001453(TLE5);ENSBGRT00000001471(TLE5);ENSBGRT00000001653(ECM1);ENSBGRT00000001673(FSTL4);ENSBGRT0…
GO:0050885	neuromuscular process controlling balance	60	116	8.35452e-05	0.00222156	ENSBGRT00000000103(APP);ENSBGRT00000000104(APP);ENSBGRT00000000105(APP);ENSBGRT00000000106(APP);ENSBGRT00000000107(APP);ENSBGRT00000000108(APP);ENSBGRT00000000109(APP);ENSBGRT00000000798(NR4A3);ENSBGRT00000000826(NR4A3);ENSBGRT00000008145(TPP1);ENSBGRT00000008273(TPP1);ENSBGRT00000008331(TPP1);ENSBGRT00000008568(TPP1);ENSBGRT00000013235(GM2A);ENSBGRT00000016201(-);ENSBGRT00000017180(ABL1);ENSBGRT…
GO:0010506	regulation of autophagy	190	442	8.35943e-05	0.00222156	ENSBGRT00000000296(PINK1);ENSBGRT00000000301(PINK1);ENSBGRT00000001011(DRAM1);ENSBGRT00000001057(DRAM1);ENSBGRT00000001790(MCL1);ENSBGRT00000001841(VDAC1);ENSBGRT00000001994(KIAA1324);ENSBGRT00000002030(KIAA1324);ENSBGRT00000002046(KIAA1324);ENSBGRT00000002056(C9orf72);ENSBGRT00000002905(GNAI3);ENSBGRT00000003327(BOK);ENSBGRT00000003337(BOK);ENSBGRT00000003491(RUFY4);ENSBGRT00000005449(USP13);ENS…
GO:0019904	protein domain specific binding	443	1124	8.37388e-05	0.00269161	ENSBGRT00000000004(CHMP2B);ENSBGRT00000000005(CHMP2B);ENSBGRT00000000006(CHMP2B);ENSBGRT00000000103(APP);ENSBGRT00000000104(APP);ENSBGRT00000000105(APP);ENSBGRT00000000106(APP);ENSBGRT00000000107(APP);ENSBGRT00000000108(APP);ENSBGRT00000000109(APP);ENSBGRT00000000230(SON);ENSBGRT00000000231(SON);ENSBGRT00000000296(PINK1);ENSBGRT00000000301(PINK1);ENSBGRT00000001073(GPSM2);ENSBGRT00000001140(GPSM2…
GO:0097708	intracellular vesicle	849	2227	8.46161e-05	0.00260565	ENSBGRT00000000004(CHMP2B);ENSBGRT00000000005(CHMP2B);ENSBGRT00000000006(CHMP2B);ENSBGRT00000000103(APP);ENSBGRT00000000104(APP);ENSBGRT00000000105(APP);ENSBGRT00000000106(APP);ENSBGRT00000000107(APP);ENSBGRT00000000108(APP);ENSBGRT00000000109(APP);ENSBGRT00000000120(ADAMTS1);ENSBGRT00000000186(SOD1);ENSBGRT00000000240(ITSN1);ENSBGRT00000000241(ITSN1);ENSBGRT00000000286(DIPK2A);ENSBGRT00000000326…
GO:0043534	blood vessel endothelial cell migration	94	198	8.47569e-05	0.00224188	ENSBGRT00000000552(ACVRL1);ENSBGRT00000003470(HDAC9);ENSBGRT00000003544(HDAC9);ENSBGRT00000003596(HDAC9);ENSBGRT00000003666(HDAC9);ENSBGRT00000003707(HDAC9);ENSBGRT00000003784(KLF4);ENSBGRT00000003821(KLF4);ENSBGRT00000003837(KLF4);ENSBGRT00000003862(KLF4);ENSBGRT00000003870(HDAC9);ENSBGRT00000004190(EPHA2);ENSBGRT00000006153(SP1);ENSBGRT00000006204(SP1);ENSBGRT00000006694(MEF2C);ENSBGRT000000068…
GO:0055076	transition metal ion homeostasis	94	198	8.47569e-05	0.00224188	ENSBGRT00000000103(APP);ENSBGRT00000000104(APP);ENSBGRT00000000105(APP);ENSBGRT00000000106(APP);ENSBGRT00000000107(APP);ENSBGRT00000000108(APP);ENSBGRT00000000109(APP);ENSBGRT00000000186(SOD1);ENSBGRT00000002313(ACO1);ENSBGRT00000002360(ACO1);ENSBGRT00000002719(ATP6V1A);ENSBGRT00000002769(ATP6V1A);ENSBGRT00000003111(SCARA5);ENSBGRT00000003136(SCARA5);ENSBGRT00000003161(SCARA5);ENSBGRT00000003181(…
GO:0005801	cis-Golgi network	48	88	8.5431e-05	0.00260565	ENSBGRT00000003327(BOK);ENSBGRT00000003337(BOK);ENSBGRT00000003356(FKTN);ENSBGRT00000003392(FKTN);ENSBGRT00000006802(GOLGB1);ENSBGRT00000006937(GOLGB1);ENSBGRT00000007185(GOLGB1);ENSBGRT00000007525(GOLGB1);ENSBGRT00000007611(GOLGB1);ENSBGRT00000007695(GOLGB1);ENSBGRT00000007813(GOLGB1);ENSBGRT00000007938(GOLGB1);ENSBGRT00000014803(LIMK2);ENSBGRT00000014965(LIMK2);ENSBGRT00000015111(LIMK2);ENSBGRT…
GO:1903377	negative regulation of oxidative stress-induced neuron intrinsic apoptotic signaling pathway	15	19	8.81311e-05	0.00232567	ENSBGRT00000000296(PINK1);ENSBGRT00000000301(PINK1);ENSBGRT00000018159(HIF1A);ENSBGRT00000018418(HIF1A);ENSBGRT00000018478(HIF1A);ENSBGRT00000018536(HIF1A);ENSBGRT00000030109(PRKN);ENSBGRT00000030182(PRKN);ENSBGRT00000030263(PRKN);ENSBGRT00000030363(PRKN);ENSBGRT00000030409(PRKN);ENSBGRT00000030478(PRKN);ENSBGRT00000030544(PRKN);ENSBGRT00000030607(PRKN);ENSBGRT00000030681(PRKN)
GO:0001890	placenta development	102	218	8.91864e-05	0.00234802	ENSBGRT00000001378(CDKN1B);ENSBGRT00000001809(DEDD);ENSBGRT00000001825(DEDD);ENSBGRT00000002352(ARNT);ENSBGRT00000002402(ARNT);ENSBGRT00000005418(CTSB);ENSBGRT00000005512(CTSB);ENSBGRT00000005525(CTSB);ENSBGRT00000007125(SNAI1);ENSBGRT00000007690(ADM);ENSBGRT00000007716(ADM);ENSBGRT00000007808(STK3);ENSBGRT00000007889(STK3);ENSBGRT00000007941(STK3);ENSBGRT00000009028(DLX3);ENSBGRT00000009564(RXRA…
GO:0045596	negative regulation of cell differentiation	405	1015	8.94956e-05	0.00235067	ENSBGRT00000000101(GABPA);ENSBGRT00000000102(GABPA);ENSBGRT00000000103(APP);ENSBGRT00000000104(APP);ENSBGRT00000000105(APP);ENSBGRT00000000106(APP);ENSBGRT00000000107(APP);ENSBGRT00000000108(APP);ENSBGRT00000000109(APP);ENSBGRT00000000470(IGF1);ENSBGRT00000000537(IGF1);ENSBGRT00000000552(ACVRL1);ENSBGRT00000000835(IHH);ENSBGRT00000001518(PTK2B);ENSBGRT00000001584(PTK2B);ENSBGRT00000001662(PTK2B);…
GO:2000113	negative regulation of cellular macromolecule biosynthetic process	818	2150	9.17405e-05	0.00240403	ENSBGRT00000000101(GABPA);ENSBGRT00000000102(GABPA);ENSBGRT00000000234(DONSON);ENSBGRT00000000235(DONSON);ENSBGRT00000000392(BEND5);ENSBGRT00000000400(BEND5);ENSBGRT00000000415(BEND5);ENSBGRT00000000426(BEND5);ENSBGRT00000000432(BEND5);ENSBGRT00000000445(BEND5);ENSBGRT00000000459(CIART);ENSBGRT00000000472(BEND5);ENSBGRT00000000480(CIART);ENSBGRT00000000499(BEND5);ENSBGRT00000000552(ACVRL1);ENSBGR…
GO:0003008	system process	873	2303	9.23251e-05	0.00241373	ENSBGRT00000000004(CHMP2B);ENSBGRT00000000005(CHMP2B);ENSBGRT00000000006(CHMP2B);ENSBGRT00000000103(APP);ENSBGRT00000000104(APP);ENSBGRT00000000105(APP);ENSBGRT00000000106(APP);ENSBGRT00000000107(APP);ENSBGRT00000000108(APP);ENSBGRT00000000109(APP);ENSBGRT00000000186(SOD1);ENSBGRT00000000448(ADARB1);ENSBGRT00000000469(ADARB1);ENSBGRT00000000470(IGF1);ENSBGRT00000000481(BRAF);ENSBGRT00000000537(IG…
GO:0019903	protein phosphatase binding	95	202	9.2915e-05	0.00293417	ENSBGRT00000000186(SOD1);ENSBGRT00000000894(STX17);ENSBGRT00000001378(CDKN1B);ENSBGRT00000004164(MET);ENSBGRT00000004224(MET);ENSBGRT00000009998(PPP1R9B);ENSBGRT00000011573(FLT4);ENSBGRT00000012207(ROS1);ENSBGRT00000012419(ROS1);ENSBGRT00000014182(TRAF2);ENSBGRT00000014258(TRAF2);ENSBGRT00000016134(FCRL3);ENSBGRT00000016202(STYXL1);ENSBGRT00000016250(FCRL3);ENSBGRT00000016271(STYXL1);ENSBGRT00000…
GO:0045665	negative regulation of neuron differentiation	131	291	9.30454e-05	0.00242325	ENSBGRT00000000103(APP);ENSBGRT00000000104(APP);ENSBGRT00000000105(APP);ENSBGRT00000000106(APP);ENSBGRT00000000107(APP);ENSBGRT00000000108(APP);ENSBGRT00000000109(APP);ENSBGRT00000001673(FSTL4);ENSBGRT00000001698(NEPRO);ENSBGRT00000001702(FSTL4);ENSBGRT00000001709(NEPRO);ENSBGRT00000001714(NEPRO);ENSBGRT00000001748(FSTL4);ENSBGRT00000002519(CTDSP1);ENSBGRT00000002544(CTDSP1);ENSBGRT00000003260(IF…
GO:0051272	positive regulation of cellular component movement	363	902	9.31191e-05	0.00242325	ENSBGRT00000000103(APP);ENSBGRT00000000104(APP);ENSBGRT00000000105(APP);ENSBGRT00000000106(APP);ENSBGRT00000000107(APP);ENSBGRT00000000108(APP);ENSBGRT00000000109(APP);ENSBGRT00000000120(ADAMTS1);ENSBGRT00000000470(IGF1);ENSBGRT00000000537(IGF1);ENSBGRT00000000798(NR4A3);ENSBGRT00000000826(NR4A3);ENSBGRT00000000933(MGAT5);ENSBGRT00000000951(MGAT5);ENSBGRT00000000965(MGAT5);ENSBGRT00000001447(TEK)…
GO:0008028	monocarboxylic acid transmembrane transporter activity	36	62	9.34589e-05	0.00293417	ENSBGRT00000000739(MFSD2A);ENSBGRT00000000818(MFSD2A);ENSBGRT00000006498(SLCO2A1);ENSBGRT00000006519(SLCO2A1);ENSBGRT00000006551(SLCO2A1);ENSBGRT00000006966(SLC51B);ENSBGRT00000007456(SLC10A2);ENSBGRT00000007486(SLC10A2);ENSBGRT00000008188(SLC16A1);ENSBGRT00000008224(SLC16A1);ENSBGRT00000008263(SLC16A1);ENSBGRT00000011890(SLC32A1);ENSBGRT00000015493(SLC10A7);ENSBGRT00000015584(SLC10A7);ENSBGRT000…
GO:0002028	regulation of sodium ion transport	56	107	9.37042e-05	0.00243286	ENSBGRT00000004537(AHCYL1);ENSBGRT00000004575(AHCYL1);ENSBGRT00000004629(AHCYL1);ENSBGRT00000004635(AHCYL1);ENSBGRT00000004658(AHCYL1);ENSBGRT00000005074(PTPN3);ENSBGRT00000005107(PTPN3);ENSBGRT00000005136(PTPN3);ENSBGRT00000005188(PTPN3);ENSBGRT00000010448(BPIFA1);ENSBGRT00000012394(DRD2);ENSBGRT00000012423(DRD2);ENSBGRT00000017431(COMMD1);ENSBGRT00000017562(COMMD1);ENSBGRT00000019368(SCN5A);ENS…
GO:0008235	metalloexopeptidase activity	65	129	9.72177e-05	0.00298438	ENSBGRT00000000392(BEND5);ENSBGRT00000000400(BEND5);ENSBGRT00000000415(BEND5);ENSBGRT00000000426(BEND5);ENSBGRT00000000432(BEND5);ENSBGRT00000000445(BEND5);ENSBGRT00000000472(BEND5);ENSBGRT00000000499(BEND5);ENSBGRT00000003059(METAP1);ENSBGRT00000007464(MMP14);ENSBGRT00000010191(CPQ);ENSBGRT00000010212(CPQ);ENSBGRT00000010909(CPA1);ENSBGRT00000011045(CPA5);ENSBGRT00000011076(CPA5);ENSBGRT00000011…
GO:0016303	1-phosphatidylinositol-3-kinase activity	16	21	9.81057e-05	0.00298438	ENSBGRT00000006003(PIK3CA);ENSBGRT00000006032(PIK3CA);ENSBGRT00000013367(PIK3CG);ENSBGRT00000026120(PIK3CD);ENSBGRT00000026226(ATM);ENSBGRT00000026270(PIK3CD);ENSBGRT00000026420(PIK3CD);ENSBGRT00000026659(PIK3CD);ENSBGRT00000026877(PIK3CD);ENSBGRT00000027114(PIK3CD);ENSBGRT00000027280(PIK3CD);ENSBGRT00000041071(PIK3C3);ENSBGRT00000041243(PIK3C3);ENSBGRT00000041312(PIK3C3);ENSBGRT00000041431(PIK3C…
GO:0003712	transcription coregulator activity	319	789	9.83741e-05	0.00298438	ENSBGRT00000001088(NAB1);ENSBGRT00000001239(RNF20);ENSBGRT00000001271(RNF20);ENSBGRT00000001330(RNF20);ENSBGRT00000001393(RNF20);ENSBGRT00000001417(RNF20);ENSBGRT00000001453(TLE5);ENSBGRT00000001471(TLE5);ENSBGRT00000001522(DR1);ENSBGRT00000003303(WWC1);ENSBGRT00000003434(KAT2B);ENSBGRT00000003552(KAT2B);ENSBGRT00000003595(KAT2B);ENSBGRT00000003622(KAT2B);ENSBGRT00000004060(SLC30A9);ENSBGRT000000…
GO:0010596	negative regulation of endothelial cell migration	49	91	9.98389e-05	0.00258617	ENSBGRT00000000552(ACVRL1);ENSBGRT00000003359(HRG);ENSBGRT00000003784(KLF4);ENSBGRT00000003821(KLF4);ENSBGRT00000003837(KLF4);ENSBGRT00000003862(KLF4);ENSBGRT00000006694(MEF2C);ENSBGRT00000006887(MEF2C);ENSBGRT00000006957(MEF2C);ENSBGRT00000007037(MEF2C);ENSBGRT00000007079(MEF2C);ENSBGRT00000008018(HDAC5);ENSBGRT00000008121(HDAC5);ENSBGRT00000008187(HDAC5);ENSBGRT00000011331(CARD10);ENSBGRT000000…
GO:1990837	sequence-specific double-stranded DNA binding	551	1423	0.000103556	0.00310667	ENSBGRT00000000101(GABPA);ENSBGRT00000000102(GABPA);ENSBGRT00000000103(APP);ENSBGRT00000000104(APP);ENSBGRT00000000105(APP);ENSBGRT00000000106(APP);ENSBGRT00000000107(APP);ENSBGRT00000000108(APP);ENSBGRT00000000109(APP);ENSBGRT00000000459(CIART);ENSBGRT00000000480(CIART);ENSBGRT00000000703(NFIC);ENSBGRT00000000733(NFIC);ENSBGRT00000000765(NFIC);ENSBGRT00000000798(NR4A3);ENSBGRT00000000808(NFIC);E…
GO:0031047	gene silencing by RNA	81	167	0.000103588	0.00267161	ENSBGRT00000003792(FXR1);ENSBGRT00000003838(FXR1);ENSBGRT00000004974(PPP3CA);ENSBGRT00000005003(PPP3CA);ENSBGRT00000005079(PPP3CA);ENSBGRT00000006620(TARBP2);ENSBGRT00000008836(LIN28B);ENSBGRT00000009257(EIF4G1);ENSBGRT00000009313(EIF4G1);ENSBGRT00000009403(EIF4G1);ENSBGRT00000009462(EIF4G1);ENSBGRT00000009533(MOV10);ENSBGRT00000009610(MOV10);ENSBGRT00000009679(AJUBA);ENSBGRT00000009706(MOV10);EN…
GO:0050767	regulation of neurogenesis	485	1234	0.000103612	0.00267161	ENSBGRT00000000075(CHODL);ENSBGRT00000000103(APP);ENSBGRT00000000104(APP);ENSBGRT00000000105(APP);ENSBGRT00000000106(APP);ENSBGRT00000000107(APP);ENSBGRT00000000108(APP);ENSBGRT00000000109(APP);ENSBGRT00000000326(EPHA3);ENSBGRT00000000328(EPHA3);ENSBGRT00000000481(BRAF);ENSBGRT00000000720(BRAF);ENSBGRT00000000739(MFSD2A);ENSBGRT00000000818(MFSD2A);ENSBGRT00000001050(DPYSL2);ENSBGRT00000001101(DPY…
GO:0000099	sulfur amino acid transmembrane transporter activity	12	14	0.000105063	0.00311724	ENSBGRT00000009729(SLC1A1);ENSBGRT00000009795(SLC1A1);ENSBGRT00000009867(SLC1A1);ENSBGRT00000009911(SLC1A1);ENSBGRT00000021347(SLC1A4);ENSBGRT00000021455(SLC1A4);ENSBGRT00000022105(SLC38A7);ENSBGRT00000025895(SLC7A9);ENSBGRT00000026008(SLC7A9);ENSBGRT00000026122(SLC7A9);ENSBGRT00000039471(CTNS);ENSBGRT00000039548(CTNS)
GO:0050687	negative regulation of defense response to virus	30	49	0.00010585	0.0027231	ENSBGRT00000006357(PCBP2);ENSBGRT00000006378(PCBP2);ENSBGRT00000006620(TARBP2);ENSBGRT00000010004(MUL1);ENSBGRT00000016256(GPATCH3);ENSBGRT00000016332(GPATCH3);ENSBGRT00000022470(DHX58);ENSBGRT00000022580(DHX58);ENSBGRT00000022689(DHX58);ENSBGRT00000022781(DHX58);ENSBGRT00000022894(DHX58);ENSBGRT00000022971(DHX58);ENSBGRT00000023538(SEC14L1);ENSBGRT00000023639(SEC14L1);ENSBGRT00000023741(SEC14L1)…
GO:0000185	activation of MAPKKK activity	16	21	0.000106939	0.00272622	ENSBGRT00000006095(TAB1);ENSBGRT00000006121(TAB1);ENSBGRT00000016497(GADD45A);ENSBGRT00000016536(GADD45A);ENSBGRT00000021802(DAB2IP);ENSBGRT00000021990(DAB2IP);ENSBGRT00000022110(DAB2IP);ENSBGRT00000022242(DAB2IP);ENSBGRT00000022394(DAB2IP);ENSBGRT00000022573(DAB2IP);ENSBGRT00000022747(DAB2IP);ENSBGRT00000022858(DAB2IP);ENSBGRT00000022943(DAB2IP);ENSBGRT00000026649(KSR1);ENSBGRT00000026794(KSR1);…
GO:0006560	proline metabolic process	16	21	0.000106939	0.00272622	ENSBGRT00000006333(ALDH4A1);ENSBGRT00000006380(ALDH4A1);ENSBGRT00000006395(ALDH4A1);ENSBGRT00000006410(ALDH4A1);ENSBGRT00000007864(PYCR1);ENSBGRT00000007906(PYCR1);ENSBGRT00000007931(PYCR1);ENSBGRT00000007949(PYCR1);ENSBGRT00000015891(DAO);ENSBGRT00000015975(DAO);ENSBGRT00000043305(-);ENSBGRT00000043364(-);ENSBGRT00000043428(-);ENSBGRT00000044012(PRODH2);ENSBGRT00000044063(PRODH2);ENSBGRT00000047…
GO:0098597	observational learning	16	21	0.000106939	0.00272622	ENSBGRT00000003641(FOXP2);ENSBGRT00000003648(FOXP2);ENSBGRT00000003680(FOXP2);ENSBGRT00000008531(STRA6);ENSBGRT00000022806(HTT);ENSBGRT00000023036(HTT);ENSBGRT00000023720(HTT);ENSBGRT00000023963(HTT);ENSBGRT00000024390(HTT);ENSBGRT00000024447(NRXN1);ENSBGRT00000024530(NRXN1);ENSBGRT00000024601(NRXN1);ENSBGRT00000024681(HTT);ENSBGRT00000024795(NRXN1);ENSBGRT00000024940(NRXN1);ENSBGRT00000025064(NR…
GO:0150003	regulation of spontaneous synaptic transmission	16	21	0.000106939	0.00272622	ENSBGRT00000000103(APP);ENSBGRT00000000104(APP);ENSBGRT00000000105(APP);ENSBGRT00000000106(APP);ENSBGRT00000000107(APP);ENSBGRT00000000108(APP);ENSBGRT00000000109(APP);ENSBGRT00000030109(PRKN);ENSBGRT00000030182(PRKN);ENSBGRT00000030263(PRKN);ENSBGRT00000030363(PRKN);ENSBGRT00000030409(PRKN);ENSBGRT00000030478(PRKN);ENSBGRT00000030544(PRKN);ENSBGRT00000030607(PRKN);ENSBGRT00000030681(PRKN)
GO:0016604	nuclear body	559	1432	0.000109758	0.0032764	ENSBGRT00000000034(RBM11);ENSBGRT00000000230(SON);ENSBGRT00000000231(SON);ENSBGRT00000000587(PRPF3);ENSBGRT00000001104(CRTC1);ENSBGRT00000001149(CRTC1);ENSBGRT00000001187(CRTC1);ENSBGRT00000001224(CRTC1);ENSBGRT00000001263(CRTC1);ENSBGRT00000001285(CRTC1);ENSBGRT00000001313(CRTC1);ENSBGRT00000001408(DDX39A);ENSBGRT00000001424(DDX39A);ENSBGRT00000001617(IKZF4);ENSBGRT00000001646(IKZF4);ENSBGRT0000…
GO:0001837	epithelial to mesenchymal transition	110	239	0.00011172	0.00284045	ENSBGRT00000000568(POFUT2);ENSBGRT00000000583(POFUT2);ENSBGRT00000003695(TGFBR3);ENSBGRT00000003729(TGFBR3);ENSBGRT00000003762(TGFBR3);ENSBGRT00000003813(TGFBR3);ENSBGRT00000006033(GLIPR2);ENSBGRT00000006043(GLIPR2);ENSBGRT00000006053(GLIPR2);ENSBGRT00000007125(SNAI1);ENSBGRT00000010387(TGFB2);ENSBGRT00000012232(LOXL3);ENSBGRT00000012292(LOXL3);ENSBGRT00000012318(LOXL3);ENSBGRT00000012349(LOXL3);…
GO:0052742	phosphatidylinositol kinase activity	17	23	0.000111862	0.0032829	ENSBGRT00000006003(PIK3CA);ENSBGRT00000006032(PIK3CA);ENSBGRT00000013367(PIK3CG);ENSBGRT00000026120(PIK3CD);ENSBGRT00000026226(ATM);ENSBGRT00000026270(PIK3CD);ENSBGRT00000026420(PIK3CD);ENSBGRT00000026659(PIK3CD);ENSBGRT00000026877(PIK3CD);ENSBGRT00000027114(PIK3CD);ENSBGRT00000027280(PIK3CD);ENSBGRT00000034642(-);ENSBGRT00000041071(PIK3C3);ENSBGRT00000041243(PIK3C3);ENSBGRT00000041312(PIK3C3);EN…
GO:0030263	apoptotic chromosome condensation	12	14	0.00011268	0.00284045	ENSBGRT00000011518(ACIN1);ENSBGRT00000011639(ACIN1);ENSBGRT00000011764(ACIN1);ENSBGRT00000011880(ACIN1);ENSBGRT00000011977(ACIN1);ENSBGRT00000012027(ACIN1);ENSBGRT00000033580(TOP2A);ENSBGRT00000033920(TOP2A);ENSBGRT00000034169(TOP2A);ENSBGRT00000034580(TOP2A);ENSBGRT00000034933(TOP2A);ENSBGRT00000035286(TOP2A)
GO:0061589	calcium activated phosphatidylserine scrambling	12	14	0.00011268	0.00284045	ENSBGRT00000005475(ANO4);ENSBGRT00000005496(ANO4);ENSBGRT00000005572(ANO4);ENSBGRT00000005635(ANO4);ENSBGRT00000005646(ANO4);ENSBGRT00000039835(ANO6);ENSBGRT00000039982(ANO6);ENSBGRT00000040161(ANO6);ENSBGRT00000040339(ANO6);ENSBGRT00000040564(ANO6);ENSBGRT00000040687(ANO6);ENSBGRT00000040731(ANO6)
GO:0070535	histone H2A K63-linked ubiquitination	12	14	0.00011268	0.00284045	ENSBGRT00000016552(RNF8);ENSBGRT00000016615(RNF8);ENSBGRT00000016702(RNF8);ENSBGRT00000016758(TRIP12);ENSBGRT00000016764(RNF8);ENSBGRT00000016834(RNF8);ENSBGRT00000016903(RNF8);ENSBGRT00000016924(TRIP12);ENSBGRT00000017004(RNF8);ENSBGRT00000017083(RNF8);ENSBGRT00000017094(TRIP12);ENSBGRT00000017118(RNF8)
GO:0097039	protein linear polyubiquitination	12	14	0.00011268	0.00284045	ENSBGRT00000021341(SHARPIN);ENSBGRT00000026959(RBCK1);ENSBGRT00000027072(RBCK1);ENSBGRT00000030109(PRKN);ENSBGRT00000030182(PRKN);ENSBGRT00000030263(PRKN);ENSBGRT00000030363(PRKN);ENSBGRT00000030409(PRKN);ENSBGRT00000030478(PRKN);ENSBGRT00000030544(PRKN);ENSBGRT00000030607(PRKN);ENSBGRT00000030681(PRKN)
GO:0016746	transferase activity, transferring acyl groups	200	473	0.000114778	0.00333225	ENSBGRT00000000544(PLAAT1);ENSBGRT00000003112(ZDHHC23);ENSBGRT00000003358(MCRS1);ENSBGRT00000003383(MCRS1);ENSBGRT00000003434(KAT2B);ENSBGRT00000003552(KAT2B);ENSBGRT00000003595(KAT2B);ENSBGRT00000003622(KAT2B);ENSBGRT00000004712(-);ENSBGRT00000004735(-);ENSBGRT00000004758(-);ENSBGRT00000005908(SCP2);ENSBGRT00000007674(ELOVL4);ENSBGRT00000008376(GNPNAT1);ENSBGRT00000008496(CERS6);ENSBGRT000000085…
GO:0010633	negative regulation of epithelial cell migration	70	141	0.000121288	0.00305053	ENSBGRT00000000552(ACVRL1);ENSBGRT00000003359(HRG);ENSBGRT00000003784(KLF4);ENSBGRT00000003821(KLF4);ENSBGRT00000003837(KLF4);ENSBGRT00000003862(KLF4);ENSBGRT00000006694(MEF2C);ENSBGRT00000006887(MEF2C);ENSBGRT00000006957(MEF2C);ENSBGRT00000007037(MEF2C);ENSBGRT00000007079(MEF2C);ENSBGRT00000008018(HDAC5);ENSBGRT00000008121(HDAC5);ENSBGRT00000008187(HDAC5);ENSBGRT00000011331(CARD10);ENSBGRT000000…
GO:0030038	contractile actin filament bundle assembly	97	207	0.000121826	0.00305053	ENSBGRT00000000481(BRAF);ENSBGRT00000000720(BRAF);ENSBGRT00000004164(MET);ENSBGRT00000004224(MET);ENSBGRT00000005955(ARHGEF10L);ENSBGRT00000006002(ARHGEF10L);ENSBGRT00000006052(ARHGEF10L);ENSBGRT00000006087(CDC42);ENSBGRT00000006115(ARHGEF10L);ENSBGRT00000006464(LPAR1);ENSBGRT00000006818(APOA1);ENSBGRT00000008059(ASAP3);ENSBGRT00000008175(ASAP3);ENSBGRT00000008237(ASAP3);ENSBGRT00000009691(TTC8);…
GO:0043149	stress fiber assembly	97	207	0.000121826	0.00305053	ENSBGRT00000000481(BRAF);ENSBGRT00000000720(BRAF);ENSBGRT00000004164(MET);ENSBGRT00000004224(MET);ENSBGRT00000005955(ARHGEF10L);ENSBGRT00000006002(ARHGEF10L);ENSBGRT00000006052(ARHGEF10L);ENSBGRT00000006087(CDC42);ENSBGRT00000006115(ARHGEF10L);ENSBGRT00000006464(LPAR1);ENSBGRT00000006818(APOA1);ENSBGRT00000008059(ASAP3);ENSBGRT00000008175(ASAP3);ENSBGRT00000008237(ASAP3);ENSBGRT00000009691(TTC8);…
GO:0030551	cyclic nucleotide binding	33	56	0.000122081	0.00347289	ENSBGRT00000001126(SLC19A1);ENSBGRT00000001135(SLC19A1);ENSBGRT00000003145(PDE6H);ENSBGRT00000006012(PDE4A);ENSBGRT00000006024(PDE4A);ENSBGRT00000006037(PDE4A);ENSBGRT00000006055(PDE4A);ENSBGRT00000006090(PDE4A);ENSBGRT00000006145(PDE4A);ENSBGRT00000006172(PDE4A);ENSBGRT00000006199(PDE4A);ENSBGRT00000009086(BVES);ENSBGRT00000012880(PDE2A);ENSBGRT00000012974(PDE2A);ENSBGRT00000013045(PDE2A);ENSBGR…
GO:0036452	ESCRT complex	29	47	0.000122194	0.00357164	ENSBGRT00000000004(CHMP2B);ENSBGRT00000000005(CHMP2B);ENSBGRT00000000006(CHMP2B);ENSBGRT00000006740(UBAP1L);ENSBGRT00000006955(MVB12B);ENSBGRT00000007000(MVB12B);ENSBGRT00000007057(MVB12B);ENSBGRT00000007115(MVB12B);ENSBGRT00000007156(MVB12B);ENSBGRT00000007192(MVB12B);ENSBGRT00000007267(MVB12B);ENSBGRT00000007315(MVB12B);ENSBGRT00000009083(VPS37B);ENSBGRT00000014572(VPS25);ENSBGRT00000014620(VPS…
GO:0005522	profilin binding	18	25	0.000122194	0.00347289	ENSBGRT00000013738(RHOQ);ENSBGRT00000022806(HTT);ENSBGRT00000023036(HTT);ENSBGRT00000023720(HTT);ENSBGRT00000023963(HTT);ENSBGRT00000024390(HTT);ENSBGRT00000024681(HTT);ENSBGRT00000038050(EVL);ENSBGRT00000038082(EVL);ENSBGRT00000038164(EVL);ENSBGRT00000038326(EVL);ENSBGRT00000038504(EVL);ENSBGRT00000038581(EVL);ENSBGRT00000038757(EVL);ENSBGRT00000040335(PCLO);ENSBGRT00000043897(FMNL1);ENSBGRT0000…
GO:0061724	lipophagy	17	23	0.000122335	0.00305149	ENSBGRT00000022806(HTT);ENSBGRT00000023036(HTT);ENSBGRT00000023720(HTT);ENSBGRT00000023891(RAB7A);ENSBGRT00000023963(HTT);ENSBGRT00000024002(RAB7A);ENSBGRT00000024390(HTT);ENSBGRT00000024681(HTT);ENSBGRT00000025433(SPTLC2);ENSBGRT00000025539(SPTLC2);ENSBGRT00000025896(SESN2);ENSBGRT00000025997(SESN2);ENSBGRT00000026071(SESN2);ENSBGRT00000030716(SPTLC1);ENSBGRT00000030853(SPTLC1);ENSBGRT0000003341…
GO:0045664	regulation of neuron differentiation	382	956	0.000122406	0.00305149	ENSBGRT00000000075(CHODL);ENSBGRT00000000103(APP);ENSBGRT00000000104(APP);ENSBGRT00000000105(APP);ENSBGRT00000000106(APP);ENSBGRT00000000107(APP);ENSBGRT00000000108(APP);ENSBGRT00000000109(APP);ENSBGRT00000000326(EPHA3);ENSBGRT00000000328(EPHA3);ENSBGRT00000000481(BRAF);ENSBGRT00000000720(BRAF);ENSBGRT00000000739(MFSD2A);ENSBGRT00000000818(MFSD2A);ENSBGRT00000001050(DPYSL2);ENSBGRT00000001101(DPY…
GO:0009267	cellular response to starvation	111	242	0.000123635	0.00307532	ENSBGRT00000000739(MFSD2A);ENSBGRT00000000818(MFSD2A);ENSBGRT00000001994(KIAA1324);ENSBGRT00000002030(KIAA1324);ENSBGRT00000002046(KIAA1324);ENSBGRT00000005472(USP33);ENSBGRT00000005531(USP33);ENSBGRT00000007188(ATG14);ENSBGRT00000007234(ATG14);ENSBGRT00000007298(ATG14);ENSBGRT00000007351(ATG14);ENSBGRT00000007936(AOC1);ENSBGRT00000010161(ATG5);ENSBGRT00000010235(ATG5);ENSBGRT00000010278(ATG5);EN…
GO:0006935	chemotaxis	346	859	0.00012401	0.00307785	ENSBGRT00000000103(APP);ENSBGRT00000000104(APP);ENSBGRT00000000105(APP);ENSBGRT00000000106(APP);ENSBGRT00000000107(APP);ENSBGRT00000000108(APP);ENSBGRT00000000109(APP);ENSBGRT00000000333(ITGB2);ENSBGRT00000000338(VANGL2);ENSBGRT00000000798(NR4A3);ENSBGRT00000000826(NR4A3);ENSBGRT00000000983(NFIB);ENSBGRT00000000994(NFIB);ENSBGRT00000001027(NFIB);ENSBGRT00000001050(DPYSL2);ENSBGRT00000001051(NFIB)…
GO:0060348	bone development	155	354	0.000124997	0.00309554	ENSBGRT00000000470(IGF1);ENSBGRT00000000537(IGF1);ENSBGRT00000000835(IHH);ENSBGRT00000001088(NAB1);ENSBGRT00000001606(ALPL);ENSBGRT00000001659(ALPL);ENSBGRT00000001690(ALPL);ENSBGRT00000003874(HOXA11);ENSBGRT00000004371(EPYC);ENSBGRT00000004372(CLDN18);ENSBGRT00000004405(EPYC);ENSBGRT00000004777(SMAD5);ENSBGRT00000005267(RARG);ENSBGRT00000006694(MEF2C);ENSBGRT00000006887(MEF2C);ENSBGRT00000006957…
GO:0002690	positive regulation of leukocyte chemotaxis	72	146	0.000127709	0.00315576	ENSBGRT00000001518(PTK2B);ENSBGRT00000001584(PTK2B);ENSBGRT00000001662(PTK2B);ENSBGRT00000004258(CXCL14);ENSBGRT00000004275(CXCL14);ENSBGRT00000004325(CSF1);ENSBGRT00000004345(CSF1);ENSBGRT00000004351(CSF1);ENSBGRT00000004401(CSF1);ENSBGRT00000004453(CSF1);ENSBGRT00000005541(CCL21);ENSBGRT00000005553(CCL21);ENSBGRT00000007068(SWAP70);ENSBGRT00000007100(SWAP70);ENSBGRT00000009446(AKIRIN1);ENSBGRT0…
GO:0030811	regulation of nucleotide catabolic process	43	78	0.00012831	0.00316366	ENSBGRT00000000103(APP);ENSBGRT00000000104(APP);ENSBGRT00000000105(APP);ENSBGRT00000000106(APP);ENSBGRT00000000107(APP);ENSBGRT00000000108(APP);ENSBGRT00000000109(APP);ENSBGRT00000000470(IGF1);ENSBGRT00000000537(IGF1);ENSBGRT00000003539(ZBTB20);ENSBGRT00000003549(ZBTB20);ENSBGRT00000003570(ZBTB20);ENSBGRT00000014676(PRKAG2);ENSBGRT00000014837(PRKAG2);ENSBGRT00000018159(HIF1A);ENSBGRT00000018418(H…
GO:0034329	cell junction assembly	151	344	0.000131128	0.00322609	ENSBGRT00000000326(EPHA3);ENSBGRT00000000328(EPHA3);ENSBGRT00000000552(ACVRL1);ENSBGRT00000001447(TEK);ENSBGRT00000001497(TEK);ENSBGRT00000001561(TEK);ENSBGRT00000001633(TEK);ENSBGRT00000001746(TEK);ENSBGRT00000001758(TEK);ENSBGRT00000001812(TEK);ENSBGRT00000003359(HRG);ENSBGRT00000003361(PTPRO);ENSBGRT00000003386(PTPRO);ENSBGRT00000003426(PTPRO);ENSBGRT00000003950(TNS1);ENSBGRT00000004018(TNS1);…
GO:0048799	animal organ maturation	26	41	0.00013272	0.003244	ENSBGRT00000000470(IGF1);ENSBGRT00000000537(IGF1);ENSBGRT00000013716(BMP2);ENSBGRT00000017642(FAT4);ENSBGRT00000017736(FAT4);ENSBGRT00000017838(FAT4);ENSBGRT00000017935(FAT4);ENSBGRT00000023823(IFT80);ENSBGRT00000023932(IFT80);ENSBGRT00000023957(RFLNA);ENSBGRT00000033260(THBS3);ENSBGRT00000033318(THBS3);ENSBGRT00000033386(SEMA4D);ENSBGRT00000033412(THBS3);ENSBGRT00000033510(SEMA4D);ENSBGRT0000003…
GO:0051491	positive regulation of filopodium assembly	26	41	0.00013272	0.003244	ENSBGRT00000001456(FNBP1L);ENSBGRT00000001464(FNBP1L);ENSBGRT00000005541(CCL21);ENSBGRT00000005553(CCL21);ENSBGRT00000006087(CDC42);ENSBGRT00000011042(PALM);ENSBGRT00000011078(PALM);ENSBGRT00000011819(ARAP1);ENSBGRT00000011971(ARAP1);ENSBGRT00000012146(ARAP1);ENSBGRT00000013738(RHOQ);ENSBGRT00000018115(NEURL1);ENSBGRT00000018151(NEURL1);ENSBGRT00000024513(RIPOR2);ENSBGRT00000024669(RIPOR2);ENSBGR…
GO:0072697	protein localization to cell cortex	26	41	0.00013272	0.003244	ENSBGRT00000001073(GPSM2);ENSBGRT00000001140(GPSM2);ENSBGRT00000016555(SAPCD2);ENSBGRT00000016588(SAPCD2);ENSBGRT00000017194(NUMA1);ENSBGRT00000017323(NUMA1);ENSBGRT00000017443(NUMA1);ENSBGRT00000038654(EPB41);ENSBGRT00000038810(EPB41);ENSBGRT00000038890(EPB41);ENSBGRT00000039310(EPB41);ENSBGRT00000039411(EPB41);ENSBGRT00000039508(EPB41);ENSBGRT00000044010(EPB41L2);ENSBGRT00000044117(EPB41L2);ENS…
GO:0070933	histone H4 deacetylation	18	25	0.000134072	0.00326995	ENSBGRT00000003470(HDAC9);ENSBGRT00000003544(HDAC9);ENSBGRT00000003596(HDAC9);ENSBGRT00000003666(HDAC9);ENSBGRT00000003707(HDAC9);ENSBGRT00000003870(HDAC9);ENSBGRT00000023223(HDAC1);ENSBGRT00000023395(HDAC1);ENSBGRT00000031527(RCOR1);ENSBGRT00000031627(RCOR1);ENSBGRT00000031776(RCOR1);ENSBGRT00000041452(HDAC4);ENSBGRT00000041624(HDAC4);ENSBGRT00000041731(HDAC4);ENSBGRT00000041864(HDAC4);ENSBGRT00…
GO:0051336	regulation of hydrolase activity	554	1426	0.000134694	0.00327803	ENSBGRT00000000186(SOD1);ENSBGRT00000000296(PINK1);ENSBGRT00000000301(PINK1);ENSBGRT00000000326(EPHA3);ENSBGRT00000000328(EPHA3);ENSBGRT00000000353(F3);ENSBGRT00000000355(F3);ENSBGRT00000000364(F3);ENSBGRT00000000933(MGAT5);ENSBGRT00000000951(MGAT5);ENSBGRT00000000965(MGAT5);ENSBGRT00000001653(ECM1);ENSBGRT00000001658(DHCR24);ENSBGRT00000001681(ECM1);ENSBGRT00000001683(TBC1D2);ENSBGRT00000001695(…
GO:0048565	digestive tract development	83	173	0.000136974	0.00332098	ENSBGRT00000000338(VANGL2);ENSBGRT00000000835(IHH);ENSBGRT00000004291(CCDC39);ENSBGRT00000004372(CLDN18);ENSBGRT00000004374(AGR2);ENSBGRT00000004408(AGR2);ENSBGRT00000004882(GLI2);ENSBGRT00000005758(EPHB3);ENSBGRT00000008531(STRA6);ENSBGRT00000008564(PDGFC);ENSBGRT00000009705(PRDM1);ENSBGRT00000009752(CDX2);ENSBGRT00000009766(PRDM1);ENSBGRT00000009815(PRDM1);ENSBGRT00000009852(PRDM1);ENSBGRT00000…
GO:0010718	positive regulation of epithelial to mesenchymal transition	46	85	0.000137343	0.00332098	ENSBGRT00000006033(GLIPR2);ENSBGRT00000006043(GLIPR2);ENSBGRT00000006053(GLIPR2);ENSBGRT00000007125(SNAI1);ENSBGRT00000010387(TGFB2);ENSBGRT00000013153(LEF1);ENSBGRT00000013291(LEF1);ENSBGRT00000013382(LEF1);ENSBGRT00000013419(ENG);ENSBGRT00000013492(LEF1);ENSBGRT00000013577(LEF1);ENSBGRT00000013716(BMP2);ENSBGRT00000024313(EZH2);ENSBGRT00000024488(EZH2);ENSBGRT00000024600(EZH2);ENSBGRT0000002497…
GO:0043470	regulation of carbohydrate catabolic process	46	85	0.000137343	0.00332098	ENSBGRT00000000103(APP);ENSBGRT00000000104(APP);ENSBGRT00000000105(APP);ENSBGRT00000000106(APP);ENSBGRT00000000107(APP);ENSBGRT00000000108(APP);ENSBGRT00000000109(APP);ENSBGRT00000000470(IGF1);ENSBGRT00000000537(IGF1);ENSBGRT00000003539(ZBTB20);ENSBGRT00000003549(ZBTB20);ENSBGRT00000003570(ZBTB20);ENSBGRT00000013169(-);ENSBGRT00000014676(PRKAG2);ENSBGRT00000014837(PRKAG2);ENSBGRT00000018159(HIF1A…
GO:0000976	transcription regulatory region sequence-specific DNA binding	533	1377	0.00013883	0.0039046	ENSBGRT00000000101(GABPA);ENSBGRT00000000102(GABPA);ENSBGRT00000000103(APP);ENSBGRT00000000104(APP);ENSBGRT00000000105(APP);ENSBGRT00000000106(APP);ENSBGRT00000000107(APP);ENSBGRT00000000108(APP);ENSBGRT00000000109(APP);ENSBGRT00000000459(CIART);ENSBGRT00000000480(CIART);ENSBGRT00000000703(NFIC);ENSBGRT00000000733(NFIC);ENSBGRT00000000765(NFIC);ENSBGRT00000000798(NR4A3);ENSBGRT00000000808(NFIC);E…
GO:0060914	heart formation	33	56	0.000140085	0.00337541	ENSBGRT00000005711(WNT3A);ENSBGRT00000005723(WNT3A);ENSBGRT00000006694(MEF2C);ENSBGRT00000006887(MEF2C);ENSBGRT00000006957(MEF2C);ENSBGRT00000007037(MEF2C);ENSBGRT00000007079(MEF2C);ENSBGRT00000013055(SMARCD3);ENSBGRT00000013157(SMARCD3);ENSBGRT00000013262(SMARCD3);ENSBGRT00000013440(SMARCD3);ENSBGRT00000013716(BMP2);ENSBGRT00000015687(SIX1);ENSBGRT00000023752(EYA1);ENSBGRT00000023850(EYA1);ENSBG…
GO:0048668	collateral sprouting	38	67	0.000140193	0.00337541	ENSBGRT00000000103(APP);ENSBGRT00000000104(APP);ENSBGRT00000000105(APP);ENSBGRT00000000106(APP);ENSBGRT00000000107(APP);ENSBGRT00000000108(APP);ENSBGRT00000000109(APP);ENSBGRT00000001475(LPAR3);ENSBGRT00000001673(FSTL4);ENSBGRT00000001702(FSTL4);ENSBGRT00000001748(FSTL4);ENSBGRT00000003260(IFRD1);ENSBGRT00000005711(WNT3A);ENSBGRT00000005723(WNT3A);ENSBGRT00000008802(ZEB2);ENSBGRT00000008861(ZEB2)…
GO:0051246	regulation of protein metabolic process	1508	4094	0.000141488	0.00338903	ENSBGRT00000000103(APP);ENSBGRT00000000104(APP);ENSBGRT00000000105(APP);ENSBGRT00000000106(APP);ENSBGRT00000000107(APP);ENSBGRT00000000108(APP);ENSBGRT00000000109(APP);ENSBGRT00000000186(SOD1);ENSBGRT00000000292(UBE2G2);ENSBGRT00000000296(PINK1);ENSBGRT00000000301(PINK1);ENSBGRT00000000311(CNPPD1);ENSBGRT00000000320(CNPPD1);ENSBGRT00000000333(ITGB2);ENSBGRT00000000338(VANGL2);ENSBGRT00000000342(P…
GO:0003094	glomerular filtration	19	27	0.000142262	0.00338903	ENSBGRT00000003361(PTPRO);ENSBGRT00000003386(PTPRO);ENSBGRT00000003426(PTPRO);ENSBGRT00000007328(-);ENSBGRT00000007358(-);ENSBGRT00000011522(XPNPEP3);ENSBGRT00000016642(MYO1E);ENSBGRT00000016883(MYO1E);ENSBGRT00000016994(MYO1E);ENSBGRT00000019882(SULF1);ENSBGRT00000028402(MCAM);ENSBGRT00000028564(MCAM);ENSBGRT00000034382(TBC1D8B);ENSBGRT00000034558(TBC1D8B);ENSBGRT00000045832(ADGRF5);ENSBGRT00000…
GO:0036480	neuron intrinsic apoptotic signaling pathway in response to oxidative stress	19	27	0.000142262	0.00338903	ENSBGRT00000000296(PINK1);ENSBGRT00000000301(PINK1);ENSBGRT00000001790(MCL1);ENSBGRT00000018159(HIF1A);ENSBGRT00000018418(HIF1A);ENSBGRT00000018478(HIF1A);ENSBGRT00000018536(HIF1A);ENSBGRT00000028717(FBXW7);ENSBGRT00000028820(FBXW7);ENSBGRT00000028915(FBXW7);ENSBGRT00000030109(PRKN);ENSBGRT00000030182(PRKN);ENSBGRT00000030263(PRKN);ENSBGRT00000030363(PRKN);ENSBGRT00000030409(PRKN);ENSBGRT00000030…
GO:0060856	establishment of blood-brain barrier	19	27	0.000142262	0.00338903	ENSBGRT00000000739(MFSD2A);ENSBGRT00000000818(MFSD2A);ENSBGRT00000006134(RECK);ENSBGRT00000006162(RECK);ENSBGRT00000006208(RECK);ENSBGRT00000006271(RECK);ENSBGRT00000013419(ENG);ENSBGRT00000022474(MXRA8);ENSBGRT00000022582(MXRA8);ENSBGRT00000035138(ADGRA2);ENSBGRT00000035303(ADGRA2);ENSBGRT00000035412(ADGRA2);ENSBGRT00000035551(ADGRA2);ENSBGRT00000035707(ADGRA2);ENSBGRT00000035887(ADGRA2);ENSBGRT…
GO:1903376	regulation of oxidative stress-induced neuron intrinsic apoptotic signaling pathway	19	27	0.000142262	0.00338903	ENSBGRT00000000296(PINK1);ENSBGRT00000000301(PINK1);ENSBGRT00000001790(MCL1);ENSBGRT00000018159(HIF1A);ENSBGRT00000018418(HIF1A);ENSBGRT00000018478(HIF1A);ENSBGRT00000018536(HIF1A);ENSBGRT00000028717(FBXW7);ENSBGRT00000028820(FBXW7);ENSBGRT00000028915(FBXW7);ENSBGRT00000030109(PRKN);ENSBGRT00000030182(PRKN);ENSBGRT00000030263(PRKN);ENSBGRT00000030363(PRKN);ENSBGRT00000030409(PRKN);ENSBGRT00000030…
GO:0000977	RNA polymerase II regulatory region sequence-specific DNA binding	498	1281	0.000143745	0.00396031	ENSBGRT00000000101(GABPA);ENSBGRT00000000102(GABPA);ENSBGRT00000000103(APP);ENSBGRT00000000104(APP);ENSBGRT00000000105(APP);ENSBGRT00000000106(APP);ENSBGRT00000000107(APP);ENSBGRT00000000108(APP);ENSBGRT00000000109(APP);ENSBGRT00000000459(CIART);ENSBGRT00000000480(CIART);ENSBGRT00000000703(NFIC);ENSBGRT00000000733(NFIC);ENSBGRT00000000765(NFIC);ENSBGRT00000000798(NR4A3);ENSBGRT00000000808(NFIC);E…
GO:0001012	RNA polymerase II regulatory region DNA binding	498	1281	0.000143745	0.00396031	ENSBGRT00000000101(GABPA);ENSBGRT00000000102(GABPA);ENSBGRT00000000103(APP);ENSBGRT00000000104(APP);ENSBGRT00000000105(APP);ENSBGRT00000000106(APP);ENSBGRT00000000107(APP);ENSBGRT00000000108(APP);ENSBGRT00000000109(APP);ENSBGRT00000000459(CIART);ENSBGRT00000000480(CIART);ENSBGRT00000000703(NFIC);ENSBGRT00000000733(NFIC);ENSBGRT00000000765(NFIC);ENSBGRT00000000798(NR4A3);ENSBGRT00000000808(NFIC);E…
GO:0000987	proximal promoter sequence-specific DNA binding	421	1070	0.00014658	0.00399764	ENSBGRT00000000101(GABPA);ENSBGRT00000000102(GABPA);ENSBGRT00000000103(APP);ENSBGRT00000000104(APP);ENSBGRT00000000105(APP);ENSBGRT00000000106(APP);ENSBGRT00000000107(APP);ENSBGRT00000000108(APP);ENSBGRT00000000109(APP);ENSBGRT00000000459(CIART);ENSBGRT00000000480(CIART);ENSBGRT00000000703(NFIC);ENSBGRT00000000733(NFIC);ENSBGRT00000000765(NFIC);ENSBGRT00000000798(NR4A3);ENSBGRT00000000808(NFIC);E…
GO:0031290	retinal ganglion cell axon guidance	20	29	0.000147223	0.0034851	ENSBGRT00000001199(BMPR1B);ENSBGRT00000001234(BMPR1B);ENSBGRT00000001302(BMPR1B);ENSBGRT00000005758(EPHB3);ENSBGRT00000005871(EPHB1);ENSBGRT00000006575(EPHB2);ENSBGRT00000006597(EPHB2);ENSBGRT00000024522(POU4F3);ENSBGRT00000034125(SLIT2);ENSBGRT00000034383(SLIT2);ENSBGRT00000034573(SLIT2);ENSBGRT00000034678(SLIT2);ENSBGRT00000039295(ISL2);ENSBGRT00000045220(PTPRM);ENSBGRT00000045276(PTPRM);ENSBGR…
GO:0061311	cell surface receptor signaling pathway involved in heart development	20	29	0.000147223	0.0034851	ENSBGRT00000000338(VANGL2);ENSBGRT00000005711(WNT3A);ENSBGRT00000005723(WNT3A);ENSBGRT00000007125(SNAI1);ENSBGRT00000013716(BMP2);ENSBGRT00000018640(JAG1);ENSBGRT00000019058(MSX1);ENSBGRT00000026333(ALPK2);ENSBGRT00000026372(MKS1);ENSBGRT00000026501(MKS1);ENSBGRT00000026656(MKS1);ENSBGRT00000026787(MKS1);ENSBGRT00000026923(MKS1);ENSBGRT00000032132(WNT11);ENSBGRT00000032193(WNT11);ENSBGRT000000322…
GO:2001170	negative regulation of ATP biosynthetic process	20	29	0.000147223	0.0034851	ENSBGRT00000009930(PARP1);ENSBGRT00000010062(PARP1);ENSBGRT00000010128(PARP1);ENSBGRT00000010242(PARP1);ENSBGRT00000010386(PARP1);ENSBGRT00000018794(STAT3);ENSBGRT00000018961(STAT3);ENSBGRT00000019099(STAT3);ENSBGRT00000019295(STAT3);ENSBGRT00000019567(STAT3);ENSBGRT00000022489(TIGAR);ENSBGRT00000023099(-);ENSBGRT00000041452(HDAC4);ENSBGRT00000041624(HDAC4);ENSBGRT00000041731(HDAC4);ENSBGRT000000…
GO:0000978	RNA polymerase II proximal promoter sequence-specific DNA binding	403	1021	0.000148876	0.004012	ENSBGRT00000000101(GABPA);ENSBGRT00000000102(GABPA);ENSBGRT00000000103(APP);ENSBGRT00000000104(APP);ENSBGRT00000000105(APP);ENSBGRT00000000106(APP);ENSBGRT00000000107(APP);ENSBGRT00000000108(APP);ENSBGRT00000000109(APP);ENSBGRT00000000459(CIART);ENSBGRT00000000480(CIART);ENSBGRT00000000703(NFIC);ENSBGRT00000000733(NFIC);ENSBGRT00000000765(NFIC);ENSBGRT00000000798(NR4A3);ENSBGRT00000000808(NFIC);E…
GO:0071625	vocalization behavior	21	31	0.000149368	0.00352846	ENSBGRT00000023835(-);ENSBGRT00000023895(-);ENSBGRT00000023980(-);ENSBGRT00000024066(-);ENSBGRT00000024126(-);ENSBGRT00000024447(NRXN1);ENSBGRT00000024530(NRXN1);ENSBGRT00000024601(NRXN1);ENSBGRT00000024795(NRXN1);ENSBGRT00000024940(NRXN1);ENSBGRT00000025064(NRXN1);ENSBGRT00000035854(MYH14);ENSBGRT00000036075(MYH14);ENSBGRT00000036281(MYH14);ENSBGRT00000036483(MYH14);ENSBGRT00000038884(FOXP1);ENS…
GO:0005024	transforming growth factor beta-activated receptor activity	13	16	0.000150078	0.004012	ENSBGRT00000000552(ACVRL1);ENSBGRT00000001199(BMPR1B);ENSBGRT00000001234(BMPR1B);ENSBGRT00000001302(BMPR1B);ENSBGRT00000003695(TGFBR3);ENSBGRT00000003729(TGFBR3);ENSBGRT00000003762(TGFBR3);ENSBGRT00000003813(TGFBR3);ENSBGRT00000037647(TGFBR1);ENSBGRT00000037713(TGFBR1);ENSBGRT00000045459(TGFBR2);ENSBGRT00000045477(TGFBR2);ENSBGRT00000045500(TGFBR2)
GO:0070062	extracellular exosome	64	127	0.000152212	0.00422861	ENSBGRT00000001432(HSPA4);ENSBGRT00000001476(HSPA4);ENSBGRT00000001501(HSPA4);ENSBGRT00000001548(HSPA4);ENSBGRT00000005403(FN1);ENSBGRT00000005428(FN1);ENSBGRT00000005442(FN1);ENSBGRT00000005485(FN1);ENSBGRT00000007328(-);ENSBGRT00000007358(-);ENSBGRT00000007936(AOC1);ENSBGRT00000010045(CD47);ENSBGRT00000010083(CD47);ENSBGRT00000010107(CD47);ENSBGRT00000010167(CD47);ENSBGRT00000010205(CD47);ENSBG…
GO:0042330	taxis	346	861	0.000152289	0.00358993	ENSBGRT00000000103(APP);ENSBGRT00000000104(APP);ENSBGRT00000000105(APP);ENSBGRT00000000106(APP);ENSBGRT00000000107(APP);ENSBGRT00000000108(APP);ENSBGRT00000000109(APP);ENSBGRT00000000333(ITGB2);ENSBGRT00000000338(VANGL2);ENSBGRT00000000798(NR4A3);ENSBGRT00000000826(NR4A3);ENSBGRT00000000983(NFIB);ENSBGRT00000000994(NFIB);ENSBGRT00000001027(NFIB);ENSBGRT00000001050(DPYSL2);ENSBGRT00000001051(NFIB)…
GO:0005773	vacuole	264	639	0.000152438	0.00422861	ENSBGRT00000000004(CHMP2B);ENSBGRT00000000005(CHMP2B);ENSBGRT00000000006(CHMP2B);ENSBGRT00000000894(STX17);ENSBGRT00000001011(DRAM1);ENSBGRT00000001057(DRAM1);ENSBGRT00000001218(BORCS5);ENSBGRT00000001246(BORCS5);ENSBGRT00000001253(BORCS5);ENSBGRT00000001258(BORCS5);ENSBGRT00000001994(KIAA1324);ENSBGRT00000002030(KIAA1324);ENSBGRT00000002046(KIAA1324);ENSBGRT00000002056(C9orf72);ENSBGRT0000000230…
GO:0060429	epithelium development	667	1739	0.000152866	0.00359602	ENSBGRT00000000186(SOD1);ENSBGRT00000000338(VANGL2);ENSBGRT00000000552(ACVRL1);ENSBGRT00000000659(CRLF1);ENSBGRT00000000739(MFSD2A);ENSBGRT00000000818(MFSD2A);ENSBGRT00000000835(IHH);ENSBGRT00000000983(NFIB);ENSBGRT00000000994(NFIB);ENSBGRT00000001027(NFIB);ENSBGRT00000001051(NFIB);ENSBGRT00000001070(NFIB);ENSBGRT00000001136(ARL13B);ENSBGRT00000001181(ARL13B);ENSBGRT00000001189(NFIB);ENSBGRT00000…
GO:0031105	septin complex	24	37	0.000153713	0.00422861	ENSBGRT00000003028(SEPTIN2);ENSBGRT00000020961(-);ENSBGRT00000021357(-);ENSBGRT00000021477(-);ENSBGRT00000021632(-);ENSBGRT00000021736(-);ENSBGRT00000021863(-);ENSBGRT00000023994(SEPTIN9);ENSBGRT00000024077(SEPTIN9);ENSBGRT00000024161(SEPTIN9);ENSBGRT00000024262(SEPTIN9);ENSBGRT00000024359(SEPTIN9);ENSBGRT00000024466(SEPTIN9);ENSBGRT00000024666(SEPTIN9);ENSBGRT00000024786(SEPTIN9);ENSBGRT00000024…
GO:0035850	epithelial cell differentiation involved in kidney development	37	65	0.00015424	0.00362079	ENSBGRT00000003361(PTPRO);ENSBGRT00000003386(PTPRO);ENSBGRT00000003426(PTPRO);ENSBGRT00000006694(MEF2C);ENSBGRT00000006887(MEF2C);ENSBGRT00000006957(MEF2C);ENSBGRT00000007037(MEF2C);ENSBGRT00000007079(MEF2C);ENSBGRT00000012023(SIX2);ENSBGRT00000016418(NPHS2);ENSBGRT00000016478(NPHS2);ENSBGRT00000016540(NPHS2);ENSBGRT00000016642(MYO1E);ENSBGRT00000016883(MYO1E);ENSBGRT00000016994(MYO1E);ENSBGRT000…
GO:0002064	epithelial cell development	151	345	0.000154867	0.00362796	ENSBGRT00000000186(SOD1);ENSBGRT00000000739(MFSD2A);ENSBGRT00000000818(MFSD2A);ENSBGRT00000000835(IHH);ENSBGRT00000002733(SEC24B);ENSBGRT00000002751(SEC24B);ENSBGRT00000002765(SEC24B);ENSBGRT00000004164(MET);ENSBGRT00000004190(EPHA2);ENSBGRT00000004224(MET);ENSBGRT00000005267(RARG);ENSBGRT00000007213(DMRT1);ENSBGRT00000008019(RAP1A);ENSBGRT00000008215(BFSP2);ENSBGRT00000009705(PRDM1);ENSBGRT00000…
GO:0001934	positive regulation of protein phosphorylation	554	1428	0.000157771	0.00368831	ENSBGRT00000000103(APP);ENSBGRT00000000104(APP);ENSBGRT00000000105(APP);ENSBGRT00000000106(APP);ENSBGRT00000000107(APP);ENSBGRT00000000108(APP);ENSBGRT00000000109(APP);ENSBGRT00000000186(SOD1);ENSBGRT00000000296(PINK1);ENSBGRT00000000301(PINK1);ENSBGRT00000000338(VANGL2);ENSBGRT00000000470(IGF1);ENSBGRT00000000478(CD4);ENSBGRT00000000481(BRAF);ENSBGRT00000000495(CD4);ENSBGRT00000000537(IGF1);ENSB…
GO:0015379	potassium:chloride symporter activity	10	11	0.000160511	0.00420758	ENSBGRT00000013230(SLC12A7);ENSBGRT00000013409(SLC12A7);ENSBGRT00000013622(SLC12A7);ENSBGRT00000037920(SLC12A5);ENSBGRT00000037982(SLC12A5);ENSBGRT00000038120(SLC12A5);ENSBGRT00000042372(SLC12A4);ENSBGRT00000042587(SLC12A4);ENSBGRT00000042766(SLC12A4);ENSBGRT00000042993(SLC12A4)
GO:0050567	glutaminyl-tRNA synthase (glutamine-hydrolyzing) activity	10	11	0.000160511	0.00420758	ENSBGRT00000026745(GATB);ENSBGRT00000026828(GATB);ENSBGRT00000026949(GATB);ENSBGRT00000027090(GATB);ENSBGRT00000027211(GATB);ENSBGRT00000027367(GATB);ENSBGRT00000027574(GATB);ENSBGRT00000027724(GATB);ENSBGRT00000027954(GATB);ENSBGRT00000028073(GATB)
GO:0010641	positive regulation of platelet-derived growth factor receptor signaling pathway	13	16	0.000161503	0.00373678	ENSBGRT00000000353(F3);ENSBGRT00000000355(F3);ENSBGRT00000000364(F3);ENSBGRT00000010445(SRC);ENSBGRT00000010467(SRC);ENSBGRT00000010526(SRC);ENSBGRT00000017597(HIP1);ENSBGRT00000017798(HIP1);ENSBGRT00000017952(HIP1);ENSBGRT00000018128(HIP1);ENSBGRT00000018310(HIP1);ENSBGRT00000018554(HIP1);ENSBGRT00000028533(F7)
GO:0043117	positive regulation of vascular permeability	13	16	0.000161503	0.00373678	ENSBGRT00000012880(PDE2A);ENSBGRT00000012974(PDE2A);ENSBGRT00000013045(PDE2A);ENSBGRT00000013358(PDE2A);ENSBGRT00000013520(PDE2A);ENSBGRT00000030684(BMP6);ENSBGRT00000030766(BMP6);ENSBGRT00000046522(PTP4A3);ENSBGRT00000046556(PTP4A3);ENSBGRT00000049148(TRPV4);ENSBGRT00000049155(TRPV4);ENSBGRT00000049158(TRPV4);ENSBGRT00000049161(TRPV4)
GO:0043928	exonucleolytic nuclear-transcribed mRNA catabolic process involved in deadenylation-dependent decay	13	16	0.000161503	0.00373678	ENSBGRT00000003061(EXOSC3);ENSBGRT00000003078(EXOSC3);ENSBGRT00000011172(CNOT6);ENSBGRT00000012139(EXOSC9);ENSBGRT00000012191(EXOSC9);ENSBGRT00000012289(EXOSC9);ENSBGRT00000012363(EXOSC9);ENSBGRT00000018249(CNOT7);ENSBGRT00000018278(CNOT7);ENSBGRT00000018316(CNOT7);ENSBGRT00000022702(CNOT8);ENSBGRT00000022760(CNOT8);ENSBGRT00000035261(EXOSC5)
GO:0099183	trans-synaptic signaling by BDNF, modulating synaptic transmission	13	16	0.000161503	0.00373678	ENSBGRT00000008032(NTRK2);ENSBGRT00000008117(NTRK2);ENSBGRT00000008203(NTRK2);ENSBGRT00000008310(NTRK2);ENSBGRT00000008385(NTRK2);ENSBGRT00000008427(NTRK2);ENSBGRT00000008670(NTRK2);ENSBGRT00000015921(PLAT);ENSBGRT00000016040(PLAT);ENSBGRT00000016104(PLAT);ENSBGRT00000016184(PLAT);ENSBGRT00000016220(PLAT);ENSBGRT00000038529(PLG)
GO:0099191	trans-synaptic signaling by BDNF	13	16	0.000161503	0.00373678	ENSBGRT00000008032(NTRK2);ENSBGRT00000008117(NTRK2);ENSBGRT00000008203(NTRK2);ENSBGRT00000008310(NTRK2);ENSBGRT00000008385(NTRK2);ENSBGRT00000008427(NTRK2);ENSBGRT00000008670(NTRK2);ENSBGRT00000015921(PLAT);ENSBGRT00000016040(PLAT);ENSBGRT00000016104(PLAT);ENSBGRT00000016184(PLAT);ENSBGRT00000016220(PLAT);ENSBGRT00000038529(PLG)
GO:0048762	mesenchymal cell differentiation	154	353	0.000161894	0.00373816	ENSBGRT00000000568(POFUT2);ENSBGRT00000000583(POFUT2);ENSBGRT00000001209(WNT10A);ENSBGRT00000003695(TGFBR3);ENSBGRT00000003729(TGFBR3);ENSBGRT00000003762(TGFBR3);ENSBGRT00000003813(TGFBR3);ENSBGRT00000005403(FN1);ENSBGRT00000005428(FN1);ENSBGRT00000005442(FN1);ENSBGRT00000005485(FN1);ENSBGRT00000006033(GLIPR2);ENSBGRT00000006043(GLIPR2);ENSBGRT00000006053(GLIPR2);ENSBGRT00000006694(MEF2C);ENSBGRT…
GO:0000152	nuclear ubiquitin ligase complex	52	99	0.000162687	0.00438942	ENSBGRT00000005713(CBX7);ENSBGRT00000005727(CBX7);ENSBGRT00000005748(CBX7);ENSBGRT00000006157(ANAPC13);ENSBGRT00000006415(BARD1);ENSBGRT00000006444(BARD1);ENSBGRT00000006445(BARD1);ENSBGRT00000006453(BARD1);ENSBGRT00000006455(BARD1);ENSBGRT00000010903(BRCA1);ENSBGRT00000012422(PHC3);ENSBGRT00000012610(BABAM2);ENSBGRT00000012677(BABAM2);ENSBGRT00000016178(-);ENSBGRT00000016237(-);ENSBGRT0000001648…
GO:0008285	negative regulation of cell proliferation	403	1016	0.000164752	0.00378868	ENSBGRT00000000103(APP);ENSBGRT00000000104(APP);ENSBGRT00000000105(APP);ENSBGRT00000000106(APP);ENSBGRT00000000107(APP);ENSBGRT00000000108(APP);ENSBGRT00000000109(APP);ENSBGRT00000000448(ADARB1);ENSBGRT00000000469(ADARB1);ENSBGRT00000000552(ACVRL1);ENSBGRT00000000835(IHH);ENSBGRT00000000983(NFIB);ENSBGRT00000000994(NFIB);ENSBGRT00000001027(NFIB);ENSBGRT00000001051(NFIB);ENSBGRT00000001070(NFIB);E…
GO:1901890	positive regulation of cell junction assembly	31	52	0.000164754	0.00378868	ENSBGRT00000001447(TEK);ENSBGRT00000001497(TEK);ENSBGRT00000001561(TEK);ENSBGRT00000001633(TEK);ENSBGRT00000001746(TEK);ENSBGRT00000001758(TEK);ENSBGRT00000001812(TEK);ENSBGRT00000003359(HRG);ENSBGRT00000004024(CAV1);ENSBGRT00000004190(EPHA2);ENSBGRT00000011835(MYOC);ENSBGRT00000011860(MYOC);ENSBGRT00000015805(FLOT1);ENSBGRT00000015871(FLOT1);ENSBGRT00000015955(FLOT1);ENSBGRT00000016049(FLOT1);EN…
GO:0050708	regulation of protein secretion	264	642	0.000165225	0.00378988	ENSBGRT00000000470(IGF1);ENSBGRT00000000537(IGF1);ENSBGRT00000003470(HDAC9);ENSBGRT00000003544(HDAC9);ENSBGRT00000003596(HDAC9);ENSBGRT00000003666(HDAC9);ENSBGRT00000003704(TM7SF3);ENSBGRT00000003707(HDAC9);ENSBGRT00000003721(TM7SF3);ENSBGRT00000003745(TM7SF3);ENSBGRT00000003796(TM7SF3);ENSBGRT00000003870(HDAC9);ENSBGRT00000004176(PIM3);ENSBGRT00000004211(PIM3);ENSBGRT00000004553(TMBIM6);ENSBGRT0…
GO:0016070	RNA metabolic process	2499	6919	0.000165479	0.00378988	ENSBGRT00000000007(VGLL3);ENSBGRT00000000034(RBM11);ENSBGRT00000000101(GABPA);ENSBGRT00000000102(GABPA);ENSBGRT00000000103(APP);ENSBGRT00000000104(APP);ENSBGRT00000000105(APP);ENSBGRT00000000106(APP);ENSBGRT00000000107(APP);ENSBGRT00000000108(APP);ENSBGRT00000000109(APP);ENSBGRT00000000230(SON);ENSBGRT00000000231(SON);ENSBGRT00000000296(PINK1);ENSBGRT00000000301(PINK1);ENSBGRT00000000376(-);ENSBG…
GO:0048705	skeletal system morphogenesis	164	379	0.000165939	0.00379269	ENSBGRT00000000835(IHH);ENSBGRT00000001088(NAB1);ENSBGRT00000001199(BMPR1B);ENSBGRT00000001234(BMPR1B);ENSBGRT00000001302(BMPR1B);ENSBGRT00000001606(ALPL);ENSBGRT00000001659(ALPL);ENSBGRT00000001690(ALPL);ENSBGRT00000001991(WNT10B);ENSBGRT00000002011(WNT10B);ENSBGRT00000003724(HOXA3);ENSBGRT00000003728(HOXA3);ENSBGRT00000003794(HOXA6);ENSBGRT00000003874(HOXA11);ENSBGRT00000004528(PAX5);ENSBGRT000…
GO:0008385	IkappaB kinase complex	13	16	0.000169126	0.00447705	ENSBGRT00000035099(ERC1);ENSBGRT00000035217(ERC1);ENSBGRT00000035338(ERC1);ENSBGRT00000035455(ERC1);ENSBGRT00000035570(ERC1);ENSBGRT00000035726(ERC1);ENSBGRT00000041976(PYCARD);ENSBGRT00000048639(IKBKG);ENSBGRT00000048651(IKBKG);ENSBGRT00000048657(IKBKG);ENSBGRT00000048666(MAP3K7);ENSBGRT00000048678(MAP3K7);ENSBGRT00000048692(MAP3K7)
GO:0001570	vasculogenesis	67	135	0.000169472	0.00384994	ENSBGRT00000002605(ITGB8);ENSBGRT00000002633(ITGB8);ENSBGRT00000004024(CAV1);ENSBGRT00000004190(EPHA2);ENSBGRT00000007690(ADM);ENSBGRT00000007716(ADM);ENSBGRT00000008019(RAP1A);ENSBGRT00000008032(NTRK2);ENSBGRT00000008117(NTRK2);ENSBGRT00000008203(NTRK2);ENSBGRT00000008310(NTRK2);ENSBGRT00000008385(NTRK2);ENSBGRT00000008427(NTRK2);ENSBGRT00000008670(NTRK2);ENSBGRT00000011160(XDH);ENSBGRT000000112…
GO:0007411	axon guidance	143	325	0.000170222	0.00384994	ENSBGRT00000000103(APP);ENSBGRT00000000104(APP);ENSBGRT00000000105(APP);ENSBGRT00000000106(APP);ENSBGRT00000000107(APP);ENSBGRT00000000108(APP);ENSBGRT00000000109(APP);ENSBGRT00000000338(VANGL2);ENSBGRT00000000798(NR4A3);ENSBGRT00000000826(NR4A3);ENSBGRT00000000983(NFIB);ENSBGRT00000000994(NFIB);ENSBGRT00000001027(NFIB);ENSBGRT00000001050(DPYSL2);ENSBGRT00000001051(NFIB);ENSBGRT00000001070(NFIB);…
GO:0002158	osteoclast proliferation	10	11	0.000170493	0.00384994	ENSBGRT00000004325(CSF1);ENSBGRT00000004345(CSF1);ENSBGRT00000004351(CSF1);ENSBGRT00000004401(CSF1);ENSBGRT00000004453(CSF1);ENSBGRT00000009295(TNFSF11);ENSBGRT00000016768(NPR3);ENSBGRT00000025739(FLT3LG);ENSBGRT00000040450(OCSTAMP);ENSBGRT00000040488(OCSTAMP)
GO:0019368	fatty acid elongation, unsaturated fatty acid	10	11	0.000170493	0.00384994	ENSBGRT00000007674(ELOVL4);ENSBGRT00000018029(ELOVL1);ENSBGRT00000018091(ELOVL1);ENSBGRT00000018149(ELOVL1);ENSBGRT00000018218(ELOVL1);ENSBGRT00000025028(ELOVL2);ENSBGRT00000025103(ELOVL2);ENSBGRT00000035916(ELOVL5);ENSBGRT00000035981(ELOVL5);ENSBGRT00000048357(ELOVL3)
GO:0070681	glutaminyl-tRNAGln biosynthesis via transamidation	10	11	0.000170493	0.00384994	ENSBGRT00000026745(GATB);ENSBGRT00000026828(GATB);ENSBGRT00000026949(GATB);ENSBGRT00000027090(GATB);ENSBGRT00000027211(GATB);ENSBGRT00000027367(GATB);ENSBGRT00000027574(GATB);ENSBGRT00000027724(GATB);ENSBGRT00000027954(GATB);ENSBGRT00000028073(GATB)
GO:1903546	protein localization to photoreceptor outer segment	10	11	0.000170493	0.00384994	ENSBGRT00000011611(TUB);ENSBGRT00000011722(TUB);ENSBGRT00000011794(TUB);ENSBGRT00000011852(TUB);ENSBGRT00000011906(TUB);ENSBGRT00000021319(BBS4);ENSBGRT00000021434(BBS4);ENSBGRT00000028921(TULP1);ENSBGRT00000029008(TULP1);ENSBGRT00000029087(TULP1)
GO:0030956	glutamyl-tRNA(Gln) amidotransferase complex	10	11	0.000177094	0.00455571	ENSBGRT00000026745(GATB);ENSBGRT00000026828(GATB);ENSBGRT00000026949(GATB);ENSBGRT00000027090(GATB);ENSBGRT00000027211(GATB);ENSBGRT00000027367(GATB);ENSBGRT00000027574(GATB);ENSBGRT00000027724(GATB);ENSBGRT00000027954(GATB);ENSBGRT00000028073(GATB)
GO:0120031	plasma membrane bounded cell projection assembly	368	922	0.000178491	0.00402246	ENSBGRT00000000203(CFAP298);ENSBGRT00000000338(VANGL2);ENSBGRT00000001136(ARL13B);ENSBGRT00000001164(GMNC);ENSBGRT00000001181(ARL13B);ENSBGRT00000001194(GMNC);ENSBGRT00000001205(GMNC);ENSBGRT00000001215(ARL13B);ENSBGRT00000001233(ARL13B);ENSBGRT00000001238(ARL13B);ENSBGRT00000001456(FNBP1L);ENSBGRT00000001464(FNBP1L);ENSBGRT00000001475(LPAR3);ENSBGRT00000001515(ARL6);ENSBGRT00000001531(ARL6);ENSB…
GO:0042641	actomyosin	75	154	0.000178592	0.00455571	ENSBGRT00000000338(VANGL2);ENSBGRT00000001447(TEK);ENSBGRT00000001497(TEK);ENSBGRT00000001561(TEK);ENSBGRT00000001633(TEK);ENSBGRT00000001746(TEK);ENSBGRT00000001758(TEK);ENSBGRT00000001812(TEK);ENSBGRT00000005195(PGM5);ENSBGRT00000005208(PGM5);ENSBGRT00000005235(PGM5);ENSBGRT00000005293(PGM5);ENSBGRT00000011342(CDC42BPA);ENSBGRT00000011472(CDC42BPA);ENSBGRT00000011607(CDC42BPA);ENSBGRT0000001167…
GO:0051193	regulation of cofactor metabolic process	64	128	0.00017886	0.00402274	ENSBGRT00000000103(APP);ENSBGRT00000000104(APP);ENSBGRT00000000105(APP);ENSBGRT00000000106(APP);ENSBGRT00000000107(APP);ENSBGRT00000000108(APP);ENSBGRT00000000109(APP);ENSBGRT00000000296(PINK1);ENSBGRT00000000301(PINK1);ENSBGRT00000000470(IGF1);ENSBGRT00000000537(IGF1);ENSBGRT00000003539(ZBTB20);ENSBGRT00000003549(ZBTB20);ENSBGRT00000003570(ZBTB20);ENSBGRT00000008087(SLC7A11);ENSBGRT00000008119(S…
GO:1902743	regulation of lamellipodium organization	53	102	0.000181256	0.00406852	ENSBGRT00000003293(ARPC2);ENSBGRT00000003307(ARPC2);ENSBGRT00000003326(ARPC2);ENSBGRT00000003348(ARPC2);ENSBGRT00000003359(HRG);ENSBGRT00000004190(EPHA2);ENSBGRT00000004669(NCKAP1);ENSBGRT00000004701(NCKAP1);ENSBGRT00000006087(CDC42);ENSBGRT00000006587(ACTR3);ENSBGRT00000006928(KANK1);ENSBGRT00000007005(KANK1);ENSBGRT00000007059(KANK1);ENSBGRT00000009446(AKIRIN1);ENSBGRT00000010445(SRC);ENSBGRT00…
GO:0003867	4-aminobutyrate transaminase activity	8	8	0.000182089	0.00464585	ENSBGRT00000013802(ABAT);ENSBGRT00000014000(ABAT);ENSBGRT00000014131(ABAT);ENSBGRT00000014280(ABAT);ENSBGRT00000014427(ABAT);ENSBGRT00000014542(ABAT);ENSBGRT00000014654(ABAT);ENSBGRT00000014768(ABAT)
GO:0016428	tRNA (cytosine-5-)-methyltransferase activity	8	8	0.000182089	0.00464585	ENSBGRT00000001293(NSUN3);ENSBGRT00000001304(NSUN3);ENSBGRT00000017076(NSUN2);ENSBGRT00000017155(NSUN2);ENSBGRT00000017270(NSUN2);ENSBGRT00000017369(NSUN2);ENSBGRT00000017486(NSUN2);ENSBGRT00000017638(NSUN2)
GO:0070300	phosphatidic acid binding	28	46	0.000182393	0.00464585	ENSBGRT00000003580(MICALL1);ENSBGRT00000006500(MAPKAP1);ENSBGRT00000006511(MAPKAP1);ENSBGRT00000006540(MAPKAP1);ENSBGRT00000006556(MAPKAP1);ENSBGRT00000006567(MAPKAP1);ENSBGRT00000014829(PITPNC1);ENSBGRT00000014916(PITPNC1);ENSBGRT00000015041(PITPNC1);ENSBGRT00000017431(COMMD1);ENSBGRT00000017562(COMMD1);ENSBGRT00000025156(PACSIN2);ENSBGRT00000025224(GRAMD1B);ENSBGRT00000025262(PACSIN2);ENSBGRT00…
GO:0032051	clathrin light chain binding	14	18	0.000189697	0.00478675	ENSBGRT00000017597(HIP1);ENSBGRT00000017798(HIP1);ENSBGRT00000017952(HIP1);ENSBGRT00000018128(HIP1);ENSBGRT00000018310(HIP1);ENSBGRT00000018554(HIP1);ENSBGRT00000018599(-);ENSBGRT00000018673(-);ENSBGRT00000023325(NSG2);ENSBGRT00000023386(NSG2);ENSBGRT00000023469(NSG2);ENSBGRT00000029251(CALY);ENSBGRT00000040581(CLTC);ENSBGRT00000040671(CLTC)
GO:0035120	post-embryonic appendage morphogenesis	8	8	0.000191531	0.00416636	ENSBGRT00000040781(ATRX);ENSBGRT00000041001(ATRX);ENSBGRT00000041089(ATRX);ENSBGRT00000041423(ATRX);ENSBGRT00000041478(ATRX);ENSBGRT00000041628(ATRX);ENSBGRT00000041763(ATRX);ENSBGRT00000042040(ATRX)
GO:0035127	post-embryonic limb morphogenesis	8	8	0.000191531	0.00416636	ENSBGRT00000040781(ATRX);ENSBGRT00000041001(ATRX);ENSBGRT00000041089(ATRX);ENSBGRT00000041423(ATRX);ENSBGRT00000041478(ATRX);ENSBGRT00000041628(ATRX);ENSBGRT00000041763(ATRX);ENSBGRT00000042040(ATRX)
GO:0035128	post-embryonic forelimb morphogenesis	8	8	0.000191531	0.00416636	ENSBGRT00000040781(ATRX);ENSBGRT00000041001(ATRX);ENSBGRT00000041089(ATRX);ENSBGRT00000041423(ATRX);ENSBGRT00000041478(ATRX);ENSBGRT00000041628(ATRX);ENSBGRT00000041763(ATRX);ENSBGRT00000042040(ATRX)
GO:0038116	chemokine (C-C motif) ligand 21 signaling pathway	8	8	0.000191531	0.00416636	ENSBGRT00000032325(WNK1);ENSBGRT00000032621(WNK1);ENSBGRT00000032899(WNK1);ENSBGRT00000033086(WNK1);ENSBGRT00000033302(WNK1);ENSBGRT00000033478(WNK1);ENSBGRT00000033657(WNK1);ENSBGRT00000033914(WNK1)
GO:0089709	L-histidine transmembrane transport	8	8	0.000191531	0.00416636	ENSBGRT00000031720(SLC38A5);ENSBGRT00000031911(SLC38A5);ENSBGRT00000032026(SLC38A5);ENSBGRT00000032107(SLC38A5);ENSBGRT00000032365(SLC38A5);ENSBGRT00000039172(SLC25A29);ENSBGRT00000039225(SLC25A29);ENSBGRT00000039255(SLC25A29)
GO:0090149	mitochondrial membrane fission	8	8	0.000191531	0.00416636	ENSBGRT00000009895(DNM1L);ENSBGRT00000010012(DNM1L);ENSBGRT00000010084(DNM1L);ENSBGRT00000010164(DNM1L);ENSBGRT00000010277(DNM1L);ENSBGRT00000010363(DNM1L);ENSBGRT00000010510(DNM1L);ENSBGRT00000019651(SLC25A46)
GO:0097022	lymphocyte migration into lymph node	8	8	0.000191531	0.00416636	ENSBGRT00000032325(WNK1);ENSBGRT00000032621(WNK1);ENSBGRT00000032899(WNK1);ENSBGRT00000033086(WNK1);ENSBGRT00000033302(WNK1);ENSBGRT00000033478(WNK1);ENSBGRT00000033657(WNK1);ENSBGRT00000033914(WNK1)
GO:0097393	telomeric repeat-containing RNA transcription	8	8	0.000191531	0.00416636	ENSBGRT00000040781(ATRX);ENSBGRT00000041001(ATRX);ENSBGRT00000041089(ATRX);ENSBGRT00000041423(ATRX);ENSBGRT00000041478(ATRX);ENSBGRT00000041628(ATRX);ENSBGRT00000041763(ATRX);ENSBGRT00000042040(ATRX)
GO:0097394	telomeric repeat-containing RNA transcription by RNA polymerase II	8	8	0.000191531	0.00416636	ENSBGRT00000040781(ATRX);ENSBGRT00000041001(ATRX);ENSBGRT00000041089(ATRX);ENSBGRT00000041423(ATRX);ENSBGRT00000041478(ATRX);ENSBGRT00000041628(ATRX);ENSBGRT00000041763(ATRX);ENSBGRT00000042040(ATRX)
GO:0106040	regulation of GABA-A receptor activity	8	8	0.000191531	0.00416636	ENSBGRT00000042672(SHISA7);ENSBGRT00000042720(SHISA7);ENSBGRT00000042806(SHISA7);ENSBGRT00000042857(SHISA7);ENSBGRT00000042901(SHISA7);ENSBGRT00000042941(SHISA7);ENSBGRT00000042991(SHISA7);ENSBGRT00000043050(SHISA7)
GO:1901509	regulation of endothelial tube morphogenesis	8	8	0.000191531	0.00416636	ENSBGRT00000017822(ADAMTS12);ENSBGRT00000028999(CXCL10);ENSBGRT00000038884(FOXP1);ENSBGRT00000039089(FOXP1);ENSBGRT00000039212(FOXP1);ENSBGRT00000039325(FOXP1);ENSBGRT00000039408(FOXP1);ENSBGRT00000039553(FOXP1)
GO:1901580	regulation of telomeric RNA transcription from RNA pol II promoter	8	8	0.000191531	0.00416636	ENSBGRT00000040781(ATRX);ENSBGRT00000041001(ATRX);ENSBGRT00000041089(ATRX);ENSBGRT00000041423(ATRX);ENSBGRT00000041478(ATRX);ENSBGRT00000041628(ATRX);ENSBGRT00000041763(ATRX);ENSBGRT00000042040(ATRX)
GO:1901581	negative regulation of telomeric RNA transcription from RNA pol II promoter	8	8	0.000191531	0.00416636	ENSBGRT00000040781(ATRX);ENSBGRT00000041001(ATRX);ENSBGRT00000041089(ATRX);ENSBGRT00000041423(ATRX);ENSBGRT00000041478(ATRX);ENSBGRT00000041628(ATRX);ENSBGRT00000041763(ATRX);ENSBGRT00000042040(ATRX)
GO:1901582	positive regulation of telomeric RNA transcription from RNA pol II promoter	8	8	0.000191531	0.00416636	ENSBGRT00000040781(ATRX);ENSBGRT00000041001(ATRX);ENSBGRT00000041089(ATRX);ENSBGRT00000041423(ATRX);ENSBGRT00000041478(ATRX);ENSBGRT00000041628(ATRX);ENSBGRT00000041763(ATRX);ENSBGRT00000042040(ATRX)
GO:1905239	regulation of canonical Wnt signaling pathway involved in osteoblast differentiation	8	8	0.000191531	0.00416636	ENSBGRT00000009326(TNN);ENSBGRT00000009378(TNN);ENSBGRT00000009473(TNN);ENSBGRT00000009516(TNN);ENSBGRT00000009583(TNN);ENSBGRT00000009648(TNN);ENSBGRT00000009718(TNN);ENSBGRT00000009771(TNN)
GO:1905240	negative regulation of canonical Wnt signaling pathway involved in osteoblast differentiation	8	8	0.000191531	0.00416636	ENSBGRT00000009326(TNN);ENSBGRT00000009378(TNN);ENSBGRT00000009473(TNN);ENSBGRT00000009516(TNN);ENSBGRT00000009583(TNN);ENSBGRT00000009648(TNN);ENSBGRT00000009718(TNN);ENSBGRT00000009771(TNN)
GO:0030031	cell projection assembly	371	931	0.00019439	0.00422039	ENSBGRT00000000203(CFAP298);ENSBGRT00000000338(VANGL2);ENSBGRT00000001136(ARL13B);ENSBGRT00000001164(GMNC);ENSBGRT00000001181(ARL13B);ENSBGRT00000001194(GMNC);ENSBGRT00000001205(GMNC);ENSBGRT00000001215(ARL13B);ENSBGRT00000001233(ARL13B);ENSBGRT00000001238(ARL13B);ENSBGRT00000001456(FNBP1L);ENSBGRT00000001464(FNBP1L);ENSBGRT00000001475(LPAR3);ENSBGRT00000001515(ARL6);ENSBGRT00000001531(ARL6);ENSB…
GO:0120013	intermembrane lipid transfer activity	33	57	0.000195435	0.00488587	ENSBGRT00000006067(PLEKHA8);ENSBGRT00000006094(PLEKHA8);ENSBGRT00000006124(PLEKHA8);ENSBGRT00000006212(PLEKHA8);ENSBGRT00000006818(APOA1);ENSBGRT00000006925(APOA4);ENSBGRT00000014827(STARD5);ENSBGRT00000014877(STARD5);ENSBGRT00000018560(CERT1);ENSBGRT00000018700(CERT1);ENSBGRT00000018960(CERT1);ENSBGRT00000019028(CERT1);ENSBGRT00000019073(CERT1);ENSBGRT00000019229(CERT1);ENSBGRT00000019998(STARD3…
GO:0031235	intrinsic component of the cytoplasmic side of the plasma membrane	8	8	0.000197732	0.00470201	ENSBGRT00000016418(NPHS2);ENSBGRT00000016478(NPHS2);ENSBGRT00000016540(NPHS2);ENSBGRT00000023962(PRMT8);ENSBGRT00000024042(PRMT8);ENSBGRT00000033008(RASA3);ENSBGRT00000033292(RASA3);ENSBGRT00000033426(RASA3)
GO:0032144	4-aminobutyrate transaminase complex	8	8	0.000197732	0.00470201	ENSBGRT00000013802(ABAT);ENSBGRT00000014000(ABAT);ENSBGRT00000014131(ABAT);ENSBGRT00000014280(ABAT);ENSBGRT00000014427(ABAT);ENSBGRT00000014542(ABAT);ENSBGRT00000014654(ABAT);ENSBGRT00000014768(ABAT)
GO:1990421	subtelomeric heterochromatin	8	8	0.000197732	0.00470201	ENSBGRT00000040781(ATRX);ENSBGRT00000041001(ATRX);ENSBGRT00000041089(ATRX);ENSBGRT00000041423(ATRX);ENSBGRT00000041478(ATRX);ENSBGRT00000041628(ATRX);ENSBGRT00000041763(ATRX);ENSBGRT00000042040(ATRX)
GO:1990707	nuclear subtelomeric heterochromatin	8	8	0.000197732	0.00470201	ENSBGRT00000040781(ATRX);ENSBGRT00000041001(ATRX);ENSBGRT00000041089(ATRX);ENSBGRT00000041423(ATRX);ENSBGRT00000041478(ATRX);ENSBGRT00000041628(ATRX);ENSBGRT00000041763(ATRX);ENSBGRT00000042040(ATRX)
GO:1903201	regulation of oxidative stress-induced cell death	55	107	0.000199744	0.00432614	ENSBGRT00000000186(SOD1);ENSBGRT00000000296(PINK1);ENSBGRT00000000301(PINK1);ENSBGRT00000000798(NR4A3);ENSBGRT00000000826(NR4A3);ENSBGRT00000001790(MCL1);ENSBGRT00000004164(MET);ENSBGRT00000004224(MET);ENSBGRT00000007053(P4HB);ENSBGRT00000007864(PYCR1);ENSBGRT00000007906(PYCR1);ENSBGRT00000007931(PYCR1);ENSBGRT00000007949(PYCR1);ENSBGRT00000008087(SLC7A11);ENSBGRT00000008119(SLC7A11);ENSBGRT00000…
GO:0048659	smooth muscle cell proliferation	63	126	0.000200028	0.00432614	ENSBGRT00000000120(ADAMTS1);ENSBGRT00000000470(IGF1);ENSBGRT00000000537(IGF1);ENSBGRT00000000798(NR4A3);ENSBGRT00000000826(NR4A3);ENSBGRT00000001378(CDKN1B);ENSBGRT00000004148(IGFBP5);ENSBGRT00000004787(XRCC5);ENSBGRT00000004856(XRCC5);ENSBGRT00000004929(XRCC5);ENSBGRT00000004988(XRCC5);ENSBGRT00000005752(CALCRL);ENSBGRT00000006694(MEF2C);ENSBGRT00000006887(MEF2C);ENSBGRT00000006957(MEF2C);ENSBGR…
GO:0000291	nuclear-transcribed mRNA catabolic process, exonucleolytic	14	18	0.00020482	0.00442128	ENSBGRT00000003061(EXOSC3);ENSBGRT00000003078(EXOSC3);ENSBGRT00000011172(CNOT6);ENSBGRT00000012139(EXOSC9);ENSBGRT00000012191(EXOSC9);ENSBGRT00000012289(EXOSC9);ENSBGRT00000012363(EXOSC9);ENSBGRT00000018249(CNOT7);ENSBGRT00000018278(CNOT7);ENSBGRT00000018316(CNOT7);ENSBGRT00000022702(CNOT8);ENSBGRT00000022760(CNOT8);ENSBGRT00000035261(EXOSC5);ENSBGRT00000036834(DIS3L2)
GO:0046903	secretion	634	1652	0.000206477	0.00444318	ENSBGRT00000000296(PINK1);ENSBGRT00000000301(PINK1);ENSBGRT00000000333(ITGB2);ENSBGRT00000000470(IGF1);ENSBGRT00000000481(BRAF);ENSBGRT00000000537(IGF1);ENSBGRT00000000568(POFUT2);ENSBGRT00000000583(POFUT2);ENSBGRT00000000720(BRAF);ENSBGRT00000000798(NR4A3);ENSBGRT00000000826(NR4A3);ENSBGRT00000001551(GRIN3A);ENSBGRT00000001577(GRIN3A);ENSBGRT00000003054(PNKD);ENSBGRT00000003065(SNX10);ENSBGRT000…
GO:0044087	regulation of cellular component biogenesis	651	1699	0.000206623	0.00444318	ENSBGRT00000000004(CHMP2B);ENSBGRT00000000005(CHMP2B);ENSBGRT00000000006(CHMP2B);ENSBGRT00000000103(APP);ENSBGRT00000000104(APP);ENSBGRT00000000105(APP);ENSBGRT00000000106(APP);ENSBGRT00000000107(APP);ENSBGRT00000000108(APP);ENSBGRT00000000109(APP);ENSBGRT00000000296(PINK1);ENSBGRT00000000301(PINK1);ENSBGRT00000000326(EPHA3);ENSBGRT00000000328(EPHA3);ENSBGRT00000000481(BRAF);ENSBGRT00000000529(OR…
GO:0030552	cAMP binding	26	42	0.000209291	0.00518426	ENSBGRT00000006012(PDE4A);ENSBGRT00000006024(PDE4A);ENSBGRT00000006037(PDE4A);ENSBGRT00000006055(PDE4A);ENSBGRT00000006090(PDE4A);ENSBGRT00000006145(PDE4A);ENSBGRT00000006172(PDE4A);ENSBGRT00000006199(PDE4A);ENSBGRT00000009086(BVES);ENSBGRT00000012880(PDE2A);ENSBGRT00000012974(PDE2A);ENSBGRT00000013045(PDE2A);ENSBGRT00000013358(PDE2A);ENSBGRT00000013520(PDE2A);ENSBGRT00000022669(PDE4B);ENSBGRT000…
GO:0006110	regulation of glycolytic process	42	77	0.000209577	0.00449811	ENSBGRT00000000103(APP);ENSBGRT00000000104(APP);ENSBGRT00000000105(APP);ENSBGRT00000000106(APP);ENSBGRT00000000107(APP);ENSBGRT00000000108(APP);ENSBGRT00000000109(APP);ENSBGRT00000000470(IGF1);ENSBGRT00000000537(IGF1);ENSBGRT00000003539(ZBTB20);ENSBGRT00000003549(ZBTB20);ENSBGRT00000003570(ZBTB20);ENSBGRT00000014676(PRKAG2);ENSBGRT00000014837(PRKAG2);ENSBGRT00000018159(HIF1A);ENSBGRT00000018418(H…
GO:1904375	regulation of protein localization to cell periphery	98	212	0.00021011	0.00450098	ENSBGRT00000000326(EPHA3);ENSBGRT00000000328(EPHA3);ENSBGRT00000000407(LYPD1);ENSBGRT00000000411(LYPD1);ENSBGRT00000000578(PLS1);ENSBGRT00000000609(PLS1);ENSBGRT00000001073(GPSM2);ENSBGRT00000001140(GPSM2);ENSBGRT00000003116(TMBIM1);ENSBGRT00000003128(TMBIM1);ENSBGRT00000003178(TMBIM1);ENSBGRT00000004190(EPHA2);ENSBGRT00000004374(AGR2);ENSBGRT00000004408(AGR2);ENSBGRT00000005711(WNT3A);ENSBGRT000…
GO:0005902	microvillus	61	121	0.000211656	0.00494922	ENSBGRT00000001447(TEK);ENSBGRT00000001497(TEK);ENSBGRT00000001561(TEK);ENSBGRT00000001633(TEK);ENSBGRT00000001746(TEK);ENSBGRT00000001758(TEK);ENSBGRT00000001812(TEK);ENSBGRT00000002719(ATP6V1A);ENSBGRT00000002769(ATP6V1A);ENSBGRT00000005242(MYO7B);ENSBGRT00000005345(MYO7B);ENSBGRT00000005497(MYO7B);ENSBGRT00000005616(MYO7B);ENSBGRT00000005735(MYO7B);ENSBGRT00000007456(SLC10A2);ENSBGRT0000000748…
GO:0051641	cellular localization	1579	4304	0.000215715	0.00461229	ENSBGRT00000000004(CHMP2B);ENSBGRT00000000005(CHMP2B);ENSBGRT00000000006(CHMP2B);ENSBGRT00000000103(APP);ENSBGRT00000000104(APP);ENSBGRT00000000105(APP);ENSBGRT00000000106(APP);ENSBGRT00000000107(APP);ENSBGRT00000000108(APP);ENSBGRT00000000109(APP);ENSBGRT00000000186(SOD1);ENSBGRT00000000240(ITSN1);ENSBGRT00000000241(ITSN1);ENSBGRT00000000292(UBE2G2);ENSBGRT00000000296(PINK1);ENSBGRT00000000301(P…
GO:0042826	histone deacetylase binding	103	226	0.000218295	0.00535814	ENSBGRT00000002911(RFXANK);ENSBGRT00000002964(RFXANK);ENSBGRT00000002983(RFXANK);ENSBGRT00000003008(RFXANK);ENSBGRT00000003434(KAT2B);ENSBGRT00000003470(HDAC9);ENSBGRT00000003544(HDAC9);ENSBGRT00000003552(KAT2B);ENSBGRT00000003595(KAT2B);ENSBGRT00000003596(HDAC9);ENSBGRT00000003622(KAT2B);ENSBGRT00000003666(HDAC9);ENSBGRT00000003707(HDAC9);ENSBGRT00000003870(HDAC9);ENSBGRT00000005678(HDAC10);ENSB…
GO:0010975	regulation of neuron projection development	293	722	0.000219793	0.00469058	ENSBGRT00000000075(CHODL);ENSBGRT00000000326(EPHA3);ENSBGRT00000000328(EPHA3);ENSBGRT00000000481(BRAF);ENSBGRT00000000720(BRAF);ENSBGRT00000000739(MFSD2A);ENSBGRT00000000818(MFSD2A);ENSBGRT00000001050(DPYSL2);ENSBGRT00000001101(DPYSL2);ENSBGRT00000001116(DPYSL2);ENSBGRT00000001168(DPYSL2);ENSBGRT00000001475(LPAR3);ENSBGRT00000001518(PTK2B);ENSBGRT00000001584(PTK2B);ENSBGRT00000001662(PTK2B);ENSBG…
GO:0016833	oxo-acid-lyase activity	15	20	0.000221676	0.00539211	ENSBGRT00000009569(HMGCL);ENSBGRT00000009616(HMGCL);ENSBGRT00000020058(NPL);ENSBGRT00000020170(NPL);ENSBGRT00000034098(HOGA1);ENSBGRT00000034185(HOGA1);ENSBGRT00000034234(HOGA1);ENSBGRT00000043128(CLYBL);ENSBGRT00000043171(CLYBL);ENSBGRT00000043202(CLYBL);ENSBGRT00000045084(HMGCLL1);ENSBGRT00000045128(HMGCLL1);ENSBGRT00000045174(HMGCLL1);ENSBGRT00000045226(HMGCLL1);ENSBGRT00000045242(HMGCLL1)
GO:0048660	regulation of smooth muscle cell proliferation	62	124	0.000223723	0.00476543	ENSBGRT00000000120(ADAMTS1);ENSBGRT00000000470(IGF1);ENSBGRT00000000537(IGF1);ENSBGRT00000000798(NR4A3);ENSBGRT00000000826(NR4A3);ENSBGRT00000001378(CDKN1B);ENSBGRT00000004148(IGFBP5);ENSBGRT00000004787(XRCC5);ENSBGRT00000004856(XRCC5);ENSBGRT00000004929(XRCC5);ENSBGRT00000004988(XRCC5);ENSBGRT00000005752(CALCRL);ENSBGRT00000006694(MEF2C);ENSBGRT00000006887(MEF2C);ENSBGRT00000006957(MEF2C);ENSBGR…
GO:0002688	regulation of leukocyte chemotaxis	85	180	0.000224597	0.00477502	ENSBGRT00000001518(PTK2B);ENSBGRT00000001584(PTK2B);ENSBGRT00000001662(PTK2B);ENSBGRT00000004258(CXCL14);ENSBGRT00000004275(CXCL14);ENSBGRT00000004325(CSF1);ENSBGRT00000004345(CSF1);ENSBGRT00000004351(CSF1);ENSBGRT00000004401(CSF1);ENSBGRT00000004453(CSF1);ENSBGRT00000005541(CCL21);ENSBGRT00000005553(CCL21);ENSBGRT00000007068(SWAP70);ENSBGRT00000007100(SWAP70);ENSBGRT00000009446(AKIRIN1);ENSBGRT0…
GO:0051346	negative regulation of hydrolase activity	198	470	0.000230797	0.00489758	ENSBGRT00000000933(MGAT5);ENSBGRT00000000951(MGAT5);ENSBGRT00000000965(MGAT5);ENSBGRT00000001653(ECM1);ENSBGRT00000001658(DHCR24);ENSBGRT00000001681(ECM1);ENSBGRT00000001695(DHCR24);ENSBGRT00000003470(HDAC9);ENSBGRT00000003544(HDAC9);ENSBGRT00000003596(HDAC9);ENSBGRT00000003666(HDAC9);ENSBGRT00000003707(HDAC9);ENSBGRT00000003784(KLF4);ENSBGRT00000003821(KLF4);ENSBGRT00000003837(KLF4);ENSBGRT00000…
GO:1903825	organic acid transmembrane transport	59	117	0.000234373	0.00495481	ENSBGRT00000001126(SLC19A1);ENSBGRT00000001135(SLC19A1);ENSBGRT00000008087(SLC7A11);ENSBGRT00000008119(SLC7A11);ENSBGRT00000009729(SLC1A1);ENSBGRT00000009795(SLC1A1);ENSBGRT00000009867(SLC1A1);ENSBGRT00000009911(SLC1A1);ENSBGRT00000013127(SLC7A3);ENSBGRT00000013578(SLC36A2);ENSBGRT00000013671(SLC36A2);ENSBGRT00000013696(-);ENSBGRT00000013780(-);ENSBGRT00000013986(SLC25A38);ENSBGRT00000014059(SLC2…
GO:1905039	carboxylic acid transmembrane transport	59	117	0.000234373	0.00495481	ENSBGRT00000001126(SLC19A1);ENSBGRT00000001135(SLC19A1);ENSBGRT00000008087(SLC7A11);ENSBGRT00000008119(SLC7A11);ENSBGRT00000009729(SLC1A1);ENSBGRT00000009795(SLC1A1);ENSBGRT00000009867(SLC1A1);ENSBGRT00000009911(SLC1A1);ENSBGRT00000013127(SLC7A3);ENSBGRT00000013578(SLC36A2);ENSBGRT00000013671(SLC36A2);ENSBGRT00000013696(-);ENSBGRT00000013780(-);ENSBGRT00000013986(SLC25A38);ENSBGRT00000014059(SLC2…
GO:0016607	nuclear speck	272	664	0.000235808	0.00542359	ENSBGRT00000000034(RBM11);ENSBGRT00000000230(SON);ENSBGRT00000000231(SON);ENSBGRT00000000587(PRPF3);ENSBGRT00000001408(DDX39A);ENSBGRT00000001424(DDX39A);ENSBGRT00000002225(ADAMTS4);ENSBGRT00000003452(DDX46);ENSBGRT00000003794(HOXA6);ENSBGRT00000004882(GLI2);ENSBGRT00000006092(BAZ2A);ENSBGRT00000006095(TAB1);ENSBGRT00000006121(TAB1);ENSBGRT00000006128(BAZ2A);ENSBGRT00000006150(BAZ2A);ENSBGRT00000…
GO:0007519	skeletal muscle tissue development	127	286	0.000239572	0.00505523	ENSBGRT00000001991(WNT10B);ENSBGRT00000002011(WNT10B);ENSBGRT00000003641(FOXP2);ENSBGRT00000003648(FOXP2);ENSBGRT00000003680(FOXP2);ENSBGRT00000004024(CAV1);ENSBGRT00000004232(MYORG);ENSBGRT00000004430(MAFF);ENSBGRT00000004440(MAFF);ENSBGRT00000004528(PAX5);ENSBGRT00000004549(PAX5);ENSBGRT00000004577(PAX5);ENSBGRT00000004585(PAX5);ENSBGRT00000004675(PAX5);ENSBGRT00000004693(PAX5);ENSBGRT000000049…
GO:0048669	collateral sprouting in absence of injury	15	20	0.000240142	0.00505779	ENSBGRT00000000103(APP);ENSBGRT00000000104(APP);ENSBGRT00000000105(APP);ENSBGRT00000000106(APP);ENSBGRT00000000107(APP);ENSBGRT00000000108(APP);ENSBGRT00000000109(APP);ENSBGRT00000005711(WNT3A);ENSBGRT00000005723(WNT3A);ENSBGRT00000037918(SPART);ENSBGRT00000037958(SPART);ENSBGRT00000037997(SPART);ENSBGRT00000041398(COBL);ENSBGRT00000041454(COBL);ENSBGRT00000041497(COBL)
GO:0003700	DNA-binding transcription factor activity	667	1756	0.000240704	0.00580268	ENSBGRT00000000101(GABPA);ENSBGRT00000000102(GABPA);ENSBGRT00000000376(-);ENSBGRT00000000703(NFIC);ENSBGRT00000000733(NFIC);ENSBGRT00000000765(NFIC);ENSBGRT00000000798(NR4A3);ENSBGRT00000000808(NFIC);ENSBGRT00000000826(NR4A3);ENSBGRT00000000907(NFIC);ENSBGRT00000000937(-);ENSBGRT00000000983(NFIB);ENSBGRT00000000994(NFIB);ENSBGRT00000001027(NFIB);ENSBGRT00000001051(NFIB);ENSBGRT00000001070(NFIB);E…
GO:0060113	inner ear receptor cell differentiation	56	110	0.000243261	0.00511393	ENSBGRT00000000186(SOD1);ENSBGRT00000000338(VANGL2);ENSBGRT00000001242(CECR2);ENSBGRT00000001255(CECR2);ENSBGRT00000001280(MCOLN3);ENSBGRT00000001299(MCOLN3);ENSBGRT00000001327(MCOLN3);ENSBGRT00000002733(SEC24B);ENSBGRT00000002751(SEC24B);ENSBGRT00000002765(SEC24B);ENSBGRT00000007347(GABRB3);ENSBGRT00000007377(GABRB3);ENSBGRT00000007402(GABRB3);ENSBGRT00000007527(GABRA5);ENSBGRT00000007577(GABRA5…
GO:0005496	steroid binding	62	125	0.000244174	0.00581296	ENSBGRT00000002472(SIDT1);ENSBGRT00000002506(SIDT1);ENSBGRT00000002509(OSBPL3);ENSBGRT00000002511(OSBPL3);ENSBGRT00000002542(OSBPL3);ENSBGRT00000005202(RORC);ENSBGRT00000005225(RORC);ENSBGRT00000005260(RORC);ENSBGRT00000005283(RORC);ENSBGRT00000005327(RORC);ENSBGRT00000005362(RORC);ENSBGRT00000005379(RORC);ENSBGRT00000005820(NR1H4);ENSBGRT00000005825(NR1H4);ENSBGRT00000005852(NR1H4);ENSBGRT000000…
GO:0017162	aryl hydrocarbon receptor binding	16	22	0.000245436	0.00581296	ENSBGRT00000002352(ARNT);ENSBGRT00000002402(ARNT);ENSBGRT00000021299(NCOA2);ENSBGRT00000021446(NCOA2);ENSBGRT00000021657(NCOA2);ENSBGRT00000021993(NCOA2);ENSBGRT00000022186(NCOA2);ENSBGRT00000022451(NCOA2);ENSBGRT00000041623(ARNT2);ENSBGRT00000041734(ARNT2);ENSBGRT00000041838(ARNT2);ENSBGRT00000041973(ARNT2);ENSBGRT00000042116(ARNT2);ENSBGRT00000042210(ARNT2);ENSBGRT00000042295(ARNT2);ENSBGRT0000…
GO:0015813	L-glutamate transmembrane transport	25	40	0.000249094	0.00522679	ENSBGRT00000008087(SLC7A11);ENSBGRT00000008119(SLC7A11);ENSBGRT00000009729(SLC1A1);ENSBGRT00000009795(SLC1A1);ENSBGRT00000009867(SLC1A1);ENSBGRT00000009911(SLC1A1);ENSBGRT00000016201(-);ENSBGRT00000018497(SLC25A12);ENSBGRT00000018645(SLC25A12);ENSBGRT00000018709(SLC25A12);ENSBGRT00000030936(SLC1A6);ENSBGRT00000031053(SLC1A6);ENSBGRT00000031152(SLC1A6);ENSBGRT00000031234(SLC1A6);ENSBGRT00000031354…
GO:0008283	cell proliferation	1048	2809	0.000251343	0.00526419	ENSBGRT00000000103(APP);ENSBGRT00000000104(APP);ENSBGRT00000000105(APP);ENSBGRT00000000106(APP);ENSBGRT00000000107(APP);ENSBGRT00000000108(APP);ENSBGRT00000000109(APP);ENSBGRT00000000120(ADAMTS1);ENSBGRT00000000286(DIPK2A);ENSBGRT00000000343(PLCL2);ENSBGRT00000000346(PLCL2);ENSBGRT00000000350(PLCL2);ENSBGRT00000000353(F3);ENSBGRT00000000355(F3);ENSBGRT00000000364(F3);ENSBGRT00000000448(ADARB1);EN…
GO:0070373	negative regulation of ERK1 and ERK2 cascade	50	96	0.000252805	0.00528499	ENSBGRT00000001791(FBLN1);ENSBGRT00000001832(FBLN1);ENSBGRT00000002892(PIN1);ENSBGRT00000005093(DUSP6);ENSBGRT00000005106(DUSP6);ENSBGRT00000006575(EPHB2);ENSBGRT00000006597(EPHB2);ENSBGRT00000007646(PTPN1);ENSBGRT00000007765(PTPN1);ENSBGRT00000012442(TNIP1);ENSBGRT00000012511(TNIP1);ENSBGRT00000013706(DUSP10);ENSBGRT00000016012(SYNJ2BP);ENSBGRT00000017180(ABL1);ENSBGRT00000017248(ABL1);ENSBGRT00…
GO:0031647	regulation of protein stability	211	505	0.000255422	0.00532981	ENSBGRT00000000296(PINK1);ENSBGRT00000000301(PINK1);ENSBGRT00000000334(DDOST);ENSBGRT00000000341(DDOST);ENSBGRT00000000344(DDOST);ENSBGRT00000000470(IGF1);ENSBGRT00000000537(IGF1);ENSBGRT00000001166(NCLN);ENSBGRT00000001278(NCLN);ENSBGRT00000001991(WNT10B);ENSBGRT00000002011(WNT10B);ENSBGRT00000002892(PIN1);ENSBGRT00000003312(SAXO1);ENSBGRT00000004688(PINX1);ENSBGRT00000005449(USP13);ENSBGRT00000…
GO:0060562	epithelial tube morphogenesis	231	558	0.000257986	0.00537335	ENSBGRT00000000338(VANGL2);ENSBGRT00000000552(ACVRL1);ENSBGRT00000000835(IHH);ENSBGRT00000001136(ARL13B);ENSBGRT00000001181(ARL13B);ENSBGRT00000001215(ARL13B);ENSBGRT00000001233(ARL13B);ENSBGRT00000001238(ARL13B);ENSBGRT00000001242(CECR2);ENSBGRT00000001255(CECR2);ENSBGRT00000002733(SEC24B);ENSBGRT00000002751(SEC24B);ENSBGRT00000002765(SEC24B);ENSBGRT00000003874(HOXA11);ENSBGRT00000004164(MET);EN…
GO:0030224	monocyte differentiation	36	64	0.000260178	0.00538913	ENSBGRT00000000478(CD4);ENSBGRT00000000495(CD4);ENSBGRT00000004325(CSF1);ENSBGRT00000004345(CSF1);ENSBGRT00000004351(CSF1);ENSBGRT00000004401(CSF1);ENSBGRT00000004453(CSF1);ENSBGRT00000006694(MEF2C);ENSBGRT00000006887(MEF2C);ENSBGRT00000006957(MEF2C);ENSBGRT00000007037(MEF2C);ENSBGRT00000007079(MEF2C);ENSBGRT00000011518(ACIN1);ENSBGRT00000011639(ACIN1);ENSBGRT00000011764(ACIN1);ENSBGRT00000011880…
GO:0046888	negative regulation of hormone secretion	36	64	0.000260178	0.00538913	ENSBGRT00000004176(PIM3);ENSBGRT00000004211(PIM3);ENSBGRT00000017128(ACVR1C);ENSBGRT00000017237(ACVR1C);ENSBGRT00000017290(ACVR1C);ENSBGRT00000017336(ACVR1C);ENSBGRT00000017404(ACVR1C);ENSBGRT00000017425(CRY2);ENSBGRT00000017513(CRY2);ENSBGRT00000017643(CRY2);ENSBGRT00000017702(CRY2);ENSBGRT00000020980(SFRP1);ENSBGRT00000023955(RAB11FIP5);ENSBGRT00000024000(RAB11FIP5);ENSBGRT00000025199(SREBF1);E…
GO:1903131	mononuclear cell differentiation	36	64	0.000260178	0.00538913	ENSBGRT00000000478(CD4);ENSBGRT00000000495(CD4);ENSBGRT00000004325(CSF1);ENSBGRT00000004345(CSF1);ENSBGRT00000004351(CSF1);ENSBGRT00000004401(CSF1);ENSBGRT00000004453(CSF1);ENSBGRT00000006694(MEF2C);ENSBGRT00000006887(MEF2C);ENSBGRT00000006957(MEF2C);ENSBGRT00000007037(MEF2C);ENSBGRT00000007079(MEF2C);ENSBGRT00000011518(ACIN1);ENSBGRT00000011639(ACIN1);ENSBGRT00000011764(ACIN1);ENSBGRT00000011880…
GO:0051403	stress-activated MAPK cascade	169	395	0.000262227	0.00541984	ENSBGRT00000000103(APP);ENSBGRT00000000104(APP);ENSBGRT00000000105(APP);ENSBGRT00000000106(APP);ENSBGRT00000000107(APP);ENSBGRT00000000108(APP);ENSBGRT00000000109(APP);ENSBGRT00000000338(VANGL2);ENSBGRT00000001518(PTK2B);ENSBGRT00000001584(PTK2B);ENSBGRT00000001662(PTK2B);ENSBGRT00000003356(FKTN);ENSBGRT00000003392(FKTN);ENSBGRT00000005541(CCL21);ENSBGRT00000005553(CCL21);ENSBGRT00000005871(EPHB1…
GO:0060438	trachea development	24	38	0.000262623	0.00541984	ENSBGRT00000005267(RARG);ENSBGRT00000009902(RSPO2);ENSBGRT00000010039(RSPO2);ENSBGRT00000010100(RSPO2);ENSBGRT00000010116(RSPO2);ENSBGRT00000010142(RSPO2);ENSBGRT00000013153(LEF1);ENSBGRT00000013291(LEF1);ENSBGRT00000013382(LEF1);ENSBGRT00000013492(LEF1);ENSBGRT00000013577(LEF1);ENSBGRT00000021414(SHH);ENSBGRT00000024300(FOXF1);ENSBGRT00000035643(RARA);ENSBGRT00000035750(RARA);ENSBGRT00000035808(…
GO:0015277	kainate selective glutamate receptor activity	11	13	0.000266064	0.00616556	ENSBGRT00000007246(GRIK2);ENSBGRT00000007295(GRIK2);ENSBGRT00000007345(GRIK2);ENSBGRT00000012711(GRIK3);ENSBGRT00000012777(GRIK3);ENSBGRT00000013014(GRIK3);ENSBGRT00000029745(GRIK5);ENSBGRT00000029877(GRIK5);ENSBGRT00000030039(GRIK5);ENSBGRT00000030235(GRIK5);ENSBGRT00000030476(GRIK5)
GO:1990760	osmolarity-sensing cation channel activity	11	13	0.000266064	0.00616556	ENSBGRT00000008227(TMEM63A);ENSBGRT00000008279(TMEM63A);ENSBGRT00000008382(TMEM63A);ENSBGRT00000016880(TMEM63B);ENSBGRT00000017054(TMEM63B);ENSBGRT00000017168(TMEM63B);ENSBGRT00000017300(TMEM63B);ENSBGRT00000017463(TMEM63B);ENSBGRT00000017591(TMEM63B);ENSBGRT00000017733(TMEM63B);ENSBGRT00000021661(TMEM63C)
GO:0090188	negative regulation of pancreatic juice secretion	16	22	0.000266759	0.00549514	ENSBGRT00000014471(WNK4);ENSBGRT00000031271(NR1H3);ENSBGRT00000031363(NR1H3);ENSBGRT00000031434(NR1H3);ENSBGRT00000032325(WNK1);ENSBGRT00000032621(WNK1);ENSBGRT00000032899(WNK1);ENSBGRT00000033086(WNK1);ENSBGRT00000033302(WNK1);ENSBGRT00000033478(WNK1);ENSBGRT00000033657(WNK1);ENSBGRT00000033914(WNK1);ENSBGRT00000043900(STK39);ENSBGRT00000043994(STK39);ENSBGRT00000044070(STK39);ENSBGRT00000048250…
GO:0050840	extracellular matrix binding	45	85	0.000267174	0.00616556	ENSBGRT00000000121(ADAMTS5);ENSBGRT00000001653(ECM1);ENSBGRT00000001681(ECM1);ENSBGRT00000004043(OLFML2B);ENSBGRT00000004557(TGFBI);ENSBGRT00000004600(TGFBI);ENSBGRT00000004643(TGFBI);ENSBGRT00000014919(SMOC1);ENSBGRT00000014985(SMOC1);ENSBGRT00000016477(SPARC);ENSBGRT00000016545(SPARC);ENSBGRT00000016593(SPARC);ENSBGRT00000016643(SPARC);ENSBGRT00000016707(SPARC);ENSBGRT00000016799(SPARC);ENSBGRT…
GO:0098552	side of membrane	246	596	0.000267961	0.0060637	ENSBGRT00000000478(CD4);ENSBGRT00000000495(CD4);ENSBGRT00000001218(BORCS5);ENSBGRT00000001246(BORCS5);ENSBGRT00000001253(BORCS5);ENSBGRT00000001258(BORCS5);ENSBGRT00000001402(ECE1);ENSBGRT00000001421(ECE1);ENSBGRT00000001459(ECE1);ENSBGRT00000001507(ECE1);ENSBGRT00000001518(PTK2B);ENSBGRT00000001584(PTK2B);ENSBGRT00000001662(PTK2B);ENSBGRT00000002303(CTSK);ENSBGRT00000002639(SPPL2B);ENSBGRT000000…
GO:0042327	positive regulation of phosphorylation	583	1515	0.000272094	0.00559481	ENSBGRT00000000103(APP);ENSBGRT00000000104(APP);ENSBGRT00000000105(APP);ENSBGRT00000000106(APP);ENSBGRT00000000107(APP);ENSBGRT00000000108(APP);ENSBGRT00000000109(APP);ENSBGRT00000000186(SOD1);ENSBGRT00000000296(PINK1);ENSBGRT00000000301(PINK1);ENSBGRT00000000338(VANGL2);ENSBGRT00000000470(IGF1);ENSBGRT00000000478(CD4);ENSBGRT00000000481(BRAF);ENSBGRT00000000495(CD4);ENSBGRT00000000537(IGF1);ENSB…
GO:0044456	synapse part	413	1045	0.000274221	0.00610686	ENSBGRT00000000103(APP);ENSBGRT00000000104(APP);ENSBGRT00000000105(APP);ENSBGRT00000000106(APP);ENSBGRT00000000107(APP);ENSBGRT00000000108(APP);ENSBGRT00000000109(APP);ENSBGRT00000000240(ITSN1);ENSBGRT00000000241(ITSN1);ENSBGRT00000001090(TMEM163);ENSBGRT00000001133(TMEM163);ENSBGRT00000001551(GRIN3A);ENSBGRT00000001577(GRIN3A);ENSBGRT00000001783(CHRNA2);ENSBGRT00000002155(-);ENSBGRT00000002166(-…
GO:0046834	lipid phosphorylation	52	101	0.000279188	0.00573022	ENSBGRT00000001383(FAM126A);ENSBGRT00000001406(FAM126A);ENSBGRT00000001430(FAM126A);ENSBGRT00000003782(DGKG);ENSBGRT00000003841(DGKG);ENSBGRT00000003908(DGKG);ENSBGRT00000003945(DGKG);ENSBGRT00000004035(DGKG);ENSBGRT00000004095(DGKG);ENSBGRT00000004104(DGKG);ENSBGRT00000004171(DGKG);ENSBGRT00000005396(DGKB);ENSBGRT00000005432(DGKB);ENSBGRT00000005505(DGKB);ENSBGRT00000005562(DGKB);ENSBGRT00000006…
GO:0032156	septin cytoskeleton	24	38	0.00028119	0.00616421	ENSBGRT00000003028(SEPTIN2);ENSBGRT00000020961(-);ENSBGRT00000021357(-);ENSBGRT00000021477(-);ENSBGRT00000021632(-);ENSBGRT00000021736(-);ENSBGRT00000021863(-);ENSBGRT00000023994(SEPTIN9);ENSBGRT00000024077(SEPTIN9);ENSBGRT00000024161(SEPTIN9);ENSBGRT00000024262(SEPTIN9);ENSBGRT00000024359(SEPTIN9);ENSBGRT00000024466(SEPTIN9);ENSBGRT00000024666(SEPTIN9);ENSBGRT00000024786(SEPTIN9);ENSBGRT00000024…
GO:0043062	extracellular structure organization	202	482	0.000281264	0.00573675	ENSBGRT00000000103(APP);ENSBGRT00000000104(APP);ENSBGRT00000000105(APP);ENSBGRT00000000106(APP);ENSBGRT00000000107(APP);ENSBGRT00000000108(APP);ENSBGRT00000000109(APP);ENSBGRT00000000739(MFSD2A);ENSBGRT00000000818(MFSD2A);ENSBGRT00000000835(IHH);ENSBGRT00000001791(FBLN1);ENSBGRT00000001832(FBLN1);ENSBGRT00000004024(CAV1);ENSBGRT00000004043(OLFML2B);ENSBGRT00000004298(LUM);ENSBGRT00000004557(TGFBI…
GO:0010562	positive regulation of phosphorus metabolic process	627	1637	0.000281428	0.00573675	ENSBGRT00000000103(APP);ENSBGRT00000000104(APP);ENSBGRT00000000105(APP);ENSBGRT00000000106(APP);ENSBGRT00000000107(APP);ENSBGRT00000000108(APP);ENSBGRT00000000109(APP);ENSBGRT00000000186(SOD1);ENSBGRT00000000296(PINK1);ENSBGRT00000000301(PINK1);ENSBGRT00000000338(VANGL2);ENSBGRT00000000470(IGF1);ENSBGRT00000000478(CD4);ENSBGRT00000000481(BRAF);ENSBGRT00000000495(CD4);ENSBGRT00000000537(IGF1);ENSB…
GO:0045937	positive regulation of phosphate metabolic process	627	1637	0.000281428	0.00573675	ENSBGRT00000000103(APP);ENSBGRT00000000104(APP);ENSBGRT00000000105(APP);ENSBGRT00000000106(APP);ENSBGRT00000000107(APP);ENSBGRT00000000108(APP);ENSBGRT00000000109(APP);ENSBGRT00000000186(SOD1);ENSBGRT00000000296(PINK1);ENSBGRT00000000301(PINK1);ENSBGRT00000000338(VANGL2);ENSBGRT00000000470(IGF1);ENSBGRT00000000478(CD4);ENSBGRT00000000481(BRAF);ENSBGRT00000000495(CD4);ENSBGRT00000000537(IGF1);ENSB…
GO:0042127	regulation of cell proliferation	883	2349	0.000282702	0.00573675	ENSBGRT00000000103(APP);ENSBGRT00000000104(APP);ENSBGRT00000000105(APP);ENSBGRT00000000106(APP);ENSBGRT00000000107(APP);ENSBGRT00000000108(APP);ENSBGRT00000000109(APP);ENSBGRT00000000120(ADAMTS1);ENSBGRT00000000353(F3);ENSBGRT00000000355(F3);ENSBGRT00000000364(F3);ENSBGRT00000000448(ADARB1);ENSBGRT00000000469(ADARB1);ENSBGRT00000000470(IGF1);ENSBGRT00000000481(BRAF);ENSBGRT00000000537(IGF1);ENSBG…
GO:0006450	regulation of translational fidelity	11	13	0.000283579	0.00573675	ENSBGRT00000010948(CDK5RAP1);ENSBGRT00000010998(CDK5RAP1);ENSBGRT00000011022(CDK5RAP1);ENSBGRT00000014904(DTD2);ENSBGRT00000031901(AARS1);ENSBGRT00000032140(RPS5);ENSBGRT00000032222(RPS5);ENSBGRT00000032349(RPS5);ENSBGRT00000032414(RPS5);ENSBGRT00000032471(RPS5);ENSBGRT00000032516(RPS5)
GO:0006562	proline catabolic process	11	13	0.000283579	0.00573675	ENSBGRT00000006333(ALDH4A1);ENSBGRT00000006380(ALDH4A1);ENSBGRT00000006395(ALDH4A1);ENSBGRT00000006410(ALDH4A1);ENSBGRT00000015891(DAO);ENSBGRT00000015975(DAO);ENSBGRT00000043305(-);ENSBGRT00000043364(-);ENSBGRT00000043428(-);ENSBGRT00000044012(PRODH2);ENSBGRT00000044063(PRODH2)
GO:0015801	aromatic amino acid transport	11	13	0.000283579	0.00573675	ENSBGRT00000021638(ACE2);ENSBGRT00000022145(SLC7A5);ENSBGRT00000031720(SLC38A5);ENSBGRT00000031911(SLC38A5);ENSBGRT00000032026(SLC38A5);ENSBGRT00000032107(SLC38A5);ENSBGRT00000032365(SLC38A5);ENSBGRT00000039172(SLC25A29);ENSBGRT00000039225(SLC25A29);ENSBGRT00000039255(SLC25A29);ENSBGRT00000043872(SLC38A3)
GO:0044828	negative regulation by host of viral genome replication	11	13	0.000283579	0.00573675	ENSBGRT00000030109(PRKN);ENSBGRT00000030182(PRKN);ENSBGRT00000030263(PRKN);ENSBGRT00000030363(PRKN);ENSBGRT00000030409(PRKN);ENSBGRT00000030478(PRKN);ENSBGRT00000030544(PRKN);ENSBGRT00000030607(PRKN);ENSBGRT00000030681(PRKN);ENSBGRT00000048009(VAPA);ENSBGRT00000048015(VAPA)
GO:0005829	cytosol	2024	5557	0.000287494	0.00620544	ENSBGRT00000000004(CHMP2B);ENSBGRT00000000005(CHMP2B);ENSBGRT00000000006(CHMP2B);ENSBGRT00000000186(SOD1);ENSBGRT00000000292(UBE2G2);ENSBGRT00000000296(PINK1);ENSBGRT00000000301(PINK1);ENSBGRT00000000326(EPHA3);ENSBGRT00000000328(EPHA3);ENSBGRT00000000448(ADARB1);ENSBGRT00000000469(ADARB1);ENSBGRT00000000481(BRAF);ENSBGRT00000000484(HPGDS);ENSBGRT00000000500(HPGDS);ENSBGRT00000000511(-);ENSBGRT00…
GO:0030279	negative regulation of ossification	57	113	0.000293321	0.00591739	ENSBGRT00000001518(PTK2B);ENSBGRT00000001584(PTK2B);ENSBGRT00000001653(ECM1);ENSBGRT00000001662(PTK2B);ENSBGRT00000001681(ECM1);ENSBGRT00000004148(IGFBP5);ENSBGRT00000005924(CHRD);ENSBGRT00000006694(MEF2C);ENSBGRT00000006887(MEF2C);ENSBGRT00000006957(MEF2C);ENSBGRT00000007037(MEF2C);ENSBGRT00000007079(MEF2C);ENSBGRT00000009326(TNN);ENSBGRT00000009378(TNN);ENSBGRT00000009473(TNN);ENSBGRT0000000951…
GO:0017014	protein nitrosylation	21	32	0.000294084	0.00591739	ENSBGRT00000003168(ADH5);ENSBGRT00000003205(ADH5);ENSBGRT00000003219(ADH5);ENSBGRT00000010917(OXR1);ENSBGRT00000010969(OXR1);ENSBGRT00000011034(OXR1);ENSBGRT00000011077(OXR1);ENSBGRT00000011144(OXR1);ENSBGRT00000021555(NOS1);ENSBGRT00000021777(NOS1);ENSBGRT00000021981(NOS1);ENSBGRT00000023794(NOS2);ENSBGRT00000023802(NCOA7);ENSBGRT00000023840(NCOA7);ENSBGRT00000024095(NOS2);ENSBGRT00000024306(NOS…
GO:0018119	peptidyl-cysteine S-nitrosylation	21	32	0.000294084	0.00591739	ENSBGRT00000003168(ADH5);ENSBGRT00000003205(ADH5);ENSBGRT00000003219(ADH5);ENSBGRT00000010917(OXR1);ENSBGRT00000010969(OXR1);ENSBGRT00000011034(OXR1);ENSBGRT00000011077(OXR1);ENSBGRT00000011144(OXR1);ENSBGRT00000021555(NOS1);ENSBGRT00000021777(NOS1);ENSBGRT00000021981(NOS1);ENSBGRT00000023794(NOS2);ENSBGRT00000023802(NCOA7);ENSBGRT00000023840(NCOA7);ENSBGRT00000024095(NOS2);ENSBGRT00000024306(NOS…
GO:0034244	negative regulation of transcription elongation from RNA polymerase II promoter	18	26	0.000295752	0.00592978	ENSBGRT00000016552(RNF8);ENSBGRT00000016615(RNF8);ENSBGRT00000016702(RNF8);ENSBGRT00000016764(RNF8);ENSBGRT00000016834(RNF8);ENSBGRT00000016903(RNF8);ENSBGRT00000017004(RNF8);ENSBGRT00000017017(EAPP);ENSBGRT00000017083(RNF8);ENSBGRT00000017118(RNF8);ENSBGRT00000021414(SHH);ENSBGRT00000024313(EZH2);ENSBGRT00000024488(EZH2);ENSBGRT00000024600(EZH2);ENSBGRT00000024972(EZH2);ENSBGRT00000025279(EZH2);…
GO:2000353	positive regulation of endothelial cell apoptotic process	18	26	0.000295752	0.00592978	ENSBGRT00000002425(ITGA4);ENSBGRT00000011521(PRKCI);ENSBGRT00000011628(PRKCI);ENSBGRT00000011705(PRKCI);ENSBGRT00000011845(PRKCI);ENSBGRT00000012970(FASLG);ENSBGRT00000013035(FASLG);ENSBGRT00000032920(PDCD4);ENSBGRT00000038706(CD40);ENSBGRT00000038759(CD40);ENSBGRT00000038830(CD40);ENSBGRT00000039835(ANO6);ENSBGRT00000039982(ANO6);ENSBGRT00000040161(ANO6);ENSBGRT00000040339(ANO6);ENSBGRT000000405…
GO:0043090	amino acid import	19	28	0.0003001	0.00599562	ENSBGRT00000008087(SLC7A11);ENSBGRT00000008119(SLC7A11);ENSBGRT00000009729(SLC1A1);ENSBGRT00000009795(SLC1A1);ENSBGRT00000009867(SLC1A1);ENSBGRT00000009911(SLC1A1);ENSBGRT00000013986(SLC25A38);ENSBGRT00000014059(SLC25A38);ENSBGRT00000016201(-);ENSBGRT00000027180(SLC17A7);ENSBGRT00000032141(ARL6IP5);ENSBGRT00000034203(SLC1A3);ENSBGRT00000034289(SLC1A3);ENSBGRT00000034420(SLC1A3);ENSBGRT00000041116…
GO:0061140	lung secretory cell differentiation	19	28	0.0003001	0.00599562	ENSBGRT00000000983(NFIB);ENSBGRT00000000994(NFIB);ENSBGRT00000001027(NFIB);ENSBGRT00000001051(NFIB);ENSBGRT00000001070(NFIB);ENSBGRT00000001189(NFIB);ENSBGRT00000004374(AGR2);ENSBGRT00000004408(AGR2);ENSBGRT00000037794(SPDEF);ENSBGRT00000037815(SPDEF);ENSBGRT00000037871(SPDEF);ENSBGRT00000037926(SPDEF);ENSBGRT00000038884(FOXP1);ENSBGRT00000039089(FOXP1);ENSBGRT00000039212(FOXP1);ENSBGRT0000003932…
GO:0035304	regulation of protein dephosphorylation	69	142	0.000302487	0.0060326	ENSBGRT00000000296(PINK1);ENSBGRT00000000301(PINK1);ENSBGRT00000000933(MGAT5);ENSBGRT00000000951(MGAT5);ENSBGRT00000000965(MGAT5);ENSBGRT00000007068(SWAP70);ENSBGRT00000007100(SWAP70);ENSBGRT00000012586(PTBP1);ENSBGRT00000012742(PTBP1);ENSBGRT00000012806(PTBP1);ENSBGRT00000012846(PTBP1);ENSBGRT00000012955(PTBP1);ENSBGRT00000013046(PTBP1);ENSBGRT00000013310(HSP90AB1);ENSBGRT00000013406(HSP90AB1);E…
GO:0032787	monocarboxylic acid metabolic process	319	795	0.00030369	0.0060459	ENSBGRT00000000103(APP);ENSBGRT00000000104(APP);ENSBGRT00000000105(APP);ENSBGRT00000000106(APP);ENSBGRT00000000107(APP);ENSBGRT00000000108(APP);ENSBGRT00000000109(APP);ENSBGRT00000000126(N6AMT1);ENSBGRT00000000127(N6AMT1);ENSBGRT00000000128(N6AMT1);ENSBGRT00000000130(N6AMT1);ENSBGRT00000000470(IGF1);ENSBGRT00000000484(HPGDS);ENSBGRT00000000500(HPGDS);ENSBGRT00000000537(IGF1);ENSBGRT00000000739(MF…
GO:0005887	integral component of plasma membrane	521	1341	0.000307725	0.00654149	ENSBGRT00000000326(EPHA3);ENSBGRT00000000328(EPHA3);ENSBGRT00000000333(ITGB2);ENSBGRT00000000478(CD4);ENSBGRT00000000495(CD4);ENSBGRT00000000552(ACVRL1);ENSBGRT00000000739(MFSD2A);ENSBGRT00000000749(GPR35);ENSBGRT00000000772(C8B);ENSBGRT00000000818(MFSD2A);ENSBGRT00000000875(C8B);ENSBGRT00000000922(C8B);ENSBGRT00000001126(SLC19A1);ENSBGRT00000001135(SLC19A1);ENSBGRT00000001275(TRABD2B);ENSBGRT000…
GO:0015108	chloride transmembrane transporter activity	82	175	0.00031143	0.00712594	ENSBGRT00000001366(GABRA1);ENSBGRT00000001391(GABRA1);ENSBGRT00000001528(GABRG2);ENSBGRT00000001565(GABRG2);ENSBGRT00000001570(BSND);ENSBGRT00000003127(GABRA2);ENSBGRT00000003142(GABRA2);ENSBGRT00000003986(-);ENSBGRT00000004067(-);ENSBGRT00000005475(ANO4);ENSBGRT00000005496(ANO4);ENSBGRT00000005572(ANO4);ENSBGRT00000005635(ANO4);ENSBGRT00000005646(ANO4);ENSBGRT00000007347(GABRB3);ENSBGRT000000073…
GO:0007004	telomere maintenance via telomerase	59	118	0.000313202	0.00622426	ENSBGRT00000004029(HMBOX1);ENSBGRT00000004065(HMBOX1);ENSBGRT00000004688(PINX1);ENSBGRT00000004787(XRCC5);ENSBGRT00000004856(XRCC5);ENSBGRT00000004929(XRCC5);ENSBGRT00000004988(XRCC5);ENSBGRT00000010445(SRC);ENSBGRT00000010467(SRC);ENSBGRT00000010526(SRC);ENSBGRT00000013310(HSP90AB1);ENSBGRT00000013406(HSP90AB1);ENSBGRT00000013684(TERF2);ENSBGRT00000014013(TERF2);ENSBGRT00000014345(TERT);ENSBGRT0…
GO:0098656	anion transmembrane transport	102	224	0.000314148	0.00623208	ENSBGRT00000001126(SLC19A1);ENSBGRT00000001135(SLC19A1);ENSBGRT00000001366(GABRA1);ENSBGRT00000001391(GABRA1);ENSBGRT00000001528(GABRG2);ENSBGRT00000001565(GABRG2);ENSBGRT00000001841(VDAC1);ENSBGRT00000005728(SLC39A8);ENSBGRT00000005751(SLC39A8);ENSBGRT00000007347(GABRB3);ENSBGRT00000007377(GABRB3);ENSBGRT00000007402(GABRB3);ENSBGRT00000008087(SLC7A11);ENSBGRT00000008119(SLC7A11);ENSBGRT000000084…
GO:0033036	macromolecule localization	1606	4389	0.000315186	0.00624029	ENSBGRT00000000240(ITSN1);ENSBGRT00000000241(ITSN1);ENSBGRT00000000292(UBE2G2);ENSBGRT00000000296(PINK1);ENSBGRT00000000301(PINK1);ENSBGRT00000000326(EPHA3);ENSBGRT00000000328(EPHA3);ENSBGRT00000000333(ITGB2);ENSBGRT00000000338(VANGL2);ENSBGRT00000000407(LYPD1);ENSBGRT00000000411(LYPD1);ENSBGRT00000000470(IGF1);ENSBGRT00000000478(CD4);ENSBGRT00000000495(CD4);ENSBGRT00000000537(IGF1);ENSBGRT000000…
GO:0038084	vascular endothelial growth factor signaling pathway	48	92	0.000315669	0.00624029	ENSBGRT00000003359(HRG);ENSBGRT00000011160(XDH);ENSBGRT00000011286(XDH);ENSBGRT00000011450(XDH);ENSBGRT00000011573(FLT4);ENSBGRT00000016011(SMOC2);ENSBGRT00000016093(SMOC2);ENSBGRT00000016224(SMOC2);ENSBGRT00000016318(SMOC2);ENSBGRT00000020062(NRP2);ENSBGRT00000020284(NRP2);ENSBGRT00000020449(CADM4);ENSBGRT00000020591(CADM4);ENSBGRT00000020626(NRP2);ENSBGRT00000020749(NRP2);ENSBGRT00000020908(NRP…
GO:0055123	digestive system development	86	184	0.000316902	0.00625368	ENSBGRT00000000338(VANGL2);ENSBGRT00000000835(IHH);ENSBGRT00000004291(CCDC39);ENSBGRT00000004372(CLDN18);ENSBGRT00000004374(AGR2);ENSBGRT00000004408(AGR2);ENSBGRT00000004882(GLI2);ENSBGRT00000005758(EPHB3);ENSBGRT00000008531(STRA6);ENSBGRT00000008564(PDGFC);ENSBGRT00000009705(PRDM1);ENSBGRT00000009752(CDX2);ENSBGRT00000009766(PRDM1);ENSBGRT00000009815(PRDM1);ENSBGRT00000009852(PRDM1);ENSBGRT00000…
GO:0030198	extracellular matrix organization	175	412	0.000318225	0.00626881	ENSBGRT00000000103(APP);ENSBGRT00000000104(APP);ENSBGRT00000000105(APP);ENSBGRT00000000106(APP);ENSBGRT00000000107(APP);ENSBGRT00000000108(APP);ENSBGRT00000000109(APP);ENSBGRT00000000835(IHH);ENSBGRT00000001791(FBLN1);ENSBGRT00000001832(FBLN1);ENSBGRT00000004024(CAV1);ENSBGRT00000004043(OLFML2B);ENSBGRT00000004298(LUM);ENSBGRT00000004557(TGFBI);ENSBGRT00000004600(TGFBI);ENSBGRT00000004643(TGFBI);…
GO:0048667	cell morphogenesis involved in neuron differentiation	352	885	0.000327935	0.00644881	ENSBGRT00000000103(APP);ENSBGRT00000000104(APP);ENSBGRT00000000105(APP);ENSBGRT00000000106(APP);ENSBGRT00000000107(APP);ENSBGRT00000000108(APP);ENSBGRT00000000109(APP);ENSBGRT00000000186(SOD1);ENSBGRT00000000338(VANGL2);ENSBGRT00000000448(ADARB1);ENSBGRT00000000469(ADARB1);ENSBGRT00000000481(BRAF);ENSBGRT00000000720(BRAF);ENSBGRT00000000739(MFSD2A);ENSBGRT00000000798(NR4A3);ENSBGRT00000000818(MFS…
GO:0070161	anchoring junction	228	550	0.000328314	0.00687498	ENSBGRT00000001518(PTK2B);ENSBGRT00000001584(PTK2B);ENSBGRT00000001662(PTK2B);ENSBGRT00000001720(RND1);ENSBGRT00000001868(MTF2);ENSBGRT00000001897(MTF2);ENSBGRT00000002076(LPP);ENSBGRT00000003293(ARPC2);ENSBGRT00000003307(ARPC2);ENSBGRT00000003326(ARPC2);ENSBGRT00000003348(ARPC2);ENSBGRT00000003869(TNS2);ENSBGRT00000003924(TNS2);ENSBGRT00000003950(TNS1);ENSBGRT00000004018(TNS1);ENSBGRT00000004019…
GO:0071310	cellular response to organic substance	1188	3208	0.000332553	0.00652824	ENSBGRT00000000101(GABPA);ENSBGRT00000000102(GABPA);ENSBGRT00000000103(APP);ENSBGRT00000000104(APP);ENSBGRT00000000105(APP);ENSBGRT00000000106(APP);ENSBGRT00000000107(APP);ENSBGRT00000000108(APP);ENSBGRT00000000109(APP);ENSBGRT00000000292(UBE2G2);ENSBGRT00000000326(EPHA3);ENSBGRT00000000328(EPHA3);ENSBGRT00000000407(LYPD1);ENSBGRT00000000411(LYPD1);ENSBGRT00000000470(IGF1);ENSBGRT00000000478(CD4)…
GO:0015294	solute:cation symporter activity	73	153	0.000332762	0.00755006	ENSBGRT00000005258(SLC6A17);ENSBGRT00000005280(SLC6A17);ENSBGRT00000005728(SLC39A8);ENSBGRT00000005751(SLC39A8);ENSBGRT00000005856(SLC6A15);ENSBGRT00000007456(SLC10A2);ENSBGRT00000007486(SLC10A2);ENSBGRT00000009729(SLC1A1);ENSBGRT00000009795(SLC1A1);ENSBGRT00000009867(SLC1A1);ENSBGRT00000009911(SLC1A1);ENSBGRT00000011890(SLC32A1);ENSBGRT00000013230(SLC12A7);ENSBGRT00000013409(SLC12A7);ENSBGRT0000…
GO:0007167	enzyme linked receptor protein signaling pathway	566	1471	0.000336588	0.00659596	ENSBGRT00000000103(APP);ENSBGRT00000000104(APP);ENSBGRT00000000105(APP);ENSBGRT00000000106(APP);ENSBGRT00000000107(APP);ENSBGRT00000000108(APP);ENSBGRT00000000109(APP);ENSBGRT00000000326(EPHA3);ENSBGRT00000000328(EPHA3);ENSBGRT00000000353(F3);ENSBGRT00000000355(F3);ENSBGRT00000000364(F3);ENSBGRT00000000470(IGF1);ENSBGRT00000000537(IGF1);ENSBGRT00000000552(ACVRL1);ENSBGRT00000000798(NR4A3);ENSBGRT…
GO:2000401	regulation of lymphocyte migration	53	104	0.000340545	0.00664396	ENSBGRT00000000103(APP);ENSBGRT00000000104(APP);ENSBGRT00000000105(APP);ENSBGRT00000000106(APP);ENSBGRT00000000107(APP);ENSBGRT00000000108(APP);ENSBGRT00000000109(APP);ENSBGRT00000001518(PTK2B);ENSBGRT00000001584(PTK2B);ENSBGRT00000001653(ECM1);ENSBGRT00000001662(PTK2B);ENSBGRT00000001681(ECM1);ENSBGRT00000004258(CXCL14);ENSBGRT00000004275(CXCL14);ENSBGRT00000005541(CCL21);ENSBGRT00000005553(CCL2…
GO:0030902	hindbrain development	118	265	0.000340721	0.00664396	ENSBGRT00000000983(NFIB);ENSBGRT00000000994(NFIB);ENSBGRT00000001027(NFIB);ENSBGRT00000001051(NFIB);ENSBGRT00000001070(NFIB);ENSBGRT00000001136(ARL13B);ENSBGRT00000001181(ARL13B);ENSBGRT00000001189(NFIB);ENSBGRT00000001215(ARL13B);ENSBGRT00000001233(ARL13B);ENSBGRT00000001238(ARL13B);ENSBGRT00000002733(SEC24B);ENSBGRT00000002751(SEC24B);ENSBGRT00000002765(SEC24B);ENSBGRT00000003641(FOXP2);ENSBGRT…
GO:1990138	neuron projection extension	134	306	0.000340807	0.00664396	ENSBGRT00000001050(DPYSL2);ENSBGRT00000001101(DPYSL2);ENSBGRT00000001116(DPYSL2);ENSBGRT00000001168(DPYSL2);ENSBGRT00000002056(C9orf72);ENSBGRT00000002693(JADE2);ENSBGRT00000002709(JADE2);ENSBGRT00000002783(JADE2);ENSBGRT00000002801(JADE2);ENSBGRT00000003260(IFRD1);ENSBGRT00000005403(FN1);ENSBGRT00000005428(FN1);ENSBGRT00000005442(FN1);ENSBGRT00000005485(FN1);ENSBGRT00000005711(WNT3A);ENSBGRT0000…
GO:0003824	catalytic activity	4089	11589	0.000348822	0.0078485	ENSBGRT00000000017(GBE1);ENSBGRT00000000030(LIPI);ENSBGRT00000000031(LIPI);ENSBGRT00000000032(LIPI);ENSBGRT00000000120(ADAMTS1);ENSBGRT00000000121(ADAMTS5);ENSBGRT00000000126(N6AMT1);ENSBGRT00000000127(N6AMT1);ENSBGRT00000000128(N6AMT1);ENSBGRT00000000130(N6AMT1);ENSBGRT00000000186(SOD1);ENSBGRT00000000239(CRYZL1);ENSBGRT00000000277(-);ENSBGRT00000000278(-);ENSBGRT00000000292(UBE2G2);ENSBGRT00000…
GO:0062012	regulation of small molecule metabolic process	204	489	0.000352294	0.00685604	ENSBGRT00000000103(APP);ENSBGRT00000000104(APP);ENSBGRT00000000105(APP);ENSBGRT00000000106(APP);ENSBGRT00000000107(APP);ENSBGRT00000000108(APP);ENSBGRT00000000109(APP);ENSBGRT00000000186(SOD1);ENSBGRT00000000296(PINK1);ENSBGRT00000000301(PINK1);ENSBGRT00000000470(IGF1);ENSBGRT00000000537(IGF1);ENSBGRT00000000732(SLC25A23);ENSBGRT00000000739(MFSD2A);ENSBGRT00000000759(SLC25A23);ENSBGRT00000000798(…
GO:0035315	hair cell differentiation	37	67	0.000353252	0.00686283	ENSBGRT00000000186(SOD1);ENSBGRT00000001280(MCOLN3);ENSBGRT00000001299(MCOLN3);ENSBGRT00000001327(MCOLN3);ENSBGRT00000002733(SEC24B);ENSBGRT00000002751(SEC24B);ENSBGRT00000002765(SEC24B);ENSBGRT00000004740(ERCC3);ENSBGRT00000009033(USH2A);ENSBGRT00000011561(JAG2);ENSBGRT00000011697(JAG2);ENSBGRT00000016879(-);ENSBGRT00000018640(JAG1);ENSBGRT00000019097(-);ENSBGRT00000019130(-);ENSBGRT00000019159(…
GO:0035194	posttranscriptional gene silencing by RNA	72	150	0.000359056	0.00696359	ENSBGRT00000003792(FXR1);ENSBGRT00000003838(FXR1);ENSBGRT00000004974(PPP3CA);ENSBGRT00000005003(PPP3CA);ENSBGRT00000005079(PPP3CA);ENSBGRT00000006620(TARBP2);ENSBGRT00000008836(LIN28B);ENSBGRT00000009257(EIF4G1);ENSBGRT00000009313(EIF4G1);ENSBGRT00000009403(EIF4G1);ENSBGRT00000009462(EIF4G1);ENSBGRT00000009533(MOV10);ENSBGRT00000009610(MOV10);ENSBGRT00000009679(AJUBA);ENSBGRT00000009706(MOV10);EN…
GO:0034097	response to cytokine	454	1164	0.000360202	0.0069738	ENSBGRT00000000292(UBE2G2);ENSBGRT00000000334(DDOST);ENSBGRT00000000341(DDOST);ENSBGRT00000000344(DDOST);ENSBGRT00000000478(CD4);ENSBGRT00000000495(CD4);ENSBGRT00000000749(GPR35);ENSBGRT00000000953(-);ENSBGRT00000000999(KHSRP);ENSBGRT00000001017(KHSRP);ENSBGRT00000001081(KHSRP);ENSBGRT00000001453(TLE5);ENSBGRT00000001471(TLE5);ENSBGRT00000001518(PTK2B);ENSBGRT00000001584(PTK2B);ENSBGRT00000001653…
GO:0005314	high-affinity glutamate transmembrane transporter activity	12	15	0.000361047	0.00799038	ENSBGRT00000009729(SLC1A1);ENSBGRT00000009795(SLC1A1);ENSBGRT00000009867(SLC1A1);ENSBGRT00000009911(SLC1A1);ENSBGRT00000034203(SLC1A3);ENSBGRT00000034289(SLC1A3);ENSBGRT00000034420(SLC1A3);ENSBGRT00000041116(SLC1A2);ENSBGRT00000041336(SLC1A2);ENSBGRT00000041365(SLC1A2);ENSBGRT00000041428(SLC1A2);ENSBGRT00000041533(SLC1A2)
GO:0015501	glutamate:sodium symporter activity	12	15	0.000361047	0.00799038	ENSBGRT00000009729(SLC1A1);ENSBGRT00000009795(SLC1A1);ENSBGRT00000009867(SLC1A1);ENSBGRT00000009911(SLC1A1);ENSBGRT00000034203(SLC1A3);ENSBGRT00000034289(SLC1A3);ENSBGRT00000034420(SLC1A3);ENSBGRT00000041116(SLC1A2);ENSBGRT00000041336(SLC1A2);ENSBGRT00000041365(SLC1A2);ENSBGRT00000041428(SLC1A2);ENSBGRT00000041533(SLC1A2)
GO:0002691	regulation of cellular extravasation	27	45	0.000371603	0.0071699	ENSBGRT00000005541(CCL21);ENSBGRT00000005553(CCL21);ENSBGRT00000008378(SELP);ENSBGRT00000008417(SELP);ENSBGRT00000008447(SELP);ENSBGRT00000008505(SELP);ENSBGRT00000008573(SELP);ENSBGRT00000008674(SELP);ENSBGRT00000009047(IL1R1);ENSBGRT00000015942(FUT7);ENSBGRT00000024513(RIPOR2);ENSBGRT00000024669(RIPOR2);ENSBGRT00000024854(RIPOR2);ENSBGRT00000025042(RIPOR2);ENSBGRT00000026116(THY1);ENSBGRT000000…
GO:1903599	positive regulation of autophagy of mitochondrion	27	45	0.000371603	0.0071699	ENSBGRT00000000296(PINK1);ENSBGRT00000000301(PINK1);ENSBGRT00000005874(CDC37);ENSBGRT00000005888(CDC37);ENSBGRT00000010004(MUL1);ENSBGRT00000014084(VPS13D);ENSBGRT00000014472(VPS13D);ENSBGRT00000018159(HIF1A);ENSBGRT00000018418(HIF1A);ENSBGRT00000018478(HIF1A);ENSBGRT00000018536(HIF1A);ENSBGRT00000022806(HTT);ENSBGRT00000023036(HTT);ENSBGRT00000023720(HTT);ENSBGRT00000023963(HTT);ENSBGRT000000243…
GO:0006928	movement of cell or subcellular component	1184	3199	0.000372893	0.00718249	ENSBGRT00000000103(APP);ENSBGRT00000000104(APP);ENSBGRT00000000105(APP);ENSBGRT00000000106(APP);ENSBGRT00000000107(APP);ENSBGRT00000000108(APP);ENSBGRT00000000109(APP);ENSBGRT00000000120(ADAMTS1);ENSBGRT00000000186(SOD1);ENSBGRT00000000203(CFAP298);ENSBGRT00000000333(ITGB2);ENSBGRT00000000338(VANGL2);ENSBGRT00000000363(KIF17);ENSBGRT00000000448(ADARB1);ENSBGRT00000000469(ADARB1);ENSBGRT0000000047…
GO:0051960	regulation of nervous system development	543	1409	0.000373764	0.00718699	ENSBGRT00000000075(CHODL);ENSBGRT00000000103(APP);ENSBGRT00000000104(APP);ENSBGRT00000000105(APP);ENSBGRT00000000106(APP);ENSBGRT00000000107(APP);ENSBGRT00000000108(APP);ENSBGRT00000000109(APP);ENSBGRT00000000326(EPHA3);ENSBGRT00000000328(EPHA3);ENSBGRT00000000338(VANGL2);ENSBGRT00000000481(BRAF);ENSBGRT00000000720(BRAF);ENSBGRT00000000739(MFSD2A);ENSBGRT00000000818(MFSD2A);ENSBGRT00000001050(DPY…
GO:0048010	vascular endothelial growth factor receptor signaling pathway	40	74	0.000377422	0.00724496	ENSBGRT00000001518(PTK2B);ENSBGRT00000001584(PTK2B);ENSBGRT00000001662(PTK2B);ENSBGRT00000007646(PTPN1);ENSBGRT00000007765(PTPN1);ENSBGRT00000011573(FLT4);ENSBGRT00000011909(-);ENSBGRT00000018159(HIF1A);ENSBGRT00000018418(HIF1A);ENSBGRT00000018478(HIF1A);ENSBGRT00000018536(HIF1A);ENSBGRT00000019882(SULF1);ENSBGRT00000020103(VEGFD);ENSBGRT00000020449(CADM4);ENSBGRT00000020591(CADM4);ENSBGRT0000002…
GO:0007351	tripartite regional subdivision	12	15	0.000386121	0.00733694	ENSBGRT00000016665(TDRD5);ENSBGRT00000016810(TDRD5);ENSBGRT00000016950(TDRD5);ENSBGRT00000017030(TDRD5);ENSBGRT00000017115(TDRD5);ENSBGRT00000017241(TDRD5);ENSBGRT00000017344(TDRD5);ENSBGRT00000027980(TBX3);ENSBGRT00000028109(TBX3);ENSBGRT00000028230(TBX3);ENSBGRT00000028322(TBX3);ENSBGRT00000040530(WNT5A)
GO:0008595	anterior/posterior axis specification, embryo	12	15	0.000386121	0.00733694	ENSBGRT00000016665(TDRD5);ENSBGRT00000016810(TDRD5);ENSBGRT00000016950(TDRD5);ENSBGRT00000017030(TDRD5);ENSBGRT00000017115(TDRD5);ENSBGRT00000017241(TDRD5);ENSBGRT00000017344(TDRD5);ENSBGRT00000027980(TBX3);ENSBGRT00000028109(TBX3);ENSBGRT00000028230(TBX3);ENSBGRT00000028322(TBX3);ENSBGRT00000040530(WNT5A)
GO:0010815	bradykinin catabolic process	12	15	0.000386121	0.00733694	ENSBGRT00000001402(ECE1);ENSBGRT00000001421(ECE1);ENSBGRT00000001459(ECE1);ENSBGRT00000001507(ECE1);ENSBGRT00000029125(XPNPEP1);ENSBGRT00000029331(XPNPEP1);ENSBGRT00000029435(XPNPEP1);ENSBGRT00000029559(XPNPEP1);ENSBGRT00000029758(XPNPEP1);ENSBGRT00000029880(XPNPEP1);ENSBGRT00000034363(CTSH);ENSBGRT00000034516(CTSH)
GO:0043129	surfactant homeostasis	12	15	0.000386121	0.00733694	ENSBGRT00000012946(EPAS1);ENSBGRT00000013062(EPAS1);ENSBGRT00000013177(EPAS1);ENSBGRT00000013372(EPAS1);ENSBGRT00000015442(LPCAT1);ENSBGRT00000034363(CTSH);ENSBGRT00000034516(CTSH);ENSBGRT00000044747(RCN3);ENSBGRT00000045832(ADGRF5);ENSBGRT00000045850(ADGRF5);ENSBGRT00000045917(ADGRF5);ENSBGRT00000045965(ADGRF5)
GO:0070777	D-aspartate transport	12	15	0.000386121	0.00733694	ENSBGRT00000009729(SLC1A1);ENSBGRT00000009795(SLC1A1);ENSBGRT00000009867(SLC1A1);ENSBGRT00000009911(SLC1A1);ENSBGRT00000034203(SLC1A3);ENSBGRT00000034289(SLC1A3);ENSBGRT00000034420(SLC1A3);ENSBGRT00000041116(SLC1A2);ENSBGRT00000041336(SLC1A2);ENSBGRT00000041365(SLC1A2);ENSBGRT00000041428(SLC1A2);ENSBGRT00000041533(SLC1A2)
GO:0070779	D-aspartate import across plasma membrane	12	15	0.000386121	0.00733694	ENSBGRT00000009729(SLC1A1);ENSBGRT00000009795(SLC1A1);ENSBGRT00000009867(SLC1A1);ENSBGRT00000009911(SLC1A1);ENSBGRT00000034203(SLC1A3);ENSBGRT00000034289(SLC1A3);ENSBGRT00000034420(SLC1A3);ENSBGRT00000041116(SLC1A2);ENSBGRT00000041336(SLC1A2);ENSBGRT00000041365(SLC1A2);ENSBGRT00000041428(SLC1A2);ENSBGRT00000041533(SLC1A2)
GO:0071887	leukocyte apoptotic process	82	175	0.000389866	0.00737346	ENSBGRT00000000798(NR4A3);ENSBGRT00000000826(NR4A3);ENSBGRT00000002565(LMBR1L);ENSBGRT00000002592(LMBR1L);ENSBGRT00000005541(CCL21);ENSBGRT00000005553(CCL21);ENSBGRT00000006694(MEF2C);ENSBGRT00000006887(MEF2C);ENSBGRT00000006957(MEF2C);ENSBGRT00000007037(MEF2C);ENSBGRT00000007079(MEF2C);ENSBGRT00000007992(SELENOS);ENSBGRT00000008087(SLC7A11);ENSBGRT00000008119(SLC7A11);ENSBGRT00000010457(ITPKB);E…
GO:0043666	regulation of phosphoprotein phosphatase activity	49	95	0.000390534	0.00737346	ENSBGRT00000000933(MGAT5);ENSBGRT00000000951(MGAT5);ENSBGRT00000000965(MGAT5);ENSBGRT00000013310(HSP90AB1);ENSBGRT00000013406(HSP90AB1);ENSBGRT00000015189(IKBKB);ENSBGRT00000015283(IKBKB);ENSBGRT00000015424(IKBKB);ENSBGRT00000016134(FCRL3);ENSBGRT00000016202(STYXL1);ENSBGRT00000016250(FCRL3);ENSBGRT00000016271(STYXL1);ENSBGRT00000016329(STYXL1);ENSBGRT00000016372(STYXL1);ENSBGRT00000018504(TIPRL)…
GO:0071277	cellular response to calcium ion	49	95	0.000390534	0.00737346	ENSBGRT00000000732(SLC25A23);ENSBGRT00000000759(SLC25A23);ENSBGRT00000000800(SLC25A23);ENSBGRT00000001388(ACER1);ENSBGRT00000006694(MEF2C);ENSBGRT00000006887(MEF2C);ENSBGRT00000006957(MEF2C);ENSBGRT00000007037(MEF2C);ENSBGRT00000007079(MEF2C);ENSBGRT00000010121(MEF2A);ENSBGRT00000010180(MEF2A);ENSBGRT00000010243(MEF2A);ENSBGRT00000010457(ITPKB);ENSBGRT00000010470(ITPKB);ENSBGRT00000013239(-);ENSB…
GO:0051338	regulation of transferase activity	489	1261	0.00039066	0.00737346	ENSBGRT00000000103(APP);ENSBGRT00000000104(APP);ENSBGRT00000000105(APP);ENSBGRT00000000106(APP);ENSBGRT00000000107(APP);ENSBGRT00000000108(APP);ENSBGRT00000000109(APP);ENSBGRT00000000186(SOD1);ENSBGRT00000000311(CNPPD1);ENSBGRT00000000320(CNPPD1);ENSBGRT00000000338(VANGL2);ENSBGRT00000000448(ADARB1);ENSBGRT00000000469(ADARB1);ENSBGRT00000000470(IGF1);ENSBGRT00000000478(CD4);ENSBGRT00000000495(CD4…
GO:0006914	autophagy	260	639	0.00039822	0.00749105	ENSBGRT00000000296(PINK1);ENSBGRT00000000301(PINK1);ENSBGRT00000000894(STX17);ENSBGRT00000000959(ATG101);ENSBGRT00000001011(DRAM1);ENSBGRT00000001057(DRAM1);ENSBGRT00000001790(MCL1);ENSBGRT00000001841(VDAC1);ENSBGRT00000001994(KIAA1324);ENSBGRT00000002030(KIAA1324);ENSBGRT00000002046(KIAA1324);ENSBGRT00000002056(C9orf72);ENSBGRT00000002905(GNAI3);ENSBGRT00000003327(BOK);ENSBGRT00000003337(BOK);EN…
GO:0061919	process utilizing autophagic mechanism	260	639	0.00039822	0.00749105	ENSBGRT00000000296(PINK1);ENSBGRT00000000301(PINK1);ENSBGRT00000000894(STX17);ENSBGRT00000000959(ATG101);ENSBGRT00000001011(DRAM1);ENSBGRT00000001057(DRAM1);ENSBGRT00000001790(MCL1);ENSBGRT00000001841(VDAC1);ENSBGRT00000001994(KIAA1324);ENSBGRT00000002030(KIAA1324);ENSBGRT00000002046(KIAA1324);ENSBGRT00000002056(C9orf72);ENSBGRT00000002905(GNAI3);ENSBGRT00000003327(BOK);ENSBGRT00000003337(BOK);EN…
GO:0070302	regulation of stress-activated protein kinase signaling cascade	151	351	0.000401679	0.00754354	ENSBGRT00000000103(APP);ENSBGRT00000000104(APP);ENSBGRT00000000105(APP);ENSBGRT00000000106(APP);ENSBGRT00000000107(APP);ENSBGRT00000000108(APP);ENSBGRT00000000109(APP);ENSBGRT00000000338(VANGL2);ENSBGRT00000001518(PTK2B);ENSBGRT00000001584(PTK2B);ENSBGRT00000001662(PTK2B);ENSBGRT00000003356(FKTN);ENSBGRT00000003392(FKTN);ENSBGRT00000005541(CCL21);ENSBGRT00000005553(CCL21);ENSBGRT00000005871(EPHB1…
GO:0097442	CA3 pyramidal cell dendrite	12	15	0.000402775	0.0083102	ENSBGRT00000009326(TNN);ENSBGRT00000009378(TNN);ENSBGRT00000009473(TNN);ENSBGRT00000009516(TNN);ENSBGRT00000009583(TNN);ENSBGRT00000009648(TNN);ENSBGRT00000009718(TNN);ENSBGRT00000009771(TNN);ENSBGRT00000011130(MAP2);ENSBGRT00000011177(MAP2);ENSBGRT00000011227(MAP2);ENSBGRT00000029401(SLC4A10)
GO:0010717	regulation of epithelial to mesenchymal transition	73	153	0.000410295	0.00769252	ENSBGRT00000000568(POFUT2);ENSBGRT00000000583(POFUT2);ENSBGRT00000006033(GLIPR2);ENSBGRT00000006043(GLIPR2);ENSBGRT00000006053(GLIPR2);ENSBGRT00000007125(SNAI1);ENSBGRT00000010387(TGFB2);ENSBGRT00000012802(FOXA2);ENSBGRT00000013153(LEF1);ENSBGRT00000013291(LEF1);ENSBGRT00000013382(LEF1);ENSBGRT00000013419(ENG);ENSBGRT00000013492(LEF1);ENSBGRT00000013577(LEF1);ENSBGRT00000013716(BMP2);ENSBGRT00000…
GO:0032872	regulation of stress-activated MAPK cascade	149	346	0.000413854	0.00774635	ENSBGRT00000000103(APP);ENSBGRT00000000104(APP);ENSBGRT00000000105(APP);ENSBGRT00000000106(APP);ENSBGRT00000000107(APP);ENSBGRT00000000108(APP);ENSBGRT00000000109(APP);ENSBGRT00000000338(VANGL2);ENSBGRT00000001518(PTK2B);ENSBGRT00000001584(PTK2B);ENSBGRT00000001662(PTK2B);ENSBGRT00000003356(FKTN);ENSBGRT00000003392(FKTN);ENSBGRT00000005541(CCL21);ENSBGRT00000005553(CCL21);ENSBGRT00000005871(EPHB1…
GO:0006278	RNA-dependent DNA biosynthetic process	59	119	0.000415141	0.00775757	ENSBGRT00000004029(HMBOX1);ENSBGRT00000004065(HMBOX1);ENSBGRT00000004688(PINX1);ENSBGRT00000004787(XRCC5);ENSBGRT00000004856(XRCC5);ENSBGRT00000004929(XRCC5);ENSBGRT00000004988(XRCC5);ENSBGRT00000010445(SRC);ENSBGRT00000010467(SRC);ENSBGRT00000010526(SRC);ENSBGRT00000013310(HSP90AB1);ENSBGRT00000013406(HSP90AB1);ENSBGRT00000013684(TERF2);ENSBGRT00000014013(TERF2);ENSBGRT00000014345(TERT);ENSBGRT0…
GO:0036477	somatodendritic compartment	291	720	0.000416366	0.0084661	ENSBGRT00000000103(APP);ENSBGRT00000000104(APP);ENSBGRT00000000105(APP);ENSBGRT00000000106(APP);ENSBGRT00000000107(APP);ENSBGRT00000000108(APP);ENSBGRT00000000109(APP);ENSBGRT00000000186(SOD1);ENSBGRT00000001050(DPYSL2);ENSBGRT00000001101(DPYSL2);ENSBGRT00000001116(DPYSL2);ENSBGRT00000001168(DPYSL2);ENSBGRT00000001513(UNC5C);ENSBGRT00000001547(UNC5C);ENSBGRT00000001551(GRIN3A);ENSBGRT00000001577(…
GO:0060538	skeletal muscle organ development	130	297	0.000422776	0.00788716	ENSBGRT00000001991(WNT10B);ENSBGRT00000002011(WNT10B);ENSBGRT00000003641(FOXP2);ENSBGRT00000003648(FOXP2);ENSBGRT00000003680(FOXP2);ENSBGRT00000004024(CAV1);ENSBGRT00000004232(MYORG);ENSBGRT00000004430(MAFF);ENSBGRT00000004440(MAFF);ENSBGRT00000004528(PAX5);ENSBGRT00000004549(PAX5);ENSBGRT00000004577(PAX5);ENSBGRT00000004585(PAX5);ENSBGRT00000004675(PAX5);ENSBGRT00000004693(PAX5);ENSBGRT000000049…
GO:0004084	branched-chain-amino-acid transaminase activity	9	10	0.000430186	0.00944311	ENSBGRT00000002193(-);ENSBGRT00000002278(-);ENSBGRT00000002287(-);ENSBGRT00000002293(-);ENSBGRT00000002300(-);ENSBGRT00000036372(BCAT2);ENSBGRT00000036465(BCAT2);ENSBGRT00000036576(BCAT2);ENSBGRT00000036633(BCAT2)
GO:1902004	positive regulation of amyloid-beta formation	25	41	0.000430928	0.00801531	ENSBGRT00000000103(APP);ENSBGRT00000000104(APP);ENSBGRT00000000105(APP);ENSBGRT00000000106(APP);ENSBGRT00000000107(APP);ENSBGRT00000000108(APP);ENSBGRT00000000109(APP);ENSBGRT00000006153(SP1);ENSBGRT00000006204(SP1);ENSBGRT00000026641(GSAP);ENSBGRT00000026866(GSAP);ENSBGRT00000030216(EFNA1);ENSBGRT00000030262(EFNA1);ENSBGRT00000032093(ABCG1);ENSBGRT00000045205(ROCK2);ENSBGRT00000045255(ROCK2);ENS…
GO:0046328	regulation of JNK cascade	121	274	0.000431068	0.00801531	ENSBGRT00000000103(APP);ENSBGRT00000000104(APP);ENSBGRT00000000105(APP);ENSBGRT00000000106(APP);ENSBGRT00000000107(APP);ENSBGRT00000000108(APP);ENSBGRT00000000109(APP);ENSBGRT00000000338(VANGL2);ENSBGRT00000001518(PTK2B);ENSBGRT00000001584(PTK2B);ENSBGRT00000001662(PTK2B);ENSBGRT00000003356(FKTN);ENSBGRT00000003392(FKTN);ENSBGRT00000005541(CCL21);ENSBGRT00000005553(CCL21);ENSBGRT00000005871(EPHB1…
GO:0005123	death receptor binding	13	17	0.000437581	0.00952797	ENSBGRT00000003116(TMBIM1);ENSBGRT00000003128(TMBIM1);ENSBGRT00000003178(TMBIM1);ENSBGRT00000016569(RIPK1);ENSBGRT00000021802(DAB2IP);ENSBGRT00000021990(DAB2IP);ENSBGRT00000022110(DAB2IP);ENSBGRT00000022242(DAB2IP);ENSBGRT00000022394(DAB2IP);ENSBGRT00000022573(DAB2IP);ENSBGRT00000022747(DAB2IP);ENSBGRT00000022858(DAB2IP);ENSBGRT00000022943(DAB2IP)
GO:0031327	negative regulation of cellular biosynthetic process	851	2267	0.000437649	0.00812426	ENSBGRT00000000101(GABPA);ENSBGRT00000000102(GABPA);ENSBGRT00000000234(DONSON);ENSBGRT00000000235(DONSON);ENSBGRT00000000392(BEND5);ENSBGRT00000000400(BEND5);ENSBGRT00000000415(BEND5);ENSBGRT00000000426(BEND5);ENSBGRT00000000432(BEND5);ENSBGRT00000000445(BEND5);ENSBGRT00000000459(CIART);ENSBGRT00000000472(BEND5);ENSBGRT00000000480(CIART);ENSBGRT00000000499(BEND5);ENSBGRT00000000529(ORMDL2);ENSBGR…
GO:0016747	transferase activity, transferring acyl groups other than amino-acyl groups	169	401	0.000444168	0.00956418	ENSBGRT00000000544(PLAAT1);ENSBGRT00000003112(ZDHHC23);ENSBGRT00000003358(MCRS1);ENSBGRT00000003383(MCRS1);ENSBGRT00000003434(KAT2B);ENSBGRT00000003552(KAT2B);ENSBGRT00000003595(KAT2B);ENSBGRT00000003622(KAT2B);ENSBGRT00000005908(SCP2);ENSBGRT00000007674(ELOVL4);ENSBGRT00000008376(GNPNAT1);ENSBGRT00000008496(CERS6);ENSBGRT00000008567(NAGS);ENSBGRT00000008804(CERS3);ENSBGRT00000008862(CERS3);ENSBG…
GO:0042393	histone binding	153	359	0.000446329	0.00956418	ENSBGRT00000000666(ASF1B);ENSBGRT00000000684(ASF1B);ENSBGRT00000000698(ASF1B);ENSBGRT00000001239(RNF20);ENSBGRT00000001271(RNF20);ENSBGRT00000001330(RNF20);ENSBGRT00000001393(RNF20);ENSBGRT00000001417(RNF20);ENSBGRT00000001716(KDM7A);ENSBGRT00000001868(MTF2);ENSBGRT00000001897(MTF2);ENSBGRT00000003387(STAT1);ENSBGRT00000003456(STAT1);ENSBGRT00000003525(STAT1);ENSBGRT00000003629(BRDT);ENSBGRT00000…
GO:1903530	regulation of secretion by cell	411	1049	0.000447781	0.00821287	ENSBGRT00000000296(PINK1);ENSBGRT00000000301(PINK1);ENSBGRT00000000333(ITGB2);ENSBGRT00000000470(IGF1);ENSBGRT00000000481(BRAF);ENSBGRT00000000537(IGF1);ENSBGRT00000000720(BRAF);ENSBGRT00000001551(GRIN3A);ENSBGRT00000001577(GRIN3A);ENSBGRT00000003054(PNKD);ENSBGRT00000003470(HDAC9);ENSBGRT00000003544(HDAC9);ENSBGRT00000003596(HDAC9);ENSBGRT00000003666(HDAC9);ENSBGRT00000003704(TM7SF3);ENSBGRT0000…
GO:0010558	negative regulation of macromolecule biosynthetic process	824	2192	0.000449423	0.00821287	ENSBGRT00000000101(GABPA);ENSBGRT00000000102(GABPA);ENSBGRT00000000234(DONSON);ENSBGRT00000000235(DONSON);ENSBGRT00000000392(BEND5);ENSBGRT00000000400(BEND5);ENSBGRT00000000415(BEND5);ENSBGRT00000000426(BEND5);ENSBGRT00000000432(BEND5);ENSBGRT00000000445(BEND5);ENSBGRT00000000459(CIART);ENSBGRT00000000472(BEND5);ENSBGRT00000000480(CIART);ENSBGRT00000000499(BEND5);ENSBGRT00000000552(ACVRL1);ENSBGR…
GO:0002175	protein localization to paranode region of axon	9	10	0.000454084	0.00821287	ENSBGRT00000007679(UGT8);ENSBGRT00000007721(UGT8);ENSBGRT00000043386(EPB41L3);ENSBGRT00000043500(EPB41L3);ENSBGRT00000043641(EPB41L3);ENSBGRT00000043728(EPB41L3);ENSBGRT00000043824(EPB41L3);ENSBGRT00000043946(EPB41L3);ENSBGRT00000044007(EPB41L3)
GO:0032415	regulation of sodium:proton antiporter activity	9	10	0.000454084	0.00821287	ENSBGRT00000022856(TESC);ENSBGRT00000022924(TESC);ENSBGRT00000022993(TESC);ENSBGRT00000023120(TESC);ENSBGRT00000023192(TESC);ENSBGRT00000023271(TESC);ENSBGRT00000025880(SLC9A3R1);ENSBGRT00000025934(SLC9A3R1);ENSBGRT00000025987(SLC9A3R1)
GO:0039519	modulation by virus of host autophagy	9	10	0.000454084	0.00821287	ENSBGRT00000045905(ATG7);ENSBGRT00000045953(ATG7);ENSBGRT00000045995(ATG7);ENSBGRT00000046183(ATG7);ENSBGRT00000046210(ATG7);ENSBGRT00000046255(ATG7);ENSBGRT00000046294(ATG7);ENSBGRT00000046354(ATG7);ENSBGRT00000046398(ATG7)
GO:0039521	suppression by virus of host autophagy	9	10	0.000454084	0.00821287	ENSBGRT00000045905(ATG7);ENSBGRT00000045953(ATG7);ENSBGRT00000045995(ATG7);ENSBGRT00000046183(ATG7);ENSBGRT00000046210(ATG7);ENSBGRT00000046255(ATG7);ENSBGRT00000046294(ATG7);ENSBGRT00000046354(ATG7);ENSBGRT00000046398(ATG7)
GO:0042883	cysteine transport	9	10	0.000454084	0.00821287	ENSBGRT00000009729(SLC1A1);ENSBGRT00000009795(SLC1A1);ENSBGRT00000009867(SLC1A1);ENSBGRT00000009911(SLC1A1);ENSBGRT00000038537(NFE2L1);ENSBGRT00000038611(NFE2L1);ENSBGRT00000038671(NFE2L1);ENSBGRT00000038710(NFE2L1);ENSBGRT00000038794(NFE2L1)
GO:0070676	intralumenal vesicle formation	9	10	0.000454084	0.00821287	ENSBGRT00000030109(PRKN);ENSBGRT00000030182(PRKN);ENSBGRT00000030263(PRKN);ENSBGRT00000030363(PRKN);ENSBGRT00000030409(PRKN);ENSBGRT00000030478(PRKN);ENSBGRT00000030544(PRKN);ENSBGRT00000030607(PRKN);ENSBGRT00000030681(PRKN)
GO:0071955	recycling endosome to Golgi transport	9	10	0.000454084	0.00821287	ENSBGRT00000011816(TBC1D14);ENSBGRT00000011895(TBC1D14);ENSBGRT00000011926(TBC1D14);ENSBGRT00000012001(TBC1D14);ENSBGRT00000012101(TBC1D14);ENSBGRT00000012145(TBC1D14);ENSBGRT00000020231(GCC2);ENSBGRT00000020424(GCC2);ENSBGRT00000020695(GCC2)
GO:0097753	membrane bending	9	10	0.000454084	0.00821287	ENSBGRT00000045816(PICALM);ENSBGRT00000045865(PICALM);ENSBGRT00000045920(PICALM);ENSBGRT00000046009(PICALM);ENSBGRT00000046037(PICALM);ENSBGRT00000046095(PICALM);ENSBGRT00000046227(PICALM);ENSBGRT00000046267(PICALM);ENSBGRT00000046326(PICALM)
GO:1902528	regulation of protein linear polyubiquitination	9	10	0.000454084	0.00821287	ENSBGRT00000030109(PRKN);ENSBGRT00000030182(PRKN);ENSBGRT00000030263(PRKN);ENSBGRT00000030363(PRKN);ENSBGRT00000030409(PRKN);ENSBGRT00000030478(PRKN);ENSBGRT00000030544(PRKN);ENSBGRT00000030607(PRKN);ENSBGRT00000030681(PRKN)
GO:1902530	positive regulation of protein linear polyubiquitination	9	10	0.000454084	0.00821287	ENSBGRT00000030109(PRKN);ENSBGRT00000030182(PRKN);ENSBGRT00000030263(PRKN);ENSBGRT00000030363(PRKN);ENSBGRT00000030409(PRKN);ENSBGRT00000030478(PRKN);ENSBGRT00000030544(PRKN);ENSBGRT00000030607(PRKN);ENSBGRT00000030681(PRKN)
GO:1904048	regulation of spontaneous neurotransmitter secretion	9	10	0.000454084	0.00821287	ENSBGRT00000030109(PRKN);ENSBGRT00000030182(PRKN);ENSBGRT00000030263(PRKN);ENSBGRT00000030363(PRKN);ENSBGRT00000030409(PRKN);ENSBGRT00000030478(PRKN);ENSBGRT00000030544(PRKN);ENSBGRT00000030607(PRKN);ENSBGRT00000030681(PRKN)
GO:1905335	regulation of aggrephagy	9	10	0.000454084	0.00821287	ENSBGRT00000022806(HTT);ENSBGRT00000023036(HTT);ENSBGRT00000023720(HTT);ENSBGRT00000023963(HTT);ENSBGRT00000024390(HTT);ENSBGRT00000024681(HTT);ENSBGRT00000039979(BAG3);ENSBGRT00000040003(BAG3);ENSBGRT00000040043(BAG3)
GO:1905337	positive regulation of aggrephagy	9	10	0.000454084	0.00821287	ENSBGRT00000022806(HTT);ENSBGRT00000023036(HTT);ENSBGRT00000023720(HTT);ENSBGRT00000023963(HTT);ENSBGRT00000024390(HTT);ENSBGRT00000024681(HTT);ENSBGRT00000039979(BAG3);ENSBGRT00000040003(BAG3);ENSBGRT00000040043(BAG3)
GO:1905793	protein localization to pericentriolar material	9	10	0.000454084	0.00821287	ENSBGRT00000006802(GOLGB1);ENSBGRT00000006937(GOLGB1);ENSBGRT00000007185(GOLGB1);ENSBGRT00000007525(GOLGB1);ENSBGRT00000007611(GOLGB1);ENSBGRT00000007695(GOLGB1);ENSBGRT00000007813(GOLGB1);ENSBGRT00000007938(GOLGB1);ENSBGRT00000025777(NUDCD3)
GO:0098805	whole membrane	550	1426	0.000462398	0.00926777	ENSBGRT00000000004(CHMP2B);ENSBGRT00000000005(CHMP2B);ENSBGRT00000000006(CHMP2B);ENSBGRT00000000103(APP);ENSBGRT00000000104(APP);ENSBGRT00000000105(APP);ENSBGRT00000000106(APP);ENSBGRT00000000107(APP);ENSBGRT00000000108(APP);ENSBGRT00000000109(APP);ENSBGRT00000000286(DIPK2A);ENSBGRT00000000296(PINK1);ENSBGRT00000000301(PINK1);ENSBGRT00000000333(ITGB2);ENSBGRT00000000478(CD4);ENSBGRT00000000495(CD…
GO:0007063	regulation of sister chromatid cohesion	30	52	0.000463142	0.00836328	ENSBGRT00000003873(MACROH2A1);ENSBGRT00000003905(MACROH2A1);ENSBGRT00000003960(MACROH2A1);ENSBGRT00000004015(MACROH2A1);ENSBGRT00000004045(MACROH2A1);ENSBGRT00000004068(MACROH2A1);ENSBGRT00000007342(RAD21);ENSBGRT00000021584(SFPQ);ENSBGRT00000026625(DDX11);ENSBGRT00000026841(DDX11);ENSBGRT00000027119(DDX11);ENSBGRT00000027339(DDX11);ENSBGRT00000027611(DDX11);ENSBGRT00000037048(RB1);ENSBGRT0000003…
GO:0071222	cellular response to lipopolysaccharide	102	226	0.000464153	0.00836812	ENSBGRT00000003241(NUGGC);ENSBGRT00000003275(NUGGC);ENSBGRT00000005820(NR1H4);ENSBGRT00000005825(NR1H4);ENSBGRT00000005852(NR1H4);ENSBGRT00000005878(NFKB1);ENSBGRT00000006694(MEF2C);ENSBGRT00000006887(MEF2C);ENSBGRT00000006957(MEF2C);ENSBGRT00000007037(MEF2C);ENSBGRT00000007079(MEF2C);ENSBGRT00000007992(SELENOS);ENSBGRT00000009424(MTDH);ENSBGRT00000009478(MTDH);ENSBGRT00000009589(MTDH);ENSBGRT000…
GO:0005507	copper ion binding	46	89	0.000467276	0.00983316	ENSBGRT00000000186(SOD1);ENSBGRT00000006925(APOA4);ENSBGRT00000007936(AOC1);ENSBGRT00000007962(DBH);ENSBGRT00000011959(AOC2);ENSBGRT00000012004(AOC2);ENSBGRT00000012143(-);ENSBGRT00000012171(-);ENSBGRT00000012232(LOXL3);ENSBGRT00000012292(LOXL3);ENSBGRT00000012318(LOXL3);ENSBGRT00000012349(LOXL3);ENSBGRT00000015784(HEPH);ENSBGRT00000015922(HEPH);ENSBGRT00000016075(HEPH);ENSBGRT00000016255(HEPH);E…
GO:0033689	negative regulation of osteoblast proliferation	13	17	0.000469543	0.00838481	ENSBGRT00000009326(TNN);ENSBGRT00000009378(TNN);ENSBGRT00000009473(TNN);ENSBGRT00000009516(TNN);ENSBGRT00000009583(TNN);ENSBGRT00000009648(TNN);ENSBGRT00000009718(TNN);ENSBGRT00000009771(TNN);ENSBGRT00000020980(SFRP1);ENSBGRT00000022987(EIF2AK2);ENSBGRT00000023122(EIF2AK2);ENSBGRT00000023278(EIF2AK2);ENSBGRT00000023489(EIF2AK2)
GO:0045475	locomotor rhythm	13	17	0.000469543	0.00838481	ENSBGRT00000000459(CIART);ENSBGRT00000000480(CIART);ENSBGRT00000021299(NCOA2);ENSBGRT00000021446(NCOA2);ENSBGRT00000021657(NCOA2);ENSBGRT00000021993(NCOA2);ENSBGRT00000022186(NCOA2);ENSBGRT00000022451(NCOA2);ENSBGRT00000026788(USP2);ENSBGRT00000026905(USP2);ENSBGRT00000027011(USP2);ENSBGRT00000027167(USP2);ENSBGRT00000048479(KCND2)
GO:0048625	myoblast fate commitment	13	17	0.000469543	0.00838481	ENSBGRT00000012946(EPAS1);ENSBGRT00000013062(EPAS1);ENSBGRT00000013177(EPAS1);ENSBGRT00000013372(EPAS1);ENSBGRT00000043393(TCF7L2);ENSBGRT00000043662(TCF7L2);ENSBGRT00000043722(TCF7L2);ENSBGRT00000043772(TCF7L2);ENSBGRT00000043869(TCF7L2);ENSBGRT00000043954(TCF7L2);ENSBGRT00000044059(TCF7L2);ENSBGRT00000044111(TCF7L2);ENSBGRT00000044210(TCF7L2)
GO:0060718	chorionic trophoblast cell differentiation	13	17	0.000469543	0.00838481	ENSBGRT00000016794(E2F7);ENSBGRT00000016907(E2F7);ENSBGRT00000017031(E2F7);ENSBGRT00000036173(MAP3K4);ENSBGRT00000036407(MAP3K4);ENSBGRT00000036581(MAP3K4);ENSBGRT00000036760(MAP3K4);ENSBGRT00000036973(MAP3K4);ENSBGRT00000037280(MAP3K4);ENSBGRT00000037364(MAP3K4);ENSBGRT00000037513(MAP3K4);ENSBGRT00000037632(MAP3K4);ENSBGRT00000041630(-)
GO:0071863	regulation of cell proliferation in bone marrow	13	17	0.000469543	0.00838481	ENSBGRT00000006694(MEF2C);ENSBGRT00000006887(MEF2C);ENSBGRT00000006957(MEF2C);ENSBGRT00000007037(MEF2C);ENSBGRT00000007079(MEF2C);ENSBGRT00000013153(LEF1);ENSBGRT00000013291(LEF1);ENSBGRT00000013382(LEF1);ENSBGRT00000013492(LEF1);ENSBGRT00000013577(LEF1);ENSBGRT00000025739(FLT3LG);ENSBGRT00000026144(MAP3K3);ENSBGRT00000026207(MAP3K3)
GO:0071864	positive regulation of cell proliferation in bone marrow	13	17	0.000469543	0.00838481	ENSBGRT00000006694(MEF2C);ENSBGRT00000006887(MEF2C);ENSBGRT00000006957(MEF2C);ENSBGRT00000007037(MEF2C);ENSBGRT00000007079(MEF2C);ENSBGRT00000013153(LEF1);ENSBGRT00000013291(LEF1);ENSBGRT00000013382(LEF1);ENSBGRT00000013492(LEF1);ENSBGRT00000013577(LEF1);ENSBGRT00000025739(FLT3LG);ENSBGRT00000026144(MAP3K3);ENSBGRT00000026207(MAP3K3)
GO:0042105	alpha-beta T cell receptor complex	9	10	0.000469814	0.00928378	ENSBGRT00000038860(PTPN6);ENSBGRT00000038939(PTPN6);ENSBGRT00000041282(CD3G);ENSBGRT00000041318(CD3G);ENSBGRT00000041382(CD3G);ENSBGRT00000041416(CD3G);ENSBGRT00000041447(CD3G);ENSBGRT00000041642(CD3D);ENSBGRT00000041656(CD3D)
GO:0004089	carbonate dehydratase activity	22	35	0.000471135	0.00983316	ENSBGRT00000007863(CA9);ENSBGRT00000021549(CA5A);ENSBGRT00000021845(CA5A);ENSBGRT00000022103(CA5B);ENSBGRT00000025823(-);ENSBGRT00000025876(-);ENSBGRT00000025933(-);ENSBGRT00000025985(-);ENSBGRT00000026103(CA3);ENSBGRT00000026272(CA1);ENSBGRT00000032194(CA4);ENSBGRT00000032278(CA4);ENSBGRT00000037567(CA11);ENSBGRT00000037631(CA11);ENSBGRT00000038961(CA10);ENSBGRT00000039038(CA10);ENSBGRT000000390…
GO:0055106	ubiquitin-protein transferase regulator activity	22	35	0.000471135	0.00983316	ENSBGRT00000026304(RPL23);ENSBGRT00000028717(FBXW7);ENSBGRT00000028820(FBXW7);ENSBGRT00000028915(FBXW7);ENSBGRT00000034337(RING1);ENSBGRT00000034394(RING1);ENSBGRT00000037296(CBX8);ENSBGRT00000037331(CBX8);ENSBGRT00000037357(CBX8);ENSBGRT00000037402(CBX8);ENSBGRT00000037433(CBX8);ENSBGRT00000037474(CBX8);ENSBGRT00000037522(CBX8);ENSBGRT00000037554(CBX8);ENSBGRT00000039323(FZR1);ENSBGRT00000039410…
GO:0071949	FAD binding	43	82	0.000473448	0.00983316	ENSBGRT00000000384(AGPS);ENSBGRT00000000386(AGPS);ENSBGRT00000001658(DHCR24);ENSBGRT00000001695(DHCR24);ENSBGRT00000002008(-);ENSBGRT00000002026(-);ENSBGRT00000002044(-);ENSBGRT00000003591(D2HGDH);ENSBGRT00000010761(MICAL2);ENSBGRT00000011007(MICAL2);ENSBGRT00000011079(MICAL2);ENSBGRT00000011160(XDH);ENSBGRT00000011286(XDH);ENSBGRT00000011450(XDH);ENSBGRT00000015891(DAO);ENSBGRT00000015975(DAO);E…
GO:1902562	H4 histone acetyltransferase complex	42	79	0.000478642	0.00932687	ENSBGRT00000001522(DR1);ENSBGRT00000003434(KAT2B);ENSBGRT00000003552(KAT2B);ENSBGRT00000003595(KAT2B);ENSBGRT00000003622(KAT2B);ENSBGRT00000005656(-);ENSBGRT00000005665(-);ENSBGRT00000006220(BRD8);ENSBGRT00000006236(BRD8);ENSBGRT00000009245(WDR5);ENSBGRT00000009320(WDR5);ENSBGRT00000009369(WDR5);ENSBGRT00000009467(WDR5);ENSBGRT00000013255(EP400);ENSBGRT00000013429(DMAP1);ENSBGRT00000013516(DMAP1)…
GO:0061371	determination of heart left/right asymmetry	41	77	0.000486332	0.00867087	ENSBGRT00000000338(VANGL2);ENSBGRT00000000835(IHH);ENSBGRT00000001136(ARL13B);ENSBGRT00000001181(ARL13B);ENSBGRT00000001215(ARL13B);ENSBGRT00000001233(ARL13B);ENSBGRT00000001238(ARL13B);ENSBGRT00000004291(CCDC39);ENSBGRT00000005711(WNT3A);ENSBGRT00000005723(WNT3A);ENSBGRT00000006694(MEF2C);ENSBGRT00000006887(MEF2C);ENSBGRT00000006957(MEF2C);ENSBGRT00000007037(MEF2C);ENSBGRT00000007079(MEF2C);ENSB…
GO:0090596	sensory organ morphogenesis	186	444	0.000488057	0.00868788	ENSBGRT00000000186(SOD1);ENSBGRT00000000338(VANGL2);ENSBGRT00000000739(MFSD2A);ENSBGRT00000000798(NR4A3);ENSBGRT00000000818(MFSD2A);ENSBGRT00000000826(NR4A3);ENSBGRT00000000835(IHH);ENSBGRT00000001515(ARL6);ENSBGRT00000001531(ARL6);ENSBGRT00000001555(ARL6);ENSBGRT00000002733(SEC24B);ENSBGRT00000002751(SEC24B);ENSBGRT00000002765(SEC24B);ENSBGRT00000004190(EPHA2);ENSBGRT00000004815(MFAP2);ENSBGRT00…
GO:0070491	repressing transcription factor binding	63	130	0.000488791	0.0100743	ENSBGRT00000003387(STAT1);ENSBGRT00000003456(STAT1);ENSBGRT00000003470(HDAC9);ENSBGRT00000003525(STAT1);ENSBGRT00000003544(HDAC9);ENSBGRT00000003596(HDAC9);ENSBGRT00000003666(HDAC9);ENSBGRT00000003707(HDAC9);ENSBGRT00000003870(HDAC9);ENSBGRT00000006153(SP1);ENSBGRT00000006204(SP1);ENSBGRT00000007500(CBX5);ENSBGRT00000008018(HDAC5);ENSBGRT00000008121(HDAC5);ENSBGRT00000008148(DDX20);ENSBGRT0000000…
GO:0042058	regulation of epidermal growth factor receptor signaling pathway	55	110	0.000491246	0.00873086	ENSBGRT00000000103(APP);ENSBGRT00000000104(APP);ENSBGRT00000000105(APP);ENSBGRT00000000106(APP);ENSBGRT00000000107(APP);ENSBGRT00000000108(APP);ENSBGRT00000000109(APP);ENSBGRT00000003145(PDE6H);ENSBGRT00000004374(AGR2);ENSBGRT00000004408(AGR2);ENSBGRT00000006955(MVB12B);ENSBGRT00000007000(MVB12B);ENSBGRT00000007057(MVB12B);ENSBGRT00000007115(MVB12B);ENSBGRT00000007156(MVB12B);ENSBGRT00000007192(M…
GO:0097009	energy homeostasis	44	84	0.00049251	0.00873952	ENSBGRT00000000739(MFSD2A);ENSBGRT00000000798(NR4A3);ENSBGRT00000000818(MFSD2A);ENSBGRT00000000826(NR4A3);ENSBGRT00000001104(CRTC1);ENSBGRT00000001149(CRTC1);ENSBGRT00000001187(CRTC1);ENSBGRT00000001224(CRTC1);ENSBGRT00000001263(CRTC1);ENSBGRT00000001285(CRTC1);ENSBGRT00000001313(CRTC1);ENSBGRT00000006003(PIK3CA);ENSBGRT00000006032(PIK3CA);ENSBGRT00000009257(EIF4G1);ENSBGRT00000009313(EIF4G1);ENS…
GO:0031091	platelet alpha granule	24	39	0.000493024	0.00947553	ENSBGRT00000008378(SELP);ENSBGRT00000008417(SELP);ENSBGRT00000008447(SELP);ENSBGRT00000008505(SELP);ENSBGRT00000008573(SELP);ENSBGRT00000008674(SELP);ENSBGRT00000010547(STXBP1);ENSBGRT00000010621(STXBP1);ENSBGRT00000010758(STXBP1);ENSBGRT00000015827(THBS2);ENSBGRT00000016477(SPARC);ENSBGRT00000016545(SPARC);ENSBGRT00000016593(SPARC);ENSBGRT00000016643(SPARC);ENSBGRT00000016707(SPARC);ENSBGRT00000…
GO:2000573	positive regulation of DNA biosynthetic process	62	127	0.000508963	0.00901729	ENSBGRT00000003784(KLF4);ENSBGRT00000003821(KLF4);ENSBGRT00000003837(KLF4);ENSBGRT00000003862(KLF4);ENSBGRT00000004029(HMBOX1);ENSBGRT00000004065(HMBOX1);ENSBGRT00000004787(XRCC5);ENSBGRT00000004856(XRCC5);ENSBGRT00000004929(XRCC5);ENSBGRT00000004988(XRCC5);ENSBGRT00000013031(NAF1);ENSBGRT00000013310(HSP90AB1);ENSBGRT00000013406(HSP90AB1);ENSBGRT00000013455(CHTF18);ENSBGRT00000016011(SMOC2);ENSBG…
GO:0098936	intrinsic component of postsynaptic membrane	63	129	0.000512267	0.0097123	ENSBGRT00000003127(GABRA2);ENSBGRT00000003142(GABRA2);ENSBGRT00000003361(PTPRO);ENSBGRT00000003386(PTPRO);ENSBGRT00000003426(PTPRO);ENSBGRT00000006575(EPHB2);ENSBGRT00000006597(EPHB2);ENSBGRT00000008858(MPP2);ENSBGRT00000008902(MPP2);ENSBGRT00000008958(MPP2);ENSBGRT00000012394(DRD2);ENSBGRT00000012423(DRD2);ENSBGRT00000020062(NRP2);ENSBGRT00000020284(NRP2);ENSBGRT00000020626(NRP2);ENSBGRT00000020…
GO:0031401	positive regulation of protein modification process	703	1857	0.000519245	0.00915151	ENSBGRT00000000103(APP);ENSBGRT00000000104(APP);ENSBGRT00000000105(APP);ENSBGRT00000000106(APP);ENSBGRT00000000107(APP);ENSBGRT00000000108(APP);ENSBGRT00000000109(APP);ENSBGRT00000000186(SOD1);ENSBGRT00000000296(PINK1);ENSBGRT00000000301(PINK1);ENSBGRT00000000338(VANGL2);ENSBGRT00000000470(IGF1);ENSBGRT00000000478(CD4);ENSBGRT00000000481(BRAF);ENSBGRT00000000495(CD4);ENSBGRT00000000537(IGF1);ENSB…
GO:0005328	neurotransmitter:sodium symporter activity	32	57	0.000519381	0.0106237	ENSBGRT00000005258(SLC6A17);ENSBGRT00000005280(SLC6A17);ENSBGRT00000005856(SLC6A15);ENSBGRT00000009729(SLC1A1);ENSBGRT00000009795(SLC1A1);ENSBGRT00000009867(SLC1A1);ENSBGRT00000009911(SLC1A1);ENSBGRT00000013981(SLC6A19);ENSBGRT00000014187(SLC6A18);ENSBGRT00000015345(SLC6A3);ENSBGRT00000028776(SLC6A12);ENSBGRT00000029223(SLC6A13);ENSBGRT00000029390(SLC6A13);ENSBGRT00000034203(SLC1A3);ENSBGRT000000…
GO:0003151	outflow tract morphogenesis	57	115	0.000519894	0.00915151	ENSBGRT00000002733(SEC24B);ENSBGRT00000002751(SEC24B);ENSBGRT00000002765(SEC24B);ENSBGRT00000006694(MEF2C);ENSBGRT00000006887(MEF2C);ENSBGRT00000006957(MEF2C);ENSBGRT00000007037(MEF2C);ENSBGRT00000007079(MEF2C);ENSBGRT00000009810(NPY1R);ENSBGRT00000011326(PARVA);ENSBGRT00000011488(PARVA);ENSBGRT00000013419(ENG);ENSBGRT00000015687(SIX1);ENSBGRT00000018159(HIF1A);ENSBGRT00000018418(HIF1A);ENSBGRT00…
GO:0035924	cellular response to vascular endothelial growth factor stimulus	57	115	0.000519894	0.00915151	ENSBGRT00000003359(HRG);ENSBGRT00000011160(XDH);ENSBGRT00000011286(XDH);ENSBGRT00000011450(XDH);ENSBGRT00000011573(FLT4);ENSBGRT00000016011(SMOC2);ENSBGRT00000016093(SMOC2);ENSBGRT00000016224(SMOC2);ENSBGRT00000016318(SMOC2);ENSBGRT00000017822(ADAMTS12);ENSBGRT00000020062(NRP2);ENSBGRT00000020284(NRP2);ENSBGRT00000020449(CADM4);ENSBGRT00000020591(CADM4);ENSBGRT00000020626(NRP2);ENSBGRT00000020749…
GO:0090218	positive regulation of lipid kinase activity	37	68	0.000520426	0.00915151	ENSBGRT00000001447(TEK);ENSBGRT00000001497(TEK);ENSBGRT00000001518(PTK2B);ENSBGRT00000001561(TEK);ENSBGRT00000001584(PTK2B);ENSBGRT00000001633(TEK);ENSBGRT00000001662(PTK2B);ENSBGRT00000001746(TEK);ENSBGRT00000001758(TEK);ENSBGRT00000001812(TEK);ENSBGRT00000005541(CCL21);ENSBGRT00000005553(CCL21);ENSBGRT00000006087(CDC42);ENSBGRT00000007188(ATG14);ENSBGRT00000007234(ATG14);ENSBGRT00000007298(ATG1…
GO:2000009	negative regulation of protein localization to cell surface	22	35	0.0005206	0.00915151	ENSBGRT00000017431(COMMD1);ENSBGRT00000017562(COMMD1);ENSBGRT00000022448(NEDD4L);ENSBGRT00000024628(NEDD4L);ENSBGRT00000024861(NEDD4L);ENSBGRT00000025046(NEDD4L);ENSBGRT00000025197(NEDD4L);ENSBGRT00000025315(NEDD4L);ENSBGRT00000025547(NEDD4L);ENSBGRT00000025824(NEDD4L);ENSBGRT00000026075(NEDD4L);ENSBGRT00000039392(TAX1BP3);ENSBGRT00000043303(SNX33);ENSBGRT00000045816(PICALM);ENSBGRT00000045865(PI…
GO:0007265	Ras protein signal transduction	216	524	0.000525089	0.00921604	ENSBGRT00000000338(VANGL2);ENSBGRT00000000470(IGF1);ENSBGRT00000000537(IGF1);ENSBGRT00000001073(GPSM2);ENSBGRT00000001140(GPSM2);ENSBGRT00000002528(SETDB1);ENSBGRT00000002911(RFXANK);ENSBGRT00000002964(RFXANK);ENSBGRT00000002983(RFXANK);ENSBGRT00000003008(RFXANK);ENSBGRT00000003635(MRAS);ENSBGRT00000003646(MRAS);ENSBGRT00000003996(EPS8);ENSBGRT00000004017(EPS8);ENSBGRT00000004164(MET);ENSBGRT0000…
GO:0008061	chitin binding	15	21	0.0005306	0.0107671	ENSBGRT00000006280(CHI3L2);ENSBGRT00000006292(CHI3L2);ENSBGRT00000006310(CHI3L2);ENSBGRT00000006666(OVGP1);ENSBGRT00000006698(OVGP1);ENSBGRT00000006721(OVGP1);ENSBGRT00000006758(OVGP1);ENSBGRT00000006808(OVGP1);ENSBGRT00000006877(OVGP1);ENSBGRT00000006942(OVGP1);ENSBGRT00000006974(OVGP1);ENSBGRT00000007019(OVGP1);ENSBGRT00000007077(OVGP1);ENSBGRT00000017464(FIBCD1);ENSBGRT00000048684(CHI3L1)
GO:1903236	regulation of leukocyte tethering or rolling	14	19	0.000531547	0.00931355	ENSBGRT00000005541(CCL21);ENSBGRT00000005553(CCL21);ENSBGRT00000008378(SELP);ENSBGRT00000008417(SELP);ENSBGRT00000008447(SELP);ENSBGRT00000008505(SELP);ENSBGRT00000008573(SELP);ENSBGRT00000008674(SELP);ENSBGRT00000015942(FUT7);ENSBGRT00000029604(CCL28);ENSBGRT00000029631(CCL28);ENSBGRT00000034692(CXCL12);ENSBGRT00000034839(CXCL12);ENSBGRT00000034901(CXCL12)
GO:1900027	regulation of ruffle assembly	33	59	0.000532297	0.00931355	ENSBGRT00000004024(CAV1);ENSBGRT00000005839(RCC2);ENSBGRT00000005857(RCC2);ENSBGRT00000005866(RCC2);ENSBGRT00000006928(KANK1);ENSBGRT00000007005(KANK1);ENSBGRT00000007059(KANK1);ENSBGRT00000018356(CORO1C);ENSBGRT00000018436(CORO1C);ENSBGRT00000018486(CORO1C);ENSBGRT00000018527(CORO1C);ENSBGRT00000018584(CORO1C);ENSBGRT00000024176(RDX);ENSBGRT00000024333(RDX);ENSBGRT00000024676(STAP1);ENSBGRT00000…
GO:0050528	acyloxyacyl hydrolase activity	7	7	0.000534369	0.0107671	ENSBGRT00000001461(AOAH);ENSBGRT00000001533(AOAH);ENSBGRT00000001586(AOAH);ENSBGRT00000001625(AOAH);ENSBGRT00000001666(AOAH);ENSBGRT00000001744(AOAH);ENSBGRT00000001769(AOAH)
GO:0038127	ERBB signaling pathway	81	174	0.00054172	0.00936555	ENSBGRT00000000103(APP);ENSBGRT00000000104(APP);ENSBGRT00000000105(APP);ENSBGRT00000000106(APP);ENSBGRT00000000107(APP);ENSBGRT00000000108(APP);ENSBGRT00000000109(APP);ENSBGRT00000003145(PDE6H);ENSBGRT00000004374(AGR2);ENSBGRT00000004408(AGR2);ENSBGRT00000006955(MVB12B);ENSBGRT00000007000(MVB12B);ENSBGRT00000007057(MVB12B);ENSBGRT00000007115(MVB12B);ENSBGRT00000007156(MVB12B);ENSBGRT00000007192(M…
GO:0003014	renal system process	66	137	0.000544178	0.00936555	ENSBGRT00000003017(AQP3);ENSBGRT00000003033(AQP3);ENSBGRT00000003361(PTPRO);ENSBGRT00000003386(PTPRO);ENSBGRT00000003426(PTPRO);ENSBGRT00000007328(-);ENSBGRT00000007358(-);ENSBGRT00000007690(ADM);ENSBGRT00000007716(ADM);ENSBGRT00000010283(ATP6V1B1);ENSBGRT00000010338(ATP6V1B1);ENSBGRT00000011522(XPNPEP3);ENSBGRT00000012394(DRD2);ENSBGRT00000012423(DRD2);ENSBGRT00000014471(WNK4);ENSBGRT00000015764…
GO:0033539	fatty acid beta-oxidation using acyl-CoA dehydrogenase	21	33	0.00054773	0.00936555	ENSBGRT00000006194(ACADM);ENSBGRT00000006213(ACADM);ENSBGRT00000006243(ACADM);ENSBGRT00000024788(ETFDH);ENSBGRT00000024922(ETFDH);ENSBGRT00000025286(ETFB);ENSBGRT00000025309(ETFDH);ENSBGRT00000025384(ETFB);ENSBGRT00000025471(ETFB);ENSBGRT00000038746(ETFA);ENSBGRT00000038859(ETFA);ENSBGRT00000038935(ETFA);ENSBGRT00000039012(ETFA);ENSBGRT00000039100(ETFA);ENSBGRT00000039203(ETFA);ENSBGRT00000041775…
GO:0046716	muscle cell cellular homeostasis	21	33	0.00054773	0.00936555	ENSBGRT00000000186(SOD1);ENSBGRT00000017235(CFL2);ENSBGRT00000017282(CFL2);ENSBGRT00000017322(CFL2);ENSBGRT00000018159(HIF1A);ENSBGRT00000018418(HIF1A);ENSBGRT00000018478(HIF1A);ENSBGRT00000018536(HIF1A);ENSBGRT00000021309(LOX);ENSBGRT00000021392(LOX);ENSBGRT00000027516(CHRNA1);ENSBGRT00000027566(CHRNA1);ENSBGRT00000035693(TGFB1);ENSBGRT00000038529(PLG);ENSBGRT00000039657(GAA);ENSBGRT00000039715(…
GO:0035561	regulation of chromatin binding	28	48	0.00055561	0.00936555	ENSBGRT00000004974(PPP3CA);ENSBGRT00000005003(PPP3CA);ENSBGRT00000005079(PPP3CA);ENSBGRT00000014166(CTBP2);ENSBGRT00000014326(CTBP2);ENSBGRT00000014409(CTBP2);ENSBGRT00000014500(CTBP2);ENSBGRT00000026625(DDX11);ENSBGRT00000026841(DDX11);ENSBGRT00000027119(DDX11);ENSBGRT00000027339(DDX11);ENSBGRT00000027611(DDX11);ENSBGRT00000030713(MEPCE);ENSBGRT00000030758(MEPCE);ENSBGRT00000030833(MEPCE);ENSBGR…
GO:0032050	clathrin heavy chain binding	17	25	0.000557104	0.0111421	ENSBGRT00000005873(CLTA);ENSBGRT00000005983(CLTA);ENSBGRT00000009263(LRP1);ENSBGRT00000012800(GPR107);ENSBGRT00000012834(GPR107);ENSBGRT00000042504(CEMIP);ENSBGRT00000042573(CEMIP);ENSBGRT00000042780(CEMIP);ENSBGRT00000045816(PICALM);ENSBGRT00000045865(PICALM);ENSBGRT00000045920(PICALM);ENSBGRT00000046009(PICALM);ENSBGRT00000046037(PICALM);ENSBGRT00000046095(PICALM);ENSBGRT00000046227(PICALM);ENS…
GO:0003402	planar cell polarity pathway involved in axis elongation	7	7	0.000558542	0.00936555	ENSBGRT00000000338(VANGL2);ENSBGRT00000020980(SFRP1);ENSBGRT00000032132(WNT11);ENSBGRT00000032193(WNT11);ENSBGRT00000032267(WNT11);ENSBGRT00000032568(SFRP2);ENSBGRT00000040530(WNT5A)
GO:0007308	oocyte construction	7	7	0.000558542	0.00936555	ENSBGRT00000016665(TDRD5);ENSBGRT00000016810(TDRD5);ENSBGRT00000016950(TDRD5);ENSBGRT00000017030(TDRD5);ENSBGRT00000017115(TDRD5);ENSBGRT00000017241(TDRD5);ENSBGRT00000017344(TDRD5)
GO:0007309	oocyte axis specification	7	7	0.000558542	0.00936555	ENSBGRT00000016665(TDRD5);ENSBGRT00000016810(TDRD5);ENSBGRT00000016950(TDRD5);ENSBGRT00000017030(TDRD5);ENSBGRT00000017115(TDRD5);ENSBGRT00000017241(TDRD5);ENSBGRT00000017344(TDRD5)
GO:0007314	oocyte anterior/posterior axis specification	7	7	0.000558542	0.00936555	ENSBGRT00000016665(TDRD5);ENSBGRT00000016810(TDRD5);ENSBGRT00000016950(TDRD5);ENSBGRT00000017030(TDRD5);ENSBGRT00000017115(TDRD5);ENSBGRT00000017241(TDRD5);ENSBGRT00000017344(TDRD5)
GO:0007315	pole plasm assembly	7	7	0.000558542	0.00936555	ENSBGRT00000016665(TDRD5);ENSBGRT00000016810(TDRD5);ENSBGRT00000016950(TDRD5);ENSBGRT00000017030(TDRD5);ENSBGRT00000017115(TDRD5);ENSBGRT00000017241(TDRD5);ENSBGRT00000017344(TDRD5)
GO:0008358	maternal determination of anterior/posterior axis, embryo	7	7	0.000558542	0.00936555	ENSBGRT00000016665(TDRD5);ENSBGRT00000016810(TDRD5);ENSBGRT00000016950(TDRD5);ENSBGRT00000017030(TDRD5);ENSBGRT00000017115(TDRD5);ENSBGRT00000017241(TDRD5);ENSBGRT00000017344(TDRD5)
GO:0030719	P granule organization	7	7	0.000558542	0.00936555	ENSBGRT00000016665(TDRD5);ENSBGRT00000016810(TDRD5);ENSBGRT00000016950(TDRD5);ENSBGRT00000017030(TDRD5);ENSBGRT00000017115(TDRD5);ENSBGRT00000017241(TDRD5);ENSBGRT00000017344(TDRD5)
[truncated: 2,615 more rows]
