# Supplementary material for: IMF deposition ceRNA network analysis and functional study of HIF1a in yak
Source: Front Vet Sci. 2023 Oct 17;10:1272238. doi: 10.3389/fvets.2023.1272238 (PMC10616239; doi:10.3389/fvets.2023.1272238)
Supplement: Supplementary file 11 [file Table_11.XLS]

## Sheet: L-IMF-vs-H-IMF.path
The KEGG pathway analysis of targets of DEMs
KEGG_A_class	KEGG_B_class	Pathway	L-IMF-vs-H-IMF (5929)	All (18376)	Pvalue	Qvalue	Pathway ID	target_genes	K_IDs
Human Diseases	Cancer: overview	Transcriptional misregulation in cancer	255	582	2.13833e-09	7.46275e-07	ko05202	ENSBGRT00000000470(IGF1);ENSBGRT00000000537(IGF1);ENSBGRT00000000798(NR4A3);ENSBGRT00000000826(NR4A3);ENSBGRT00000001378(CDKN1B);ENSBGRT00000002309(-);ENSBGRT00000002328(-);ENSBGRT00000002338(-);ENSBGRT00000002356(-);ENSBGRT00000002375(-);ENSBGRT00000003006(DOT1L);ENSBGRT00000004528(PAX5);ENSBGRT00000004549(PAX5);ENSBGRT00000004577(PAX5);ENSBGRT00000004585(PAX5);ENSBGRT00000004675(PAX5);ENSBGRT00…	K05459+K05459+K08559+K08559+K06624+K04402+K04402+K04402+K04402+K04402+K11427+K09383+K09383+K09383+K09383+K09383+K09383+K17443+K21951+K05099+K05099+K15593+K15593+K15593+K15593+K10785+K10785+K08367+K10785+K10785+K10785+K21946+K21946+K10785+K10785+K10785+K10785+K10785+K10785+K10785+K10785+K09431+K09431+K09431+K09355+K09355+K09355+K09355+K09355+K02580+K08526+K08526+K08526+K04684+K04684+K09435+K09435+…
Organismal Systems	Nervous system	Neurotrophin signaling pathway	151	332	2.74798e-07	3.82874e-05	ko04722	ENSBGRT00000000481(BRAF);ENSBGRT00000000720(BRAF);ENSBGRT00000005878(NFKB1);ENSBGRT00000006003(PIK3CA);ENSBGRT00000006032(PIK3CA);ENSBGRT00000006087(CDC42);ENSBGRT00000006174(MAPK11);ENSBGRT00000006252(-);ENSBGRT00000008019(RAP1A);ENSBGRT00000008032(NTRK2);ENSBGRT00000008117(NTRK2);ENSBGRT00000008203(NTRK2);ENSBGRT00000008310(NTRK2);ENSBGRT00000008385(NTRK2);ENSBGRT00000008427(NTRK2);ENSBGRT00000…	K04365+K04365+K02580+K00922+K00922+K04393+K04441+K04374+K04353+K04360+K04360+K04360+K04360+K04360+K04360+K04360+K17447+K04522+K02183+K02183+K03176+K04373+K04373+K04373+K04373+K04373+K04389+K04389+K09408+K09408+K05872+K05872+K05872+K07209+K07209+K07209+K02183+K02183+K02183+K06619+K06619+K04456+K04456+K04456+K04456+K04456+K04440+K04440+K04440+K04440+K04440+K04373+K04373+K04373+K04355+K04734+K04734+…
Human Diseases	Cancer: specific types	Acute myeloid leukemia	89	176	3.29118e-07	3.82874e-05	ko05221	ENSBGRT00000000481(BRAF);ENSBGRT00000000720(BRAF);ENSBGRT00000002214(TCF7);ENSBGRT00000002254(TCF7);ENSBGRT00000005056(RUNX1);ENSBGRT00000005093(DUSP6);ENSBGRT00000005106(DUSP6);ENSBGRT00000005878(NFKB1);ENSBGRT00000006003(PIK3CA);ENSBGRT00000006032(PIK3CA);ENSBGRT00000010234(FLT3);ENSBGRT00000010344(FLT3);ENSBGRT00000010434(FLT3);ENSBGRT00000010478(FLT3);ENSBGRT00000010514(ZBTB16);ENSBGRT0000001…	K04365+K04365+K02620+K02620+K08367+K21946+K21946+K02580+K00922+K00922+K05092+K05092+K05092+K05092+K10055+K04492+K04492+K04492+K04492+K04492+K07209+K07209+K07209+K04456+K04456+K04456+K04456+K04456+K04692+K04692+K04692+K04692+K04692+K10053+K11223+K10056+K10789+K10789+K00922+K00922+K00922+K00922+K00922+K00922+K00922+K08845+K08845+K06498+K02833+K04364+K04364+K04364+K04364+K04364+K08806+K08806+K07205+…
Human Diseases	Cancer: specific types	Prostate cancer	122	260	5.12454e-07	4.47116e-05	ko05215	ENSBGRT00000000470(IGF1);ENSBGRT00000000537(IGF1);ENSBGRT00000000481(BRAF);ENSBGRT00000000720(BRAF);ENSBGRT00000001378(CDKN1B);ENSBGRT00000002214(TCF7);ENSBGRT00000002254(TCF7);ENSBGRT00000004376(ETV5);ENSBGRT00000004414(ETV5);ENSBGRT00000004427(ETV5);ENSBGRT00000004458(ETV5);ENSBGRT00000005072(CREB5);ENSBGRT00000005878(NFKB1);ENSBGRT00000006003(PIK3CA);ENSBGRT00000006032(PIK3CA);ENSBGRT000000062…	K05459+K05459+K04365+K04365+K06624+K02620+K02620+K15593+K15593+K15593+K15593+K09047+K02580+K00922+K00922+K04374+K09435+K09435+K09435+K09435+K09435+K09435+K09435+K09389+K05450+K04387+K04492+K04492+K04492+K04492+K04492+K04079+K04079+K07209+K07209+K07209+K01343+K01343+K01343+K01343+K01343+K04456+K04456+K04456+K04456+K04456+K08557+K04734+K04734+K07201+K04451+K00922+K00922+K00922+K00922+K00922+K00922+…
Human Diseases	Cancer: specific types	Chronic myeloid leukemia	97	200	1.18665e-06	7.48396e-05	ko05220	ENSBGRT00000000481(BRAF);ENSBGRT00000000720(BRAF);ENSBGRT00000001378(CDKN1B);ENSBGRT00000002309(-);ENSBGRT00000002328(-);ENSBGRT00000002338(-);ENSBGRT00000002356(-);ENSBGRT00000002375(-);ENSBGRT00000005056(RUNX1);ENSBGRT00000005878(NFKB1);ENSBGRT00000006003(PIK3CA);ENSBGRT00000006032(PIK3CA);ENSBGRT00000008355(E2F2);ENSBGRT00000009673(-);ENSBGRT00000010387(TGFB2);ENSBGRT00000014166(CTBP2);ENSBGRT…	K04365+K04365+K06624+K04402+K04402+K04402+K04402+K04402+K08367+K02580+K00922+K00922+K09389+K17447+K13376+K04496+K04496+K04496+K04496+K07209+K07209+K07209+K04402+K04402+K03511+K03511+K06619+K06619+K04456+K04456+K04456+K04456+K04456+K11223+K04734+K04734+K06067+K06067+K04451+K00922+K00922+K00922+K00922+K00922+K00922+K00922+K08845+K08845+K04707+K04707+K04570+K04496+K02833+K02091+K04364+K04364+K04364+…
Organismal Systems	Immune system	C-type lectin receptor signaling pathway	127	277	1.41176e-06	7.48396e-05	ko04625	ENSBGRT00000003387(STAT1);ENSBGRT00000003456(STAT1);ENSBGRT00000003525(STAT1);ENSBGRT00000003635(MRAS);ENSBGRT00000003646(MRAS);ENSBGRT00000004974(PPP3CA);ENSBGRT00000005003(PPP3CA);ENSBGRT00000005079(PPP3CA);ENSBGRT00000005821(IRF1);ENSBGRT00000005878(NFKB1);ENSBGRT00000006003(PIK3CA);ENSBGRT00000006032(PIK3CA);ENSBGRT00000006174(MAPK11);ENSBGRT00000007090(PLK3);ENSBGRT00000008595(CBLB);ENSBGRT0…	K11220+K11220+K11220+K07831+K07831+K04348+K04348+K04348+K09444+K02580+K00922+K00922+K04441+K08862+K22517+K22517+K22517+K22517+K22517+K22517+K22517+K08601+K08601+K08601+K05704+K05704+K05704+K02183+K02183+K07830+K07830+K07209+K07209+K07209+K10058+K10058+K02183+K02183+K02183+K04456+K04456+K04456+K04456+K04456+K04440+K04440+K04440+K04440+K04440+K04734+K04734+K04441+K04441+K04441+K12497+K05406+K05406+…
Cellular Processes	Cellular community - eukaryotes	Signaling pathways regulating pluripotency of stem cells	135	298	1.50108e-06	7.48396e-05	ko04550	ENSBGRT00000000470(IGF1);ENSBGRT00000000537(IGF1);ENSBGRT00000001199(BMPR1B);ENSBGRT00000001234(BMPR1B);ENSBGRT00000001302(BMPR1B);ENSBGRT00000001209(WNT10A);ENSBGRT00000001991(WNT10B);ENSBGRT00000002011(WNT10B);ENSBGRT00000002214(TCF7);ENSBGRT00000002254(TCF7);ENSBGRT00000002097(WNT7B);ENSBGRT00000002109(WNT7B);ENSBGRT00000002122(WNT7B);ENSBGRT00000002528(SETDB1);ENSBGRT00000003784(KLF4);ENSBGRT…	K05459+K05459+K13578+K13578+K13578+K01357+K01357+K01357+K02620+K02620+K00572+K00572+K00572+K11421+K17846+K17846+K17846+K17846+K16790+K00312+K00312+K00922+K00922+K04441+K04668+K04670+K04670+K11487+K04676+K17695+K02376+K18489+K11305+K11305+K13568+K13568+K13568+K13568+K13568+K04667+K04456+K04456+K04456+K04456+K04456+K04692+K04692+K04692+K04692+K04692+K08553+K08553+K08553+K18497+K11478+K11478+K11478+…
Cellular Processes	Transport and catabolism	Endocytosis	293	727	1.99986e-06	8.72438e-05	ko04144	ENSBGRT00000000004(CHMP2B);ENSBGRT00000000005(CHMP2B);ENSBGRT00000000006(CHMP2B);ENSBGRT00000001848(-);ENSBGRT00000001873(-);ENSBGRT00000003293(ARPC2);ENSBGRT00000003307(ARPC2);ENSBGRT00000003326(ARPC2);ENSBGRT00000003348(ARPC2);ENSBGRT00000004024(CAV1);ENSBGRT00000005000(PIP5K1B);ENSBGRT00000005161(-);ENSBGRT00000005390(WIPF3);ENSBGRT00000005435(WIPF3);ENSBGRT00000005873(CLTA);ENSBGRT00000005983…	K12192+K12192+K12192+K07938+K07938+K05758+K05758+K05758+K05758+K06278+K00889+K11839+K19475+K19475+K04644+K04644+K04393+K12186+K12186+K12186+K12186+K12186+K12186+K12186+K12186+K19367+K19367+K19367+K19367+K19367+K12488+K12488+K12488+K22517+K22517+K22517+K22517+K22517+K22517+K22517+K12185+K18440+K17920+K10396+K12476+K05704+K05704+K05704+K12473+K12473+K18439+K18439+K18439+K06069+K06069+K06069+K06069+…
Human Diseases	Cancer: specific types	Glioma	98	205	2.36317e-06	9.11447e-05	ko05214	ENSBGRT00000000470(IGF1);ENSBGRT00000000537(IGF1);ENSBGRT00000000481(BRAF);ENSBGRT00000000720(BRAF);ENSBGRT00000002309(-);ENSBGRT00000002328(-);ENSBGRT00000002338(-);ENSBGRT00000002356(-);ENSBGRT00000002375(-);ENSBGRT00000006003(PIK3CA);ENSBGRT00000006032(PIK3CA);ENSBGRT00000008355(E2F2);ENSBGRT00000009673(-);ENSBGRT00000011980(-);ENSBGRT00000012073(-);ENSBGRT00000016449(-);ENSBGRT00000016616(-);…	K05459+K05459+K04365+K04365+K04402+K04402+K04402+K04402+K04402+K00922+K00922+K09389+K17447+K02183+K02183+K02183+K02183+K02183+K04402+K04402+K03511+K03511+K04456+K04456+K04456+K04456+K04456+K08794+K04515+K04515+K04515+K04515+K04515+K04451+K00922+K00922+K00922+K00922+K00922+K00922+K00922+K04515+K04515+K04515+K04515+K04515+K04515+K08845+K08845+K02833+K02091+K02183+K02183+K02183+K04364+K04364+K04364+…
Organismal Systems	Immune system	Th17 cell differentiation	147	332	2.6116e-06	9.11447e-05	ko04659	ENSBGRT00000000478(CD4);ENSBGRT00000000495(CD4);ENSBGRT00000003387(STAT1);ENSBGRT00000003456(STAT1);ENSBGRT00000003525(STAT1);ENSBGRT00000004582(-);ENSBGRT00000004814(TRBV3-1);ENSBGRT00000004831(-);ENSBGRT00000004974(PPP3CA);ENSBGRT00000005003(PPP3CA);ENSBGRT00000005079(PPP3CA);ENSBGRT00000005056(RUNX1);ENSBGRT00000004982(-);ENSBGRT00000005047(-);ENSBGRT00000005064(-);ENSBGRT00000005175(-);ENSBGR…	K06454+K06454+K11220+K11220+K11220+K09093+K10785+K10785+K04348+K04348+K04348+K08367+K10785+K10785+K10785+K10785+K10785+K08534+K08534+K08534+K08534+K08534+K08534+K08534+K10785+K10785+K10785+K10785+K10785+K10785+K02580+K08526+K08526+K08526+K04441+K04386+K08524+K05069+K05069+K04079+K04079+K10785+K10785+K05872+K05872+K05872+K10784+K10784+K10784+K10784+K10784+K10784+K10784+K10784+K10784+K10784+K10784+…
Human Diseases	Infectious disease: bacterial	Yersinia infection	185	438	6.02109e-06	0.000191033	ko05135	ENSBGRT00000001518(PTK2B);ENSBGRT00000001584(PTK2B);ENSBGRT00000001662(PTK2B);ENSBGRT00000002425(ITGA4);ENSBGRT00000003329(SKAP2);ENSBGRT00000003354(SKAP2);ENSBGRT00000003451(SKAP2);ENSBGRT00000003496(SKAP2);ENSBGRT00000005000(PIP5K1B);ENSBGRT00000004814(TRBV3-1);ENSBGRT00000004831(-);ENSBGRT00000004982(-);ENSBGRT00000005047(-);ENSBGRT00000005064(-);ENSBGRT00000005175(-);ENSBGRT00000005185(-);ENS…	K05871+K05871+K05871+K06483+K23471+K23471+K23471+K23471+K00889+K10785+K10785+K10785+K10785+K10785+K10785+K10785+K10785+K05717+K05717+K05717+K05717+K10785+K10785+K10785+K10785+K10785+K19475+K19475+K02580+K00922+K00922+K04403+K04403+K04393+K04441+K18584+K05730+K05730+K05730+K05730+K06484+K06484+K05704+K05704+K05704+K04373+K04373+K04373+K04373+K04373+K10785+K10785+K10784+K10784+K10784+K10784+K10784+…
Environmental Information Processing	Signal transduction	Ras signaling pathway	261	647	6.62156e-06	0.000192577	ko04014	ENSBGRT00000000470(IGF1);ENSBGRT00000000537(IGF1);ENSBGRT00000001447(TEK);ENSBGRT00000001497(TEK);ENSBGRT00000001561(TEK);ENSBGRT00000001633(TEK);ENSBGRT00000001746(TEK);ENSBGRT00000001758(TEK);ENSBGRT00000001812(TEK);ENSBGRT00000003635(MRAS);ENSBGRT00000003646(MRAS);ENSBGRT00000004190(EPHA2);ENSBGRT00000004164(MET);ENSBGRT00000004224(MET);ENSBGRT00000004325(CSF1);ENSBGRT00000004345(CSF1);ENSBGRT…	K05459+K05459+K05121+K05121+K05121+K05121+K05121+K05121+K05121+K07831+K07831+K05103+K05099+K05099+K05453+K05453+K05453+K05453+K05453+K16343+K10785+K10785+K10785+K10785+K10785+K10785+K10785+K10785+K10785+K10785+K10785+K10785+K10785+K04352+K04352+K04352+K04352+K04352+K02580+K00922+K00922+K04393+K21932+K21932+K21932+K21932+K04353+K04360+K04360+K04360+K04360+K04360+K04360+K04360+K05450+K01047+K01047+…
Human Diseases	Immune disease	Asthma	75	152	8.49365e-06	0.000228022	ko05310	ENSBGRT00000004426(IL9);ENSBGRT00000004814(TRBV3-1);ENSBGRT00000004831(-);ENSBGRT00000004982(-);ENSBGRT00000005040(IL13);ENSBGRT00000005047(-);ENSBGRT00000005064(-);ENSBGRT00000005175(-);ENSBGRT00000005185(-);ENSBGRT00000005215(-);ENSBGRT00000005247(-);ENSBGRT00000005261(-);ENSBGRT00000005284(-);ENSBGRT00000005344(-);ENSBGRT00000005358(-);ENSBGRT00000013490(-);ENSBGRT00000013526(-);ENSBGRT0000001…	K05432+K10785+K10785+K10785+K05435+K10785+K10785+K10785+K10785+K10785+K10785+K10785+K10785+K10785+K10785+K10785+K10785+K10784+K10784+K10784+K10784+K10784+K10784+K10784+K10784+K10784+K10784+K10784+K10784+K10784+K10784+K06856+K06856+K06856+K06856+K06856+K06856+K06856+K06856+K06856+K06856+K06856+K06856+K06856+K06856+K06856+K06856+K06856+K06856+K10784+K10784+K10784+K10784+K10784+K08089+K08089+K08089+…
Environmental Information Processing	Signal transduction	MAPK signaling pathway	315	801	9.84831e-06	0.000245504	ko04010	ENSBGRT00000000470(IGF1);ENSBGRT00000000537(IGF1);ENSBGRT00000000481(BRAF);ENSBGRT00000000720(BRAF);ENSBGRT00000001447(TEK);ENSBGRT00000001497(TEK);ENSBGRT00000001561(TEK);ENSBGRT00000001633(TEK);ENSBGRT00000001746(TEK);ENSBGRT00000001758(TEK);ENSBGRT00000001812(TEK);ENSBGRT00000001296(DUSP16);ENSBGRT00000001309(DUSP16);ENSBGRT00000001491(CACNB3);ENSBGRT00000001527(CACNB3);ENSBGRT00000002309(-);E…	K05459+K05459+K04365+K04365+K05121+K05121+K05121+K05121+K05121+K05121+K05121+K04459+K04459+K04864+K04864+K04402+K04402+K04402+K04402+K04402+K07831+K07831+K04372+K04372+K04372+K04372+K04372+K05103+K05099+K05099+K05453+K05453+K05453+K05453+K05453+K04420+K04420+K04348+K04348+K04348+K21946+K21946+K04352+K04352+K04352+K04352+K04352+K02580+K04403+K04403+K04393+K04441+K04374+K04454+K04454+K04454+K04454+…
Organismal Systems	Development and regeneration	Axon guidance	206	501	1.5089e-05	0.00035107	ko04360	ENSBGRT00000000326(EPHA3);ENSBGRT00000000328(EPHA3);ENSBGRT00000001050(DPYSL2);ENSBGRT00000001101(DPYSL2);ENSBGRT00000001116(DPYSL2);ENSBGRT00000001168(DPYSL2);ENSBGRT00000001199(BMPR1B);ENSBGRT00000001234(BMPR1B);ENSBGRT00000001302(BMPR1B);ENSBGRT00000001431(EPHA6);ENSBGRT00000001513(UNC5C);ENSBGRT00000001547(UNC5C);ENSBGRT00000001720(RND1);ENSBGRT00000002905(GNAI3);ENSBGRT00000004190(EPHA2);ENS…	K05104+K05104+K07528+K07528+K07528+K07528+K13578+K13578+K13578+K05107+K07521+K07521+K07531+K04630+K05103+K05099+K05099+K07365+K07365+K07365+K04348+K04348+K04348+K04352+K04352+K04352+K04352+K04352+K05112+K05110+K00922+K00922+K04393+K06821+K05128+K05111+K05111+K05463+K05463+K06529+K06529+K06529+K06820+K06820+K06820+K06820+K05704+K05704+K05704+K06521+K06521+K06521+K06845+K06845+K06845+K05114+K05744+…
Human Diseases	Cancer: overview	PD-L1 expression and PD-1 checkpoint pathway in cancer	129	298	3.84332e-05	0.000838324	ko05235	ENSBGRT00000000478(CD4);ENSBGRT00000000495(CD4);ENSBGRT00000003387(STAT1);ENSBGRT00000003456(STAT1);ENSBGRT00000003525(STAT1);ENSBGRT00000004814(TRBV3-1);ENSBGRT00000004831(-);ENSBGRT00000004974(PPP3CA);ENSBGRT00000005003(PPP3CA);ENSBGRT00000005079(PPP3CA);ENSBGRT00000004982(-);ENSBGRT00000005047(-);ENSBGRT00000005064(-);ENSBGRT00000005175(-);ENSBGRT00000005185(-);ENSBGRT00000005215(-);ENSBGRT000…	K06454+K06454+K11220+K11220+K11220+K10785+K10785+K04348+K04348+K04348+K10785+K10785+K10785+K10785+K10785+K10785+K10785+K10785+K10785+K10785+K10785+K02580+K00922+K00922+K04441+K06745+K06745+K06745+K10785+K10785+K05872+K05872+K05872+K10784+K10784+K10784+K10784+K10784+K10784+K10784+K10784+K10784+K10784+K10784+K10784+K07209+K07209+K07209+K10784+K10784+K09034+K09034+K08268+K08268+K08268+K08268+K04456+…
Human Diseases	Cancer: overview	Viral carcinogenesis	194	476	4.87732e-05	0.000971447	ko05203	ENSBGRT00000001378(CDKN1B);ENSBGRT00000003470(HDAC9);ENSBGRT00000003544(HDAC9);ENSBGRT00000003596(HDAC9);ENSBGRT00000003666(HDAC9);ENSBGRT00000003707(HDAC9);ENSBGRT00000003870(HDAC9);ENSBGRT00000003434(KAT2B);ENSBGRT00000003552(KAT2B);ENSBGRT00000003595(KAT2B);ENSBGRT00000003622(KAT2B);ENSBGRT00000004796(-);ENSBGRT00000004816(-);ENSBGRT00000004834(-);ENSBGRT00000004848(-);ENSBGRT00000005072(CREB5…	K06624+K11409+K11409+K11409+K11409+K11409+K11409+K06062+K06062+K06062+K06062+K04685+K04685+K04685+K04685+K09047+K18671+K18671+K18671+K02580+K00922+K00922+K04393+K04374+K10691+K03120+K11406+K11406+K11406+K11252+K05704+K05704+K05704+K03062+K03062+K05699+K05699+K05699+K05699+K05699+K05699+K15041+K15041+K02330+K02330+K02330+K02330+K02330+K03173+K03173+K11252+K16198+K03123+K03123+K03123+K03123+K04692+…
Human Diseases	Cancer: specific types	Hepatocellular carcinoma	169	408	5.34719e-05	0.000971447	ko05225	ENSBGRT00000000481(BRAF);ENSBGRT00000000720(BRAF);ENSBGRT00000001209(WNT10A);ENSBGRT00000001991(WNT10B);ENSBGRT00000002011(WNT10B);ENSBGRT00000002214(TCF7);ENSBGRT00000002254(TCF7);ENSBGRT00000002097(WNT7B);ENSBGRT00000002109(WNT7B);ENSBGRT00000002122(WNT7B);ENSBGRT00000002309(-);ENSBGRT00000002328(-);ENSBGRT00000002338(-);ENSBGRT00000002356(-);ENSBGRT00000002375(-);ENSBGRT00000003755(-);ENSBGRT0…	K04365+K04365+K01357+K01357+K01357+K02620+K02620+K00572+K00572+K00572+K04402+K04402+K04402+K04402+K04402+K00799+K00799+K00799+K00799+K05099+K05099+K00312+K00312+K00922+K00922+K11647+K11647+K11647+K11647+K11647+K09389+K17447+K13376+K04492+K04492+K04492+K04492+K04492+K11650+K11650+K11650+K11650+K02376+K11126+K11126+K11653+K11653+K04402+K04402+K03511+K03511+K04456+K04456+K04456+K04456+K04456+K00510+…
Environmental Information Processing	Signal transduction	NF-kappa B signaling pathway	148	351	5.4363e-05	0.000971447	ko04064	ENSBGRT00000002309(-);ENSBGRT00000002328(-);ENSBGRT00000002338(-);ENSBGRT00000002356(-);ENSBGRT00000002375(-);ENSBGRT00000004814(TRBV3-1);ENSBGRT00000004831(-);ENSBGRT00000004926(-);ENSBGRT00000004996(-);ENSBGRT00000005014(-);ENSBGRT00000005036(-);ENSBGRT00000004982(-);ENSBGRT00000005047(-);ENSBGRT00000005064(-);ENSBGRT00000005175(-);ENSBGRT00000005185(-);ENSBGRT00000005215(-);ENSBGRT00000005247(…	K04402+K04402+K04402+K04402+K04402+K10785+K10785+K06490+K06490+K06490+K06490+K10785+K10785+K10785+K10785+K10785+K10785+K10785+K10785+K10785+K10785+K10785+K16062+K16062+K02580+K04403+K04403+K04386+K05473+K24070+K24070+K24070+K24070+K24070+K08601+K08601+K08601+K20912+K05399+K05399+K10785+K10785+K10784+K10784+K10784+K10784+K10784+K10784+K10784+K03173+K03173+K10784+K10784+K10784+K10784+K10784+K07209+…
Human Diseases	Cancer: specific types	Non-small cell lung cancer	81	174	5.56703e-05	0.000971447	ko05223	ENSBGRT00000000481(BRAF);ENSBGRT00000000720(BRAF);ENSBGRT00000002309(-);ENSBGRT00000002328(-);ENSBGRT00000002338(-);ENSBGRT00000002356(-);ENSBGRT00000002375(-);ENSBGRT00000006003(PIK3CA);ENSBGRT00000006032(PIK3CA);ENSBGRT00000006029(RXRG);ENSBGRT00000006054(RXRG);ENSBGRT00000006086(RXRG);ENSBGRT00000008355(E2F2);ENSBGRT00000009564(RXRA);ENSBGRT00000013218(FOXO3);ENSBGRT00000013253(FOXO3);ENSBGRT0…	K04365+K04365+K04402+K04402+K04402+K04402+K04402+K00922+K00922+K08526+K08526+K08526+K09389+K08524+K09408+K09408+K04402+K04402+K03511+K03511+K04456+K04456+K04456+K04456+K04456+K04692+K04692+K04692+K04692+K04692+K08528+K11223+K04451+K00922+K00922+K00922+K00922+K00922+K00922+K00922+K08015+K08015+K08015+K04411+K04411+K08845+K08845+K02833+K02091+K04364+K04364+K04364+K04364+K04364+K08525+K05859+K05859+…
Human Diseases	Cancer: specific types	Thyroid cancer	50	98	8.76862e-05	0.00145726	ko05216	ENSBGRT00000000481(BRAF);ENSBGRT00000000720(BRAF);ENSBGRT00000002214(TCF7);ENSBGRT00000002254(TCF7);ENSBGRT00000002309(-);ENSBGRT00000002328(-);ENSBGRT00000002338(-);ENSBGRT00000002356(-);ENSBGRT00000002375(-);ENSBGRT00000006029(RXRG);ENSBGRT00000006054(RXRG);ENSBGRT00000006086(RXRG);ENSBGRT00000009564(RXRA);ENSBGRT00000013401(NTRK1);ENSBGRT00000013153(LEF1);ENSBGRT00000013291(LEF1);ENSBGRT000000…	K04365+K04365+K02620+K02620+K04402+K04402+K04402+K04402+K04402+K08526+K08526+K08526+K08524+K03176+K04492+K04492+K04492+K04492+K04492+K04402+K04402+K03511+K03511+K09290+K09289+K04451+K09293+K09293+K09293+K09293+K02833+K08525+K04491+K04491+K04491+K04491+K04491+K04491+K04491+K04491+K04491+K02105+K02105+K14021+K08530+K04368+K04371+K04371+K04371+K04371
Organismal Systems	Excretory system	Collecting duct acid secretion	33	59	0.000146233	0.00231979	ko04966	ENSBGRT00000000676(-);ENSBGRT00000002719(ATP6V1A);ENSBGRT00000002769(ATP6V1A);ENSBGRT00000010319(ATP6V1D);ENSBGRT00000010283(ATP6V1B1);ENSBGRT00000010338(ATP6V1B1);ENSBGRT00000013230(SLC12A7);ENSBGRT00000013409(SLC12A7);ENSBGRT00000013622(SLC12A7);ENSBGRT00000018308(ATP6V0A1);ENSBGRT00000018399(ATP6V0A1);ENSBGRT00000018449(ATP6V0A1);ENSBGRT00000018511(ATP6V0A1);ENSBGRT00000020906(-);ENSBGRT000000…	K02155+K02145+K02145+K02149+K02147+K02147+K13627+K13627+K13627+K02154+K02154+K02154+K02154+K02151+K02152+K02152+K02146+K18245+K18245+K18245+K18245+K02155+K02155+K02155+K01543+K02148+K02148+K02148+K01542+K06573+K06573+K06573+K02146
Human Diseases	Immune disease	Rheumatoid arthritis	129	307	0.00018875	0.00286408	ko05323	ENSBGRT00000000333(ITGB2);ENSBGRT00000000676(-);ENSBGRT00000001447(TEK);ENSBGRT00000001497(TEK);ENSBGRT00000001561(TEK);ENSBGRT00000001633(TEK);ENSBGRT00000001746(TEK);ENSBGRT00000001758(TEK);ENSBGRT00000001812(TEK);ENSBGRT00000002303(CTSK);ENSBGRT00000002719(ATP6V1A);ENSBGRT00000002769(ATP6V1A);ENSBGRT00000004325(CSF1);ENSBGRT00000004345(CSF1);ENSBGRT00000004351(CSF1);ENSBGRT00000004401(CSF1);EN…	K06464+K02155+K05121+K05121+K05121+K05121+K05121+K05121+K05121+K01371+K02145+K02145+K05453+K05453+K05453+K05453+K05453+K10785+K10785+K06490+K06490+K06490+K06490+K10785+K10785+K10785+K10785+K10785+K10785+K10785+K10785+K10785+K10785+K10785+K05473+K02149+K05465+K05465+K02147+K02147+K13376+K05096+K01365+K10785+K10785+K10784+K10784+K10784+K10784+K10784+K03661+K10784+K10784+K10784+K10784+K10784+K10784+…
Human Diseases	Infectious disease: viral	Measles	179	445	0.000210453	0.00306034	ko05162	ENSBGRT00000000218(-);ENSBGRT00000001378(CDKN1B);ENSBGRT00000003341(-);ENSBGRT00000003349(-);ENSBGRT00000003391(-);ENSBGRT00000003409(-);ENSBGRT00000003387(STAT1);ENSBGRT00000003456(STAT1);ENSBGRT00000003525(STAT1);ENSBGRT00000004814(TRBV3-1);ENSBGRT00000004831(-);ENSBGRT00000004982(-);ENSBGRT00000005047(-);ENSBGRT00000005064(-);ENSBGRT00000005175(-);ENSBGRT00000005185(-);ENSBGRT00000005215(-);EN…	K05131+K06624+K12560+K12560+K12560+K12560+K11220+K11220+K11220+K10785+K10785+K10785+K10785+K10785+K10785+K10785+K10785+K10785+K10785+K10785+K10785+K10785+K02580+K00922+K00922+K03247+K03247+K03247+K22517+K22517+K22517+K22517+K22517+K22517+K22517+K03237+K03237+K05069+K05069+K04389+K04389+K10785+K10785+K10784+K10784+K10784+K10784+K10784+K10784+K10784+K10784+K10784+K10784+K10784+K10784+K07209+K07209+…
Organismal Systems	Nervous system	Synaptic vesicle cycle	93	213	0.00030308	0.004231	ko04721	ENSBGRT00000000676(-);ENSBGRT00000002719(ATP6V1A);ENSBGRT00000002769(ATP6V1A);ENSBGRT00000005873(CLTA);ENSBGRT00000005983(CLTA);ENSBGRT00000009729(SLC1A1);ENSBGRT00000009795(SLC1A1);ENSBGRT00000009867(SLC1A1);ENSBGRT00000009911(SLC1A1);ENSBGRT00000010547(STXBP1);ENSBGRT00000010621(STXBP1);ENSBGRT00000010758(STXBP1);ENSBGRT00000010319(ATP6V1D);ENSBGRT00000010283(ATP6V1B1);ENSBGRT00000010338(ATP6V1…	K02155+K02145+K02145+K04644+K04644+K05612+K05612+K05612+K05612+K15292+K15292+K15292+K02149+K02147+K02147+K15015+K03661+K05036+K01528+K02154+K02154+K02154+K02154+K18211+K18211+K18211+K02151+K15294+K15294+K02152+K02152+K08486+K08486+K08486+K15291+K15291+K15291+K15291+K15291+K15291+K15291+K15291+K15291+K02146+K04645+K04645+K12302+K05045+K02155+K02155+K02155+K05046+K05046+K05617+K05617+K05617+K05617+…
Metabolism	Amino acid metabolism	Valine, leucine and isoleucine biosynthesis	10	12	0.000401872	0.00539436	ko00290	ENSBGRT00000002193(-);ENSBGRT00000002278(-);ENSBGRT00000002287(-);ENSBGRT00000002293(-);ENSBGRT00000002300(-);ENSBGRT00000029414(SDS);ENSBGRT00000036372(BCAT2);ENSBGRT00000036465(BCAT2);ENSBGRT00000036576(BCAT2);ENSBGRT00000036633(BCAT2)	K00826+K00826+K00826+K00826+K00826+K17989+K00826+K00826+K00826+K00826
Human Diseases	Cancer: overview	MicroRNAs in cancer	169	423	0.00045537	0.00588608	ko05206	ENSBGRT00000001378(CDKN1B);ENSBGRT00000001656(CCNG1);ENSBGRT00000001703(CCNG1);ENSBGRT00000001790(MCL1);ENSBGRT00000004164(MET);ENSBGRT00000004224(MET);ENSBGRT00000005661(GLS2);ENSBGRT00000005694(GLS2);ENSBGRT00000005711(WNT3A);ENSBGRT00000005723(WNT3A);ENSBGRT00000005878(NFKB1);ENSBGRT00000006003(PIK3CA);ENSBGRT00000006032(PIK3CA);ENSBGRT00000006134(RECK);ENSBGRT00000006162(RECK);ENSBGRT00000006…	K06624+K10145+K10145+K02539+K05099+K05099+K01425+K01425+K00312+K00312+K02580+K00922+K00922+K17461+K17461+K17461+K17461+K10373+K10373+K10373+K10373+K10373+K10373+K17399+K17399+K17399+K17399+K11406+K11406+K11406+K09389+K23560+K23560+K23560+K06484+K06484+K06252+K06252+K06252+K06252+K06252+K06252+K06252+K06252+K13376+K10605+K07436+K18050+K18050+K13863+K07209+K07209+K07209+K06252+K06252+K06252+K06252+…
Metabolism	Metabolism of cofactors and vitamins	Lipoic acid metabolism	11	14	0.000501018	0.00624483	ko00785	ENSBGRT00000006440(LIAS);ENSBGRT00000006466(LIAS);ENSBGRT00000006492(LIAS);ENSBGRT00000006527(LIAS);ENSBGRT00000006539(LIAS);ENSBGRT00000006544(LIAS);ENSBGRT00000031157(-);ENSBGRT00000031421(-);ENSBGRT00000031629(-);ENSBGRT00000031841(-);ENSBGRT00000032023(-)	K03644+K03644+K03644+K03644+K03644+K03644+K23756+K23756+K23756+K23756+K23756
Environmental Information Processing	Signal transduction	Apelin signaling pathway	137	336	0.000572345	0.00688788	ko04371	ENSBGRT00000001219(ADCY6);ENSBGRT00000001261(ADCY6);ENSBGRT00000001281(ADCY6);ENSBGRT00000001328(ADCY6);ENSBGRT00000002119(PRKAG1);ENSBGRT00000002163(PRKAG1);ENSBGRT00000002178(PRKAG1);ENSBGRT00000002205(PRKAG1);ENSBGRT00000002905(GNAI3);ENSBGRT00000003635(MRAS);ENSBGRT00000003646(MRAS);ENSBGRT00000006694(MEF2C);ENSBGRT00000006887(MEF2C);ENSBGRT00000006957(MEF2C);ENSBGRT00000007037(MEF2C);ENSBGRT…	K08046+K08046+K08046+K08046+K07200+K07200+K07200+K07200+K04630+K07831+K07831+K04454+K04454+K04454+K04454+K04454+K11406+K11406+K11406+K09260+K09260+K09260+K02183+K02183+K18050+K18050+K07830+K07830+K21289+K08334+K08334+K13296+K13296+K07200+K07200+K00907+K00907+K01343+K01343+K01343+K01343+K01343+K02183+K02183+K02183+K04456+K04456+K04456+K04456+K04456+K06052+K08042+K08042+K08042+K00907+K00907+K00907+…
Organismal Systems	Immune system	Fc epsilon RI signaling pathway	86	198	0.000610615	0.00710349	ko04664	ENSBGRT00000005040(IL13);ENSBGRT00000006003(PIK3CA);ENSBGRT00000006032(PIK3CA);ENSBGRT00000006174(MAPK11);ENSBGRT00000008409(VAV2);ENSBGRT00000008558(VAV2);ENSBGRT00000008735(VAV2);ENSBGRT00000008769(VAV2);ENSBGRT00000013436(-);ENSBGRT00000013481(-);ENSBGRT00000013539(-);ENSBGRT00000015027(-);ENSBGRT00000015066(-);ENSBGRT00000015168(-);ENSBGRT00000015212(-);ENSBGRT00000015245(-);ENSBGRT0000001529…	K05435+K00922+K00922+K04441+K05730+K05730+K05730+K05730+K20735+K20735+K20735+K06856+K06856+K06856+K06856+K06856+K06856+K06856+K06856+K06856+K06856+K06856+K06856+K06856+K06856+K06856+K06856+K06856+K06856+K04456+K04456+K04456+K04456+K04456+K04440+K04440+K04440+K04440+K04440+K04441+K04441+K04441+K08089+K08089+K08089+K08089+K08089+K08090+K00922+K00922+K00922+K00922+K00922+K00922+K00922+K02833+K04364+…
Organismal Systems	Immune system	Th1 and Th2 cell differentiation	121	293	0.000657622	0.00727613	ko04658	ENSBGRT00000000478(CD4);ENSBGRT00000000495(CD4);ENSBGRT00000003387(STAT1);ENSBGRT00000003456(STAT1);ENSBGRT00000003525(STAT1);ENSBGRT00000004814(TRBV3-1);ENSBGRT00000004831(-);ENSBGRT00000004974(PPP3CA);ENSBGRT00000005003(PPP3CA);ENSBGRT00000005079(PPP3CA);ENSBGRT00000004982(-);ENSBGRT00000005040(IL13);ENSBGRT00000005047(-);ENSBGRT00000005064(-);ENSBGRT00000005175(-);ENSBGRT00000005185(-);ENSBGRT…	K06454+K06454+K11220+K11220+K11220+K10785+K10785+K04348+K04348+K04348+K10785+K05435+K10785+K10785+K10785+K10785+K10785+K10785+K10785+K10785+K10785+K10785+K02580+K04441+K21635+K21635+K05069+K05069+K10785+K10785+K05872+K05872+K05872+K09279+K09279+K09279+K10784+K10784+K10784+K10784+K10784+K10784+K10784+K10784+K10784+K10784+K10784+K10784+K07209+K07209+K07209+K10784+K10784+K04440+K04440+K04440+K04440+…
Metabolism	Energy metabolism	Nitrogen metabolism	21	35	0.000667152	0.00727613	ko00910	ENSBGRT00000007863(CA9);ENSBGRT00000021549(CA5A);ENSBGRT00000021845(CA5A);ENSBGRT00000022103(CA5B);ENSBGRT00000025823(-);ENSBGRT00000025876(-);ENSBGRT00000025933(-);ENSBGRT00000025985(-);ENSBGRT00000026103(CA3);ENSBGRT00000026272(CA1);ENSBGRT00000032194(CA4);ENSBGRT00000032278(CA4);ENSBGRT00000048141(CA12);ENSBGRT00000048153(CA12);ENSBGRT00000048167(CA12);ENSBGRT00000048183(CA12);ENSBGRT000000492…	K01672+K01672+K01672+K01672+K18245+K18245+K18245+K18245+K01672+K01672+K18246+K18246+K01672+K01672+K01672+K01672+K00261+K00261+K00261+K00261+K01672
Environmental Information Processing	Signal transduction	Phospholipase D signaling pathway	160	402	0.000774418	0.00791889	ko04072	ENSBGRT00000001219(ADCY6);ENSBGRT00000001261(ADCY6);ENSBGRT00000001281(ADCY6);ENSBGRT00000001328(ADCY6);ENSBGRT00000001475(LPAR3);ENSBGRT00000001518(PTK2B);ENSBGRT00000001584(PTK2B);ENSBGRT00000001662(PTK2B);ENSBGRT00000003635(MRAS);ENSBGRT00000003646(MRAS);ENSBGRT00000003782(DGKG);ENSBGRT00000003841(DGKG);ENSBGRT00000003908(DGKG);ENSBGRT00000003945(DGKG);ENSBGRT00000004035(DGKG);ENSBGRT000000040…	K08046+K08046+K08046+K08046+K04294+K05871+K05871+K05871+K07831+K07831+K00901+K00901+K00901+K00901+K00901+K00901+K00901+K00901+K04291+K00889+K00901+K00901+K00901+K00901+K00922+K00922+K00901+K00901+K04289+K05450+K17447+K00901+K18441+K18441+K07830+K07830+K21289+K19007+K06856+K06856+K06856+K06856+K06856+K06856+K06856+K06856+K06856+K06856+K06856+K06856+K06856+K06856+K06856+K06856+K06856+K06856+K01528+…
Metabolism	Carbohydrate metabolism	Butanoate metabolism	35	68	0.000778947	0.00791889	ko00650	ENSBGRT00000006776(BDH2);ENSBGRT00000009569(HMGCL);ENSBGRT00000009616(HMGCL);ENSBGRT00000012647(HADH);ENSBGRT00000012670(HADH);ENSBGRT00000012683(HADH);ENSBGRT00000013802(ABAT);ENSBGRT00000014000(ABAT);ENSBGRT00000014131(ABAT);ENSBGRT00000014280(ABAT);ENSBGRT00000014427(ABAT);ENSBGRT00000014542(ABAT);ENSBGRT00000014654(ABAT);ENSBGRT00000014768(ABAT);ENSBGRT00000014923(GAD1);ENSBGRT00000015040(GAD…	K00019+K01640+K01640+K00022+K00022+K00022+K13524+K13524+K13524+K13524+K13524+K13524+K13524+K13524+K01580+K01580+K01580+K01907+K07515+K07515+K07515+K23756+K23756+K23756+K23756+K23756+K00019+K01640+K01640+K01640+K01640+K01640+K01027+K01027+K01027
Human Diseases	Cardiovascular disease	Fluid shear stress and atherosclerosis	147	366	0.000794158	0.00791889	ko05418	ENSBGRT00000001199(BMPR1B);ENSBGRT00000001234(BMPR1B);ENSBGRT00000001302(BMPR1B);ENSBGRT00000003755(-);ENSBGRT00000003827(-);ENSBGRT00000003851(-);ENSBGRT00000003898(-);ENSBGRT00000004024(CAV1);ENSBGRT00000004926(-);ENSBGRT00000004996(-);ENSBGRT00000005014(-);ENSBGRT00000005036(-);ENSBGRT00000005420(-);ENSBGRT00000005450(-);ENSBGRT00000005878(NFKB1);ENSBGRT00000006003(PIK3CA);ENSBGRT00000006032(P…	K13578+K13578+K13578+K00799+K00799+K00799+K00799+K06278+K06490+K06490+K06490+K06490+K03671+K03671+K02580+K00922+K00922+K04441+K04454+K04454+K04454+K04454+K04454+K14381+K14381+K14381+K04387+K04386+K04670+K04670+K09260+K09260+K09260+K05704+K05704+K05704+K01365+K02183+K02183+K04079+K04079+K07209+K07209+K07209+K01343+K01343+K01343+K01343+K01343+K02183+K02183+K02183+K04456+K04456+K04456+K04456+K04456+…
Human Diseases	Infectious disease: viral	Human papillomavirus infection	298	795	0.000829488	0.00804142	ko05165	ENSBGRT00000000218(-);ENSBGRT00000000676(-);ENSBGRT00000001209(WNT10A);ENSBGRT00000001378(CDKN1B);ENSBGRT00000001991(WNT10B);ENSBGRT00000002011(WNT10B);ENSBGRT00000002214(TCF7);ENSBGRT00000002254(TCF7);ENSBGRT00000002097(WNT7B);ENSBGRT00000002109(WNT7B);ENSBGRT00000002122(WNT7B);ENSBGRT00000002425(ITGA4);ENSBGRT00000002605(ITGB8);ENSBGRT00000002633(ITGB8);ENSBGRT00000002719(ATP6V1A);ENSBGRT000000…	K05131+K02155+K01357+K06624+K01357+K01357+K02620+K02620+K00572+K00572+K00572+K06483+K06591+K06591+K02145+K02145+K12236+K11220+K11220+K11220+K09047+K05717+K05717+K05717+K05717+K00312+K00312+K09444+K02580+K00922+K00922+K04393+K10691+K03120+K06484+K06484+K06252+K06252+K06252+K06252+K06252+K06252+K06252+K06252+K06091+K06245+K02149+K02147+K02147+K03062+K03062+K05948+K05948+K06069+K06069+K06069+K06069+…
Organismal Systems	Immune system	Intestinal immune network for IgA production	83	192	0.000894032	0.00832801	ko04672	ENSBGRT00000002425(ITGA4);ENSBGRT00000004814(TRBV3-1);ENSBGRT00000004831(-);ENSBGRT00000004982(-);ENSBGRT00000005047(-);ENSBGRT00000005064(-);ENSBGRT00000005175(-);ENSBGRT00000005185(-);ENSBGRT00000005215(-);ENSBGRT00000005247(-);ENSBGRT00000005261(-);ENSBGRT00000005284(-);ENSBGRT00000005344(-);ENSBGRT00000005358(-);ENSBGRT00000013490(-);ENSBGRT00000013526(-);ENSBGRT00000013688(-);ENSBGRT00000013…	K06483+K10785+K10785+K10785+K10785+K10785+K10785+K10785+K10785+K10785+K10785+K10785+K10785+K10785+K10785+K10785+K10784+K10784+K10784+K10784+K10784+K10784+K10784+K10784+K10784+K10784+K10784+K10784+K10784+K10784+K06856+K06856+K06856+K06856+K06856+K06856+K06856+K06856+K06856+K06856+K06856+K06856+K06856+K06856+K06856+K06856+K06856+K06856+K10989+K05151+K10784+K10784+K10784+K10784+K10784+K05150+K05074+…
Organismal Systems	Endocrine system	Progesterone-mediated oocyte maturation	110	265	0.000906775	0.00832801	ko04914	ENSBGRT00000000470(IGF1);ENSBGRT00000000537(IGF1);ENSBGRT00000000481(BRAF);ENSBGRT00000000720(BRAF);ENSBGRT00000001219(ADCY6);ENSBGRT00000001261(ADCY6);ENSBGRT00000001281(ADCY6);ENSBGRT00000001328(ADCY6);ENSBGRT00000002905(GNAI3);ENSBGRT00000006003(PIK3CA);ENSBGRT00000006032(PIK3CA);ENSBGRT00000006157(ANAPC13);ENSBGRT00000006174(MAPK11);ENSBGRT00000013869(RPS6KA1);ENSBGRT00000014089(RPS6KA1);ENSB…	K05459+K05459+K04365+K04365+K08046+K08046+K08046+K08046+K04630+K00922+K00922+K12456+K04441+K04373+K04373+K04373+K04373+K04373+K04079+K04079+K13296+K13296+K21770+K21770+K13728+K04456+K04456+K04456+K04456+K04456+K04440+K04440+K04440+K04440+K04440+K08042+K08042+K08042+K04373+K04373+K04373+K03349+K03354+K11481+K04441+K04441+K04441+K02602+K02602+K02602+K02602+K02602+K02602+K04373+K04373+K04373+K04373+…
Human Diseases	Infectious disease: bacterial	Shigellosis	235	616	0.000980063	0.00846515	ko05131	ENSBGRT00000000516(-);ENSBGRT00000001456(FNBP1L);ENSBGRT00000001464(FNBP1L);ENSBGRT00000001841(VDAC1);ENSBGRT00000001930(-);ENSBGRT00000001940(-);ENSBGRT00000002047(PLCD4);ENSBGRT00000002057(PLCD4);ENSBGRT00000003028(SEPTIN2);ENSBGRT00000003293(ARPC2);ENSBGRT00000003307(ARPC2);ENSBGRT00000003326(ARPC2);ENSBGRT00000003348(ARPC2);ENSBGRT00000004604(SEPTIN8);ENSBGRT00000005878(NFKB1);ENSBGRT00000006…	K16944+K20121+K20121+K05862+K03094+K03094+K05857+K05857+K16942+K05758+K05758+K05758+K05758+K16939+K02580+K00922+K00922+K04403+K04403+K04393+K04441+K08727+K08727+K08727+K08727+K17889+K17889+K17889+K17889+K10704+K10704+K10704+K10704+K06271+K14381+K14381+K14381+K06484+K06484+K04386+K08339+K08339+K08339+K08339+K08339+K05704+K05704+K05704+K03868+K20121+K20121+K20121+K05699+K05699+K05699+K05699+K05699+…
Environmental Information Processing	Signal transduction	FoxO signaling pathway	141	351	0.000993998	0.00846515	ko04068	ENSBGRT00000000470(IGF1);ENSBGRT00000000537(IGF1);ENSBGRT00000000481(BRAF);ENSBGRT00000000720(BRAF);ENSBGRT00000001378(CDKN1B);ENSBGRT00000002119(PRKAG1);ENSBGRT00000002163(PRKAG1);ENSBGRT00000002178(PRKAG1);ENSBGRT00000002205(PRKAG1);ENSBGRT00000002155(-);ENSBGRT00000002166(-);ENSBGRT00000002199(-);ENSBGRT00000002309(-);ENSBGRT00000002328(-);ENSBGRT00000002338(-);ENSBGRT00000002356(-);ENSBGRT000…	K05459+K05459+K04365+K04365+K06624+K07200+K07200+K07200+K07200+K15010+K15010+K15010+K04402+K04402+K04402+K04402+K04402+K08960+K08960+K10305+K10305+K10305+K10305+K10305+K04685+K04685+K04685+K04685+K00922+K00922+K04441+K08862+K01084+K13376+K01084+K04389+K04389+K09408+K09408+K07200+K07200+K07209+K07209+K07209+K04402+K04402+K21770+K21770+K04456+K04456+K04456+K04456+K04456+K04440+K04440+K04440+K04440+…
Human Diseases	Infectious disease: viral	Epstein-Barr virus infection	236	619	0.000994474	0.00846515	ko05169	ENSBGRT00000000218(-);ENSBGRT00000001378(CDKN1B);ENSBGRT00000002309(-);ENSBGRT00000002328(-);ENSBGRT00000002338(-);ENSBGRT00000002356(-);ENSBGRT00000002375(-);ENSBGRT00000003387(STAT1);ENSBGRT00000003456(STAT1);ENSBGRT00000003525(STAT1);ENSBGRT00000004814(TRBV3-1);ENSBGRT00000004831(-);ENSBGRT00000004926(-);ENSBGRT00000004996(-);ENSBGRT00000005014(-);ENSBGRT00000005036(-);ENSBGRT00000004982(-);EN…	K05131+K06624+K04402+K04402+K04402+K04402+K04402+K11220+K11220+K11220+K10785+K10785+K06490+K06490+K06490+K06490+K10785+K10785+K10785+K10785+K10785+K10785+K10785+K10785+K10785+K10785+K10785+K02580+K00922+K00922+K04403+K04403+K04441+K09389+K03062+K03062+K10785+K10785+K05872+K05872+K05872+K09279+K09279+K09279+K10784+K10784+K10784+K10784+K10784+K10784+K10784+K03173+K03173+K10784+K10784+K10784+K10784+…
Organismal Systems	Endocrine system	Insulin signaling pathway	152	382	0.00104474	0.00868128	ko04910	ENSBGRT00000000481(BRAF);ENSBGRT00000000720(BRAF);ENSBGRT00000002119(PRKAG1);ENSBGRT00000002163(PRKAG1);ENSBGRT00000002178(PRKAG1);ENSBGRT00000002205(PRKAG1);ENSBGRT00000003248(SOCS2);ENSBGRT00000003253(SOCS2);ENSBGRT00000003795(MKNK2);ENSBGRT00000003849(MKNK2);ENSBGRT00000003875(MKNK2);ENSBGRT00000003923(MKNK2);ENSBGRT00000003963(MKNK2);ENSBGRT00000006003(PIK3CA);ENSBGRT00000006032(PIK3CA);ENSBG…	K04365+K04365+K07200+K07200+K07200+K07200+K04695+K04695+K04372+K04372+K04372+K04372+K04372+K00922+K00922+K05696+K05696+K01084+K22517+K22517+K22517+K22517+K22517+K22517+K22517+K17447+K06069+K06069+K06069+K06069+K01084+K02183+K02183+K06269+K07194+K13296+K13296+K07200+K07200+K07209+K07209+K07209+K00688+K00688+K00688+K07192+K07192+K07192+K07192+K07192+K02183+K02183+K02183+K04456+K04456+K04456+K04456+…
Human Diseases	Immune disease	Inflammatory bowel disease	84	196	0.00114404	0.00928535	ko05321	ENSBGRT00000003387(STAT1);ENSBGRT00000003456(STAT1);ENSBGRT00000003525(STAT1);ENSBGRT00000004814(TRBV3-1);ENSBGRT00000004831(-);ENSBGRT00000004982(-);ENSBGRT00000005040(IL13);ENSBGRT00000005047(-);ENSBGRT00000005064(-);ENSBGRT00000005175(-);ENSBGRT00000005185(-);ENSBGRT00000005202(RORC);ENSBGRT00000005225(RORC);ENSBGRT00000005260(RORC);ENSBGRT00000005283(RORC);ENSBGRT00000005327(RORC);ENSBGRT0000…	K11220+K11220+K11220+K10785+K10785+K10785+K05435+K10785+K10785+K10785+K10785+K08534+K08534+K08534+K08534+K08534+K08534+K08534+K10785+K10785+K10785+K10785+K10785+K10785+K02580+K05174+K05174+K05174+K13376+K10785+K10785+K10784+K10784+K10784+K10784+K10784+K10784+K10784+K10784+K10784+K10784+K10784+K10784+K10784+K10784+K04692+K04692+K04692+K04692+K04692+K10784+K10784+K10784+K10784+K10784+K05434+K05434+…
Organismal Systems	Immune system	Chemokine signaling pathway	164	417	0.00124474	0.00987304	ko04062	ENSBGRT00000000481(BRAF);ENSBGRT00000000720(BRAF);ENSBGRT00000001219(ADCY6);ENSBGRT00000001261(ADCY6);ENSBGRT00000001281(ADCY6);ENSBGRT00000001328(ADCY6);ENSBGRT00000001518(PTK2B);ENSBGRT00000001584(PTK2B);ENSBGRT00000001662(PTK2B);ENSBGRT00000002905(GNAI3);ENSBGRT00000003387(STAT1);ENSBGRT00000003456(STAT1);ENSBGRT00000003525(STAT1);ENSBGRT00000004258(CXCL14);ENSBGRT00000004275(CXCL14);ENSBGRT00…	K04365+K04365+K08046+K08046+K08046+K08046+K05871+K05871+K05871+K04630+K11220+K11220+K11220+K10033+K10033+K16062+K16062+K02580+K00922+K00922+K04393+K04353+K05730+K05730+K05730+K05730+K17447+K05704+K05704+K05704+K09408+K09408+K21289+K07209+K07209+K07209+K21097+K04456+K04456+K04456+K04456+K04456+K08042+K08042+K08042+K04191+K04191+K04692+K04692+K04692+K04692+K04692+K12964+K12964+K08891+K08891+K08891+…
Human Diseases	Cancer: specific types	Gastric cancer	141	353	0.00129811	0.0100676	ko05226	ENSBGRT00000000481(BRAF);ENSBGRT00000000720(BRAF);ENSBGRT00000001209(WNT10A);ENSBGRT00000001378(CDKN1B);ENSBGRT00000001991(WNT10B);ENSBGRT00000002011(WNT10B);ENSBGRT00000002214(TCF7);ENSBGRT00000002254(TCF7);ENSBGRT00000002097(WNT7B);ENSBGRT00000002109(WNT7B);ENSBGRT00000002122(WNT7B);ENSBGRT00000002309(-);ENSBGRT00000002328(-);ENSBGRT00000002338(-);ENSBGRT00000002356(-);ENSBGRT00000002375(-);ENS…	K04365+K04365+K01357+K06624+K01357+K01357+K02620+K02620+K00572+K00572+K00572+K04402+K04402+K04402+K04402+K04402+K05099+K05099+K04685+K04685+K04685+K04685+K00312+K00312+K00922+K00922+K08526+K08526+K08526+K05691+K09389+K05691+K17447+K08524+K22234+K13376+K04358+K04492+K04492+K04492+K04492+K04492+K02376+K11126+K11126+K04402+K04402+K03511+K03511+K04358+K04456+K04456+K04456+K04456+K04456+K08528+K18497+…
Metabolism	Metabolism of cofactors and vitamins	Thiamine metabolism	23	41	0.00137221	0.0104109	ko00730	ENSBGRT00000001606(ALPL);ENSBGRT00000001659(ALPL);ENSBGRT00000001690(ALPL);ENSBGRT00000005717(AK5);ENSBGRT00000005746(AK5);ENSBGRT00000005760(AK5);ENSBGRT00000013634(AK1);ENSBGRT00000013689(AK1);ENSBGRT00000013758(AK1);ENSBGRT00000030183(AK2);ENSBGRT00000030320(AK2);ENSBGRT00000030376(AK2);ENSBGRT00000033236(AK7);ENSBGRT00000034792(-);ENSBGRT00000034861(-);ENSBGRT00000034927(-);ENSBGRT00000035023…	K01077+K01077+K01077+K00939+K00939+K00939+K00939+K00939+K00939+K00939+K00939+K00939+K00939+K01077+K01077+K01077+K01077+K01077+K01077+K14394+K14394+K14394+K14394
Organismal Systems	Immune system	T cell receptor signaling pathway	142	357	0.0015201	0.0112876	ko04660	ENSBGRT00000000478(CD4);ENSBGRT00000000495(CD4);ENSBGRT00000004487(NCK1);ENSBGRT00000004501(NCK1);ENSBGRT00000004515(NCK1);ENSBGRT00000004814(TRBV3-1);ENSBGRT00000004831(-);ENSBGRT00000004974(PPP3CA);ENSBGRT00000005003(PPP3CA);ENSBGRT00000005079(PPP3CA);ENSBGRT00000004982(-);ENSBGRT00000005047(-);ENSBGRT00000005064(-);ENSBGRT00000005175(-);ENSBGRT00000005185(-);ENSBGRT00000005215(-);ENSBGRT000000…	K06454+K06454+K07365+K07365+K07365+K10785+K10785+K04348+K04348+K04348+K10785+K10785+K10785+K10785+K10785+K10785+K10785+K10785+K10785+K10785+K10785+K02580+K00922+K00922+K04393+K04441+K05730+K05730+K05730+K05730+K22517+K22517+K22517+K22517+K22517+K22517+K22517+K10785+K10785+K05872+K05872+K05872+K10784+K10784+K10784+K10784+K10784+K10784+K10784+K10784+K10784+K10784+K10784+K10784+K07209+K07209+K07209+…
Human Diseases	Cancer: overview	Central carbon metabolism in cancer	75	174	0.00168902	0.0122806	ko05230	ENSBGRT00000004164(MET);ENSBGRT00000004224(MET);ENSBGRT00000005661(GLS2);ENSBGRT00000005694(GLS2);ENSBGRT00000006003(PIK3CA);ENSBGRT00000006032(PIK3CA);ENSBGRT00000008302(PFKP);ENSBGRT00000008384(PFKP);ENSBGRT00000008511(PFKP);ENSBGRT00000008655(PFKP);ENSBGRT00000010234(FLT3);ENSBGRT00000010344(FLT3);ENSBGRT00000010434(FLT3);ENSBGRT00000010478(FLT3);ENSBGRT00000013401(NTRK1);ENSBGRT00000018159(HI…	K05099+K05099+K01425+K01425+K00922+K00922+K00850+K00850+K00850+K00850+K05092+K05092+K05092+K05092+K03176+K08268+K08268+K08268+K08268+K04456+K04456+K04456+K04456+K04456+K07299+K07299+K07299+K00844+K00844+K13780+K05101+K14634+K04451+K00873+K00873+K00873+K00161+K00161+K00922+K00922+K00922+K00922+K00922+K00922+K00922+K00844+K01834+K05616+K05616+K02833+K05094+K05094+K04456+K04456+K05089+K05089+K05089+…
Cellular Processes	Cell motility	Regulation of actin cytoskeleton	198	517	0.00190704	0.0135828	ko04810	ENSBGRT00000000333(ITGB2);ENSBGRT00000000481(BRAF);ENSBGRT00000000720(BRAF);ENSBGRT00000002425(ITGA4);ENSBGRT00000002605(ITGB8);ENSBGRT00000002633(ITGB8);ENSBGRT00000003293(ARPC2);ENSBGRT00000003307(ARPC2);ENSBGRT00000003326(ARPC2);ENSBGRT00000003348(ARPC2);ENSBGRT00000003635(MRAS);ENSBGRT00000003646(MRAS);ENSBGRT00000004153(LPAR2);ENSBGRT00000004669(NCKAP1);ENSBGRT00000004701(NCKAP1);ENSBGRT0000…	K06464+K04365+K04365+K06483+K06591+K06591+K05758+K05758+K05758+K05758+K07831+K07831+K04291+K05750+K05750+K00889+K05717+K05717+K05717+K05717+K00922+K00922+K04393+K04289+K05769+K05769+K05769+K05730+K05730+K05730+K05730+K05450+K06484+K06484+K05749+K05749+K05704+K05704+K05704+K04358+K06269+K05699+K05699+K05699+K05699+K05699+K05699+K07830+K07830+K05744+K05744+K05744+K05744+K05744+K05744+K00907+K00907+…
Environmental Information Processing	Signal transduction	Sphingolipid signaling pathway	115	284	0.00199776	0.0139444	ko04071	ENSBGRT00000001388(ACER1);ENSBGRT00000001828(-);ENSBGRT00000001844(-);ENSBGRT00000001854(-);ENSBGRT00000002905(GNAI3);ENSBGRT00000005878(NFKB1);ENSBGRT00000006003(PIK3CA);ENSBGRT00000006032(PIK3CA);ENSBGRT00000006174(MAPK11);ENSBGRT00000008496(CERS6);ENSBGRT00000008804(CERS3);ENSBGRT00000008862(CERS3);ENSBGRT00000008881(CERS3);ENSBGRT00000008929(CERS3);ENSBGRT00000012359(PRKCE);ENSBGRT00000012484…	K01441+K04710+K04710+K04710+K04630+K02580+K00922+K00922+K04441+K23727+K04710+K04710+K04710+K04710+K18050+K18050+K04714+K03173+K03173+K04456+K04456+K04456+K04456+K04456+K00654+K00654+K04712+K03456+K03456+K03456+K04440+K04440+K04440+K04440+K04440+K11583+K11584+K11584+K11584+K11584+K11584+K11584+K11584+K11584+K11584+K11584+K04441+K04441+K04441+K08089+K08089+K08089+K08089+K08089+K04354+K04451+K00654+…
Organismal Systems	Digestive system	Vitamin digestion and absorption	26	49	0.0020379	0.0139456	ko04977	ENSBGRT00000001126(SLC19A1);ENSBGRT00000001135(SLC19A1);ENSBGRT00000002752(RBP2);ENSBGRT00000006782(-);ENSBGRT00000006823(-);ENSBGRT00000006818(APOA1);ENSBGRT00000006925(APOA4);ENSBGRT00000007014(SLC19A2);ENSBGRT00000007056(SLC19A2);ENSBGRT00000018690(-);ENSBGRT00000019972(SLC5A6);ENSBGRT00000020107(SLC5A6);ENSBGRT00000020292(SLC5A6);ENSBGRT00000021003(SLC23A1);ENSBGRT00000022344(SCARB1);ENSBGRT0…	K14609+K14609+K14622+K14611+K14611+K08757+K08760+K14610+K14610+K14610+K14386+K14386+K14386+K14611+K13885+K13885+K13885+K14620+K14592+K14592+K14592+K14592+K14592+K00678+K14619+K14619
Human Diseases	Cancer: specific types	Melanoma	76	178	0.00215471	0.0144614	ko05218	ENSBGRT00000000470(IGF1);ENSBGRT00000000537(IGF1);ENSBGRT00000000481(BRAF);ENSBGRT00000000720(BRAF);ENSBGRT00000002309(-);ENSBGRT00000002328(-);ENSBGRT00000002338(-);ENSBGRT00000002356(-);ENSBGRT00000002375(-);ENSBGRT00000004164(MET);ENSBGRT00000004224(MET);ENSBGRT00000006003(PIK3CA);ENSBGRT00000006032(PIK3CA);ENSBGRT00000008355(E2F2);ENSBGRT00000008564(PDGFC);ENSBGRT00000010597(FGF22);ENSBGRT000…	K05459+K05459+K04365+K04365+K04402+K04402+K04402+K04402+K04402+K05099+K05099+K00922+K00922+K09389+K05450+K04358+K04402+K04402+K03511+K03511+K04358+K04456+K04456+K04456+K04456+K04456+K18497+K04358+K04358+K04451+K00922+K00922+K00922+K00922+K00922+K00922+K00922+K08845+K08845+K04358+K04358+K02833+K02091+K22429+K06618+K06618+K06618+K04456+K04456+K05089+K05089+K05089+K06643+K06643+K06643+K06643+K06643+…
Human Diseases	Cancer: specific types	Basal cell carcinoma	56	125	0.00220629	0.0145282	ko05217	ENSBGRT00000001209(WNT10A);ENSBGRT00000001991(WNT10B);ENSBGRT00000002011(WNT10B);ENSBGRT00000002214(TCF7);ENSBGRT00000002254(TCF7);ENSBGRT00000002097(WNT7B);ENSBGRT00000002109(WNT7B);ENSBGRT00000002122(WNT7B);ENSBGRT00000002309(-);ENSBGRT00000002328(-);ENSBGRT00000002338(-);ENSBGRT00000002356(-);ENSBGRT00000002375(-);ENSBGRT00000004882(GLI2);ENSBGRT00000005711(WNT3A);ENSBGRT00000005723(WNT3A);ENS…	K01357+K01357+K01357+K02620+K02620+K00572+K00572+K00572+K04402+K04402+K04402+K04402+K04402+K16798+K00312+K00312+K06231+K04492+K04492+K04492+K04492+K04492+K21283+K02376+K04402+K04402+K03511+K03511+K11988+K02353+K02353+K02353+K02157+K02157+K02157+K04451+K01384+K01384+K01384+K00444+K04491+K04491+K04491+K04491+K04491+K04491+K04491+K04491+K04491+K02105+K02105+K00444+K14021+K02354+K02354+K01558
Human Diseases	Cancer: overview	Proteoglycans in cancer	197	518	0.00282328	0.0182467	ko05205	ENSBGRT00000000470(IGF1);ENSBGRT00000000537(IGF1);ENSBGRT00000000481(BRAF);ENSBGRT00000000720(BRAF);ENSBGRT00000000835(IHH);ENSBGRT00000001209(WNT10A);ENSBGRT00000001991(WNT10B);ENSBGRT00000002011(WNT10B);ENSBGRT00000002097(WNT7B);ENSBGRT00000002109(WNT7B);ENSBGRT00000002122(WNT7B);ENSBGRT00000003635(MRAS);ENSBGRT00000003646(MRAS);ENSBGRT00000004024(CAV1);ENSBGRT00000004164(MET);ENSBGRT0000000422…	K05459+K05459+K04365+K04365+K11989+K01357+K01357+K01357+K00572+K00572+K00572+K07831+K07831+K06278+K05099+K05099+K08122+K05717+K05717+K05717+K05717+K00312+K00312+K00922+K00922+K04393+K04441+K05730+K05730+K05730+K05730+K06484+K06484+K13376+K05704+K05704+K05704+K08550+K08550+K01365+K06269+K04389+K04389+K07830+K07830+K02376+K03685+K10380+K10380+K10380+K10380+K08268+K08268+K08268+K08268+K16848+K16848+…
Organismal Systems	Immune system	B cell receptor signaling pathway	98	240	0.00304242	0.0193055	ko04662	ENSBGRT00000003341(-);ENSBGRT00000003349(-);ENSBGRT00000003391(-);ENSBGRT00000003409(-);ENSBGRT00000004489(DAPP1);ENSBGRT00000004507(DAPP1);ENSBGRT00000004974(PPP3CA);ENSBGRT00000005003(PPP3CA);ENSBGRT00000005079(PPP3CA);ENSBGRT00000005878(NFKB1);ENSBGRT00000006003(PIK3CA);ENSBGRT00000006032(PIK3CA);ENSBGRT00000008409(VAV2);ENSBGRT00000008558(VAV2);ENSBGRT00000008735(VAV2);ENSBGRT00000008769(VAV2…	K12560+K12560+K12560+K12560+K12229+K12229+K04348+K04348+K04348+K02580+K00922+K00922+K05730+K05730+K05730+K05730+K05872+K05872+K05872+K07209+K07209+K07209+K06856+K06856+K06856+K06856+K06856+K06856+K06856+K06856+K06856+K06856+K06856+K06856+K06856+K06856+K06856+K06856+K06856+K06856+K04456+K04456+K04456+K04456+K04456+K04734+K04734+K06508+K06507+K06507+K00922+K00922+K00922+K00922+K00922+K00922+K00922+…
Human Diseases	Cancer: specific types	Pancreatic cancer	91	221	0.00314873	0.0196234	ko05212	ENSBGRT00000000481(BRAF);ENSBGRT00000000720(BRAF);ENSBGRT00000002309(-);ENSBGRT00000002328(-);ENSBGRT00000002338(-);ENSBGRT00000002356(-);ENSBGRT00000002375(-);ENSBGRT00000003387(STAT1);ENSBGRT00000003456(STAT1);ENSBGRT00000003525(STAT1);ENSBGRT00000005878(NFKB1);ENSBGRT00000006003(PIK3CA);ENSBGRT00000006032(PIK3CA);ENSBGRT00000006087(CDC42);ENSBGRT00000008355(E2F2);ENSBGRT00000010387(TGFB2);ENSB…	K04365+K04365+K04402+K04402+K04402+K04402+K04402+K11220+K11220+K11220+K02580+K00922+K00922+K04393+K09389+K13376+K07209+K07209+K07209+K04402+K04402+K03511+K03511+K04456+K04456+K04456+K04456+K04456+K04440+K04440+K04440+K04440+K04440+K04692+K04692+K04692+K04692+K04692+K04451+K11217+K11217+K11217+K00922+K00922+K00922+K00922+K00922+K00922+K00922+K08845+K08845+K04570+K02091+K05729+K05729+K05729+K05729+…
Human Diseases	Infectious disease: parasitic	Chagas disease	132	335	0.00323365	0.019799	ko05142	ENSBGRT00000001401(GNA11);ENSBGRT00000002905(GNAI3);ENSBGRT00000004814(TRBV3-1);ENSBGRT00000004831(-);ENSBGRT00000004982(-);ENSBGRT00000005047(-);ENSBGRT00000005064(-);ENSBGRT00000005175(-);ENSBGRT00000005185(-);ENSBGRT00000005215(-);ENSBGRT00000005247(-);ENSBGRT00000005261(-);ENSBGRT00000005284(-);ENSBGRT00000005344(-);ENSBGRT00000005358(-);ENSBGRT00000005878(NFKB1);ENSBGRT00000006003(PIK3CA);EN…	K04635+K04630+K10785+K10785+K10785+K10785+K10785+K10785+K10785+K10785+K10785+K10785+K10785+K10785+K10785+K02580+K00922+K00922+K04441+K03988+K13376+K04389+K04389+K10785+K10785+K10784+K10784+K10784+K10784+K10784+K10784+K10784+K10784+K10784+K10784+K10784+K10784+K07209+K07209+K07209+K10784+K10784+K04456+K04456+K04456+K04456+K04456+K03456+K03456+K03456+K04440+K04440+K04440+K04440+K04440+K10784+K10784+…
Human Diseases	Cancer: overview	Pathways in cancer	476	1335	0.00343517	0.0199489	ko05200	ENSBGRT00000000218(-);ENSBGRT00000000470(IGF1);ENSBGRT00000000537(IGF1);ENSBGRT00000000481(BRAF);ENSBGRT00000000720(BRAF);ENSBGRT00000001209(WNT10A);ENSBGRT00000001219(ADCY6);ENSBGRT00000001261(ADCY6);ENSBGRT00000001281(ADCY6);ENSBGRT00000001328(ADCY6);ENSBGRT00000001378(CDKN1B);ENSBGRT00000001401(GNA11);ENSBGRT00000001475(LPAR3);ENSBGRT00000001638(PTGER1);ENSBGRT00000001930(-);ENSBGRT00000001940…	K05131+K05459+K05459+K04365+K04365+K01357+K08046+K08046+K08046+K08046+K06624+K04635+K04294+K04258+K03094+K03094+K01357+K01357+K02620+K02620+K00572+K00572+K00572+K04402+K04402+K04402+K04402+K04402+K09097+K09097+K04630+K11220+K11220+K11220+K00799+K00799+K00799+K00799+K05099+K05099+K04291+K04685+K04685+K04685+K04685+K16798+K08367+K05435+K05717+K05717+K05717+K05717+K00312+K00312+K02580+K00922+K00922+…
Human Diseases	Infectious disease: parasitic	Leishmaniasis	82	197	0.00346078	0.0199489	ko05140	ENSBGRT00000000333(ITGB2);ENSBGRT00000002425(ITGA4);ENSBGRT00000003387(STAT1);ENSBGRT00000003456(STAT1);ENSBGRT00000003525(STAT1);ENSBGRT00000003464(-);ENSBGRT00000005878(NFKB1);ENSBGRT00000006095(TAB1);ENSBGRT00000006121(TAB1);ENSBGRT00000006174(MAPK11);ENSBGRT00000010387(TGFB2);ENSBGRT00000012481(-);ENSBGRT00000015027(-);ENSBGRT00000015066(-);ENSBGRT00000015168(-);ENSBGRT00000015212(-);ENSBGRT0…	K06464+K06483+K11220+K11220+K11220+K06472+K02580+K04403+K04403+K04441+K13376+K03231+K06856+K06856+K06856+K06856+K06856+K06856+K06856+K06856+K06856+K06856+K06856+K06856+K06856+K06856+K06856+K06856+K06856+K06856+K04734+K04734+K04729+K04729+K04441+K04441+K04441+K13241+K13241+K13241+K13241+K13241+K08010+K05406+K05406+K04383+K04383+K11217+K11217+K11217+K05132+K06498+K03231+K03231+K03231+K05425+K05443+…
Metabolism	Global and overview maps	Metabolic pathways	1244	3642	0.00347242	0.0199489	ko01100	ENSBGRT00000000017(GBE1);ENSBGRT00000000277(-);ENSBGRT00000000278(-);ENSBGRT00000000334(DDOST);ENSBGRT00000000341(DDOST);ENSBGRT00000000344(DDOST);ENSBGRT00000000384(AGPS);ENSBGRT00000000386(AGPS);ENSBGRT00000000436(-);ENSBGRT00000000464(-);ENSBGRT00000000491(HIBCH);ENSBGRT00000000531(HIBCH);ENSBGRT00000000556(HIBCH);ENSBGRT00000000571(HIBCH);ENSBGRT00000000647(HIBCH);ENSBGRT00000000717(HIBCH);EN…	K00700+K01489+K01489+K12670+K12670+K12670+K00803+K00803+K01074+K01074+K05605+K05605+K05605+K05605+K05605+K05605+K13298+K13298+K04097+K04097+K02155+K00894+K00704+K00704+K00704+K00704+K00704+K14286+K14286+K00744+K00744+K00744+K00659+K19572+K19572+K08046+K08046+K08046+K08046+K00830+K01441+K13800+K13800+K13800+K13800+K00994+K15013+K15013+K00387+K00387+K01077+K01077+K01077+K09828+K09828+K04710+K04710+…
Human Diseases	Infectious disease: viral	Hepatitis C	130	330	0.00348677	0.0199489	ko05160	ENSBGRT00000000218(-);ENSBGRT00000000481(BRAF);ENSBGRT00000000720(BRAF);ENSBGRT00000001454(CLDN1);ENSBGRT00000003387(STAT1);ENSBGRT00000003456(STAT1);ENSBGRT00000003525(STAT1);ENSBGRT00000004372(CLDN18);ENSBGRT00000005793(CLDN14);ENSBGRT00000005878(NFKB1);ENSBGRT00000006003(PIK3CA);ENSBGRT00000006032(PIK3CA);ENSBGRT00000008355(E2F2);ENSBGRT00000009564(RXRA);ENSBGRT00000010443(-);ENSBGRT0000001048…	K05131+K04365+K04365+K06087+K11220+K11220+K11220+K06087+K06087+K02580+K00922+K00922+K09389+K08524+K03237+K03237+K12473+K12473+K04389+K04389+K03173+K03173+K07209+K07209+K07209+K16198+K02861+K04456+K04456+K04456+K04456+K04456+K03456+K03456+K03456+K04692+K04692+K04692+K04692+K04692+K04734+K04734+K06508+K13885+K13885+K13885+K06087+K16195+K16195+K16195+K16195+K06087+K04354+K04451+K06630+K14754+K14754+…
Metabolism	Lipid metabolism	Glycerophospholipid metabolism	103	255	0.00361703	0.0203604	ko00564	ENSBGRT00000000702(ETNK1);ENSBGRT00000000901(ETNPPL);ENSBGRT00000000913(ETNPPL);ENSBGRT00000001484(CHPT1);ENSBGRT00000003782(DGKG);ENSBGRT00000003841(DGKG);ENSBGRT00000003908(DGKG);ENSBGRT00000003945(DGKG);ENSBGRT00000004035(DGKG);ENSBGRT00000004095(DGKG);ENSBGRT00000004104(DGKG);ENSBGRT00000004171(DGKG);ENSBGRT00000004409(PLA2G6);ENSBGRT00000005396(DGKB);ENSBGRT00000005432(DGKB);ENSBGRT000000055…	K00894+K14286+K14286+K00994+K00901+K00901+K00901+K00901+K00901+K00901+K00901+K00901+K16343+K00901+K00901+K00901+K00901+K00901+K00901+K13644+K13644+K13644+K01047+K01047+K01047+K01047+K01047+K01047+K01047+K01047+K01047+K01047+K01047+K00901+K16860+K16860+K16860+K16860+K16860+K08729+K08729+K13513+K18695+K08744+K08744+K13517+K13517+K13517+K13517+K13517+K19007+K00111+K13510+K00894+K15728+K00901+K00901+…
Human Diseases	Infectious disease: bacterial	Salmonella infection	212	565	0.00412608	0.0226408	ko05132	ENSBGRT00000001930(-);ENSBGRT00000001940(-);ENSBGRT00000002214(TCF7);ENSBGRT00000002254(TCF7);ENSBGRT00000002433(MYL6B);ENSBGRT00000002502(MYL6);ENSBGRT00000002522(MYL6);ENSBGRT00000003293(ARPC2);ENSBGRT00000003307(ARPC2);ENSBGRT00000003326(ARPC2);ENSBGRT00000003348(ARPC2);ENSBGRT00000004669(NCKAP1);ENSBGRT00000004701(NCKAP1);ENSBGRT00000005420(-);ENSBGRT00000005450(-);ENSBGRT00000005878(NFKB1);E…	K03094+K03094+K02620+K02620+K12751+K12751+K12751+K05758+K05758+K05758+K05758+K05750+K05750+K03671+K03671+K02580+K04403+K04403+K04393+K04441+K08727+K08727+K08727+K08727+K10407+K06083+K06083+K06083+K05723+K05723+K10417+K10358+K10358+K10358+K10358+K10358+K06817+K06817+K19984+K19984+K19984+K05749+K05749+K18441+K18441+K04492+K04492+K04492+K04492+K04492+K10420+K04079+K04079+K03173+K03173+K07209+K07209+…
Human Diseases	Cancer: specific types	Breast cancer	127	323	0.00415189	0.0226408	ko05224	ENSBGRT00000000470(IGF1);ENSBGRT00000000537(IGF1);ENSBGRT00000000481(BRAF);ENSBGRT00000000720(BRAF);ENSBGRT00000001209(WNT10A);ENSBGRT00000001991(WNT10B);ENSBGRT00000002011(WNT10B);ENSBGRT00000002214(TCF7);ENSBGRT00000002254(TCF7);ENSBGRT00000002097(WNT7B);ENSBGRT00000002109(WNT7B);ENSBGRT00000002122(WNT7B);ENSBGRT00000002309(-);ENSBGRT00000002328(-);ENSBGRT00000002338(-);ENSBGRT00000002356(-);EN…	K05459+K05459+K04365+K04365+K01357+K01357+K01357+K02620+K02620+K00572+K00572+K00572+K04402+K04402+K04402+K04402+K04402+K00312+K00312+K00922+K00922+K04684+K04684+K09389+K05473+K17447+K04358+K10605+K21635+K21635+K08550+K08550+K05097+K04492+K04492+K04492+K04492+K04492+K02376+K04402+K04402+K03511+K03511+K04358+K04456+K04456+K04456+K04456+K04456+K06052+K18497+K04358+K02353+K02353+K02353+K04358+K02157+…
Cellular Processes	Transport and catabolism	Autophagy - animal	140	360	0.00434502	0.0233294	ko04140	ENSBGRT00000000894(STX17);ENSBGRT00000000959(ATG101);ENSBGRT00000002056(C9orf72);ENSBGRT00000003445(ATG4B);ENSBGRT00000003635(MRAS);ENSBGRT00000003646(MRAS);ENSBGRT00000005418(CTSB);ENSBGRT00000005512(CTSB);ENSBGRT00000005525(CTSB);ENSBGRT00000006003(PIK3CA);ENSBGRT00000006032(PIK3CA);ENSBGRT00000006331(ATG4D);ENSBGRT00000006355(ATG4D);ENSBGRT00000006389(ATG4D);ENSBGRT00000006429(ATG4D);ENSBGRT00…	K08491+K19730+K23609+K08342+K07831+K07831+K01363+K01363+K01363+K00922+K00922+K08342+K08342+K08342+K08342+K17889+K17889+K17889+K17889+K14381+K14381+K14381+K08339+K08339+K08339+K08339+K08339+K03237+K03237+K01365+K07830+K07830+K10802+K08334+K08334+K21247+K16185+K16185+K18086+K18086+K08268+K08268+K08268+K08268+K04456+K04456+K04456+K04456+K04456+K04440+K04440+K04440+K04440+K04440+K18052+K18052+K08334+…
Human Diseases	Immune disease	Primary immunodeficiency	55	126	0.00473696	0.0250485	ko05340	ENSBGRT00000000478(CD4);ENSBGRT00000000495(CD4);ENSBGRT00000002911(RFXANK);ENSBGRT00000002964(RFXANK);ENSBGRT00000002983(RFXANK);ENSBGRT00000003008(RFXANK);ENSBGRT00000015027(-);ENSBGRT00000015066(-);ENSBGRT00000015168(-);ENSBGRT00000015212(-);ENSBGRT00000015245(-);ENSBGRT00000015295(-);ENSBGRT00000015366(-);ENSBGRT00000015414(-);ENSBGRT00000015497(-);ENSBGRT00000015536(-);ENSBGRT00000015591(-);E…	K06454+K06454+K08062+K08062+K08062+K08062+K06856+K06856+K06856+K06856+K06856+K06856+K06856+K06856+K06856+K06856+K06856+K06856+K06856+K06856+K06856+K06856+K06856+K06856+K10989+K05151+K05150+K06713+K01488+K01488+K01488+K01488+K06465+K06459+K07370+K07370+K07370+K08063+K08063+K03160+K03160+K03160+K05654+K06450+K06450+K10603+K10603+K06554+K11218+K11218+K07210+K07210+K07210+K07360+K03648
Organismal Systems	Development and regeneration	Axon regeneration	109	274	0.00495591	0.0258151	ko04361	ENSBGRT00000001296(DUSP16);ENSBGRT00000001309(DUSP16);ENSBGRT00000003499(-);ENSBGRT00000003535(-);ENSBGRT00000003782(DGKG);ENSBGRT00000003841(DGKG);ENSBGRT00000003908(DGKG);ENSBGRT00000003945(DGKG);ENSBGRT00000004035(DGKG);ENSBGRT00000004095(DGKG);ENSBGRT00000004104(DGKG);ENSBGRT00000004171(DGKG);ENSBGRT00000004084(KIF24);ENSBGRT00000004134(KIF24);ENSBGRT00000004155(KIF24);ENSBGRT00000004164(MET)…	K04459+K04459+K15528+K15528+K00901+K00901+K00901+K00901+K00901+K00901+K00901+K00901+K10393+K10393+K10393+K05099+K05099+K00901+K00901+K00901+K00901+K05110+K00922+K00922+K00901+K00901+K04441+K00901+K09408+K09408+K08268+K08268+K08268+K08268+K04417+K04417+K11593+K11593+K11593+K11593+K04440+K04440+K04440+K04440+K04440+K06704+K00901+K00901+K00901+K04441+K04441+K04441+K19862+K19862+K12494+K12494+K12494+…
Organismal Systems	Environmental adaptation	Circadian rhythm	45	100	0.00512639	0.0263104	ko04710	ENSBGRT00000001930(-);ENSBGRT00000001940(-);ENSBGRT00000002119(PRKAG1);ENSBGRT00000002163(PRKAG1);ENSBGRT00000002178(PRKAG1);ENSBGRT00000002205(PRKAG1);ENSBGRT00000004594(-);ENSBGRT00000004621(-);ENSBGRT00000005202(RORC);ENSBGRT00000005225(RORC);ENSBGRT00000005260(RORC);ENSBGRT00000005283(RORC);ENSBGRT00000005327(RORC);ENSBGRT00000005362(RORC);ENSBGRT00000005379(RORC);ENSBGRT00000006772(NPAS2);EN…	K03094+K03094+K07200+K07200+K07200+K07200+K08960+K08960+K08534+K08534+K08534+K08534+K08534+K08534+K08534+K09026+K09026+K09026+K09026+K09026+K08959+K08959+K03868+K07200+K07200+K03868+K02295+K02295+K02295+K02295+K07199+K03347+K03347+K03347+K03347+K03347+K02295+K07199+K07199+K07199+K03728+K03728+K02223+K02223+K03094
Organismal Systems	Immune system	Fc gamma R-mediated phagocytosis	111	280	0.00522818	0.026444	ko04666	ENSBGRT00000003341(-);ENSBGRT00000003349(-);ENSBGRT00000003391(-);ENSBGRT00000003409(-);ENSBGRT00000003293(ARPC2);ENSBGRT00000003307(ARPC2);ENSBGRT00000003326(ARPC2);ENSBGRT00000003348(ARPC2);ENSBGRT00000003464(-);ENSBGRT00000004409(PLA2G6);ENSBGRT00000005000(PIP5K1B);ENSBGRT00000006003(PIK3CA);ENSBGRT00000006032(PIK3CA);ENSBGRT00000006087(CDC42);ENSBGRT00000008059(ASAP3);ENSBGRT00000008175(ASAP3…	K12560+K12560+K12560+K12560+K05758+K05758+K05758+K05758+K06472+K16343+K00889+K00922+K00922+K04393+K12488+K12488+K12488+K05730+K05730+K05730+K05730+K06083+K06083+K06083+K18050+K18050+K05744+K05744+K05744+K05744+K05744+K05744+K06856+K06856+K06856+K06856+K06856+K06856+K06856+K06856+K06856+K06856+K06856+K06856+K06856+K06856+K06856+K06856+K06856+K06856+K05765+K05765+K05765+K04456+K04456+K04456+K04456+…
Metabolism	Lipid metabolism	Ether lipid metabolism	42	93	0.00620353	0.030929	ko00565	ENSBGRT00000000384(AGPS);ENSBGRT00000000386(AGPS);ENSBGRT00000001484(CHPT1);ENSBGRT00000004409(PLA2G6);ENSBGRT00000006074(CEPT1);ENSBGRT00000006083(CEPT1);ENSBGRT00000006102(CEPT1);ENSBGRT00000007679(UGT8);ENSBGRT00000007721(UGT8);ENSBGRT00000008997(PLA2G2E);ENSBGRT00000009087(-);ENSBGRT00000009112(-);ENSBGRT00000009142(-);ENSBGRT00000009177(-);ENSBGRT00000009292(PLA2G5);ENSBGRT00000009328(-);ENS…	K00803+K00803+K00994+K16343+K13644+K13644+K13644+K04628+K04628+K01047+K01047+K01047+K01047+K01047+K01047+K01047+K01047+K01047+K01047+K01047+K16860+K16860+K16860+K16860+K16860+K13510+K01062+K01062+K01062+K01062+K01122+K01122+K01122+K01122+K16795+K16860+K22387+K01115+K01115+K01115+K01115+K01115
Organismal Systems	Development and regeneration	Osteoclast differentiation	136	352	0.00632416	0.0310864	ko04380	ENSBGRT00000000218(-);ENSBGRT00000002303(CTSK);ENSBGRT00000003341(-);ENSBGRT00000003349(-);ENSBGRT00000003391(-);ENSBGRT00000003409(-);ENSBGRT00000003387(STAT1);ENSBGRT00000003456(STAT1);ENSBGRT00000003525(STAT1);ENSBGRT00000003464(-);ENSBGRT00000004325(CSF1);ENSBGRT00000004345(CSF1);ENSBGRT00000004351(CSF1);ENSBGRT00000004401(CSF1);ENSBGRT00000004453(CSF1);ENSBGRT00000004974(PPP3CA);ENSBGRT00000…	K05131+K01371+K12560+K12560+K12560+K12560+K11220+K11220+K11220+K06472+K05453+K05453+K05453+K05453+K05453+K04348+K04348+K04348+K02580+K00922+K00922+K04403+K04403+K04441+K14381+K14381+K14381+K04386+K05473+K13376+K08601+K08601+K08601+K14380+K14380+K09030+K03173+K03173+K07209+K07209+K07209+K04456+K04456+K04456+K04456+K04456+K04440+K04440+K04440+K04440+K04440+K06551+K06551+K04734+K04734+K04441+K04441+…
Cellular Processes	Transport and catabolism	Autophagy - other	38	83	0.00682511	0.0330828	ko04136	ENSBGRT00000000959(ATG101);ENSBGRT00000003445(ATG4B);ENSBGRT00000006331(ATG4D);ENSBGRT00000006355(ATG4D);ENSBGRT00000006389(ATG4D);ENSBGRT00000006429(ATG4D);ENSBGRT00000010161(ATG5);ENSBGRT00000010235(ATG5);ENSBGRT00000010278(ATG5);ENSBGRT00000010347(ATG5);ENSBGRT00000010370(ATG5);ENSBGRT00000013525(BECN1);ENSBGRT00000013627(BECN1);ENSBGRT00000020432(BECN2);ENSBGRT00000032812(ATG2B);ENSBGRT000000…	K19730+K08342+K08342+K08342+K08342+K08342+K08339+K08339+K08339+K08339+K08339+K08334+K08334+K08334+K17906+K08341+K08341+K08266+K08342+K00914+K00914+K00914+K00914+K00914+K08341+K17907+K08269+K08337+K08337+K08337+K08337+K08337+K08337+K08337+K08337+K08337+K08341+K08341
Human Diseases	Immune disease	Allograft rejection	76	186	0.00811914	0.0388162	ko05330	ENSBGRT00000004814(TRBV3-1);ENSBGRT00000004831(-);ENSBGRT00000004982(-);ENSBGRT00000005047(-);ENSBGRT00000005064(-);ENSBGRT00000005175(-);ENSBGRT00000005185(-);ENSBGRT00000005215(-);ENSBGRT00000005247(-);ENSBGRT00000005261(-);ENSBGRT00000005284(-);ENSBGRT00000005344(-);ENSBGRT00000005358(-);ENSBGRT00000012970(FASLG);ENSBGRT00000013035(FASLG);ENSBGRT00000013490(-);ENSBGRT00000013526(-);ENSBGRT0000…	K10785+K10785+K10785+K10785+K10785+K10785+K10785+K10785+K10785+K10785+K10785+K10785+K10785+K04389+K04389+K10785+K10785+K10784+K10784+K10784+K10784+K10784+K10784+K10784+K10784+K10784+K10784+K10784+K10784+K10784+K10784+K06856+K06856+K06856+K06856+K06856+K06856+K06856+K06856+K06856+K06856+K06856+K06856+K06856+K06856+K06856+K06856+K06856+K06856+K10784+K10784+K10784+K10784+K10784+K06751+K05406+K05406+…
Human Diseases	Cardiovascular disease	Viral myocarditis	99	250	0.00826965	0.0390015	ko05416	ENSBGRT00000000333(ITGB2);ENSBGRT00000000985(EIF4G3);ENSBGRT00000001139(EIF4G3);ENSBGRT00000001202(EIF4G3);ENSBGRT00000001267(EIF4G3);ENSBGRT00000001283(EIF4G3);ENSBGRT00000004024(CAV1);ENSBGRT00000004814(TRBV3-1);ENSBGRT00000004831(-);ENSBGRT00000004926(-);ENSBGRT00000004996(-);ENSBGRT00000005014(-);ENSBGRT00000005036(-);ENSBGRT00000004982(-);ENSBGRT00000005047(-);ENSBGRT00000005064(-);ENSBGRT00…	K06464+K03260+K03260+K03260+K03260+K03260+K06278+K10785+K10785+K06490+K06490+K06490+K06490+K10785+K10785+K10785+K10785+K10785+K10785+K10785+K10785+K10785+K10785+K10785+K03260+K03260+K03260+K03260+K03260+K03260+K10785+K10785+K10784+K10784+K10784+K10784+K10784+K10784+K10784+K10784+K10784+K10784+K10784+K10784+K10784+K10784+K06856+K06856+K06856+K06856+K06856+K06856+K06856+K06856+K06856+K06856+K06856+…
Metabolism	Amino acid metabolism	Alanine, aspartate and glutamate metabolism	38	84	0.00864791	0.0402416	ko00250	ENSBGRT00000001265(AGXT);ENSBGRT00000005661(GLS2);ENSBGRT00000005694(GLS2);ENSBGRT00000006333(ALDH4A1);ENSBGRT00000006380(ALDH4A1);ENSBGRT00000006395(ALDH4A1);ENSBGRT00000006410(ALDH4A1);ENSBGRT00000008308(GFPT1);ENSBGRT00000008367(GFPT1);ENSBGRT00000013802(ABAT);ENSBGRT00000014000(ABAT);ENSBGRT00000014131(ABAT);ENSBGRT00000014280(ABAT);ENSBGRT00000014427(ABAT);ENSBGRT00000014542(ABAT);ENSBGRT000…	K00830+K01425+K01425+K00294+K00294+K00294+K00294+K00820+K00820+K13524+K13524+K13524+K13524+K13524+K13524+K13524+K13524+K01580+K01580+K01580+K00272+K18310+K18310+K11540+K11540+K14455+K14455+K14592+K14592+K14592+K14592+K14592+K00814+K01437+K00261+K00261+K00261+K00261
Human Diseases	Cancer: overview	Choline metabolism in cancer	115	296	0.00934044	0.0428923	ko05231	ENSBGRT00000001484(CHPT1);ENSBGRT00000003782(DGKG);ENSBGRT00000003841(DGKG);ENSBGRT00000003908(DGKG);ENSBGRT00000003945(DGKG);ENSBGRT00000004035(DGKG);ENSBGRT00000004095(DGKG);ENSBGRT00000004104(DGKG);ENSBGRT00000004171(DGKG);ENSBGRT00000005000(PIP5K1B);ENSBGRT00000005396(DGKB);ENSBGRT00000005432(DGKB);ENSBGRT00000005505(DGKB);ENSBGRT00000005562(DGKB);ENSBGRT00000005965(SLC22A4);ENSBGRT0000000599…	K00994+K00901+K00901+K00901+K00901+K00901+K00901+K00901+K00901+K00889+K00901+K00901+K00901+K00901+K08202+K08202+K08202+K08202+K00922+K00922+K00901+K00901+K04684+K04684+K15377+K15377+K15377+K15377+K06083+K06083+K06083+K05450+K00901+K18695+K08268+K08268+K08268+K08268+K04456+K04456+K04456+K04456+K04456+K04440+K04440+K04440+K04440+K04440+K05748+K05748+K00901+K00901+K00901+K00968+K00968+K00922+K00922+…
Cellular Processes	Transport and catabolism	Mitophagy - animal	82	204	0.00996726	0.0451763	ko04137	ENSBGRT00000001420(-);ENSBGRT00000001435(-);ENSBGRT00000001472(-);ENSBGRT00000003635(MRAS);ENSBGRT00000003646(MRAS);ENSBGRT00000005161(-);ENSBGRT00000005846(MFN1);ENSBGRT00000005859(MFN1);ENSBGRT00000006153(SP1);ENSBGRT00000006204(SP1);ENSBGRT00000006252(-);ENSBGRT00000008608(SQSTM1);ENSBGRT00000008680(SQSTM1);ENSBGRT00000008722(SQSTM1);ENSBGRT00000010161(ATG5);ENSBGRT00000010235(ATG5);ENSBGRT000…	K15485+K15485+K15485+K07831+K07831+K11839+K21356+K21356+K04684+K04684+K04374+K14381+K14381+K14381+K08339+K08339+K08339+K08339+K08339+K05704+K05704+K05704+K07830+K07830+K09408+K09408+K08334+K08334+K07871+K07871+K07871+K08268+K08268+K08268+K08268+K04440+K04440+K04440+K04440+K04440+K08334+K15464+K15464+K07897+K07897+K04451+K04556+K04556+K04556+K04556+K04556+K04556+K04556+K04556+K04556+K04570+K05410+…
Environmental Information Processing	Signal transduction	Rap1 signaling pathway	216	587	0.0101095	0.0452336	ko04015	ENSBGRT00000000333(ITGB2);ENSBGRT00000000470(IGF1);ENSBGRT00000000537(IGF1);ENSBGRT00000000481(BRAF);ENSBGRT00000000720(BRAF);ENSBGRT00000001447(TEK);ENSBGRT00000001497(TEK);ENSBGRT00000001561(TEK);ENSBGRT00000001633(TEK);ENSBGRT00000001746(TEK);ENSBGRT00000001758(TEK);ENSBGRT00000001812(TEK);ENSBGRT00000001219(ADCY6);ENSBGRT00000001261(ADCY6);ENSBGRT00000001281(ADCY6);ENSBGRT00000001328(ADCY6);E…	K06464+K05459+K05459+K04365+K04365+K05121+K05121+K05121+K05121+K05121+K05121+K05121+K08046+K08046+K08046+K08046+K04294+K04630+K06082+K07831+K07831+K05103+K05099+K05099+K04291+K05453+K05453+K05453+K05453+K05453+K10785+K10785+K10785+K10785+K10785+K10785+K10785+K10785+K10785+K10785+K10785+K10785+K10785+K00922+K00922+K04393+K04441+K04289+K06271+K04353+K05730+K05730+K05730+K05730+K05450+K05465+K05465+…
Human Diseases	Infectious disease: bacterial	Epithelial cell signaling in Helicobacter pylori infection	76	188	0.0109093	0.0481945	ko05120	ENSBGRT00000000676(-);ENSBGRT00000001379(-);ENSBGRT00000002719(ATP6V1A);ENSBGRT00000002769(ATP6V1A);ENSBGRT00000004164(MET);ENSBGRT00000004224(MET);ENSBGRT00000005878(NFKB1);ENSBGRT00000006087(CDC42);ENSBGRT00000006174(MAPK11);ENSBGRT00000006329(NOD1);ENSBGRT00000006351(NOD1);ENSBGRT00000006371(NOD1);ENSBGRT00000006392(NOD1);ENSBGRT00000010319(ATP6V1D);ENSBGRT00000010283(ATP6V1B1);ENSBGRT00000010…	K02155+K06089+K02145+K02145+K05099+K05099+K02580+K04393+K04441+K08727+K08727+K08727+K08727+K02149+K02147+K02147+K05704+K05704+K05704+K03661+K07209+K07209+K07209+K02154+K02154+K02154+K02154+K04440+K04440+K04440+K04440+K04440+K06704+K02151+K04734+K04734+K05701+K05701+K05701+K05701+K05701+K05701+K04441+K04441+K04441+K02152+K02152+K06059+K06059+K02146+K02155+K02155+K02155+K05859+K05859+K07293+K05505+…
Organismal Systems	Immune system	Hematopoietic cell lineage	104	267	0.0118976	0.0519035	ko04640	ENSBGRT00000000478(CD4);ENSBGRT00000000495(CD4);ENSBGRT00000002425(ITGA4);ENSBGRT00000004325(CSF1);ENSBGRT00000004345(CSF1);ENSBGRT00000004351(CSF1);ENSBGRT00000004401(CSF1);ENSBGRT00000004453(CSF1);ENSBGRT00000005323(-);ENSBGRT00000005350(-);ENSBGRT00000008717(ITGA5);ENSBGRT00000008840(ITGA5);ENSBGRT00000008912(IL1R2);ENSBGRT00000009047(IL1R1);ENSBGRT00000010234(FLT3);ENSBGRT00000010344(FLT3);EN…	K06454+K06454+K06483+K05453+K05453+K05453+K05453+K05453+K05056+K05056+K06484+K06484+K04387+K04386+K05092+K05092+K05092+K05092+K06457+K06575+K05061+K05061+K06856+K06856+K06856+K06856+K06856+K06856+K06856+K06856+K06856+K06856+K06856+K06856+K06856+K06856+K06856+K06856+K06856+K06856+K06448+K05068+K05068+K05068+K05079+K05454+K04383+K04383+K06473+K06473+K06473+K06473+K06473+K06467+K06465+K05073+K05073+…
Cellular Processes	Transport and catabolism	Phagosome	149	396	0.0128586	0.0554033	ko04145	ENSBGRT00000000333(ITGB2);ENSBGRT00000000676(-);ENSBGRT00000001751(TUBA8);ENSBGRT00000002719(ATP6V1A);ENSBGRT00000002769(ATP6V1A);ENSBGRT00000002814(TUBA1C);ENSBGRT00000002845(TUBA1C);ENSBGRT00000002863(TUBA1C);ENSBGRT00000003341(-);ENSBGRT00000003349(-);ENSBGRT00000003391(-);ENSBGRT00000003409(-);ENSBGRT00000003464(-);ENSBGRT00000005778(-);ENSBGRT00000008717(ITGA5);ENSBGRT00000008840(ITGA5);ENSB…	K06464+K02155+K07374+K02145+K02145+K07374+K07374+K07374+K12560+K12560+K12560+K12560+K06472+K13884+K06484+K06484+K02149+K02147+K02147+K01365+K03661+K06856+K06856+K06856+K06856+K06856+K06856+K06856+K06856+K06856+K06856+K06856+K06856+K04659+K06856+K06856+K06856+K06856+K06856+K06856+K06558+K06558+K10415+K10415+K10415+K10415+K10415+K10415+K02154+K02154+K02154+K02154+K07375+K06588+K06588+K06588+K06588+…
Metabolism	Amino acid metabolism	Lysine biosynthesis	7	10	0.0162438	0.0691352	ko00300	ENSBGRT00000025041(-);ENSBGRT00000025220(-);ENSBGRT00000025349(-);ENSBGRT00000025506(-);ENSBGRT00000025629(-);ENSBGRT00000025769(-);ENSBGRT00000025864(-)	K00825+K00825+K00825+K00825+K00825+K00825+K00825
Metabolism	Nucleotide metabolism	Purine metabolism	129	342	0.0179097	0.0753071	ko00230	ENSBGRT00000000468(-);ENSBGRT00000000486(-);ENSBGRT00000001129(ADA2);ENSBGRT00000001154(ADA2);ENSBGRT00000001219(ADCY6);ENSBGRT00000001261(ADCY6);ENSBGRT00000001281(ADCY6);ENSBGRT00000001328(ADCY6);ENSBGRT00000001874(-);ENSBGRT00000001904(-);ENSBGRT00000002810(GUCY2C);ENSBGRT00000003145(PDE6H);ENSBGRT00000003433(AMPD2);ENSBGRT00000003474(AMPD2);ENSBGRT00000003521(AMPD2);ENSBGRT00000003528(AMPD2);…	K13298+K13298+K19572+K19572+K08046+K08046+K08046+K08046+K00365+K00365+K12320+K13760+K01490+K01490+K01490+K01490+K01490+K01490+K13755+K13755+K00948+K00939+K00939+K00939+K00942+K00942+K00942+K13293+K13293+K13293+K13293+K13293+K13293+K13293+K13293+K15779+K13755+K13755+K13762+K13762+K13762+K13762+K12318+K13485+K00106+K00106+K00106+K12323+K18283+K18283+K18283+K18283+K18283+K01951+K01951+K01951+K01951+…
Human Diseases	Infectious disease: bacterial	Tuberculosis	167	452	0.0184346	0.0765914	ko05152	ENSBGRT00000000333(ITGB2);ENSBGRT00000000676(-);ENSBGRT00000000953(-);ENSBGRT00000002911(RFXANK);ENSBGRT00000002964(RFXANK);ENSBGRT00000002983(RFXANK);ENSBGRT00000003008(RFXANK);ENSBGRT00000003341(-);ENSBGRT00000003349(-);ENSBGRT00000003391(-);ENSBGRT00000003409(-);ENSBGRT00000003387(STAT1);ENSBGRT00000003456(STAT1);ENSBGRT00000003525(STAT1);ENSBGRT00000003464(-);ENSBGRT00000004974(PPP3CA);ENSBGR…	K06464+K02155+K04077+K08062+K08062+K08062+K08062+K12560+K12560+K12560+K12560+K11220+K11220+K11220+K06472+K04348+K04348+K04348+K02580+K04441+K08862+K13376+K05704+K05704+K05704+K05399+K05399+K02183+K02183+K03661+K06856+K06856+K06856+K06856+K06856+K06856+K06856+K06856+K06856+K06856+K06856+K06856+K02183+K02183+K02183+K06856+K06856+K06856+K06856+K06856+K06856+K04456+K04456+K04456+K04456+K04456+K02154+…
Metabolism	Amino acid metabolism	Cysteine and methionine metabolism	54	131	0.0189643	0.0778651	ko00270	ENSBGRT00000002193(-);ENSBGRT00000002278(-);ENSBGRT00000002287(-);ENSBGRT00000002293(-);ENSBGRT00000002300(-);ENSBGRT00000004537(AHCYL1);ENSBGRT00000004575(AHCYL1);ENSBGRT00000004629(AHCYL1);ENSBGRT00000004635(AHCYL1);ENSBGRT00000004658(AHCYL1);ENSBGRT00000006568(KYAT3);ENSBGRT00000006592(KYAT3);ENSBGRT00000006616(KYAT3);ENSBGRT00000006647(KYAT3);ENSBGRT00000008415(DNMT3B);ENSBGRT00000008460(DNMT…	K00826+K00826+K00826+K00826+K00826+K01251+K01251+K01251+K01251+K01251+K00816+K00816+K00816+K00816+K17399+K17399+K17399+K17399+K00544+K01251+K01011+K01251+K01251+K01251+K01251+K01251+K01251+K00026+K01611+K01611+K14455+K14455+K00456+K08967+K08967+K17398+K17398+K00831+K00816+K00816+K00816+K00816+K00816+K17989+K00826+K00826+K00826+K00826+K01697+K01697+K11204+K11204+K11204+K00789
Human Diseases	Infectious disease: bacterial	Staphylococcus aureus infection	106	277	0.0193944	0.0787051	ko05150	ENSBGRT00000000333(ITGB2);ENSBGRT00000002546(MASP1);ENSBGRT00000002616(MASP1);ENSBGRT00000002629(MASP1);ENSBGRT00000002668(MASP1);ENSBGRT00000002717(MASP1);ENSBGRT00000002731(MASP1);ENSBGRT00000003341(-);ENSBGRT00000003349(-);ENSBGRT00000003391(-);ENSBGRT00000003409(-);ENSBGRT00000003464(-);ENSBGRT00000004814(TRBV3-1);ENSBGRT00000004831(-);ENSBGRT00000004926(-);ENSBGRT00000004996(-);ENSBGRT000000…	K06464+K03992+K03992+K03992+K03992+K03992+K03992+K12560+K12560+K12560+K12560+K06472+K10785+K10785+K06490+K06490+K06490+K06490+K10785+K10785+K10785+K10785+K10785+K10785+K10785+K10785+K10785+K10785+K10785+K03988+K06496+K06496+K06496+K06496+K06496+K06496+K10785+K10785+K10784+K10784+K10784+K10784+K10784+K10784+K10784+K10784+K10784+K10784+K10784+K10784+K10784+K10784+K06856+K06856+K06856+K06856+K06856+…
Human Diseases	Infectious disease: parasitic	Malaria	73	184	0.0199313	0.0799543	ko05144	ENSBGRT00000000333(ITGB2);ENSBGRT00000004037(-);ENSBGRT00000004047(-);ENSBGRT00000004164(MET);ENSBGRT00000004224(MET);ENSBGRT00000004814(TRBV3-1);ENSBGRT00000004831(-);ENSBGRT00000004926(-);ENSBGRT00000004996(-);ENSBGRT00000005014(-);ENSBGRT00000005036(-);ENSBGRT00000004982(-);ENSBGRT00000005047(-);ENSBGRT00000005064(-);ENSBGRT00000005175(-);ENSBGRT00000005185(-);ENSBGRT00000005215(-);ENSBGRT0000…	K06464+K06576+K06576+K05099+K05099+K10785+K10785+K06490+K06490+K06490+K06490+K10785+K10785+K10785+K10785+K10785+K10785+K10785+K10785+K10785+K10785+K10785+K06496+K06496+K06496+K06496+K06496+K06496+K04550+K13376+K06575+K10785+K10785+K10784+K10784+K10784+K10784+K10784+K10784+K10784+K10784+K10784+K10784+K10784+K10784+K10784+K10784+K04659+K10784+K10784+K10784+K10784+K10784+K06471+K04729+K04729+K06508+…
Human Diseases	Cancer: specific types	Colorectal cancer	90	232	0.0203512	0.0801519	ko05210	ENSBGRT00000000481(BRAF);ENSBGRT00000000720(BRAF);ENSBGRT00000002214(TCF7);ENSBGRT00000002254(TCF7);ENSBGRT00000002309(-);ENSBGRT00000002328(-);ENSBGRT00000002338(-);ENSBGRT00000002356(-);ENSBGRT00000002375(-);ENSBGRT00000006003(PIK3CA);ENSBGRT00000006032(PIK3CA);ENSBGRT00000010387(TGFB2);ENSBGRT00000013153(LEF1);ENSBGRT00000013291(LEF1);ENSBGRT00000013382(LEF1);ENSBGRT00000013492(LEF1);ENSBGRT00…	K04365+K04365+K02620+K02620+K04402+K04402+K04402+K04402+K04402+K00922+K00922+K13376+K04492+K04492+K04492+K04492+K04492+K04402+K04402+K03511+K03511+K04456+K04456+K04456+K04456+K04456+K04440+K04440+K04440+K04440+K04440+K02157+K02157+K02157+K04451+K00922+K00922+K00922+K00922+K00922+K00922+K00922+K10132+K10132+K08845+K08845+K02833+K04364+K04364+K04364+K04364+K04364+K13375+K09784+K04513+K04513+K04491+…
Cellular Processes	Cell growth and death	Necroptosis	132	352	0.0204399	0.0801519	ko04217	ENSBGRT00000000004(CHMP2B);ENSBGRT00000000005(CHMP2B);ENSBGRT00000000006(CHMP2B);ENSBGRT00000000218(-);ENSBGRT00000001841(VDAC1);ENSBGRT00000001876(USP21);ENSBGRT00000001909(USP21);ENSBGRT00000001947(USP21);ENSBGRT00000002002(USP21);ENSBGRT00000003387(STAT1);ENSBGRT00000003456(STAT1);ENSBGRT00000003525(STAT1);ENSBGRT00000003873(MACROH2A1);ENSBGRT00000003905(MACROH2A1);ENSBGRT00000003960(MACROH2A1…	K12192+K12192+K12192+K05131+K05862+K21634+K21634+K21634+K21634+K11220+K11220+K11220+K11251+K11251+K11251+K11251+K11251+K11251+K14381+K14381+K14381+K24070+K24070+K24070+K24070+K24070+K17065+K17065+K17065+K17065+K17065+K17065+K17065+K08601+K08601+K08601+K12194+K12194+K15041+K15041+K04389+K04389+K04079+K04079+K10802+K03173+K03173+K00688+K00688+K00688+K12196+K12196+K02861+K12965+K12965+K04440+K04440+…
Human Diseases	Endocrine and metabolic disease	Cushing syndrome	142	381	0.0207578	0.0802521	ko04934	ENSBGRT00000000191(-);ENSBGRT00000000468(-);ENSBGRT00000000486(-);ENSBGRT00000000481(BRAF);ENSBGRT00000000720(BRAF);ENSBGRT00000001209(WNT10A);ENSBGRT00000001219(ADCY6);ENSBGRT00000001261(ADCY6);ENSBGRT00000001281(ADCY6);ENSBGRT00000001328(ADCY6);ENSBGRT00000001378(CDKN1B);ENSBGRT00000001401(GNA11);ENSBGRT00000001991(WNT10B);ENSBGRT00000002011(WNT10B);ENSBGRT00000002214(TCF7);ENSBGRT00000002254(T…	K22398+K13298+K13298+K04365+K04365+K01357+K08046+K08046+K08046+K08046+K06624+K04635+K01357+K01357+K02620+K02620+K00572+K00572+K00572+K09187+K09097+K09097+K04630+K09093+K04685+K04685+K04685+K04685+K09047+K11839+K00312+K00312+K09355+K09355+K09355+K09355+K09355+K04684+K04684+K04374+K04579+K04579+K04579+K14349+K04353+K00498+K09389+K14963+K14963+K14963+K14963+K12473+K12473+K04492+K04492+K04492+K04492+…
Genetic Information Processing	Folding, sorting and degradation	Protein processing in endoplasmic reticulum	162	439	0.0209253	0.0802521	ko04141	ENSBGRT00000000292(UBE2G2);ENSBGRT00000000334(DDOST);ENSBGRT00000000341(DDOST);ENSBGRT00000000344(DDOST);ENSBGRT00000001734(-);ENSBGRT00000001752(-);ENSBGRT00000001930(-);ENSBGRT00000001940(-);ENSBGRT00000002733(SEC24B);ENSBGRT00000002751(SEC24B);ENSBGRT00000002765(SEC24B);ENSBGRT00000006252(-);ENSBGRT00000006734(-);ENSBGRT00000007053(P4HB);ENSBGRT00000007992(SELENOS);ENSBGRT00000008142(SIL1);ENS…	K04555+K12670+K12670+K12670+K09507+K09507+K03094+K03094+K14007+K14007+K14007+K04374+K09584+K09580+K14025+K14001+K14007+K12667+K12667+K12667+K12667+K03237+K03237+K03868+K12275+K12275+K12275+K04079+K04079+K01228+K10839+K10839+K03173+K03173+K04452+K12668+K01230+K14026+K14026+K03868+K12669+K12669+K12669+K23741+K10100+K10100+K10099+K10099+K10099+K10099+K10099+K01230+K01230+K01230+K01230+K01230+K04440+…
Metabolism	Metabolism of cofactors and vitamins	Porphyrin metabolism	39	91	0.0216789	0.0822386	ko00860	ENSBGRT00000004158(CPOX);ENSBGRT00000004606(-);ENSBGRT00000006110(UROD);ENSBGRT00000006125(UROD);ENSBGRT00000006144(UROD);ENSBGRT00000006164(UROD);ENSBGRT00000011310(ALAD);ENSBGRT00000011351(ALAD);ENSBGRT00000011400(ALAD);ENSBGRT00000013282(ALAS1);ENSBGRT00000013316(ALAS1);ENSBGRT00000015784(HEPH);ENSBGRT00000015922(HEPH);ENSBGRT00000016075(HEPH);ENSBGRT00000016255(HEPH);ENSBGRT00000016421(HEPH);…	K00228+K19054+K01599+K01599+K01599+K01599+K01698+K01698+K01698+K00643+K00643+K14735+K14735+K14735+K14735+K14735+K14735+K01719+K01719+K01719+K01719+K00699+K00214+K00699+K00699+K00699+K00699+K00699+K01772+K01772+K01772+K01772+K00510+K00510+K13624+K13624+K01764+K02259+K02259
Human Diseases	Cancer: specific types	Renal cell carcinoma	78	199	0.0225902	0.0845877	ko05211	ENSBGRT00000000481(BRAF);ENSBGRT00000000720(BRAF);ENSBGRT00000002352(ARNT);ENSBGRT00000002402(ARNT);ENSBGRT00000004164(MET);ENSBGRT00000004224(MET);ENSBGRT00000006003(PIK3CA);ENSBGRT00000006032(PIK3CA);ENSBGRT00000006087(CDC42);ENSBGRT00000008019(RAP1A);ENSBGRT00000010387(TGFB2);ENSBGRT00000011650(-);ENSBGRT00000012946(EPAS1);ENSBGRT00000013062(EPAS1);ENSBGRT00000013177(EPAS1);ENSBGRT00000013372(…	K04365+K04365+K09097+K09097+K05099+K05099+K00922+K00922+K04393+K04353+K13376+K03868+K09095+K09095+K09095+K09095+K03868+K08268+K08268+K08268+K08268+K04456+K04456+K04456+K04456+K04456+K05736+K07299+K07299+K07299+K09594+K06277+K06277+K06277+K06277+K00922+K00922+K00922+K00922+K00922+K00922+K00922+K09592+K08845+K08845+K02833+K04364+K04364+K04364+K04364+K04364+K04410+K04410+K13375+K07293+K09105+K09105+…
Cellular Processes	Cell growth and death	Oocyte meiosis	125	333	0.0227829	0.0845877	ko04114	ENSBGRT00000000470(IGF1);ENSBGRT00000000537(IGF1);ENSBGRT00000001219(ADCY6);ENSBGRT00000001261(ADCY6);ENSBGRT00000001281(ADCY6);ENSBGRT00000001328(ADCY6);ENSBGRT00000001930(-);ENSBGRT00000001940(-);ENSBGRT00000004974(PPP3CA);ENSBGRT00000005003(PPP3CA);ENSBGRT00000005079(PPP3CA);ENSBGRT00000006157(ANAPC13);ENSBGRT00000006174(MAPK11);ENSBGRT00000011650(-);ENSBGRT00000011980(-);ENSBGRT00000012073(-)…	K05459+K05459+K08046+K08046+K08046+K08046+K03094+K03094+K04348+K04348+K04348+K12456+K04441+K03868+K02183+K02183+K06269+K04373+K04373+K04373+K04373+K04373+K16198+K03868+K02183+K02183+K02183+K21770+K21770+K13728+K03456+K03456+K03456+K08042+K08042+K08042+K08557+K04373+K04373+K04373+K03349+K03354+K11481+K11584+K11584+K11584+K11584+K11584+K11584+K11584+K11584+K11584+K11584+K04441+K04441+K04441+K02602+…
Genetic Information Processing	Replication and repair	Non-homologous end-joining	15	29	0.0230982	0.0848556	ko03450	ENSBGRT00000004787(XRCC5);ENSBGRT00000004856(XRCC5);ENSBGRT00000004929(XRCC5);ENSBGRT00000004988(XRCC5);ENSBGRT00000005430(-);ENSBGRT00000005490(-);ENSBGRT00000005555(-);ENSBGRT00000005609(-);ENSBGRT00000016249(XRCC6);ENSBGRT00000016376(XRCC6);ENSBGRT00000040049(MRE11);ENSBGRT00000040114(MRE11);ENSBGRT00000047982(DNTT);ENSBGRT00000047994(DNTT);ENSBGRT00000048016(DNTT)	K10885+K10885+K10885+K10885+K10866+K10866+K10866+K10866+K10884+K10884+K10865+K10865+K00977+K00977+K00977
Human Diseases	Infectious disease: bacterial	Pathogenic Escherichia coli infection	184	505	0.0244053	0.0887233	ko05130	ENSBGRT00000001454(CLDN1);ENSBGRT00000001751(TUBA8);ENSBGRT00000002733(SEC24B);ENSBGRT00000002751(SEC24B);ENSBGRT00000002765(SEC24B);ENSBGRT00000002814(TUBA1C);ENSBGRT00000002845(TUBA1C);ENSBGRT00000002863(TUBA1C);ENSBGRT00000003293(ARPC2);ENSBGRT00000003307(ARPC2);ENSBGRT00000003326(ARPC2);ENSBGRT00000003348(ARPC2);ENSBGRT00000003464(-);ENSBGRT00000004153(LPAR2);ENSBGRT00000004372(CLDN18);ENSBGR…	K06087+K07374+K14007+K14007+K14007+K07374+K07374+K07374+K05758+K05758+K05758+K05758+K06472+K04291+K06087+K07365+K07365+K07365+K21889+K05750+K05750+K19475+K19475+K06087+K02580+K04403+K04403+K04393+K04441+K04289+K10356+K06083+K06083+K06083+K14007+K04386+K10358+K10358+K10358+K10358+K10358+K05749+K05749+K18441+K18441+K04389+K04389+K12331+K12331+K03173+K03173+K07209+K07209+K07209+K06856+K06856+K06856+…
Environmental Information Processing	Signal transduction	Hippo signaling pathway - multiple species	29	65	0.0247461	0.0890349	ko04392	ENSBGRT00000003303(WWC1);ENSBGRT00000004594(-);ENSBGRT00000004621(-);ENSBGRT00000007808(STK3);ENSBGRT00000007889(STK3);ENSBGRT00000007941(STK3);ENSBGRT00000009679(AJUBA);ENSBGRT00000016515(-);ENSBGRT00000016595(-);ENSBGRT00000016675(-);ENSBGRT00000016711(LIMD1);ENSBGRT00000016778(LIMD1);ENSBGRT00000017642(FAT4);ENSBGRT00000017736(FAT4);ENSBGRT00000017838(FAT4);ENSBGRT00000017935(FAT4);ENSBGRT0000…	K16685+K08960+K08960+K04412+K04412+K04412+K16682+K16821+K16821+K16821+K16682+K16682+K16669+K16669+K16669+K16669+K06685+K09448+K09448+K09448+K16687+K16820+K16820+K16507+K09851+K09851+K16682+K16682+K16682
Organismal Systems	Immune system	Complement and coagulation cascades	83	214	0.0251651	0.0890672	ko04610	ENSBGRT00000000333(ITGB2);ENSBGRT00000000353(F3);ENSBGRT00000000355(F3);ENSBGRT00000000364(F3);ENSBGRT00000000690(PROS1);ENSBGRT00000000757(PROS1);ENSBGRT00000000816(PROS1);ENSBGRT00000000882(PROS1);ENSBGRT00000000923(PROS1);ENSBGRT00000000944(PROS1);ENSBGRT00000000772(C8B);ENSBGRT00000000875(C8B);ENSBGRT00000000922(C8B);ENSBGRT00000002546(MASP1);ENSBGRT00000002616(MASP1);ENSBGRT00000002629(MASP1…	K06464+K03901+K03901+K03901+K03908+K03908+K03908+K03908+K03908+K03908+K03998+K03998+K03998+K03992+K03992+K03992+K03992+K03992+K03992+K03909+K03988+K03999+K03999+K01343+K01343+K01343+K01343+K01343+K06557+K04007+K04007+K04007+K04007+K04007+K04007+K03985+K03985+K04007+K04007+K04007+K04007+K04007+K04007+K23815+K03906+K03906+K03906+K03984+K03984+K03984+K03984+K03913+K03913+K01320+K03916+K01321+K01321+…
Metabolism	Lipid metabolism	Synthesis and degradation of ketone bodies	12	22	0.0252655	0.0890672	ko00072	ENSBGRT00000006776(BDH2);ENSBGRT00000009569(HMGCL);ENSBGRT00000009616(HMGCL);ENSBGRT00000042238(BDH1);ENSBGRT00000045084(HMGCLL1);ENSBGRT00000045128(HMGCLL1);ENSBGRT00000045174(HMGCLL1);ENSBGRT00000045226(HMGCLL1);ENSBGRT00000045242(HMGCLL1);ENSBGRT00000046268(OXCT1);ENSBGRT00000046313(OXCT1);ENSBGRT00000046327(OXCT1)	K00019+K01640+K01640+K00019+K01640+K01640+K01640+K01640+K01640+K01027+K01027+K01027
Environmental Information Processing	Signal transduction	Phosphatidylinositol signaling system	105	277	0.0261761	0.0913547	ko04070	ENSBGRT00000002047(PLCD4);ENSBGRT00000002057(PLCD4);ENSBGRT00000003782(DGKG);ENSBGRT00000003841(DGKG);ENSBGRT00000003908(DGKG);ENSBGRT00000003945(DGKG);ENSBGRT00000004035(DGKG);ENSBGRT00000004095(DGKG);ENSBGRT00000004104(DGKG);ENSBGRT00000004171(DGKG);ENSBGRT00000005000(PIP5K1B);ENSBGRT00000005396(DGKB);ENSBGRT00000005432(DGKB);ENSBGRT00000005505(DGKB);ENSBGRT00000005562(DGKB);ENSBGRT00000006003(…	K05857+K05857+K00901+K00901+K00901+K00901+K00901+K00901+K00901+K00901+K00889+K00901+K00901+K00901+K00901+K00922+K00922+K00901+K00901+K00901+K00911+K00911+K02183+K02183+K01099+K01099+K18086+K18086+K02183+K02183+K02183+K21797+K00923+K00923+K18083+K13024+K13024+K13024+K13024+K13084+K00901+K00901+K00901+K01106+K01106+K01106+K01106+K01106+K01106+K01106+K05857+K05857+K05857+K00922+K00922+K00922+K00922+…
Metabolism	Carbohydrate metabolism	Propanoate metabolism	38	90	0.0297856	0.102922	ko00640	ENSBGRT00000000491(HIBCH);ENSBGRT00000000531(HIBCH);ENSBGRT00000000556(HIBCH);ENSBGRT00000000571(HIBCH);ENSBGRT00000000647(HIBCH);ENSBGRT00000000717(HIBCH);ENSBGRT00000011388(ALDH6A1);ENSBGRT00000012540(SUCLG1);ENSBGRT00000013802(ABAT);ENSBGRT00000014000(ABAT);ENSBGRT00000014131(ABAT);ENSBGRT00000014280(ABAT);ENSBGRT00000014427(ABAT);ENSBGRT00000014542(ABAT);ENSBGRT00000014654(ABAT);ENSBGRT000000…	K05605+K05605+K05605+K05605+K05605+K05605+K00140+K01899+K13524+K13524+K13524+K13524+K13524+K13524+K13524+K13524+K01895+K01895+K01895+K01895+K00232+K00232+K00232+K00232+K00232+K00232+K00232+K07515+K07515+K07515+K18426+K18426+K01900+K01900+K11262+K11262+K01578+K00166
Human Diseases	Infectious disease: viral	Human T-cell leukemia virus 1 infection	221	617	0.0310499	0.106239	ko05166	ENSBGRT00000000333(ITGB2);ENSBGRT00000000478(CD4);ENSBGRT00000000495(CD4);ENSBGRT00000001104(CRTC1);ENSBGRT00000001149(CRTC1);ENSBGRT00000001187(CRTC1);ENSBGRT00000001224(CRTC1);ENSBGRT00000001263(CRTC1);ENSBGRT00000001285(CRTC1);ENSBGRT00000001313(CRTC1);ENSBGRT00000001219(ADCY6);ENSBGRT00000001261(ADCY6);ENSBGRT00000001281(ADCY6);ENSBGRT00000001328(ADCY6);ENSBGRT00000001841(VDAC1);ENSBGRT000000…	K06464+K06454+K06454+K15309+K15309+K15309+K15309+K15309+K15309+K15309+K08046+K08046+K08046+K08046+K05862+K06062+K06062+K06062+K06062+K04685+K04685+K04685+K04685+K10785+K10785+K06490+K06490+K06490+K06490+K04348+K04348+K04348+K10785+K09047+K10785+K10785+K10785+K10785+K10785+K10785+K10785+K10785+K10785+K10785+K02580+K00922+K00922+K04374+K21932+K21932+K21932+K21932+K03120+K06271+K09389+K04387+K04386+…
Cellular Processes	Cellular community - eukaryotes	Adherens junction	104	277	0.03485	0.118084	ko04520	ENSBGRT00000002214(TCF7);ENSBGRT00000002254(TCF7);ENSBGRT00000003182(-);ENSBGRT00000004164(MET);ENSBGRT00000004224(MET);ENSBGRT00000006087(CDC42);ENSBGRT00000007125(SNAI1);ENSBGRT00000007646(PTPN1);ENSBGRT00000007765(PTPN1);ENSBGRT00000008061(CTNNA1);ENSBGRT00000008484(WASF3);ENSBGRT00000008528(WASF3);ENSBGRT00000008585(WASF3);ENSBGRT00000009321(-);ENSBGRT00000010445(SRC);ENSBGRT00000010467(SRC);…	K02620+K02620+K06082+K05099+K05099+K04393+K05707+K05696+K05696+K05691+K06083+K06083+K06083+K05691+K05704+K05704+K05704+K05690+K05690+K05690+K05690+K05699+K05699+K05699+K05699+K05699+K05699+K04492+K04492+K04492+K04492+K04492+K16848+K16848+K05748+K05748+K05701+K05701+K05701+K05701+K05701+K05701+K04468+K04468+K06081+K06081+K06081+K05692+K05700+K05700+K14394+K14394+K14394+K14394+K05747+K05747+K05747+…
Human Diseases	Substance dependence	Morphine addiction	93	247	0.0409135	0.1358	ko05032	ENSBGRT00000000468(-);ENSBGRT00000000486(-);ENSBGRT00000001219(ADCY6);ENSBGRT00000001261(ADCY6);ENSBGRT00000001281(ADCY6);ENSBGRT00000001328(ADCY6);ENSBGRT00000001366(GABRA1);ENSBGRT00000001391(GABRA1);ENSBGRT00000001528(GABRG2);ENSBGRT00000001565(GABRG2);ENSBGRT00000002905(GNAI3);ENSBGRT00000003127(GABRA2);ENSBGRT00000003142(GABRA2);ENSBGRT00000003217(GABRG1);ENSBGRT00000003780(PDE1A);ENSBGRT000…	K13298+K13298+K08046+K08046+K08046+K08046+K05175+K05175+K05186+K05186+K04630+K05175+K05175+K05186+K13755+K13755+K13293+K13293+K13293+K13293+K13293+K13293+K13293+K13293+K05181+K05181+K05181+K05175+K05175+K13755+K13755+K15015+K18283+K18283+K18283+K18283+K18283+K13296+K13296+K04997+K08042+K08042+K08042+K13293+K13293+K08291+K08291+K18438+K18438+K18438+K18438+K05002+K18436+K18436+K18436+K18436+K18436+…
Human Diseases	Infectious disease: bacterial	Pertussis	72	187	0.0410344	0.1358	ko05133	ENSBGRT00000000333(ITGB2);ENSBGRT00000002905(GNAI3);ENSBGRT00000005821(IRF1);ENSBGRT00000005878(NFKB1);ENSBGRT00000006174(MAPK11);ENSBGRT00000006329(NOD1);ENSBGRT00000006351(NOD1);ENSBGRT00000006371(NOD1);ENSBGRT00000006392(NOD1);ENSBGRT00000006373(C1QC);ENSBGRT00000008717(ITGA5);ENSBGRT00000008840(ITGA5);ENSBGRT00000011980(-);ENSBGRT00000012073(-);ENSBGRT00000016449(-);ENSBGRT00000016616(-);ENSB…	K06464+K04630+K09444+K02580+K04441+K08727+K08727+K08727+K08727+K03988+K06484+K06484+K02183+K02183+K02183+K02183+K02183+K05765+K05765+K05765+K04440+K04440+K04440+K04440+K04440+K04729+K04729+K04441+K04441+K04441+K13241+K13241+K13241+K13241+K13241+K05406+K05406+K04383+K04383+K05400+K05425+K05443+K02183+K02183+K02183+K04002+K04002+K04002+K04002+K04002+K04002+K04002+K04002+K04513+K04513+K01370+K01370+…
Organismal Systems	Endocrine system	Thyroid hormone signaling pathway	111	299	0.041246	0.1358	ko04919	ENSBGRT00000002047(PLCD4);ENSBGRT00000002057(PLCD4);ENSBGRT00000003387(STAT1);ENSBGRT00000003456(STAT1);ENSBGRT00000003525(STAT1);ENSBGRT00000003434(KAT2B);ENSBGRT00000003552(KAT2B);ENSBGRT00000003595(KAT2B);ENSBGRT00000003622(KAT2B);ENSBGRT00000003659(DIO1);ENSBGRT00000006003(PIK3CA);ENSBGRT00000006032(PIK3CA);ENSBGRT00000006029(RXRG);ENSBGRT00000006054(RXRG);ENSBGRT00000006086(RXRG);ENSBGRT0000…	K05857+K05857+K11220+K11220+K11220+K06062+K06062+K06062+K06062+K01562+K00922+K00922+K08526+K08526+K08526+K08524+K05704+K05704+K05704+K08550+K08550+K15159+K08268+K08268+K08268+K08268+K04456+K04456+K04456+K04456+K04456+K07299+K07299+K07299+K11255+K11255+K11255+K11255+K11255+K11255+K06062+K06067+K06067+K07201+K05857+K05857+K05857+K04451+K15164+K15164+K15164+K00922+K00922+K00922+K00922+K00922+K00922+…
Human Diseases	Infectious disease: parasitic	Toxoplasmosis	104	280	0.0462248	0.14967	ko05145	ENSBGRT00000002905(GNAI3);ENSBGRT00000003387(STAT1);ENSBGRT00000003456(STAT1);ENSBGRT00000003525(STAT1);ENSBGRT00000005878(NFKB1);ENSBGRT00000006095(TAB1);ENSBGRT00000006121(TAB1);ENSBGRT00000006174(MAPK11);ENSBGRT00000009995(-);ENSBGRT00000010387(TGFB2);ENSBGRT00000011145(LDLR);ENSBGRT00000011210(LDLR);ENSBGRT00000013367(PIK3CG);ENSBGRT00000015189(IKBKB);ENSBGRT00000015283(IKBKB);ENSBGRT00000015…	K04630+K11220+K11220+K11220+K02580+K04403+K04403+K04441+K06245+K13376+K12473+K12473+K21289+K07209+K07209+K07209+K06247+K04456+K04456+K04456+K04456+K04456+K04440+K04440+K04440+K04440+K04440+K04692+K04692+K04692+K04692+K04692+K05635+K05635+K05635+K04734+K04734+K04729+K04729+K05637+K05637+K05637+K04441+K04441+K04441+K13241+K13241+K13241+K13241+K13241+K05406+K05406+K11217+K11217+K11217+K05132+K03283+…
Environmental Information Processing	Signal transduction	Hippo signaling pathway	137	376	0.0463163	0.14967	ko04390	ENSBGRT00000000333(ITGB2);ENSBGRT00000001199(BMPR1B);ENSBGRT00000001234(BMPR1B);ENSBGRT00000001302(BMPR1B);ENSBGRT00000001209(WNT10A);ENSBGRT00000001991(WNT10B);ENSBGRT00000002011(WNT10B);ENSBGRT00000002214(TCF7);ENSBGRT00000002254(TCF7);ENSBGRT00000002097(WNT7B);ENSBGRT00000002109(WNT7B);ENSBGRT00000002122(WNT7B);ENSBGRT00000003303(WWC1);ENSBGRT00000003309(-);ENSBGRT00000004594(-);ENSBGRT0000000…	K06464+K13578+K13578+K13578+K01357+K01357+K01357+K02620+K02620+K00572+K00572+K00572+K16685+K04665+K08960+K08960+K16798+K00312+K00312+K04412+K04412+K04412+K05691+K05691+K16682+K06091+K13376+K20012+K08959+K08959+K06069+K06069+K06069+K06069+K06269+K04492+K04492+K04492+K04492+K04492+K03213+K03213+K03213+K03213+K03213+K03213+K21283+K04676+K02376+K21098+K21098+K16198+K16821+K16821+K16821+K16682+K16682+…
Metabolism	Global and overview maps	2-Oxocarboxylic acid metabolism	26	60	0.0470349	0.150598	ko01210	ENSBGRT00000002193(-);ENSBGRT00000002278(-);ENSBGRT00000002287(-);ENSBGRT00000002293(-);ENSBGRT00000002300(-);ENSBGRT00000002313(ACO1);ENSBGRT00000002360(ACO1);ENSBGRT00000004712(-);ENSBGRT00000004735(-);ENSBGRT00000004758(-);ENSBGRT00000008567(NAGS);ENSBGRT00000021705(GOT2);ENSBGRT00000021832(GOT2);ENSBGRT00000025041(-);ENSBGRT00000025220(-);ENSBGRT00000025349(-);ENSBGRT00000025506(-);ENSBGRT000…	K00826+K00826+K00826+K00826+K00826+K01681+K01681+K01647+K01647+K01647+K11067+K14455+K14455+K00825+K00825+K00825+K00825+K00825+K00825+K00825+K00030+K00814+K00826+K00826+K00826+K00826
Human Diseases	Cancer: specific types	Small cell lung cancer	90	240	0.048071	0.152516	ko05222	ENSBGRT00000001378(CDKN1B);ENSBGRT00000002309(-);ENSBGRT00000002328(-);ENSBGRT00000002338(-);ENSBGRT00000002356(-);ENSBGRT00000002375(-);ENSBGRT00000004796(-);ENSBGRT00000004816(-);ENSBGRT00000004834(-);ENSBGRT00000004848(-);ENSBGRT00000005403(FN1);ENSBGRT00000005428(FN1);ENSBGRT00000005442(FN1);ENSBGRT00000005485(FN1);ENSBGRT00000005878(NFKB1);ENSBGRT00000006003(PIK3CA);ENSBGRT00000006032(PIK3CA…	K06624+K04402+K04402+K04402+K04402+K04402+K04685+K04685+K04685+K04685+K05717+K05717+K05717+K05717+K02580+K00922+K00922+K08526+K08526+K08526+K09389+K08524+K06245+K03173+K03173+K07209+K07209+K07209+K04402+K04402+K03511+K03511+K06247+K04456+K04456+K04456+K04456+K04456+K08528+K05635+K05635+K05635+K04734+K04734+K05637+K05637+K05637+K13241+K13241+K13241+K13241+K13241+K04451+K00922+K00922+K00922+K00922+…
Cellular Processes	Cell growth and death	Apoptosis	125	342	0.0502784	0.158083	ko04210	ENSBGRT00000001751(TUBA8);ENSBGRT00000001790(MCL1);ENSBGRT00000002303(CTSK);ENSBGRT00000002309(-);ENSBGRT00000002328(-);ENSBGRT00000002338(-);ENSBGRT00000002356(-);ENSBGRT00000002375(-);ENSBGRT00000002417(LMNB2);ENSBGRT00000002441(LMNB2);ENSBGRT00000002814(TUBA1C);ENSBGRT00000002845(TUBA1C);ENSBGRT00000002863(TUBA1C);ENSBGRT00000003129(CASP6);ENSBGRT00000005418(CTSB);ENSBGRT00000005512(CTSB);ENSB…	K07374+K02539+K01371+K04402+K04402+K04402+K04402+K04402+K07611+K07611+K07374+K07374+K07374+K04396+K01363+K01363+K01363+K02580+K00922+K00922+K04374+K01374+K01374+K24070+K24070+K24070+K24070+K24070+K03237+K03237+K01365+K03176+K04389+K04389+K03173+K03173+K04738+K04452+K07209+K07209+K07209+K04402+K04402+K02861+K02186+K04456+K04456+K04456+K04456+K04456+K04440+K04440+K04440+K04440+K04440+K16943+K16943+…
Genetic Information Processing	Folding, sorting and degradation	Ubiquitin mediated proteolysis	150	416	0.0535012	0.166713	ko04120	ENSBGRT00000000292(UBE2G2);ENSBGRT00000001930(-);ENSBGRT00000001940(-);ENSBGRT00000002381(UBE2E3);ENSBGRT00000003482(UBE2R2);ENSBGRT00000006157(ANAPC13);ENSBGRT00000008595(CBLB);ENSBGRT00000008701(CBLB);ENSBGRT00000008778(CBLB);ENSBGRT00000008877(CBLB);ENSBGRT00000008939(CBLB);ENSBGRT00000009030(CBLB);ENSBGRT00000009113(CBLB);ENSBGRT00000010414(COP1);ENSBGRT00000010567(-);ENSBGRT00000010601(-);EN…	K04555+K03094+K03094+K20217+K02207+K12456+K22517+K22517+K22517+K22517+K22517+K22517+K22517+K10143+K04553+K04553+K10605+K03868+K03868+K10590+K10590+K10590+K20217+K20217+K10099+K10099+K10099+K10099+K10099+K03349+K03354+K13305+K13305+K13305+K13305+K13305+K13305+K13305+K13305+K13305+K06689+K06689+K03347+K03347+K03347+K03347+K03347+K10571+K10571+K10571+K10589+K10589+K10589+K10589+K10589+K07868+K07868+…
Cellular Processes	Cell growth and death	Cellular senescence	143	396	0.0556916	0.172003	ko04218	ENSBGRT00000001841(VDAC1);ENSBGRT00000002309(-);ENSBGRT00000002328(-);ENSBGRT00000002338(-);ENSBGRT00000002356(-);ENSBGRT00000002375(-);ENSBGRT00000003635(MRAS);ENSBGRT00000003646(MRAS);ENSBGRT00000004796(-);ENSBGRT00000004816(-);ENSBGRT00000004834(-);ENSBGRT00000004848(-);ENSBGRT00000004974(PPP3CA);ENSBGRT00000005003(PPP3CA);ENSBGRT00000005079(PPP3CA);ENSBGRT00000005430(-);ENSBGRT00000005490(-);…	K05862+K04402+K04402+K04402+K04402+K04402+K07831+K07831+K04685+K04685+K04685+K04685+K04348+K04348+K04348+K10866+K10866+K10866+K10866+K02580+K00922+K00922+K04441+K09389+K14381+K14381+K14381+K21773+K13376+K21775+K21775+K02183+K02183+K06269+K15041+K15041+K07830+K07830+K09408+K09408+K02183+K02183+K02183+K04402+K04402+K21770+K21770+K04456+K04456+K04456+K04456+K04456+K04982+K10867+K10867+K06751+K04441+…
Metabolism	Carbohydrate metabolism	Amino sugar and nucleotide sugar metabolism	53	136	0.0578712	0.176165	ko00520	ENSBGRT00000002799(-);ENSBGRT00000002820(-);ENSBGRT00000002862(-);ENSBGRT00000003290(GNPDA2);ENSBGRT00000003325(GNPDA2);ENSBGRT00000003372(GNPDA2);ENSBGRT00000003399(GNPDA2);ENSBGRT00000005761(GNE);ENSBGRT00000005782(GNE);ENSBGRT00000005795(GNE);ENSBGRT00000008329(PGM2);ENSBGRT00000008308(GFPT1);ENSBGRT00000008367(GFPT1);ENSBGRT00000008376(GNPNAT1);ENSBGRT00000009215(GALE);ENSBGRT00000009266(GALE…	K00326+K00326+K00326+K02564+K02564+K02564+K02564+K12409+K12409+K12409+K15779+K00820+K00820+K00621+K01784+K01784+K01784+K01784+K02377+K02377+K17497+K17497+K00972+K00972+K00972+K01639+K01639+K01711+K01711+K01711+K01711+K00844+K00844+K12373+K12373+K00326+K00326+K00326+K00326+K08080+K01443+K01443+K01443+K01443+K01443+K01443+K00844+K00326+K00326+K01809+K01809+K01809+K01809
Human Diseases	Cancer: specific types	Endometrial cancer	73	193	0.0580488	0.176165	ko05213	ENSBGRT00000000481(BRAF);ENSBGRT00000000720(BRAF);ENSBGRT00000002214(TCF7);ENSBGRT00000002254(TCF7);ENSBGRT00000002309(-);ENSBGRT00000002328(-);ENSBGRT00000002338(-);ENSBGRT00000002356(-);ENSBGRT00000002375(-);ENSBGRT00000006003(PIK3CA);ENSBGRT00000006032(PIK3CA);ENSBGRT00000008061(CTNNA1);ENSBGRT00000009321(-);ENSBGRT00000013153(LEF1);ENSBGRT00000013291(LEF1);ENSBGRT00000013382(LEF1);ENSBGRT0000…	K04365+K04365+K02620+K02620+K04402+K04402+K04402+K04402+K04402+K00922+K00922+K05691+K05691+K04492+K04492+K04492+K04492+K04492+K09408+K09408+K04402+K04402+K03511+K03511+K04456+K04456+K04456+K04456+K04456+K02157+K02157+K02157+K04451+K00922+K00922+K00922+K00922+K00922+K00922+K00922+K08845+K08845+K02833+K04364+K04364+K04364+K04364+K04364+K04491+K04491+K04491+K04491+K04491+K04491+K04491+K04491+K04491+…
Metabolism	Metabolism of other amino acids	Selenocompound metabolism	24	56	0.0622753	0.187363	ko00450	ENSBGRT00000006568(KYAT3);ENSBGRT00000006592(KYAT3);ENSBGRT00000006616(KYAT3);ENSBGRT00000006647(KYAT3);ENSBGRT00000028486(-);ENSBGRT00000028609(-);ENSBGRT00000028732(-);ENSBGRT00000028903(-);ENSBGRT00000029030(-);ENSBGRT00000035674(TXNRD1);ENSBGRT00000039174(TXNRD2);ENSBGRT00000039284(TXNRD2);ENSBGRT00000039459(TXNRD2);ENSBGRT00000039555(TXNRD2);ENSBGRT00000039727(TXNRD2);ENSBGRT00000039248(SCLY…	K00816+K00816+K00816+K00816+K00816+K00816+K00816+K00816+K00816+K22182+K22182+K22182+K22182+K22182+K22182+K01763+K01763+K22182+K22182+K22182+K22182+K10837+K10837+K10837
Metabolism	Metabolism of other amino acids	D-Glutamine and D-glutamate metabolism	6	10	0.0660877	0.197133	ko00471	ENSBGRT00000005661(GLS2);ENSBGRT00000005694(GLS2);ENSBGRT00000049261(-);ENSBGRT00000049267(-);ENSBGRT00000049274(-);ENSBGRT00000049275(-)	K01425+K01425+K00261+K00261+K00261+K00261
Organismal Systems	Immune system	Antigen processing and presentation	85	229	0.0667696	0.19748	ko04612	ENSBGRT00000000478(CD4);ENSBGRT00000000495(CD4);ENSBGRT00000001432(HSPA4);ENSBGRT00000001476(HSPA4);ENSBGRT00000001501(HSPA4);ENSBGRT00000001548(HSPA4);ENSBGRT00000002911(RFXANK);ENSBGRT00000002964(RFXANK);ENSBGRT00000002983(RFXANK);ENSBGRT00000003008(RFXANK);ENSBGRT00000004814(TRBV3-1);ENSBGRT00000004831(-);ENSBGRT00000004982(-);ENSBGRT00000005047(-);ENSBGRT00000005064(-);ENSBGRT00000005175(-);E…	K06454+K06454+K09489+K09489+K09489+K09489+K08062+K08062+K08062+K08062+K10785+K10785+K10785+K10785+K10785+K10785+K10785+K10785+K10785+K10785+K10785+K10785+K10785+K01363+K01363+K01363+K01365+K04079+K04079+K10785+K10785+K10784+K10784+K10784+K10784+K10784+K10784+K10784+K10784+K10784+K10784+K10784+K10784+K10784+K10784+K10784+K10784+K10784+K10784+K10784+K06751+K06751+K06751+K06751+K03283+K03283+K04079+…
Human Diseases	Immune disease	Autoimmune thyroid disease	77	206	0.0675614	0.198142	ko05320	ENSBGRT00000004814(TRBV3-1);ENSBGRT00000004831(-);ENSBGRT00000004982(-);ENSBGRT00000005047(-);ENSBGRT00000005064(-);ENSBGRT00000005175(-);ENSBGRT00000005185(-);ENSBGRT00000005215(-);ENSBGRT00000005247(-);ENSBGRT00000005261(-);ENSBGRT00000005284(-);ENSBGRT00000005344(-);ENSBGRT00000005358(-);ENSBGRT00000012970(FASLG);ENSBGRT00000013035(FASLG);ENSBGRT00000013490(-);ENSBGRT00000013526(-);ENSBGRT0000…	K10785+K10785+K10785+K10785+K10785+K10785+K10785+K10785+K10785+K10785+K10785+K10785+K10785+K04389+K04389+K10785+K10785+K10784+K10784+K10784+K10784+K10784+K10784+K10784+K10784+K10784+K10784+K10784+K10784+K10784+K10784+K06856+K06856+K06856+K06856+K06856+K06856+K06856+K06856+K06856+K06856+K06856+K06856+K06856+K06856+K06856+K06856+K06856+K06856+K10784+K10784+K10784+K10784+K10784+K06751+K06538+K06751+…
Environmental Information Processing	Signal transduction	Notch signaling pathway	44	112	0.06938	0.20178	ko04330	ENSBGRT00000003434(KAT2B);ENSBGRT00000003552(KAT2B);ENSBGRT00000003595(KAT2B);ENSBGRT00000003622(KAT2B);ENSBGRT00000006780(APH1B);ENSBGRT00000006806(APH1B);ENSBGRT00000006860(APH1B);ENSBGRT00000010661(PSEN2);ENSBGRT00000011561(JAG2);ENSBGRT00000011697(JAG2);ENSBGRT00000011499(MFNG);ENSBGRT00000011544(MFNG);ENSBGRT00000014166(CTBP2);ENSBGRT00000014326(CTBP2);ENSBGRT00000014409(CTBP2);ENSBGRT000000…	K06062+K06062+K06062+K06062+K06172+K06172+K06172+K04522+K21635+K21635+K05948+K05948+K04496+K04496+K04496+K04496+K06058+K06058+K06058+K06052+K06053+K06053+K06053+K06053+K06053+K06053+K06062+K02353+K02353+K02353+K06067+K06067+K06059+K06059+K06061+K06061+K06057+K06058+K04496+K06171+K06051+K05948+K06054+K06054
Environmental Information Processing	Signal transduction	Wnt signaling pathway	148	414	0.07025	0.202622	ko04310	ENSBGRT00000000338(VANGL2);ENSBGRT00000001209(WNT10A);ENSBGRT00000001930(-);ENSBGRT00000001940(-);ENSBGRT00000001991(WNT10B);ENSBGRT00000002011(WNT10B);ENSBGRT00000002214(TCF7);ENSBGRT00000002254(TCF7);ENSBGRT00000002097(WNT7B);ENSBGRT00000002109(WNT7B);ENSBGRT00000002122(WNT7B);ENSBGRT00000004594(-);ENSBGRT00000004621(-);ENSBGRT00000004974(PPP3CA);ENSBGRT00000005003(PPP3CA);ENSBGRT00000005079(PP…	K04510+K01357+K03094+K03094+K01357+K01357+K02620+K02620+K00572+K00572+K00572+K08960+K08960+K04348+K04348+K04348+K23402+K23402+K23402+K00312+K00312+K04508+K05128+K19882+K04507+K04507+K04507+K04507+K23097+K23097+K23097+K23097+K23097+K03868+K19471+K04492+K04492+K04492+K04492+K04492+K03213+K03213+K03213+K03213+K03213+K03213+K04510+K04510+K04510+K04496+K04496+K04496+K04496+K02376+K03868+K04440+K04440+…
Organismal Systems	Endocrine system	GnRH signaling pathway	93	253	0.0716269	0.203252	ko04912	ENSBGRT00000001219(ADCY6);ENSBGRT00000001261(ADCY6);ENSBGRT00000001281(ADCY6);ENSBGRT00000001328(ADCY6);ENSBGRT00000001401(GNA11);ENSBGRT00000001518(PTK2B);ENSBGRT00000001584(PTK2B);ENSBGRT00000001662(PTK2B);ENSBGRT00000004812(MAP3K2);ENSBGRT00000004871(MAP3K2);ENSBGRT00000006087(CDC42);ENSBGRT00000006174(MAPK11);ENSBGRT00000006252(-);ENSBGRT00000007464(MMP14);ENSBGRT00000010445(SRC);ENSBGRT00000…	K08046+K08046+K08046+K08046+K04635+K05871+K05871+K05871+K04420+K04420+K04393+K04441+K04374+K07763+K05704+K05704+K05704+K02183+K02183+K02183+K02183+K02183+K04440+K04440+K04440+K04440+K04440+K08042+K08042+K08042+K05250+K04441+K04441+K04441+K04515+K04515+K04515+K04515+K04515+K04421+K04421+K04515+K04515+K04515+K04515+K04515+K04515+K05252+K02833+K04428+K04428+K04428+K04428+K04428+K04428+K04428+K04428+…
Genetic Information Processing	Replication and repair	Mismatch repair	23	54	0.0716331	0.203252	ko03430	ENSBGRT00000006790(RFC1);ENSBGRT00000006901(RFC1);ENSBGRT00000020074(RFC5);ENSBGRT00000020179(RFC5);ENSBGRT00000020881(EXO1);ENSBGRT00000021022(EXO1);ENSBGRT00000021203(EXO1);ENSBGRT00000020956(POLD2);ENSBGRT00000021135(POLD2);ENSBGRT00000029865(SSBP1);ENSBGRT00000037181(RFC2);ENSBGRT00000037248(RFC2);ENSBGRT00000037274(RFC2);ENSBGRT00000045342(LIG1);ENSBGRT00000045620(LIG1);ENSBGRT00000045765(LI…	K10754+K10754+K10756+K10756+K10746+K10746+K10746+K02328+K02328+K03111+K10755+K10755+K10755+K10747+K10747+K10747+K10747+K10747+K03504+K07466+K07466+K07466+K07466
Environmental Information Processing	Signaling molecules and interaction	Cytokine-cytokine receptor interaction	181	513	0.0763943	0.213787	ko04060	ENSBGRT00000000218(-);ENSBGRT00000000478(CD4);ENSBGRT00000000495(CD4);ENSBGRT00000000552(ACVRL1);ENSBGRT00000001199(BMPR1B);ENSBGRT00000001234(BMPR1B);ENSBGRT00000001302(BMPR1B);ENSBGRT00000003309(-);ENSBGRT00000004258(CXCL14);ENSBGRT00000004275(CXCL14);ENSBGRT00000004325(CSF1);ENSBGRT00000004345(CSF1);ENSBGRT00000004351(CSF1);ENSBGRT00000004401(CSF1);ENSBGRT00000004453(CSF1);ENSBGRT00000004426(I…	K05131+K06454+K06454+K13594+K13578+K13578+K13578+K04665+K10033+K10033+K05453+K05453+K05453+K05453+K05453+K05432+K05435+K05056+K05056+K16062+K16062+K04387+K04386+K04670+K04670+K05171+K05171+K05473+K05174+K05174+K05174+K13376+K20012+K05069+K05069+K22631+K22631+K04389+K04389+K05479+K05061+K05061+K05078+K21283+K04738+K22628+K22628+K22628+K05503+K22674+K13568+K13568+K13568+K13568+K13568+K21097+K04667+…
Environmental Information Processing	Signal transduction	MAPK signaling pathway - fly	81	219	0.0773694	0.213787	ko04013	ENSBGRT00000000481(BRAF);ENSBGRT00000000720(BRAF);ENSBGRT00000001199(BMPR1B);ENSBGRT00000001234(BMPR1B);ENSBGRT00000001302(BMPR1B);ENSBGRT00000006026(RASA1);ENSBGRT00000006084(RASA1);ENSBGRT00000006142(RASA1);ENSBGRT00000006193(RASA1);ENSBGRT00000006244(RASA1);ENSBGRT00000006155(TBL1XR1);ENSBGRT00000006174(MAPK11);ENSBGRT00000012818(TNIK);ENSBGRT00000012902(TNIK);ENSBGRT00000012981(TNIK);ENSBGRT0…	K04365+K04365+K13578+K13578+K13578+K04352+K04352+K04352+K04352+K04352+K04508+K04441+K08840+K08840+K08840+K08840+K09260+K09260+K09260+K08601+K08601+K08601+K05704+K05704+K05704+K05088+K05088+K20216+K04417+K04417+K04440+K04440+K04440+K04440+K04440+K18529+K04441+K04441+K04441+K06689+K06689+K16197+K16197+K04426+K04428+K04428+K04428+K04428+K04428+K04428+K04428+K04428+K04428+K17608+K12380+K12380+K12380+…
Organismal Systems	Endocrine system	Parathyroid hormone synthesis, secretion and action	105	289	0.077724	0.213787	ko04928	ENSBGRT00000000481(BRAF);ENSBGRT00000000720(BRAF);ENSBGRT00000001219(ADCY6);ENSBGRT00000001261(ADCY6);ENSBGRT00000001281(ADCY6);ENSBGRT00000001328(ADCY6);ENSBGRT00000001401(GNA11);ENSBGRT00000002905(GNAI3);ENSBGRT00000005072(CREB5);ENSBGRT00000006029(RXRG);ENSBGRT00000006054(RXRG);ENSBGRT00000006086(RXRG);ENSBGRT00000006012(PDE4A);ENSBGRT00000006024(PDE4A);ENSBGRT00000006037(PDE4A);ENSBGRT0000000…	K04365+K04365+K08046+K08046+K08046+K08046+K04635+K04630+K09047+K08526+K08526+K08526+K13293+K13293+K13293+K13293+K13293+K13293+K13293+K13293+K04684+K04684+K04374+K04454+K04454+K04454+K04454+K04454+K07763+K05473+K08524+K09260+K09260+K09260+K07436+K09036+K12331+K12331+K08558+K08558+K08558+K08558+K08042+K08042+K08042+K13293+K13293+K07996+K07996+K04585+K04585+K13365+K13365+K13365+K07995+K12330+K12330+…
Metabolism	Amino acid metabolism	Phenylalanine metabolism	21	49	0.0777966	0.213787	ko00360	ENSBGRT00000011959(AOC2);ENSBGRT00000012004(AOC2);ENSBGRT00000012143(-);ENSBGRT00000012171(-);ENSBGRT00000014391(HPD);ENSBGRT00000014482(HPD);ENSBGRT00000014568(HPD);ENSBGRT00000021705(GOT2);ENSBGRT00000021832(GOT2);ENSBGRT00000024960(-);ENSBGRT00000025157(-);ENSBGRT00000025332(-);ENSBGRT00000040160(-);ENSBGRT00000040221(-);ENSBGRT00000040702(DDC);ENSBGRT00000040783(DDC);ENSBGRT00000040852(DDC);E…	K00276+K00276+K00276+K00276+K00457+K00457+K00457+K14455+K14455+K00274+K00274+K00274+K07253+K07253+K01593+K01593+K01593+K01593+K01593+K00129+K00129
Human Diseases	Neurodegenerative disease	Prion disease	27	66	0.0866349	0.236215	ko05020	ENSBGRT00000000186(SOD1);ENSBGRT00000000772(C8B);ENSBGRT00000000875(C8B);ENSBGRT00000000922(C8B);ENSBGRT00000006373(C1QC);ENSBGRT00000013867(NCAM1);ENSBGRT00000014054(NCAM1);ENSBGRT00000014260(NCAM1);ENSBGRT00000014406(NCAM1);ENSBGRT00000014600(NCAM1);ENSBGRT00000014583(-);ENSBGRT00000014625(-);ENSBGRT00000018582(-);ENSBGRT00000021673(LAMC1);ENSBGRT00000022001(LAMC1);ENSBGRT00000022324(LAMC1);ENS…	K04565+K03998+K03998+K03998+K03988+K06491+K06491+K06491+K06491+K06491+K03999+K03999+K09553+K05635+K05635+K05635+K04383+K04383+K09490+K04345+K04345+K12499+K04368+K04371+K04371+K04371+K04371
Genetic Information Processing	Folding, sorting and degradation	RNA degradation	68	183	0.0905931	0.245093	ko03018	ENSBGRT00000000069(BTG3);ENSBGRT00000000953(-);ENSBGRT00000003061(EXOSC3);ENSBGRT00000003078(EXOSC3);ENSBGRT00000004002(-);ENSBGRT00000004863(PAN2);ENSBGRT00000008302(PFKP);ENSBGRT00000008384(PFKP);ENSBGRT00000008511(PFKP);ENSBGRT00000008655(PFKP);ENSBGRT00000010995(PAN3);ENSBGRT00000011074(PAN3);ENSBGRT00000011231(PAN3);ENSBGRT00000011172(CNOT6);ENSBGRT00000012139(EXOSC9);ENSBGRT00000012191(EXOS…	K14443+K04077+K03681+K03681+K14443+K12571+K00850+K00850+K00850+K00850+K12572+K12572+K12572+K12603+K03678+K03678+K03678+K03678+K12627+K12627+K12627+K16855+K12625+K12625+K03679+K03679+K03679+K12617+K12617+K03514+K03514+K12581+K12581+K12581+K14442+K14442+K14442+K14442+K12591+K12591+K01689+K01689+K12604+K12604+K12604+K12604+K12581+K12581+K12592+K13126+K13126+K12621+K12602+K12602+K12602+K12590+K12580+…
Environmental Information Processing	Signal transduction	ErbB signaling pathway	93	256	0.0921412	0.247364	ko04012	ENSBGRT00000000481(BRAF);ENSBGRT00000000720(BRAF);ENSBGRT00000001378(CDKN1B);ENSBGRT00000004487(NCK1);ENSBGRT00000004501(NCK1);ENSBGRT00000004515(NCK1);ENSBGRT00000006003(PIK3CA);ENSBGRT00000006032(PIK3CA);ENSBGRT00000008595(CBLB);ENSBGRT00000008701(CBLB);ENSBGRT00000008778(CBLB);ENSBGRT00000008877(CBLB);ENSBGRT00000008939(CBLB);ENSBGRT00000009030(CBLB);ENSBGRT00000009113(CBLB);ENSBGRT00000009673…	K04365+K04365+K06624+K07365+K07365+K07365+K00922+K00922+K22517+K22517+K22517+K22517+K22517+K22517+K22517+K17447+K05704+K05704+K05704+K06619+K06619+K04456+K04456+K04456+K04456+K04456+K04440+K04440+K04440+K04440+K04440+K11223+K05736+K04515+K04515+K04515+K04515+K04515+K19862+K19862+K00922+K00922+K00922+K00922+K00922+K00922+K00922+K04515+K04515+K04515+K04515+K04515+K04515+K08845+K08845+K04707+K04707+…
Genetic Information Processing	Translation	mRNA surveillance pathway	82	224	0.093226	0.248365	ko03015	ENSBGRT00000000735(PYM1);ENSBGRT00000000748(PYM1);ENSBGRT00000002295(NCBP1);ENSBGRT00000002339(NCBP1);ENSBGRT00000005417(-);ENSBGRT00000006210(WDR33);ENSBGRT00000006266(WDR33);ENSBGRT00000006314(WDR33);ENSBGRT00000006387(WDR33);ENSBGRT00000007671(ETF1);ENSBGRT00000009582(PNN);ENSBGRT00000009622(PNN);ENSBGRT00000011518(ACIN1);ENSBGRT00000011639(ACIN1);ENSBGRT00000011764(ACIN1);ENSBGRT00000011880(A…	K14294+K14294+K12882+K12882+K14325+K15542+K15542+K15542+K15542+K03265+K13114+K13114+K12875+K12875+K12875+K12875+K12875+K12875+K06269+K14376+K14376+K14376+K03456+K03456+K03456+K11583+K11584+K11584+K11584+K11584+K11584+K11584+K11584+K11584+K11584+K11584+K15544+K15544+K14409+K14409+K04354+K14403+K14324+K13126+K13126+K14411+K14411+K14411+K14411+K14411+K14411+K03456+K03456+K03456+K03456+K14416+K14416+…
Metabolism	Metabolism of other amino acids	Taurine and hypotaurine metabolism	12	26	0.0979497	0.257026	ko00430	ENSBGRT00000000961(-);ENSBGRT00000014923(GAD1);ENSBGRT00000015040(GAD1);ENSBGRT00000015069(GAD1);ENSBGRT00000015544(GGT7);ENSBGRT00000024301(CDO1);ENSBGRT00000025445(GGT6);ENSBGRT00000025499(GGT6);ENSBGRT00000042347(GGT5);ENSBGRT00000042603(-);ENSBGRT00000045200(GADL1);ENSBGRT00000047745(ADO)	K00659+K01580+K01580+K01580+K00681+K00456+K00681+K00681+K18592+K18592+K18966+K10712
Metabolism	Energy metabolism	Sulfur metabolism	12	26	0.0979497	0.257026	ko00920	ENSBGRT00000001540(SUOX);ENSBGRT00000001553(SUOX);ENSBGRT00000003690(SELENBP1);ENSBGRT00000003751(SELENBP1);ENSBGRT00000003764(SELENBP1);ENSBGRT00000003781(SELENBP1);ENSBGRT00000003839(SELENBP1);ENSBGRT00000003877(SELENBP1);ENSBGRT00000014075(-);ENSBGRT00000034367(-);ENSBGRT00000034464(-);ENSBGRT00000034533(-)	K00387+K00387+K17285+K17285+K17285+K17285+K17285+K17285+K01011+K22470+K22470+K22470
Organismal Systems	Nervous system	Long-term potentiation	68	184	0.0996498	0.259536	ko04720	ENSBGRT00000000481(BRAF);ENSBGRT00000000720(BRAF);ENSBGRT00000000966(-);ENSBGRT00000000981(-);ENSBGRT00000004974(PPP3CA);ENSBGRT00000005003(PPP3CA);ENSBGRT00000005079(PPP3CA);ENSBGRT00000006252(-);ENSBGRT00000008019(RAP1A);ENSBGRT00000008109(GRIA2);ENSBGRT00000008165(GRIA2);ENSBGRT00000011980(-);ENSBGRT00000012073(-);ENSBGRT00000012149(PPP1CB);ENSBGRT00000013869(RPS6KA1);ENSBGRT00000014089(RPS6KA…	K04365+K04365+K08050+K08050+K04348+K04348+K04348+K04374+K04353+K05198+K05198+K02183+K02183+K06269+K04373+K04373+K04373+K04373+K04373+K02183+K02183+K02183+K04373+K04373+K04373+K04515+K04515+K04515+K04515+K04515+K04373+K04373+K04373+K04373+K04373+K04373+K04515+K04515+K04515+K04515+K04515+K04515+K08845+K08845+K02833+K02183+K02183+K02183+K04515+K04515+K04515+K04515+K19663+K04960+K04366+K04366+K04366+…
Metabolism	Amino acid metabolism	Tyrosine metabolism	38	98	0.102516	0.265024	ko00350	ENSBGRT00000003168(ADH5);ENSBGRT00000003205(ADH5);ENSBGRT00000003219(ADH5);ENSBGRT00000003645(ADH6);ENSBGRT00000003834(-);ENSBGRT00000003846(-);ENSBGRT00000007962(DBH);ENSBGRT00000011959(AOC2);ENSBGRT00000012004(AOC2);ENSBGRT00000012143(-);ENSBGRT00000012171(-);ENSBGRT00000014391(HPD);ENSBGRT00000014482(HPD);ENSBGRT00000014568(HPD);ENSBGRT00000016879(-);ENSBGRT00000021705(GOT2);ENSBGRT00000021832…	K00121+K00121+K00121+K13952+K13951+K13951+K00503+K00276+K00276+K00276+K00276+K00457+K00457+K00457+K00545+K14455+K14455+K00505+K00274+K00274+K00274+K00431+K00431+K00431+K07253+K07253+K00545+K00545+K01593+K01593+K01593+K01593+K01593+K01555+K01555+K01555+K00129+K00129
Environmental Information Processing	Signal transduction	VEGF signaling pathway	54	144	0.104869	0.269113	ko04370	ENSBGRT00000004974(PPP3CA);ENSBGRT00000005003(PPP3CA);ENSBGRT00000005079(PPP3CA);ENSBGRT00000006003(PIK3CA);ENSBGRT00000006032(PIK3CA);ENSBGRT00000006087(CDC42);ENSBGRT00000006174(MAPK11);ENSBGRT00000009673(-);ENSBGRT00000010445(SRC);ENSBGRT00000010467(SRC);ENSBGRT00000010526(SRC);ENSBGRT00000017851(AKT3);ENSBGRT00000017960(AKT3);ENSBGRT00000018035(AKT3);ENSBGRT00000018135(AKT3);ENSBGRT0000001823…	K04348+K04348+K04348+K00922+K00922+K04393+K04441+K17447+K05704+K05704+K05704+K04456+K04456+K04456+K04456+K04456+K04441+K04441+K04441+K00922+K00922+K00922+K00922+K00922+K00922+K00922+K04443+K04443+K04443+K04443+K04443+K02833+K11987+K05859+K05859+K04456+K04456+K19663+K04366+K04366+K04366+K04366+K05098+K05725+K04368+K04371+K04371+K04371+K04371+K04444+K04444+K04392+K04392+K02158
Metabolism	Amino acid metabolism	Arginine and proline metabolism	48	127	0.10798	0.275072	ko00330	ENSBGRT00000006211(-);ENSBGRT00000006226(P4HA2);ENSBGRT00000006235(P4HA2);ENSBGRT00000006333(ALDH4A1);ENSBGRT00000006380(ALDH4A1);ENSBGRT00000006395(ALDH4A1);ENSBGRT00000006410(ALDH4A1);ENSBGRT00000007864(PYCR1);ENSBGRT00000007906(PYCR1);ENSBGRT00000007931(PYCR1);ENSBGRT00000007949(PYCR1);ENSBGRT00000007936(AOC1);ENSBGRT00000014008(SAT1);ENSBGRT00000014092(SAT1);ENSBGRT00000015891(DAO);ENSBGRT000…	K00149+K00472+K00472+K00294+K00294+K00294+K00294+K00286+K00286+K00286+K00286+K11182+K00657+K00657+K00273+K00273+K01611+K01611+K14455+K14455+K13240+K13240+K13240+K00933+K00933+K00933+K13241+K13241+K13241+K13241+K13241+K00274+K00274+K00274+K00542+K18123+K18123+K18123+K11142+K00318+K00318+K00318+K00933+K00933+K11394+K11394+K00933+K12657
Cellular Processes	Cellular community - eukaryotes	Gap junction	71	194	0.111846	0.282856	ko04540	ENSBGRT00000001219(ADCY6);ENSBGRT00000001261(ADCY6);ENSBGRT00000001281(ADCY6);ENSBGRT00000001328(ADCY6);ENSBGRT00000001401(GNA11);ENSBGRT00000001751(TUBA8);ENSBGRT00000002814(TUBA1C);ENSBGRT00000002845(TUBA1C);ENSBGRT00000002863(TUBA1C);ENSBGRT00000002905(GNAI3);ENSBGRT00000004812(MAP3K2);ENSBGRT00000004871(MAP3K2);ENSBGRT00000006464(LPAR1);ENSBGRT00000008564(PDGFC);ENSBGRT00000009386(GUCY1A1);EN…	K08046+K08046+K08046+K08046+K04635+K07374+K07374+K07374+K07374+K04630+K04420+K04420+K04289+K05450+K12318+K05704+K05704+K05704+K08959+K08959+K04145+K04145+K08042+K08042+K08042+K07375+K05701+K05701+K05701+K05701+K05701+K05701+K02833+K07376+K07376+K04364+K04364+K04364+K04364+K04364+K05089+K05089+K05089+K07374+K19663+K04960+K04366+K04366+K04366+K04366+K04464+K04464+K04345+K04345+K04630+K04630+K04363+…
Organismal Systems	Immune system	Toll-like receptor signaling pathway	82	228	0.129393	0.321599	ko04620	ENSBGRT00000000218(-);ENSBGRT00000002303(CTSK);ENSBGRT00000003387(STAT1);ENSBGRT00000003456(STAT1);ENSBGRT00000003525(STAT1);ENSBGRT00000005878(NFKB1);ENSBGRT00000006003(PIK3CA);ENSBGRT00000006032(PIK3CA);ENSBGRT00000006095(TAB1);ENSBGRT00000006121(TAB1);ENSBGRT00000006174(MAPK11);ENSBGRT00000011647(-);ENSBGRT00000011681(-);ENSBGRT00000015189(IKBKB);ENSBGRT00000015283(IKBKB);ENSBGRT00000015424(IK…	K05131+K01371+K11220+K11220+K11220+K02580+K00922+K00922+K04403+K04403+K04441+K05399+K05399+K07209+K07209+K07209+K02861+K04456+K04456+K04456+K04456+K04456+K04440+K04440+K04440+K04440+K04440+K09446+K09446+K09446+K12964+K12964+K04734+K04734+K04729+K04729+K04441+K04441+K04441+K05406+K05406+K00922+K00922+K00922+K00922+K00922+K00922+K00922+K07211+K07211+K05400+K12671+K05416+K05410+K05410+K05425+K10159+…
Environmental Information Processing	Signal transduction	mTOR signaling pathway	140	400	0.129772	0.321599	ko04150	ENSBGRT00000000470(IGF1);ENSBGRT00000000537(IGF1);ENSBGRT00000000481(BRAF);ENSBGRT00000000720(BRAF);ENSBGRT00000001209(WNT10A);ENSBGRT00000001991(WNT10B);ENSBGRT00000002011(WNT10B);ENSBGRT00000002097(WNT7B);ENSBGRT00000002109(WNT7B);ENSBGRT00000002122(WNT7B);ENSBGRT00000002719(ATP6V1A);ENSBGRT00000002769(ATP6V1A);ENSBGRT00000005711(WNT3A);ENSBGRT00000005723(WNT3A);ENSBGRT00000006003(PIK3CA);ENSBG…	K05459+K05459+K04365+K04365+K01357+K01357+K01357+K00572+K00572+K00572+K02145+K02145+K00312+K00312+K00922+K00922+K20410+K20410+K20410+K20410+K20410+K02149+K02147+K02147+K20403+K04373+K04373+K04373+K04373+K04373+K20407+K02376+K07209+K07209+K07209+K16185+K16185+K20397+K20397+K20397+K20397+K15728+K04456+K04456+K04456+K04456+K04456+K04373+K04373+K04373+K20404+K20404+K20404+K20404+K02151+K13780+K20396+…
Environmental Information Processing	Signal transduction	PI3K-Akt signaling pathway	303	890	0.12993	0.321599	ko04151	ENSBGRT00000000218(-);ENSBGRT00000000470(IGF1);ENSBGRT00000000537(IGF1);ENSBGRT00000001447(TEK);ENSBGRT00000001497(TEK);ENSBGRT00000001561(TEK);ENSBGRT00000001633(TEK);ENSBGRT00000001746(TEK);ENSBGRT00000001758(TEK);ENSBGRT00000001812(TEK);ENSBGRT00000001378(CDKN1B);ENSBGRT00000001475(LPAR3);ENSBGRT00000001790(MCL1);ENSBGRT00000002425(ITGA4);ENSBGRT00000002605(ITGB8);ENSBGRT00000002633(ITGB8);ENS…	K05131+K05459+K05459+K05121+K05121+K05121+K05121+K05121+K05121+K05121+K06624+K04294+K02539+K06483+K06591+K06591+K05103+K05099+K05099+K04291+K05453+K05453+K05453+K05453+K05453+K09047+K05717+K05717+K05717+K05717+K02580+K09554+K09554+K00922+K00922+K04374+K04289+K04360+K04360+K04360+K04360+K04360+K04360+K04360+K01084+K05450+K06484+K06484+K06252+K06252+K06252+K06252+K06252+K06252+K06252+K06252+K08524+…
Human Diseases	Infectious disease: viral	Kaposi sarcoma-associated herpesvirus infection	158	454	0.131645	0.323551	ko05167	ENSBGRT00000000218(-);ENSBGRT00000003387(STAT1);ENSBGRT00000003456(STAT1);ENSBGRT00000003525(STAT1);ENSBGRT00000004926(-);ENSBGRT00000004996(-);ENSBGRT00000005014(-);ENSBGRT00000005036(-);ENSBGRT00000004974(PPP3CA);ENSBGRT00000005003(PPP3CA);ENSBGRT00000005079(PPP3CA);ENSBGRT00000005878(NFKB1);ENSBGRT00000006003(PIK3CA);ENSBGRT00000006032(PIK3CA);ENSBGRT00000006174(MAPK11);ENSBGRT00000007188(ATG1…	K05131+K11220+K11220+K11220+K06490+K06490+K06490+K06490+K04348+K04348+K04348+K02580+K00922+K00922+K04441+K17889+K17889+K17889+K17889+K09389+K05704+K05704+K05704+K02183+K02183+K21289+K08334+K08334+K03173+K03173+K07209+K07209+K07209+K05466+K02183+K02183+K02183+K08268+K08268+K08268+K08268+K04456+K04456+K04456+K04456+K04456+K04440+K04440+K04440+K04440+K04440+K04692+K04692+K04692+K04692+K04692+K18497+…
Human Diseases	Infectious disease: parasitic	African trypanosomiasis	39	103	0.133312	0.325355	ko05143	ENSBGRT00000002098(THOP1);ENSBGRT00000004926(-);ENSBGRT00000004996(-);ENSBGRT00000005014(-);ENSBGRT00000005036(-);ENSBGRT00000006818(APOA1);ENSBGRT00000012970(FASLG);ENSBGRT00000013035(FASLG);ENSBGRT00000015027(-);ENSBGRT00000015066(-);ENSBGRT00000015168(-);ENSBGRT00000015212(-);ENSBGRT00000015245(-);ENSBGRT00000015295(-);ENSBGRT00000015366(-);ENSBGRT00000015414(-);ENSBGRT00000015497(-);ENSBGRT00…	K01392+K06490+K06490+K06490+K06490+K08757+K04389+K04389+K06856+K06856+K06856+K06856+K06856+K06856+K06856+K06856+K06856+K06856+K06856+K06856+K12334+K06856+K06856+K06856+K06856+K06856+K06856+K04729+K04729+K00463+K00463+K00463+K05406+K05406+K05425+K04390+K04390+K05443+K19663
Metabolism	Metabolism of other amino acids	beta-Alanine metabolism	40	106	0.135227	0.327737	ko00410	ENSBGRT00000000491(HIBCH);ENSBGRT00000000531(HIBCH);ENSBGRT00000000556(HIBCH);ENSBGRT00000000571(HIBCH);ENSBGRT00000000647(HIBCH);ENSBGRT00000000717(HIBCH);ENSBGRT00000006211(-);ENSBGRT00000011388(ALDH6A1);ENSBGRT00000011970(DPYS);ENSBGRT00000011959(AOC2);ENSBGRT00000012004(AOC2);ENSBGRT00000012143(-);ENSBGRT00000012171(-);ENSBGRT00000013802(ABAT);ENSBGRT00000014000(ABAT);ENSBGRT00000014131(ABAT)…	K05605+K05605+K05605+K05605+K05605+K05605+K00149+K00140+K01464+K00276+K00276+K00276+K00276+K13524+K13524+K13524+K13524+K13524+K13524+K13524+K13524+K01580+K01580+K01580+K00232+K00232+K00232+K00232+K00232+K00232+K00232+K07515+K07515+K07515+K01578+K01431+K01431+K00129+K00129+K18966
Human Diseases	Endocrine and metabolic disease	Type I diabetes mellitus	62	170	0.136889	0.329479	ko04940	ENSBGRT00000000953(-);ENSBGRT00000004814(TRBV3-1);ENSBGRT00000004831(-);ENSBGRT00000004982(-);ENSBGRT00000005047(-);ENSBGRT00000005064(-);ENSBGRT00000005175(-);ENSBGRT00000005185(-);ENSBGRT00000005215(-);ENSBGRT00000005247(-);ENSBGRT00000005261(-);ENSBGRT00000005284(-);ENSBGRT00000005344(-);ENSBGRT00000005358(-);ENSBGRT00000012970(FASLG);ENSBGRT00000013035(FASLG);ENSBGRT00000013490(-);ENSBGRT0000…	K04077+K10785+K10785+K10785+K10785+K10785+K10785+K10785+K10785+K10785+K10785+K10785+K10785+K10785+K04389+K04389+K10785+K10785+K10784+K10784+K10784+K10784+K10784+K10784+K10784+K10784+K10784+K10784+K10784+K10784+K10784+K10784+K01580+K01580+K01580+K10784+K10784+K10784+K10784+K10784+K06751+K05406+K05406+K06751+K06751+K06751+K04383+K04383+K05425+K04390+K04390+K06752+K06752+K01294+K01294+K06752+K06752+…
Environmental Information Processing	Signal transduction	TNF signaling pathway	103	291	0.138513	0.330747	ko04668	ENSBGRT00000004325(CSF1);ENSBGRT00000004345(CSF1);ENSBGRT00000004351(CSF1);ENSBGRT00000004401(CSF1);ENSBGRT00000004453(CSF1);ENSBGRT00000004926(-);ENSBGRT00000004996(-);ENSBGRT00000005014(-);ENSBGRT00000005036(-);ENSBGRT00000005072(CREB5);ENSBGRT00000005821(IRF1);ENSBGRT00000005878(NFKB1);ENSBGRT00000006003(PIK3CA);ENSBGRT00000006032(PIK3CA);ENSBGRT00000006095(TAB1);ENSBGRT00000006121(TAB1);ENSBG…	K05453+K05453+K05453+K05453+K05453+K06490+K06490+K06490+K06490+K09047+K09444+K02580+K00922+K00922+K04403+K04403+K04441+K04374+K07763+K17065+K17065+K17065+K17065+K17065+K17065+K17065+K03173+K03173+K07209+K07209+K07209+K02861+K04456+K04456+K04456+K04456+K04456+K04440+K04440+K04440+K04440+K04440+K06052+K05449+K04734+K04734+K19901+K19901+K19901+K19901+K19901+K19901+K19901+K19901+K19901+K04441+K04441+…
Cellular Processes	Cellular community - eukaryotes	Focal adhesion	188	545	0.139312	0.330747	ko04510	ENSBGRT00000000470(IGF1);ENSBGRT00000000537(IGF1);ENSBGRT00000000481(BRAF);ENSBGRT00000000720(BRAF);ENSBGRT00000002425(ITGA4);ENSBGRT00000002605(ITGB8);ENSBGRT00000002633(ITGB8);ENSBGRT00000004024(CAV1);ENSBGRT00000004164(MET);ENSBGRT00000004224(MET);ENSBGRT00000005403(FN1);ENSBGRT00000005428(FN1);ENSBGRT00000005442(FN1);ENSBGRT00000005485(FN1);ENSBGRT00000006003(PIK3CA);ENSBGRT00000006032(PIK3CA…	K05459+K05459+K04365+K04365+K06483+K06591+K06591+K06278+K05099+K05099+K05717+K05717+K05717+K05717+K00922+K00922+K04393+K06271+K04353+K05730+K05730+K05730+K05730+K05450+K06484+K06484+K06252+K06252+K06252+K06252+K06252+K06252+K06252+K06252+K17447+K06245+K05704+K05704+K05704+K05097+K06275+K06275+K05096+K06248+K06269+K05699+K05699+K05699+K05699+K05699+K05699+K06252+K06252+K06252+K06252+K06252+K06252+…
Human Diseases	Infectious disease: bacterial	Bacterial invasion of epithelial cells	86	241	0.141694	0.334129	ko05100	ENSBGRT00000003028(SEPTIN2);ENSBGRT00000003293(ARPC2);ENSBGRT00000003307(ARPC2);ENSBGRT00000003326(ARPC2);ENSBGRT00000003348(ARPC2);ENSBGRT00000004024(CAV1);ENSBGRT00000004164(MET);ENSBGRT00000004224(MET);ENSBGRT00000004604(SEPTIN8);ENSBGRT00000005403(FN1);ENSBGRT00000005428(FN1);ENSBGRT00000005442(FN1);ENSBGRT00000005485(FN1);ENSBGRT00000005873(CLTA);ENSBGRT00000005983(CLTA);ENSBGRT00000006003(P…	K16942+K05758+K05758+K05758+K05758+K06278+K05099+K05099+K16939+K05717+K05717+K05717+K05717+K04644+K04644+K00922+K00922+K04393+K05691+K06484+K06484+K05691+K17447+K05704+K05704+K05704+K01528+K13728+K13708+K05755+K05755+K13736+K05748+K05748+K05756+K13744+K13744+K13744+K16938+K16938+K16938+K16938+K16938+K16938+K16938+K16938+K16938+K16939+K16939+K16939+K16939+K16939+K00922+K00922+K00922+K00922+K00922+…
Metabolism	Amino acid metabolism	Valine, leucine and isoleucine degradation	56	153	0.143606	0.336367	ko00280	ENSBGRT00000000491(HIBCH);ENSBGRT00000000531(HIBCH);ENSBGRT00000000556(HIBCH);ENSBGRT00000000571(HIBCH);ENSBGRT00000000647(HIBCH);ENSBGRT00000000717(HIBCH);ENSBGRT00000002193(-);ENSBGRT00000002278(-);ENSBGRT00000002287(-);ENSBGRT00000002293(-);ENSBGRT00000002300(-);ENSBGRT00000006211(-);ENSBGRT00000006194(ACADM);ENSBGRT00000006213(ACADM);ENSBGRT00000006243(ACADM);ENSBGRT00000009569(HMGCL);ENSBGRT…	K05605+K05605+K05605+K05605+K05605+K05605+K00826+K00826+K00826+K00826+K00826+K00149+K00249+K00249+K00249+K01640+K01640+K00140+K00022+K00022+K00022+K13524+K13524+K13524+K13524+K13524+K13524+K13524+K13524+K01907+K07509+K07509+K07515+K07515+K07515+K11538+K05607+K05607+K05607+K05607+K00166+K00826+K00826+K00826+K00826+K01640+K01640+K01640+K01640+K01640+K01027+K01027+K01027+K09478+K18660+K18660
Organismal Systems	Excretory system	Aldosterone-regulated sodium reabsorption	31	81	0.149369	0.347131	ko04960	ENSBGRT00000000470(IGF1);ENSBGRT00000000537(IGF1);ENSBGRT00000006003(PIK3CA);ENSBGRT00000006032(PIK3CA);ENSBGRT00000020942(NR3C2);ENSBGRT00000021126(NR3C2);ENSBGRT00000021297(NR3C2);ENSBGRT00000021327(NR3C2);ENSBGRT00000022448(NEDD4L);ENSBGRT00000024628(NEDD4L);ENSBGRT00000024861(NEDD4L);ENSBGRT00000025046(NEDD4L);ENSBGRT00000025197(NEDD4L);ENSBGRT00000025315(NEDD4L);ENSBGRT00000025547(NEDD4L);EN…	K05459+K05459+K00922+K00922+K08555+K08555+K08555+K08555+K13305+K13305+K13305+K13305+K13305+K13305+K13305+K13305+K13305+K00922+K00922+K00922+K00922+K00922+K00922+K00922+K19663+K04827+K04371+K04371+K04371+K04371+K00071
Organismal Systems	Circulatory system	Vascular smooth muscle contraction	112	319	0.150191	0.347131	ko04270	ENSBGRT00000000481(BRAF);ENSBGRT00000000720(BRAF);ENSBGRT00000001219(ADCY6);ENSBGRT00000001261(ADCY6);ENSBGRT00000001281(ADCY6);ENSBGRT00000001328(ADCY6);ENSBGRT00000001401(GNA11);ENSBGRT00000002433(MYL6B);ENSBGRT00000002502(MYL6);ENSBGRT00000002522(MYL6);ENSBGRT00000004409(PLA2G6);ENSBGRT00000005752(CALCRL);ENSBGRT00000006097(-);ENSBGRT00000007386(-);ENSBGRT00000007478(-);ENSBGRT00000007690(ADM)…	K04365+K04365+K08046+K08046+K08046+K08046+K04635+K12751+K12751+K12751+K16343+K04577+K04938+K12327+K12327+K12333+K12333+K01047+K01047+K01047+K01047+K01047+K01047+K01047+K01047+K12318+K01047+K01047+K01047+K02183+K02183+K06269+K18050+K18050+K12323+K12331+K12331+K04137+K12332+K12332+K12332+K00907+K00907+K12335+K12334+K02183+K02183+K02183+K18051+K04197+K04197+K04197+K04197+K04941+K08042+K08042+K08042+…
Metabolism	Amino acid metabolism	Tryptophan metabolism	51	139	0.151757	0.348442	ko00380	ENSBGRT00000006211(-);ENSBGRT00000006568(KYAT3);ENSBGRT00000006592(KYAT3);ENSBGRT00000006616(KYAT3);ENSBGRT00000006647(KYAT3);ENSBGRT00000007936(AOC1);ENSBGRT00000012647(HADH);ENSBGRT00000012670(HADH);ENSBGRT00000012683(HADH);ENSBGRT00000022362(IDO1);ENSBGRT00000022461(IDO1);ENSBGRT00000022561(IDO1);ENSBGRT00000022524(KMO);ENSBGRT00000022634(KMO);ENSBGRT00000022786(KMO);ENSBGRT00000022911(KMO);EN…	K00149+K00816+K00816+K00816+K00816+K11182+K00022+K00022+K00022+K00463+K00463+K00463+K00486+K00486+K00486+K00486+K15791+K07515+K07515+K07515+K00825+K00825+K00825+K00825+K00825+K00825+K00825+K00274+K00274+K00274+K00816+K00816+K00816+K00816+K00816+K01432+K23234+K23234+K23234+K23234+K00543+K00543+K03781+K00452+K00452+K01593+K01593+K01593+K01593+K01593+K07408
Organismal Systems	Digestive system	Bile secretion	72	201	0.156611	0.357236	ko04976	ENSBGRT00000000961(-);ENSBGRT00000001219(ADCY6);ENSBGRT00000001261(ADCY6);ENSBGRT00000001281(ADCY6);ENSBGRT00000001328(ADCY6);ENSBGRT00000005820(NR1H4);ENSBGRT00000005825(NR1H4);ENSBGRT00000005852(NR1H4);ENSBGRT00000006007(SLCO1A2);ENSBGRT00000006021(SLCO1A2);ENSBGRT00000006051(SLCO1A2);ENSBGRT00000006966(SLC51B);ENSBGRT00000007073(NCEH1);ENSBGRT00000007328(-);ENSBGRT00000007358(-);ENSBGRT0000000…	K00659+K08046+K08046+K08046+K08046+K08537+K08537+K08537+K03460+K03460+K03460+K14361+K14349+K09864+K09864+K14342+K14342+K01253+K01253+K01253+K08524+K13855+K13855+K13855+K12473+K12473+K08563+K08042+K08042+K08042+K09877+K09877+K09877+K07299+K07299+K07299+K13885+K13885+K13885+K08748+K18245+K18245+K18245+K18245+K05673+K05673+K05673+K09869+K14158+K14158+K14158+K14158+K14158+K05673+K08198+K05673+K05673+…
Organismal Systems	Nervous system	GABAergic synapse	79	222	0.160402	0.363508	ko04727	ENSBGRT00000000342(PLCL1);ENSBGRT00000001219(ADCY6);ENSBGRT00000001261(ADCY6);ENSBGRT00000001281(ADCY6);ENSBGRT00000001328(ADCY6);ENSBGRT00000001366(GABRA1);ENSBGRT00000001391(GABRA1);ENSBGRT00000001528(GABRG2);ENSBGRT00000001565(GABRG2);ENSBGRT00000002905(GNAI3);ENSBGRT00000003127(GABRA2);ENSBGRT00000003142(GABRA2);ENSBGRT00000003217(GABRG1);ENSBGRT00000005661(GLS2);ENSBGRT00000005694(GLS2);ENSB…	K15375+K08046+K08046+K08046+K08046+K05175+K05175+K05186+K05186+K04630+K05175+K05175+K05186+K01425+K01425+K05181+K05181+K05181+K05175+K05175+K05704+K05704+K05704+K15015+K13524+K13524+K13524+K13524+K13524+K13524+K13524+K13524+K01580+K01580+K01580+K08042+K08042+K08042+K05045+K05046+K05046+K14992+K14992+K14992+K14992+K14992+K05189+K05189+K08341+K08341+K23967+K23967+K23967+K04539+K04539+K04539+K04539+…
Environmental Information Processing	Signaling molecules and interaction	ECM-receptor interaction	84	237	0.162602	0.364739	ko04512	ENSBGRT00000002425(ITGA4);ENSBGRT00000002605(ITGB8);ENSBGRT00000002633(ITGB8);ENSBGRT00000005403(FN1);ENSBGRT00000005428(FN1);ENSBGRT00000005442(FN1);ENSBGRT00000005485(FN1);ENSBGRT00000008717(ITGA5);ENSBGRT00000008840(ITGA5);ENSBGRT00000009326(TNN);ENSBGRT00000009378(TNN);ENSBGRT00000009473(TNN);ENSBGRT00000009516(TNN);ENSBGRT00000009583(TNN);ENSBGRT00000009648(TNN);ENSBGRT00000009718(TNN);ENSBG…	K06483+K06591+K06591+K05717+K05717+K05717+K05717+K06484+K06484+K06252+K06252+K06252+K06252+K06252+K06252+K06252+K06252+K06245+K06266+K06266+K06266+K06266+K06266+K06266+K06266+K06266+K06248+K06252+K06252+K06252+K06252+K06252+K06252+K06252+K06258+K06258+K04659+K06258+K06258+K06247+K06588+K06588+K06588+K06588+K05635+K05635+K05635+K05637+K05637+K05637+K16338+K16338+K06589+K06589+K06589+K06589+K06589+…
Human Diseases	Infectious disease: bacterial	Legionellosis	48	131	0.163035	0.364739	ko05134	ENSBGRT00000000333(ITGB2);ENSBGRT00000000953(-);ENSBGRT00000001420(-);ENSBGRT00000001435(-);ENSBGRT00000001472(-);ENSBGRT00000004922(-);ENSBGRT00000005878(NFKB1);ENSBGRT00000012481(-);ENSBGRT00000021775(-);ENSBGRT00000021860(-);ENSBGRT00000022938(MYD88);ENSBGRT00000022994(MYD88);ENSBGRT00000022447(CLK4);ENSBGRT00000022599(CLK4);ENSBGRT00000022789(CLK4);ENSBGRT00000022884(CLK4);ENSBGRT00000023385(…	K06464+K04077+K15485+K15485+K15485+K03233+K02580+K03231+K04734+K04734+K04729+K04729+K23561+K23561+K23561+K23561+K15464+K15464+K05406+K05406+K03283+K03283+K03231+K03231+K03231+K05425+K14416+K14416+K14416+K14416+K14416+K14416+K10159+K10159+K05505+K05505+K05505+K05505+K01370+K01370+K01370+K01370+K01370+K01370+K07937+K12799+K04469+K04469
Human Diseases	Drug resistance: antineoplastic	Endocrine resistance	89	252	0.164449	0.365559	ko01522	ENSBGRT00000000470(IGF1);ENSBGRT00000000537(IGF1);ENSBGRT00000000481(BRAF);ENSBGRT00000000720(BRAF);ENSBGRT00000001219(ADCY6);ENSBGRT00000001261(ADCY6);ENSBGRT00000001281(ADCY6);ENSBGRT00000001328(ADCY6);ENSBGRT00000001378(CDKN1B);ENSBGRT00000006003(PIK3CA);ENSBGRT00000006032(PIK3CA);ENSBGRT00000006153(SP1);ENSBGRT00000006204(SP1);ENSBGRT00000006174(MAPK11);ENSBGRT00000008355(E2F2);ENSBGRT0000000…	K05459+K05459+K04365+K04365+K08046+K08046+K08046+K08046+K06624+K00922+K00922+K04684+K04684+K04441+K09389+K17447+K05704+K05704+K05704+K21635+K21635+K08550+K08550+K06622+K04456+K04456+K04456+K04456+K04456+K04440+K04440+K04440+K04440+K04440+K06052+K08042+K08042+K08042+K04441+K04441+K04441+K04451+K00922+K00922+K00922+K00922+K00922+K00922+K00922+K08845+K08845+K02833+K04364+K04364+K04364+K04364+K04364+…
Human Diseases	Immune disease	Graft-versus-host disease	53	146	0.168646	0.372516	ko05332	ENSBGRT00000004814(TRBV3-1);ENSBGRT00000004831(-);ENSBGRT00000004982(-);ENSBGRT00000005047(-);ENSBGRT00000005064(-);ENSBGRT00000005175(-);ENSBGRT00000005185(-);ENSBGRT00000005215(-);ENSBGRT00000005247(-);ENSBGRT00000005261(-);ENSBGRT00000005284(-);ENSBGRT00000005344(-);ENSBGRT00000005358(-);ENSBGRT00000012970(FASLG);ENSBGRT00000013035(FASLG);ENSBGRT00000013490(-);ENSBGRT00000013526(-);ENSBGRT0000…	K10785+K10785+K10785+K10785+K10785+K10785+K10785+K10785+K10785+K10785+K10785+K10785+K10785+K04389+K04389+K10785+K10785+K10784+K10784+K10784+K10784+K10784+K10784+K10784+K10784+K10784+K10784+K10784+K10784+K10784+K10784+K10784+K10784+K10784+K10784+K10784+K06751+K06751+K06751+K06751+K04383+K04383+K04390+K04390+K06752+K06752+K06752+K06752+K06752+K06752+K06752+K06752+K06752
Environmental Information Processing	Signal transduction	Hippo signaling pathway - fly	59	164	0.174015	0.381958	ko04391	ENSBGRT00000003303(WWC1);ENSBGRT00000004594(-);ENSBGRT00000004621(-);ENSBGRT00000007808(STK3);ENSBGRT00000007889(STK3);ENSBGRT00000007941(STK3);ENSBGRT00000009679(AJUBA);ENSBGRT00000009946(MPP5);ENSBGRT00000011521(PRKCI);ENSBGRT00000011628(PRKCI);ENSBGRT00000011705(PRKCI);ENSBGRT00000011845(PRKCI);ENSBGRT00000013966(SMAD1);ENSBGRT00000016711(LIMD1);ENSBGRT00000016778(LIMD1);ENSBGRT00000017642(FAT…	K16685+K08960+K08960+K04412+K04412+K04412+K16682+K06091+K06069+K06069+K06069+K06069+K04676+K16682+K16682+K16669+K16669+K16669+K16669+K03456+K03456+K03456+K04440+K04440+K04440+K04440+K04440+K06685+K04354+K06630+K16197+K16197+K16681+K16681+K16681+K06093+K06093+K06093+K09448+K09448+K09448+K16687+K03456+K03456+K03456+K03456+K16681+K16507+K06626+K06626+K05692+K09851+K09851+K16682+K16682+K16682+K09236+…
Metabolism	Amino acid metabolism	Arginine biosynthesis	19	48	0.175142	0.382028	ko00220	ENSBGRT00000005661(GLS2);ENSBGRT00000005694(GLS2);ENSBGRT00000008567(NAGS);ENSBGRT00000021705(GOT2);ENSBGRT00000021832(GOT2);ENSBGRT00000021555(NOS1);ENSBGRT00000021777(NOS1);ENSBGRT00000021981(NOS1);ENSBGRT00000023794(NOS2);ENSBGRT00000024095(NOS2);ENSBGRT00000024306(NOS2);ENSBGRT00000024535(NOS2);ENSBGRT00000024736(NOS2);ENSBGRT00000034538(GPT);ENSBGRT00000039387(OTC);ENSBGRT00000049261(-);ENSB…	K01425+K01425+K11067+K14455+K14455+K13240+K13240+K13240+K13241+K13241+K13241+K13241+K13241+K00814+K00611+K00261+K00261+K00261+K00261
Organismal Systems	Digestive system	Gastric acid secretion	65	182	0.178226	0.38634	ko04971	ENSBGRT00000001219(ADCY6);ENSBGRT00000001261(ADCY6);ENSBGRT00000001281(ADCY6);ENSBGRT00000001328(ADCY6);ENSBGRT00000002297(SST);ENSBGRT00000002905(GNAI3);ENSBGRT00000009778(SLC9A4);ENSBGRT00000011182(SLC4A2);ENSBGRT00000011272(SLC4A2);ENSBGRT00000011315(SLC4A2);ENSBGRT00000011980(-);ENSBGRT00000012073(-);ENSBGRT00000016210(MYLK);ENSBGRT00000016257(MYLK);ENSBGRT00000016449(-);ENSBGRT00000016616(-)…	K08046+K08046+K08046+K08046+K05237+K04630+K13961+K13855+K13855+K13855+K02183+K02183+K00907+K00907+K02183+K02183+K02183+K08042+K08042+K08042+K00907+K00907+K00907+K00907+K13962+K04150+K04515+K04515+K04515+K04515+K04515+K18245+K18245+K18245+K18245+K04515+K04515+K04515+K04515+K04515+K04515+K01543+K05692+K02183+K02183+K02183+K00907+K00907+K04515+K04515+K04515+K04515+K19663+K04960+K04345+K04345+K04630+…
Metabolism	Glycan biosynthesis and metabolism	Other types of O-glycan biosynthesis	37	100	0.181243	0.390456	ko00514	ENSBGRT00000000568(POFUT2);ENSBGRT00000000583(POFUT2);ENSBGRT00000011499(MFNG);ENSBGRT00000011544(MFNG);ENSBGRT00000013391(GALNT16);ENSBGRT00000015667(ST3GAL3);ENSBGRT00000015719(ST3GAL3);ENSBGRT00000015858(ST3GAL3);ENSBGRT00000015811(GALNT5);ENSBGRT00000015873(GALNT5);ENSBGRT00000015925(GALNT5);ENSBGRT00000015782(B3GLCT);ENSBGRT00000015878(B3GLCT);ENSBGRT00000015988(B3GLCT);ENSBGRT00000016097(B3…	K03691+K03691+K05948+K05948+K00710+K00781+K00781+K00781+K00710+K00710+K00710+K13675+K13675+K13675+K13675+K00710+K00728+K00728+K18134+K18134+K18134+K18134+K13676+K13676+K13676+K00710+K00710+K00710+K00710+K00710+K13676+K00710+K05948+K09667+K09667+K09667+K13646
Human Diseases	Drug resistance: antineoplastic	EGFR tyrosine kinase inhibitor resistance	82	233	0.185825	0.397871	ko01521	ENSBGRT00000000470(IGF1);ENSBGRT00000000537(IGF1);ENSBGRT00000000481(BRAF);ENSBGRT00000000720(BRAF);ENSBGRT00000004164(MET);ENSBGRT00000004224(MET);ENSBGRT00000006003(PIK3CA);ENSBGRT00000006032(PIK3CA);ENSBGRT00000008564(PDGFC);ENSBGRT00000009673(-);ENSBGRT00000010445(SRC);ENSBGRT00000010467(SRC);ENSBGRT00000010526(SRC);ENSBGRT00000013218(FOXO3);ENSBGRT00000013253(FOXO3);ENSBGRT00000017851(AKT3);…	K05459+K05459+K04365+K04365+K05099+K05099+K00922+K00922+K05450+K17447+K05704+K05704+K05704+K09408+K09408+K04456+K04456+K04456+K04456+K04456+K04692+K04692+K04692+K04692+K04692+K18497+K11217+K11217+K11217+K00922+K00922+K00922+K00922+K00922+K00922+K00922+K08845+K08845+K04570+K02833+K05094+K05094+K05464+K05464+K04364+K04364+K04364+K04364+K04364+K07205+K07205+K05859+K05859+K04456+K04456+K05089+K05089+…
Human Diseases	Infectious disease: viral	Influenza A	127	369	0.200706	0.427113	ko05164	ENSBGRT00000000218(-);ENSBGRT00000001734(-);ENSBGRT00000001752(-);ENSBGRT00000001841(VDAC1);ENSBGRT00000003387(STAT1);ENSBGRT00000003456(STAT1);ENSBGRT00000003525(STAT1);ENSBGRT00000004926(-);ENSBGRT00000004996(-);ENSBGRT00000005014(-);ENSBGRT00000005036(-);ENSBGRT00000005878(NFKB1);ENSBGRT00000006003(PIK3CA);ENSBGRT00000006032(PIK3CA);ENSBGRT00000010443(-);ENSBGRT00000010484(-);ENSBGRT0000001297…	K05131+K09507+K09507+K05862+K11220+K11220+K11220+K06490+K06490+K06490+K06490+K02580+K00922+K00922+K03237+K03237+K04389+K04389+K07209+K07209+K07209+K04456+K04456+K04456+K04456+K04456+K15043+K14297+K14297+K14297+K14297+K04734+K04734+K04729+K04729+K16195+K16195+K16195+K16195+K05406+K05406+K14754+K14754+K14754+K14754+K04383+K04383+K11217+K11217+K11217+K05132+K00922+K00922+K00922+K00922+K00922+K00922+…
Organismal Systems	Endocrine system	Renin-angiotensin system	19	49	0.203605	0.430656	ko04614	ENSBGRT00000002098(THOP1);ENSBGRT00000009710(-);ENSBGRT00000015764(REN);ENSBGRT00000015825(REN);ENSBGRT00000015875(REN);ENSBGRT00000021638(ACE2);ENSBGRT00000030168(LNPEP);ENSBGRT00000030307(LNPEP);ENSBGRT00000029493(ACE);ENSBGRT00000029735(ACE);ENSBGRT00000029765(ACE);ENSBGRT00000030379(-);ENSBGRT00000035376(CPA3);ENSBGRT00000038175(-);ENSBGRT00000038396(-);ENSBGRT00000038418(-);ENSBGRT0000003842…	K01392+K01329+K01380+K01380+K01380+K09708+K01257+K01257+K01283+K01283+K01283+K01325+K08780+K19514+K19514+K19514+K19514+K01285+K01285
Metabolism	Glycan biosynthesis and metabolism	Glycosphingolipid biosynthesis - globo and isoglobo series	9	21	0.207653	0.436572	ko00603	ENSBGRT00000019134(NAGA);ENSBGRT00000019210(NAGA);ENSBGRT00000019286(NAGA);ENSBGRT00000019390(NAGA);ENSBGRT00000022904(-);ENSBGRT00000023087(-);ENSBGRT00000034322(GBGT1);ENSBGRT00000034401(GBGT1);ENSBGRT00000036349(GLA)	K01204+K01204+K01204+K01204+K12373+K12373+K00722+K00722+K01189
Organismal Systems	Endocrine system	Melanogenesis	86	247	0.212321	0.442628	ko04916	ENSBGRT00000001209(WNT10A);ENSBGRT00000001219(ADCY6);ENSBGRT00000001261(ADCY6);ENSBGRT00000001281(ADCY6);ENSBGRT00000001328(ADCY6);ENSBGRT00000001991(WNT10B);ENSBGRT00000002011(WNT10B);ENSBGRT00000002214(TCF7);ENSBGRT00000002254(TCF7);ENSBGRT00000002097(WNT7B);ENSBGRT00000002109(WNT7B);ENSBGRT00000002122(WNT7B);ENSBGRT00000002905(GNAI3);ENSBGRT00000005711(WNT3A);ENSBGRT00000005723(WNT3A);ENSBGRT0…	K01357+K08046+K08046+K08046+K08046+K01357+K01357+K02620+K02620+K00572+K00572+K00572+K04630+K00312+K00312+K02183+K02183+K04492+K04492+K04492+K04492+K04492+K02376+K02183+K02183+K02183+K08042+K08042+K08042+K04515+K04515+K04515+K04515+K04515+K02353+K02353+K02353+K00505+K04515+K04515+K04515+K04515+K04515+K04515+K02833+K01384+K01384+K01384+K02183+K02183+K02183+K00444+K04491+K04491+K04491+K04491+K04491+…
Organismal Systems	Nervous system	Long-term depression	50	140	0.214885	0.442628	ko04730	ENSBGRT00000000470(IGF1);ENSBGRT00000000537(IGF1);ENSBGRT00000000481(BRAF);ENSBGRT00000000720(BRAF);ENSBGRT00000001401(GNA11);ENSBGRT00000002905(GNAI3);ENSBGRT00000008109(GRIA2);ENSBGRT00000008165(GRIA2);ENSBGRT00000008452(PPP1R17);ENSBGRT00000008476(PPP1R17);ENSBGRT00000008509(PPP1R17);ENSBGRT00000008535(PPP1R17);ENSBGRT00000009386(GUCY1A1);ENSBGRT00000019677(PPP2R1B);ENSBGRT00000019802(PPP2R1B)…	K05459+K05459+K04365+K04365+K04635+K04630+K05198+K05198+K08067+K08067+K08067+K08067+K12318+K03456+K03456+K03456+K05199+K05199+K13240+K13240+K13240+K08845+K08845+K03456+K03456+K03456+K03456+K02833+K07376+K07376+K04578+K19663+K04960+K04366+K04366+K04366+K04366+K05207+K05207+K05207+K05207+K04630+K04630+K04535+K04368+K04371+K04371+K04371+K04371+K04632
Metabolism	Metabolism of other amino acids	Phosphonate and phosphinate metabolism	6	13	0.215397	0.442628	ko00440	ENSBGRT00000001484(CHPT1);ENSBGRT00000006074(CEPT1);ENSBGRT00000006083(CEPT1);ENSBGRT00000006102(CEPT1);ENSBGRT00000022928(PCYT1B);ENSBGRT00000023018(PCYT1B)	K00994+K13644+K13644+K13644+K00968+K00968
Metabolism	Xenobiotics biodegradation and metabolism	Metabolism of xenobiotics by cytochrome P450	51	143	0.215607	0.442628	ko00980	ENSBGRT00000000484(HPGDS);ENSBGRT00000000500(HPGDS);ENSBGRT00000003168(ADH5);ENSBGRT00000003205(ADH5);ENSBGRT00000003219(ADH5);ENSBGRT00000003645(ADH6);ENSBGRT00000003755(-);ENSBGRT00000003827(-);ENSBGRT00000003851(-);ENSBGRT00000003834(-);ENSBGRT00000003846(-);ENSBGRT00000003898(-);ENSBGRT00000005189(CBR1);ENSBGRT00000005218(CBR1);ENSBGRT00000008012(EPHX1);ENSBGRT00000008077(EPHX1);ENSBGRT000000…	K04097+K04097+K00121+K00121+K00121+K13952+K00799+K00799+K00799+K13951+K13951+K00799+K00079+K00079+K01253+K01253+K01253+K15303+K13299+K13299+K13299+K13299+K00699+K00699+K00699+K00699+K00699+K00699+K00799+K00799+K00799+K07416+K00799+K00799+K07420+K00799+K00799+K00799+K00799+K00799+K00799+K00799+K00799+K00129+K00129+K11822+K11822+K11822+K11822+K11822+K07408
Human Diseases	Endocrine and metabolic disease	Insulin resistance	103	299	0.225163	0.459543	ko04931	ENSBGRT00000002119(PRKAG1);ENSBGRT00000002163(PRKAG1);ENSBGRT00000002178(PRKAG1);ENSBGRT00000002205(PRKAG1);ENSBGRT00000005072(CREB5);ENSBGRT00000005878(NFKB1);ENSBGRT00000006003(PIK3CA);ENSBGRT00000006032(PIK3CA);ENSBGRT00000007646(PTPN1);ENSBGRT00000007765(PTPN1);ENSBGRT00000008291(G6PC3);ENSBGRT00000008308(GFPT1);ENSBGRT00000008367(GFPT1);ENSBGRT00000011837(G6PC);ENSBGRT00000011965(SLC27A6);EN…	K07200+K07200+K07200+K07200+K09047+K02580+K00922+K00922+K05696+K05696+K01084+K00820+K00820+K01084+K08749+K06269+K18050+K18050+K04373+K04373+K04373+K04373+K04373+K07200+K07200+K07209+K07209+K07209+K00688+K00688+K00688+K09113+K04456+K04456+K04456+K04456+K04456+K04440+K04440+K04440+K04440+K04440+K18052+K18052+K04373+K04373+K04373+K08745+K04692+K04692+K04692+K04692+K04692+K07199+K07299+K07299+K07299+…
Organismal Systems	Immune system	NOD-like receptor signaling pathway	134	393	0.231625	0.469982	ko04621	ENSBGRT00000000218(-);ENSBGRT00000001841(VDAC1);ENSBGRT00000003387(STAT1);ENSBGRT00000003456(STAT1);ENSBGRT00000003525(STAT1);ENSBGRT00000005418(CTSB);ENSBGRT00000005512(CTSB);ENSBGRT00000005525(CTSB);ENSBGRT00000005420(-);ENSBGRT00000005450(-);ENSBGRT00000005460(-);ENSBGRT00000006111(-);ENSBGRT00000006304(-);ENSBGRT00000006309(-);ENSBGRT00000005878(NFKB1);ENSBGRT00000005846(MFN1);ENSBGRT00000005…	K05131+K05862+K11220+K11220+K11220+K01363+K01363+K01363+K03671+K03671+K20899+K20899+K20899+K20899+K02580+K21356+K21356+K04403+K04403+K04441+K08727+K08727+K08727+K08727+K20899+K17065+K17065+K17065+K17065+K17065+K17065+K17065+K08339+K08339+K08339+K08339+K08339+K12795+K15041+K15041+K04079+K04079+K03462+K03462+K03462+K03462+K03173+K03173+K07209+K07209+K07209+K20909+K20909+K02861+K04440+K04440+K04440+…
Organismal Systems	Immune system	Natural killer cell mediated cytotoxicity	91	264	0.239071	0.478898	ko04650	ENSBGRT00000000218(-);ENSBGRT00000000333(ITGB2);ENSBGRT00000000481(BRAF);ENSBGRT00000000720(BRAF);ENSBGRT00000001518(PTK2B);ENSBGRT00000001584(PTK2B);ENSBGRT00000001662(PTK2B);ENSBGRT00000004926(-);ENSBGRT00000004996(-);ENSBGRT00000005014(-);ENSBGRT00000005036(-);ENSBGRT00000004974(PPP3CA);ENSBGRT00000005003(PPP3CA);ENSBGRT00000005079(PPP3CA);ENSBGRT00000006003(PIK3CA);ENSBGRT00000006032(PIK3CA);…	K05131+K06464+K04365+K04365+K05871+K05871+K05871+K06490+K06490+K06490+K06490+K04348+K04348+K04348+K00922+K00922+K05730+K05730+K05730+K05730+K17447+K04389+K04389+K06856+K06856+K06856+K06856+K06856+K06856+K06856+K06856+K06856+K06856+K06856+K06856+K06856+K06856+K06856+K06856+K06856+K06856+K06523+K05132+K00922+K00922+K00922+K00922+K00922+K00922+K00922+K08845+K08845+K07986+K07986+K07986+K07986+K02833+…
Metabolism	Glycan biosynthesis and metabolism	Various types of N-glycan biosynthesis	34	94	0.239549	0.478898	ko00513	ENSBGRT00000000334(DDOST);ENSBGRT00000000341(DDOST);ENSBGRT00000000344(DDOST);ENSBGRT00000008193(MGAT4B);ENSBGRT00000008264(MGAT4B);ENSBGRT00000008343(MGAT4B);ENSBGRT00000009050(FUT8);ENSBGRT00000010001(RPN2);ENSBGRT00000010081(RPN2);ENSBGRT00000010117(RPN2);ENSBGRT00000010193(RPN2);ENSBGRT00000015038(DAD1);ENSBGRT00000015315(MAN1C1);ENSBGRT00000015667(ST3GAL3);ENSBGRT00000015719(ST3GAL3);ENSBGRT…	K12670+K12670+K12670+K00738+K00738+K00738+K00717+K12667+K12667+K12667+K12667+K12668+K01230+K00781+K00781+K00781+K12669+K12669+K12669+K23741+K01230+K01230+K01230+K01230+K01230+K09672+K12373+K12373+K01231+K01231+K01231+K00738+K00738+K00738
Organismal Systems	Circulatory system	Adrenergic signaling in cardiomyocytes	143	421	0.240135	0.478898	ko04261	ENSBGRT00000000966(-);ENSBGRT00000000981(-);ENSBGRT00000001219(ADCY6);ENSBGRT00000001261(ADCY6);ENSBGRT00000001281(ADCY6);ENSBGRT00000001328(ADCY6);ENSBGRT00000001491(CACNB3);ENSBGRT00000001527(CACNB3);ENSBGRT00000002905(GNAI3);ENSBGRT00000005072(CREB5);ENSBGRT00000006174(MAPK11);ENSBGRT00000006252(-);ENSBGRT00000007407(TPM1);ENSBGRT00000007640(TPM1);ENSBGRT00000007696(TPM1);ENSBGRT00000007766(TP…	K08050+K08050+K08046+K08046+K08046+K08046+K04864+K04864+K04630+K09047+K04441+K04374+K10373+K10373+K10373+K10373+K10373+K10373+K02183+K02183+K06269+K21289+K04137+K02183+K02183+K02183+K04456+K04456+K04456+K04456+K04456+K03456+K03456+K03456+K08042+K08042+K08042+K04838+K04838+K04838+K04838+K04838+K11583+K09290+K11584+K11584+K11584+K11584+K11584+K11584+K11584+K11584+K11584+K11584+K04351+K04351+K04351+…
Environmental Information Processing	Signal transduction	Hedgehog signaling pathway - fly	38	106	0.24395	0.483311	ko04341	ENSBGRT00000001706(STK36);ENSBGRT00000001761(STK36);ENSBGRT00000001930(-);ENSBGRT00000001940(-);ENSBGRT00000002711(SPOPL);ENSBGRT00000002735(SPOPL);ENSBGRT00000004594(-);ENSBGRT00000004621(-);ENSBGRT00000005797(EN1);ENSBGRT00000011650(-);ENSBGRT00000015863(-);ENSBGRT00000017521(CSNK1G3);ENSBGRT00000017633(CSNK1G3);ENSBGRT00000017829(CSNK1G3);ENSBGRT00000019937(EN2);ENSBGRT00000022900(-);ENSBGRT00…	K06228+K06228+K03094+K03094+K10523+K10523+K08960+K08960+K09319+K03868+K03868+K08958+K08958+K08958+K09319+K03347+K03347+K03347+K03347+K03347+K08291+K08291+K08291+K08291+K08957+K08957+K08957+K08291+K08291+K08291+K08291+K08291+K08291+K08291+K08291+K04345+K04345+K03094
Metabolism	Metabolism of cofactors and vitamins	Biotin metabolism	2	3	0.245118	0.483311	ko00780	ENSBGRT00000005882(HLCS);ENSBGRT00000023416(OXSM)	K01942+K09458
Metabolism	Lipid metabolism	Fatty acid elongation	27	74	0.254037	0.496812	ko00062	ENSBGRT00000000436(-);ENSBGRT00000000464(-);ENSBGRT00000007674(ELOVL4);ENSBGRT00000012647(HADH);ENSBGRT00000012670(HADH);ENSBGRT00000012683(HADH);ENSBGRT00000014174(-);ENSBGRT00000014211(-);ENSBGRT00000015474(HACD2);ENSBGRT00000018029(ELOVL1);ENSBGRT00000018091(ELOVL1);ENSBGRT00000018149(ELOVL1);ENSBGRT00000018218(ELOVL1);ENSBGRT00000022409(HADHB);ENSBGRT00000022569(HADHB);ENSBGRT00000024212(HADH…	K01074+K01074+K10249+K00022+K00022+K00022+K22554+K22554+K10703+K10247+K10247+K10247+K10247+K07509+K07509+K07515+K07515+K07515+K10205+K10205+K01074+K01068+K10244+K10244+K07512+K10703+K10248
Metabolism	Carbohydrate metabolism	Inositol phosphate metabolism	71	205	0.254812	0.496812	ko00562	ENSBGRT00000002047(PLCD4);ENSBGRT00000002057(PLCD4);ENSBGRT00000005000(PIP5K1B);ENSBGRT00000006003(PIK3CA);ENSBGRT00000006032(PIK3CA);ENSBGRT00000010457(ITPKB);ENSBGRT00000010470(ITPKB);ENSBGRT00000011388(ALDH6A1);ENSBGRT00000013367(PIK3CG);ENSBGRT00000014621(PIP5KL1);ENSBGRT00000014701(OCRL);ENSBGRT00000014867(OCRL);ENSBGRT00000016350(MTMR14);ENSBGRT00000016574(MTMR14);ENSBGRT00000017179(SACM1L)…	K05857+K05857+K00889+K00922+K00922+K00911+K00911+K00140+K21289+K13712+K01099+K01099+K18086+K18086+K21797+K00923+K00923+K18083+K01106+K01106+K01106+K01106+K01106+K01106+K01106+K05857+K05857+K05857+K00922+K00922+K00922+K00922+K00922+K00922+K00922+K00920+K00911+K13711+K05859+K05859+K00913+K00913+K00913+K00889+K00889+K01109+K01109+K01109+K00914+K00914+K00914+K00914+K00914+K21798+K21798+K18082+K18082+…
Metabolism	Metabolism of terpenoids and polyketides	Terpenoid backbone biosynthesis	17	45	0.260068	0.504243	ko00900	ENSBGRT00000007724(-);ENSBGRT00000007832(-);ENSBGRT00000011996(PDSS2);ENSBGRT00000012030(PDSS2);ENSBGRT00000012061(PDSS2);ENSBGRT00000012069(PDSS2);ENSBGRT00000012397(DHDDS);ENSBGRT00000012443(DHDDS);ENSBGRT00000012518(DHDDS);ENSBGRT00000012568(DHDDS);ENSBGRT00000012598(DHDDS);ENSBGRT00000026836(-);ENSBGRT00000031881(ICMT);ENSBGRT00000032031(ICMT);ENSBGRT00000032069(ICMT);ENSBGRT00000037342(FDPS)…	K05954+K05954+K12505+K12505+K12505+K12505+K11778+K11778+K11778+K11778+K11778+K05955+K00587+K00587+K00587+K00787+K00787
Metabolism	Biosynthesis of other secondary metabolites	Caffeine metabolism	5	11	0.262645	0.506427	ko00232	ENSBGRT00000001874(-);ENSBGRT00000001904(-);ENSBGRT00000011160(XDH);ENSBGRT00000011286(XDH);ENSBGRT00000011450(XDH)	K00365+K00365+K00106+K00106+K00106
Metabolism	Lipid metabolism	alpha-Linolenic acid metabolism	19	51	0.266356	0.50874	ko00592	ENSBGRT00000004409(PLA2G6);ENSBGRT00000008997(PLA2G2E);ENSBGRT00000009087(-);ENSBGRT00000009112(-);ENSBGRT00000009142(-);ENSBGRT00000009177(-);ENSBGRT00000009292(PLA2G5);ENSBGRT00000009328(-);ENSBGRT00000009356(-);ENSBGRT00000009469(-);ENSBGRT00000009489(-);ENSBGRT00000009524(-);ENSBGRT00000018230(ACOX3);ENSBGRT00000018352(ACOX3);ENSBGRT00000018477(ACOX3);ENSBGRT00000018658(ACOX3);ENSBGRT00000018…	K16343+K01047+K01047+K01047+K01047+K01047+K01047+K01047+K01047+K01047+K01047+K01047+K00232+K00232+K00232+K00232+K00232+K00232+K00232
Metabolism	Glycan biosynthesis and metabolism	N-Glycan biosynthesis	39	110	0.266761	0.50874	ko00510	ENSBGRT00000000334(DDOST);ENSBGRT00000000341(DDOST);ENSBGRT00000000344(DDOST);ENSBGRT00000000933(MGAT5);ENSBGRT00000000951(MGAT5);ENSBGRT00000000965(MGAT5);ENSBGRT00000008193(MGAT4B);ENSBGRT00000008264(MGAT4B);ENSBGRT00000008343(MGAT4B);ENSBGRT00000009050(FUT8);ENSBGRT00000010001(RPN2);ENSBGRT00000010081(RPN2);ENSBGRT00000010117(RPN2);ENSBGRT00000010193(RPN2);ENSBGRT00000013369(MOGS);ENSBGRT00000…	K12670+K12670+K12670+K00744+K00744+K00744+K00738+K00738+K00738+K00717+K12667+K12667+K12667+K12667+K01228+K12668+K01230+K12669+K12669+K12669+K23741+K01230+K01230+K01230+K01230+K01230+K09661+K09661+K09661+K07252+K07252+K07252+K03848+K01231+K01231+K01231+K00738+K00738+K00738
Environmental Information Processing	Signal transduction	TGF-beta signaling pathway	73	212	0.270639	0.511098	ko04350	ENSBGRT00000001199(BMPR1B);ENSBGRT00000001234(BMPR1B);ENSBGRT00000001302(BMPR1B);ENSBGRT00000001930(-);ENSBGRT00000001940(-);ENSBGRT00000003309(-);ENSBGRT00000004777(SMAD5);ENSBGRT00000004796(-);ENSBGRT00000004816(-);ENSBGRT00000004834(-);ENSBGRT00000004848(-);ENSBGRT00000005924(CHRD);ENSBGRT00000006153(SP1);ENSBGRT00000006204(SP1);ENSBGRT00000008698(-);ENSBGRT00000009193(ACVR2A);ENSBGRT000000092…	K13578+K13578+K13578+K03094+K03094+K04665+K16790+K04685+K04685+K04685+K04685+K04657+K04684+K04684+K04668+K04670+K04670+K13376+K20012+K03868+K21283+K04676+K17695+K03868+K13568+K13568+K13568+K13568+K13568+K04667+K03456+K03456+K03456+K04664+K06766+K06766+K06766+K06766+K06766+K13596+K13596+K03347+K03347+K03347+K03347+K03347+K06825+K04680+K03456+K03456+K03456+K03456+K16620+K16620+K04683+K04683+K13375+…
Organismal Systems	Immune system	IL-17 signaling pathway	71	206	0.270926	0.511098	ko04657	ENSBGRT00000005040(IL13);ENSBGRT00000005878(NFKB1);ENSBGRT00000006174(MAPK11);ENSBGRT00000013310(HSP90AB1);ENSBGRT00000013406(HSP90AB1);ENSBGRT00000014182(TRAF2);ENSBGRT00000014258(TRAF2);ENSBGRT00000015189(IKBKB);ENSBGRT00000015283(IKBKB);ENSBGRT00000015424(IKBKB);ENSBGRT00000016419(LCN2);ENSBGRT00000018366(MAPK8);ENSBGRT00000018457(MAPK8);ENSBGRT00000018565(MAPK8);ENSBGRT00000018623(MAPK8);ENSB…	K05435+K02580+K04441+K04079+K04079+K03173+K03173+K07209+K07209+K07209+K21129+K04440+K04440+K04440+K04440+K04440+K04734+K04734+K04441+K04441+K04441+K11859+K04079+K07211+K07211+K12890+K12890+K12671+K05410+K05410+K04404+K01388+K01394+K21083+K11987+K07994+K05490+K05490+K05505+K05505+K05505+K05505+K14624+K16597+K16597+K13088+K13088+K05423+K05494+K05494+K05489+K09029+K09849+K09849+K04464+K04464+K04371+…
Organismal Systems	Development and regeneration	Dorso-ventral axis formation	26	72	0.280026	0.525425	ko04320	ENSBGRT00000000481(BRAF);ENSBGRT00000000720(BRAF);ENSBGRT00000017868(PIWIL1);ENSBGRT00000017980(PIWIL1);ENSBGRT00000018112(PIWIL1);ENSBGRT00000018429(PIWIL2);ENSBGRT00000018512(PIWIL2);ENSBGRT00000018707(PIWIL2);ENSBGRT00000020774(PIWIL3);ENSBGRT00000023820(-);ENSBGRT00000023964(-);ENSBGRT00000024053(-);ENSBGRT00000024498(CPEB4);ENSBGRT00000024533(CPEB4);ENSBGRT00000024577(CPEB4);ENSBGRT000000332…	K04365+K04365+K02156+K02156+K02156+K02156+K02156+K02156+K02156+K02602+K02602+K02602+K02602+K02602+K02602+K04364+K04364+K04364+K04364+K04364+K02602+K04368+K04371+K04371+K04371+K04371
Environmental Information Processing	Signal transduction	Calcium signaling pathway	193	577	0.282237	0.526743	ko04020	ENSBGRT00000001401(GNA11);ENSBGRT00000001518(PTK2B);ENSBGRT00000001584(PTK2B);ENSBGRT00000001662(PTK2B);ENSBGRT00000001638(PTGER1);ENSBGRT00000001841(VDAC1);ENSBGRT00000002047(PLCD4);ENSBGRT00000002057(PLCD4);ENSBGRT00000003780(PDE1A);ENSBGRT00000003826(PDE1A);ENSBGRT00000004814(TRBV3-1);ENSBGRT00000004831(-);ENSBGRT00000004974(PPP3CA);ENSBGRT00000005003(PPP3CA);ENSBGRT00000005079(PPP3CA);ENSBGRT…	K04635+K05871+K05871+K05871+K04258+K05862+K05857+K05857+K13755+K13755+K10785+K10785+K04348+K04348+K04348+K10785+K10785+K10785+K10785+K10785+K10785+K10785+K10785+K10785+K10785+K10785+K04224+K04224+K13755+K13755+K05217+K04282+K00911+K00911+K02183+K02183+K15041+K15041+K10785+K10785+K10784+K10784+K10784+K10784+K10784+K10784+K10784+K04854+K04854+K04854+K10784+K10784+K04137+K10784+K10784+K10784+K10784+…
Human Diseases	Substance dependence	Nicotine addiction	31	87	0.285207	0.529453	ko05033	ENSBGRT00000001366(GABRA1);ENSBGRT00000001391(GABRA1);ENSBGRT00000001528(GABRG2);ENSBGRT00000001565(GABRG2);ENSBGRT00000001551(GRIN3A);ENSBGRT00000001577(GRIN3A);ENSBGRT00000003127(GABRA2);ENSBGRT00000003142(GABRA2);ENSBGRT00000003217(GABRG1);ENSBGRT00000007347(GABRB3);ENSBGRT00000007377(GABRB3);ENSBGRT00000007402(GABRB3);ENSBGRT00000007527(GABRA5);ENSBGRT00000007577(GABRA5);ENSBGRT00000008109(GR…	K05175+K05175+K05186+K05186+K05213+K05213+K05175+K05175+K05186+K05181+K05181+K05181+K05175+K05175+K05198+K05198+K15015+K05199+K05199+K12302+K04808+K04808+K05189+K05189+K05200+K05200+K05200+K05175+K05185+K05190+K05190
Organismal Systems	Digestive system	Carbohydrate digestion and absorption	34	96	0.287244	0.530414	ko04973	ENSBGRT00000006003(PIK3CA);ENSBGRT00000006032(PIK3CA);ENSBGRT00000008291(G6PC3);ENSBGRT00000011837(G6PC);ENSBGRT00000017851(AKT3);ENSBGRT00000017960(AKT3);ENSBGRT00000018035(AKT3);ENSBGRT00000018135(AKT3);ENSBGRT00000018231(AKT3);ENSBGRT00000019203(SI);ENSBGRT00000021262(SLC2A5);ENSBGRT00000021393(SLC2A5);ENSBGRT00000023402(HK1);ENSBGRT00000023852(HK1);ENSBGRT00000026120(PIK3CD);ENSBGRT0000002627…	K00922+K00922+K01084+K01084+K04456+K04456+K04456+K04456+K04456+K01203+K08143+K08143+K00844+K00844+K00922+K00922+K00922+K00922+K00922+K00922+K00922+K00844+K14158+K14158+K14158+K14158+K14158+K19729+K19729+K04456+K04456+K14158+K14158+K14158
Environmental Information Processing	Signaling molecules and interaction	Cell adhesion molecules	149	444	0.293594	0.539285	ko04514	ENSBGRT00000000333(ITGB2);ENSBGRT00000000478(CD4);ENSBGRT00000000495(CD4);ENSBGRT00000001379(-);ENSBGRT00000001454(CLDN1);ENSBGRT00000002425(ITGA4);ENSBGRT00000002605(ITGB8);ENSBGRT00000002633(ITGB8);ENSBGRT00000004372(CLDN18);ENSBGRT00000004814(TRBV3-1);ENSBGRT00000004831(-);ENSBGRT00000004926(-);ENSBGRT00000004996(-);ENSBGRT00000005014(-);ENSBGRT00000005036(-);ENSBGRT00000004982(-);ENSBGRT00000…	K06464+K06454+K06454+K06089+K06087+K06483+K06591+K06591+K06087+K10785+K10785+K06490+K06490+K06490+K06490+K10785+K10785+K10785+K06793+K06793+K10785+K10785+K10785+K10785+K10785+K10785+K10785+K10785+K06087+K06496+K06496+K06496+K06496+K06496+K06496+K06775+K06775+K06775+K06745+K06745+K06745+K06708+K06491+K06491+K06491+K06491+K06491+K10785+K10785+K10784+K10784+K10784+K10784+K10784+K10784+K10784+K10784+…
Organismal Systems	Endocrine system	Oxytocin signaling pathway	127	378	0.30531	0.556431	ko04921	ENSBGRT00000001219(ADCY6);ENSBGRT00000001261(ADCY6);ENSBGRT00000001281(ADCY6);ENSBGRT00000001328(ADCY6);ENSBGRT00000001491(CACNB3);ENSBGRT00000001527(CACNB3);ENSBGRT00000002119(PRKAG1);ENSBGRT00000002163(PRKAG1);ENSBGRT00000002178(PRKAG1);ENSBGRT00000002205(PRKAG1);ENSBGRT00000002433(MYL6B);ENSBGRT00000002502(MYL6);ENSBGRT00000002522(MYL6);ENSBGRT00000002905(GNAI3);ENSBGRT00000004974(PPP3CA);ENSB…	K08046+K08046+K08046+K08046+K04864+K04864+K07200+K07200+K07200+K07200+K12751+K12751+K12751+K04630+K04348+K04348+K04348+K04454+K04454+K04454+K04454+K04454+K12318+K05704+K05704+K05704+K02183+K02183+K06269+K12323+K21289+K04997+K07200+K07200+K00907+K00907+K12334+K02183+K02183+K02183+K08042+K08042+K08042+K08794+K00907+K00907+K00907+K00907+K07199+K04515+K04515+K04515+K04515+K04515+K04862+K04862+K04862+…
Human Diseases	Cardiovascular disease	Dilated cardiomyopathy	98	290	0.307423	0.556431	ko05414	ENSBGRT00000000470(IGF1);ENSBGRT00000000537(IGF1);ENSBGRT00000001219(ADCY6);ENSBGRT00000001261(ADCY6);ENSBGRT00000001281(ADCY6);ENSBGRT00000001328(ADCY6);ENSBGRT00000001491(CACNB3);ENSBGRT00000001527(CACNB3);ENSBGRT00000002425(ITGA4);ENSBGRT00000002605(ITGB8);ENSBGRT00000002633(ITGB8);ENSBGRT00000007407(TPM1);ENSBGRT00000007640(TPM1);ENSBGRT00000007696(TPM1);ENSBGRT00000007766(TPM1);ENSBGRT000000…	K05459+K05459+K08046+K08046+K08046+K08046+K04864+K04864+K06483+K06591+K06591+K10373+K10373+K10373+K10373+K10373+K10373+K06484+K06484+K13376+K06856+K06856+K06856+K06856+K06856+K06856+K06856+K06856+K06856+K06856+K06856+K06856+K10366+K06856+K06856+K06856+K06856+K06856+K06856+K08042+K08042+K08042+K06588+K06588+K06588+K06588+K09290+K05637+K05637+K05637+K12749+K04862+K04862+K04862+K06589+K06589+K06589+…
Organismal Systems	Sensory system	Phototransduction - fly	26	73	0.308833	0.556431	ko04745	ENSBGRT00000011980(-);ENSBGRT00000012073(-);ENSBGRT00000016449(-);ENSBGRT00000016616(-);ENSBGRT00000016688(-);ENSBGRT00000024209(CAMK2B);ENSBGRT00000024416(CAMK2B);ENSBGRT00000024635(CAMK2B);ENSBGRT00000024964(CAMK2B);ENSBGRT00000025247(CAMK2B);ENSBGRT00000031759(CAMK2G);ENSBGRT00000032007(CAMK2G);ENSBGRT00000032177(CAMK2G);ENSBGRT00000032385(CAMK2G);ENSBGRT00000032822(CAMK2G);ENSBGRT00000032908(…	K02183+K02183+K02183+K02183+K02183+K04515+K04515+K04515+K04515+K04515+K04515+K04515+K04515+K04515+K04515+K04515+K05692+K02183+K02183+K02183+K04515+K04515+K04515+K04515+K13806+K13806
Organismal Systems	Nervous system	Glutamatergic synapse	91	269	0.311096	0.556431	ko04724	ENSBGRT00000000144(GRIK1);ENSBGRT00000000145(GRIK1);ENSBGRT00000000146(GRIK1);ENSBGRT00000000147(GRIK1);ENSBGRT00000001219(ADCY6);ENSBGRT00000001261(ADCY6);ENSBGRT00000001281(ADCY6);ENSBGRT00000001328(ADCY6);ENSBGRT00000001551(GRIN3A);ENSBGRT00000001577(GRIN3A);ENSBGRT00000002155(-);ENSBGRT00000002166(-);ENSBGRT00000002199(-);ENSBGRT00000002905(GNAI3);ENSBGRT00000004974(PPP3CA);ENSBGRT00000005003…	K05201+K05201+K05201+K05201+K08046+K08046+K08046+K08046+K05213+K05213+K15010+K15010+K15010+K04630+K04348+K04348+K04348+K01425+K01425+K05202+K05202+K05202+K05198+K05198+K05612+K05612+K05612+K05612+K05203+K05203+K05203+K04997+K08042+K08042+K08042+K05199+K05199+K05204+K12302+K05205+K05205+K05205+K05205+K05205+K05617+K05617+K05617+K05617+K05617+K05614+K05614+K05614+K04539+K04539+K04539+K04539+K05200+…
Genetic Information Processing	Replication and repair	Nucleotide excision repair	33	94	0.31211	0.556431	ko03420	ENSBGRT00000004740(ERCC3);ENSBGRT00000006790(RFC1);ENSBGRT00000006901(RFC1);ENSBGRT00000007040(-);ENSBGRT00000011650(-);ENSBGRT00000013654(RAD23A);ENSBGRT00000013784(RAD23A);ENSBGRT00000015863(-);ENSBGRT00000020074(RFC5);ENSBGRT00000020179(RFC5);ENSBGRT00000020956(POLD2);ENSBGRT00000021135(POLD2);ENSBGRT00000029624(CUL4A);ENSBGRT00000034996(XPC);ENSBGRT00000035185(XPC);ENSBGRT00000035388(XPC);ENS…	K10843+K10754+K10754+K10846+K03868+K10839+K10839+K03868+K10756+K10756+K02328+K02328+K10609+K10838+K10838+K10838+K10838+K10838+K10755+K10755+K10755+K10747+K10747+K10747+K10747+K10747+K10844+K10844+K03504+K07466+K07466+K07466+K07466
Metabolism	Lipid metabolism	Sphingolipid metabolism	35	100	0.312494	0.556431	ko00600	ENSBGRT00000001388(ACER1);ENSBGRT00000001828(-);ENSBGRT00000001844(-);ENSBGRT00000001854(-);ENSBGRT00000003222(CERK);ENSBGRT00000006952(UGCG);ENSBGRT00000007679(UGT8);ENSBGRT00000007721(UGT8);ENSBGRT00000008496(CERS6);ENSBGRT00000008804(CERS3);ENSBGRT00000008862(CERS3);ENSBGRT00000008881(CERS3);ENSBGRT00000008929(CERS3);ENSBGRT00000012313(SGMS2);ENSBGRT00000017824(SPTLC3);ENSBGRT00000017923(SPTLC…	K01441+K04710+K04710+K04710+K04715+K00720+K04628+K04628+K23727+K04710+K04710+K04710+K04710+K04714+K00654+K00654+K04712+K00654+K00654+K12350+K00654+K00654+K04717+K01189+K04712+K04712+K07553+K07553+K12357+K04710+K04710+K04710+K04710+K04710+K04710
Metabolism	Lipid metabolism	Glycerolipid metabolism	61	179	0.326894	0.573184	ko00561	ENSBGRT00000003782(DGKG);ENSBGRT00000003841(DGKG);ENSBGRT00000003908(DGKG);ENSBGRT00000003945(DGKG);ENSBGRT00000004035(DGKG);ENSBGRT00000004095(DGKG);ENSBGRT00000004104(DGKG);ENSBGRT00000004171(DGKG);ENSBGRT00000005396(DGKB);ENSBGRT00000005432(DGKB);ENSBGRT00000005505(DGKB);ENSBGRT00000005562(DGKB);ENSBGRT00000006105(DGKI);ENSBGRT00000006166(DGKI);ENSBGRT00000006211(-);ENSBGRT00000010015(DGKH);EN…	K00901+K00901+K00901+K00901+K00901+K00901+K00901+K00901+K00901+K00901+K00901+K00901+K00901+K00901+K00149+K00901+K13513+K13517+K13517+K13517+K13517+K13517+K19007+K15728+K22283+K22283+K22283+K22283+K01054+K01054+K01054+K01054+K00901+K00901+K00901+K00011+K11155+K11155+K13517+K13534+K13523+K13523+K12298+K09881+K18693+K00901+K00901+K00629+K00629+K01189+K00901+K13523+K13523+K14457+K18693+K15728+K15728+…
Human Diseases	Cancer: overview	Chemical carcinogenesis - DNA adducts	60	176	0.327403	0.573184	ko05204	ENSBGRT00000000484(HPGDS);ENSBGRT00000000500(HPGDS);ENSBGRT00000002352(ARNT);ENSBGRT00000002402(ARNT);ENSBGRT00000003168(ADH5);ENSBGRT00000003205(ADH5);ENSBGRT00000003219(ADH5);ENSBGRT00000003645(ADH6);ENSBGRT00000003755(-);ENSBGRT00000003827(-);ENSBGRT00000003851(-);ENSBGRT00000003834(-);ENSBGRT00000003846(-);ENSBGRT00000003898(-);ENSBGRT00000005189(CBR1);ENSBGRT00000005218(CBR1);ENSBGRT00000006…	K04097+K04097+K09097+K09097+K00121+K00121+K00121+K13952+K00799+K00799+K00799+K13951+K13951+K00799+K00079+K00079+K00816+K00816+K00816+K00816+K01253+K01253+K01253+K13299+K13299+K13299+K13299+K00699+K00699+K00699+K00699+K00699+K00699+K00799+K00799+K00799+K00816+K00816+K00816+K00816+K00816+K11987+K00799+K00799+K00799+K00799+K00799+K00799+K00799+K00799+K00799+K00799+K00129+K00129+K11822+K11822+K11822+…
Metabolism	Xenobiotics biodegradation and metabolism	Drug metabolism - other enzymes	59	173	0.327909	0.573184	ko00983	ENSBGRT00000000277(-);ENSBGRT00000000278(-);ENSBGRT00000001425(CMPK1);ENSBGRT00000001452(CMPK1);ENSBGRT00000001460(CMPK1);ENSBGRT00000001468(CMPK1);ENSBGRT00000003755(-);ENSBGRT00000003827(-);ENSBGRT00000003851(-);ENSBGRT00000003898(-);ENSBGRT00000006316(UCK2);ENSBGRT00000006327(UCK2);ENSBGRT00000011160(XDH);ENSBGRT00000011286(XDH);ENSBGRT00000011450(XDH);ENSBGRT00000011970(DPYS);ENSBGRT000000132…	K01489+K01489+K13800+K13800+K13800+K13800+K00799+K00799+K00799+K00799+K00876+K00876+K00106+K00106+K00106+K01464+K01951+K01951+K01951+K01951+K00569+K00569+K00569+K00569+K10808+K00699+K10808+K13421+K00699+K00699+K00699+K00699+K00699+K00799+K00799+K00799+K10789+K10789+K00940+K00940+K00857+K00799+K00799+K00940+K00940+K00799+K00799+K00799+K00799+K00799+K00799+K00799+K00799+K01431+K01431+K00857+K00857+…
Environmental Information Processing	Signal transduction	HIF-1 signaling pathway	109	325	0.329569	0.573184	ko04066	ENSBGRT00000000470(IGF1);ENSBGRT00000000537(IGF1);ENSBGRT00000001447(TEK);ENSBGRT00000001497(TEK);ENSBGRT00000001561(TEK);ENSBGRT00000001633(TEK);ENSBGRT00000001746(TEK);ENSBGRT00000001758(TEK);ENSBGRT00000001812(TEK);ENSBGRT00000001378(CDKN1B);ENSBGRT00000002352(ARNT);ENSBGRT00000002402(ARNT);ENSBGRT00000003795(MKNK2);ENSBGRT00000003849(MKNK2);ENSBGRT00000003875(MKNK2);ENSBGRT00000003923(MKNK2);…	K05459+K05459+K05121+K05121+K05121+K05121+K05121+K05121+K05121+K06624+K09097+K09097+K04372+K04372+K04372+K04372+K04372+K02580+K00922+K00922+K14736+K14736+K00850+K00850+K00850+K00850+K05465+K05465+K03868+K05096+K05466+K03868+K12334+K08268+K08268+K08268+K08268+K04456+K04456+K04456+K04456+K04456+K04692+K04692+K04692+K04692+K04692+K07299+K07299+K07299+K00844+K00844+K00510+K00510+K01689+K01689+K04515+…
Human Diseases	Cardiovascular disease	Hypertrophic cardiomyopathy	83	246	0.331468	0.573184	ko05410	ENSBGRT00000000470(IGF1);ENSBGRT00000000537(IGF1);ENSBGRT00000001491(CACNB3);ENSBGRT00000001527(CACNB3);ENSBGRT00000002119(PRKAG1);ENSBGRT00000002163(PRKAG1);ENSBGRT00000002178(PRKAG1);ENSBGRT00000002205(PRKAG1);ENSBGRT00000002425(ITGA4);ENSBGRT00000002605(ITGB8);ENSBGRT00000002633(ITGB8);ENSBGRT00000007407(TPM1);ENSBGRT00000007640(TPM1);ENSBGRT00000007696(TPM1);ENSBGRT00000007766(TPM1);ENSBGRT00…	K05459+K05459+K04864+K04864+K07200+K07200+K07200+K07200+K06483+K06591+K06591+K10373+K10373+K10373+K10373+K10373+K10373+K06484+K06484+K13376+K07200+K07200+K10366+K07199+K06588+K06588+K06588+K06588+K09290+K05637+K05637+K05637+K12749+K04862+K04862+K04862+K06589+K06589+K06589+K06589+K06589+K06589+K12044+K12044+K12044+K12044+K06585+K01283+K01283+K01283+K07199+K07199+K07199+K05692+K04870+K05853+K05853+…
Cellular Processes	Cell growth and death	Apoptosis - fly	49	143	0.332725	0.573184	ko04214	ENSBGRT00000000481(BRAF);ENSBGRT00000000720(BRAF);ENSBGRT00000002417(LMNB2);ENSBGRT00000002441(LMNB2);ENSBGRT00000003327(BOK);ENSBGRT00000003337(BOK);ENSBGRT00000006252(-);ENSBGRT00000007808(STK3);ENSBGRT00000007889(STK3);ENSBGRT00000007941(STK3);ENSBGRT00000009930(PARP1);ENSBGRT00000010062(PARP1);ENSBGRT00000010128(PARP1);ENSBGRT00000010242(PARP1);ENSBGRT00000010386(PARP1);ENSBGRT00000009895(DNM…	K04365+K04365+K07611+K07611+K02561+K02561+K04374+K04412+K04412+K04412+K24070+K24070+K24070+K24070+K24070+K17065+K17065+K17065+K17065+K17065+K17065+K17065+K03386+K03386+K20216+K03386+K04440+K04440+K04440+K04440+K04440+K04728+K05770+K05770+K04426+K08860+K08860+K08860+K04404+K04431+K04431+K04431+K04371+K04371+K04371+K04371+K04427+K04427+K04427
Cellular Processes	Transport and catabolism	Peroxisome	80	237	0.333399	0.573184	ko04146	ENSBGRT00000000186(SOD1);ENSBGRT00000000384(AGPS);ENSBGRT00000000386(AGPS);ENSBGRT00000000961(-);ENSBGRT00000001265(AGXT);ENSBGRT00000001863(EPHX2);ENSBGRT00000001887(EPHX2);ENSBGRT00000001895(EPHX2);ENSBGRT00000005908(SCP2);ENSBGRT00000009569(HMGCL);ENSBGRT00000009616(HMGCL);ENSBGRT00000011106(-);ENSBGRT00000011160(XDH);ENSBGRT00000011286(XDH);ENSBGRT00000011450(XDH);ENSBGRT00000012013(ABCD4);EN…	K04565+K00803+K00803+K00659+K00830+K08726+K08726+K08726+K08764+K01640+K01640+K13347+K00106+K00106+K00106+K05678+K00308+K13279+K11517+K11517+K13239+K13239+K00273+K00273+K13299+K13299+K13299+K13299+K00308+K13348+K13348+K00232+K00232+K00232+K00232+K00232+K00232+K00232+K13335+K00272+K13343+K13343+K13237+K13237+K13241+K13241+K13241+K13241+K13241+K13353+K13353+K00308+K00308+K00308+K00308+K00308+K00308+…
Organismal Systems	Aging	Longevity regulating pathway - multiple species	53	156	0.351559	0.601442	ko04213	ENSBGRT00000000186(SOD1);ENSBGRT00000000470(IGF1);ENSBGRT00000000537(IGF1);ENSBGRT00000001219(ADCY6);ENSBGRT00000001261(ADCY6);ENSBGRT00000001281(ADCY6);ENSBGRT00000001328(ADCY6);ENSBGRT00000002119(PRKAG1);ENSBGRT00000002163(PRKAG1);ENSBGRT00000002178(PRKAG1);ENSBGRT00000002205(PRKAG1);ENSBGRT00000006003(PIK3CA);ENSBGRT00000006032(PIK3CA);ENSBGRT00000010161(ATG5);ENSBGRT00000010235(ATG5);ENSBGRT0…	K04565+K05459+K05459+K08046+K08046+K08046+K08046+K07200+K07200+K07200+K07200+K00922+K00922+K08339+K08339+K08339+K08339+K08339+K08035+K09408+K09408+K07200+K07200+K04456+K04456+K04456+K04456+K04456+K08042+K08042+K08042+K07199+K06067+K06067+K07201+K00922+K00922+K00922+K00922+K00922+K00922+K00922+K03283+K03283+K07199+K07199+K07199+K02833+K03781+K04456+K04456+K04345+K04345
Organismal Systems	Immune system	Toll and Imd signaling pathway	45	132	0.357081	0.607909	ko04624	ENSBGRT00000005878(NFKB1);ENSBGRT00000006174(MAPK11);ENSBGRT00000007189(UBE2V1);ENSBGRT00000007251(UBE2V1);ENSBGRT00000007277(UBE2V1);ENSBGRT00000007300(UBE2V1);ENSBGRT00000015189(IKBKB);ENSBGRT00000015283(IKBKB);ENSBGRT00000015424(IKBKB);ENSBGRT00000019021(ANK1);ENSBGRT00000019205(ANK1);ENSBGRT00000019503(ANK1);ENSBGRT00000019717(ANK1);ENSBGRT00000018366(MAPK8);ENSBGRT00000018457(MAPK8);ENSBGRT0…	K02580+K04441+K10704+K10704+K10704+K10704+K07209+K07209+K07209+K10380+K10380+K10380+K10380+K04440+K04440+K04440+K04440+K04440+K04734+K04734+K04729+K04729+K04441+K04441+K04441+K06689+K06689+K04428+K04428+K04428+K04428+K04428+K04428+K04428+K04428+K04428+K04404+K13411+K04431+K04431+K04431+K04730+K04427+K04427+K04427
Cellular Processes	Cell growth and death	Cell cycle	105	315	0.361526	0.61094	ko04110	ENSBGRT00000001378(CDKN1B);ENSBGRT00000001930(-);ENSBGRT00000001940(-);ENSBGRT00000002309(-);ENSBGRT00000002328(-);ENSBGRT00000002338(-);ENSBGRT00000002356(-);ENSBGRT00000002375(-);ENSBGRT00000004796(-);ENSBGRT00000004816(-);ENSBGRT00000004834(-);ENSBGRT00000004848(-);ENSBGRT00000006157(ANAPC13);ENSBGRT00000006831(ORC1);ENSBGRT00000007342(RAD21);ENSBGRT00000008355(E2F2);ENSBGRT00000009387(ORC4);E…	K06624+K03094+K03094+K04402+K04402+K04402+K04402+K04402+K04685+K04685+K04685+K04685+K12456+K02603+K06670+K09389+K02606+K02606+K13376+K03868+K06622+K06639+K06639+K06639+K16198+K03868+K04402+K04402+K06619+K06619+K21770+K21770+K13728+K03349+K02540+K02540+K03354+K06639+K06639+K06639+K06639+K10151+K10151+K03347+K03347+K03347+K03347+K03347+K06067+K06067+K04451+K06630+K04728+K16197+K16197+K06632+K06632+…
Organismal Systems	Immune system	Leukocyte transendothelial migration	104	312	0.362363	0.61094	ko04670	ENSBGRT00000000333(ITGB2);ENSBGRT00000001379(-);ENSBGRT00000001454(CLDN1);ENSBGRT00000001518(PTK2B);ENSBGRT00000001584(PTK2B);ENSBGRT00000001662(PTK2B);ENSBGRT00000001922(TXK);ENSBGRT00000001956(TXK);ENSBGRT00000002425(ITGA4);ENSBGRT00000002905(GNAI3);ENSBGRT00000004372(CLDN18);ENSBGRT00000004926(-);ENSBGRT00000004996(-);ENSBGRT00000005014(-);ENSBGRT00000005036(-);ENSBGRT00000005793(CLDN14);ENSBG…	K06464+K06089+K06087+K05871+K05871+K05871+K08016+K08016+K06483+K04630+K06087+K06490+K06490+K06490+K06490+K06087+K00922+K00922+K04393+K04441+K04353+K05691+K05730+K05730+K05730+K05730+K05691+K05690+K05690+K05690+K05690+K05699+K05699+K05699+K05699+K05699+K05699+K06471+K12754+K04351+K04351+K04351+K04351+K04441+K04441+K04441+K06087+K06087+K08010+K06514+K00922+K00922+K00922+K00922+K00922+K00922+K00922+…
Metabolism	Glycan biosynthesis and metabolism	Glycosaminoglycan biosynthesis - heparan sulfate / heparin	14	39	0.369925	0.620692	ko00534	ENSBGRT00000007205(-);ENSBGRT00000007235(-);ENSBGRT00000007281(-);ENSBGRT00000007330(-);ENSBGRT00000016357(EXTL1);ENSBGRT00000016452(EXTL1);ENSBGRT00000038723(GLCE);ENSBGRT00000038773(GLCE);ENSBGRT00000041955(NDST1);ENSBGRT00000041984(NDST1);ENSBGRT00000042084(XYLT1);ENSBGRT00000042157(XYLT1);ENSBGRT00000045843(EXT2);ENSBGRT00000046032(HS6ST2)	K02513+K02513+K02513+K02513+K02368+K02368+K01793+K01793+K02576+K02576+K00771+K00771+K02367+K08102
Metabolism	Global and overview maps	Fatty acid metabolism	53	157	0.372591	0.622174	ko01212	ENSBGRT00000000436(-);ENSBGRT00000000464(-);ENSBGRT00000001612(ACSBG2);ENSBGRT00000001621(ACSBG2);ENSBGRT00000005908(SCP2);ENSBGRT00000006194(ACADM);ENSBGRT00000006213(ACADM);ENSBGRT00000006243(ACADM);ENSBGRT00000007674(ELOVL4);ENSBGRT00000012647(HADH);ENSBGRT00000012670(HADH);ENSBGRT00000012683(HADH);ENSBGRT00000015474(HACD2);ENSBGRT00000018029(ELOVL1);ENSBGRT00000018091(ELOVL1);ENSBGRT000000181…	K01074+K01074+K15013+K15013+K08764+K00249+K00249+K00249+K10249+K00022+K00022+K00022+K10703+K10247+K10247+K10247+K10247+K00232+K00232+K00232+K00232+K00232+K00232+K00232+K07509+K07509+K07515+K07515+K07515+K09458+K10205+K10205+K00645+K11262+K11262+K01074+K01897+K10244+K10244+K07512+K09479+K09479+K09479+K09479+K09479+K09479+K19524+K00507+K10703+K09478+K10248+K18660+K18660
Human Diseases	Infectious disease: bacterial	Vibrio cholerae infection	45	133	0.380069	0.628867	ko05110	ENSBGRT00000000676(-);ENSBGRT00000002719(ATP6V1A);ENSBGRT00000002769(ATP6V1A);ENSBGRT00000010319(ATP6V1D);ENSBGRT00000010283(ATP6V1B1);ENSBGRT00000010338(ATP6V1B1);ENSBGRT00000014193(ATP6V0B);ENSBGRT00000018308(ATP6V0A1);ENSBGRT00000018399(ATP6V0A1);ENSBGRT00000018449(ATP6V0A1);ENSBGRT00000018511(ATP6V0A1);ENSBGRT00000020906(-);ENSBGRT00000022053(SEC61A2);ENSBGRT00000022152(SEC61A2);ENSBGRT000000…	K02155+K02145+K02145+K02149+K02147+K02147+K03661+K02154+K02154+K02154+K02154+K02151+K10956+K10956+K10956+K10956+K10956+K05701+K05701+K05701+K05701+K05701+K05701+K02152+K02152+K02146+K09582+K02155+K02155+K02155+K05692+K05859+K05859+K07937+K10949+K10949+K10949+K04345+K04345+K03662+K02148+K02148+K02148+K04632+K02146
Human Diseases	Drug resistance: antineoplastic	Platinum drug resistance	66	197	0.380203	0.628867	ko01524	ENSBGRT00000003755(-);ENSBGRT00000003827(-);ENSBGRT00000003851(-);ENSBGRT00000003898(-);ENSBGRT00000006003(PIK3CA);ENSBGRT00000006032(PIK3CA);ENSBGRT00000010903(BRCA1);ENSBGRT00000012970(FASLG);ENSBGRT00000013035(FASLG);ENSBGRT00000017851(AKT3);ENSBGRT00000017960(AKT3);ENSBGRT00000018035(AKT3);ENSBGRT00000018135(AKT3);ENSBGRT00000018231(AKT3);ENSBGRT00000023672(GSTO1);ENSBGRT00000024117(GSTO2);EN…	K00799+K00799+K00799+K00799+K00922+K00922+K10605+K04389+K04389+K04456+K04456+K04456+K04456+K04456+K00799+K00799+K00799+K04451+K04728+K00922+K00922+K00922+K00922+K00922+K00922+K00922+K04426+K17686+K10132+K10132+K17686+K17686+K04570+K04390+K04390+K03164+K03164+K03164+K03164+K03164+K03164+K00799+K00799+K04456+K04456+K00799+K00799+K00799+K00799+K00799+K00799+K00799+K06643+K06643+K06643+K06643+K06643+…
Human Diseases	Cardiovascular disease	Arrhythmogenic right ventricular cardiomyopathy	80	240	0.384319	0.632676	ko05412	ENSBGRT00000001491(CACNB3);ENSBGRT00000001527(CACNB3);ENSBGRT00000002214(TCF7);ENSBGRT00000002254(TCF7);ENSBGRT00000002425(ITGA4);ENSBGRT00000002605(ITGB8);ENSBGRT00000002633(ITGB8);ENSBGRT00000008061(CTNNA1);ENSBGRT00000008717(ITGA5);ENSBGRT00000008840(ITGA5);ENSBGRT00000009321(-);ENSBGRT00000010841(PKP2);ENSBGRT00000013153(LEF1);ENSBGRT00000013291(LEF1);ENSBGRT00000013382(LEF1);ENSBGRT000000134…	K04864+K04864+K02620+K02620+K06483+K06591+K06591+K05691+K06484+K06484+K05691+K12642+K04492+K04492+K04492+K04492+K04492+K10366+K10056+K06588+K06588+K06588+K06588+K05637+K05637+K05637+K04862+K04862+K04862+K06589+K06589+K06589+K06589+K06589+K06589+K06585+K10381+K10381+K10381+K05692+K04870+K05853+K05853+K05853+K04491+K04491+K04491+K04491+K04491+K04491+K04491+K04491+K04491+K06481+K02105+K02105+K04860+…
Metabolism	Biosynthesis of other secondary metabolites	Penicillin and cephalosporin biosynthesis	2	4	0.388417	0.633446	ko00311	ENSBGRT00000015891(DAO);ENSBGRT00000015975(DAO)	K00273+K00273
Metabolism	Metabolism of other amino acids	D-Arginine and D-ornithine metabolism	2	4	0.388417	0.633446	ko00472	ENSBGRT00000015891(DAO);ENSBGRT00000015975(DAO)	K00273+K00273
Genetic Information Processing	Folding, sorting and degradation	SNARE interactions in vesicular transport	26	76	0.399741	0.648882	ko04130	ENSBGRT00000000894(STX17);ENSBGRT00000012000(VAMP4);ENSBGRT00000012029(VAMP4);ENSBGRT00000015681(-);ENSBGRT00000021920(STX6);ENSBGRT00000022040(STX6);ENSBGRT00000022272(YKT6);ENSBGRT00000022339(YKT6);ENSBGRT00000022422(YKT6);ENSBGRT00000024273(STX3);ENSBGRT00000024358(STX3);ENSBGRT00000024462(STX3);ENSBGRT00000025301(-);ENSBGRT00000025386(-);ENSBGRT00000025449(-);ENSBGRT00000025583(BNIP1);ENSBGRT…	K08491+K08513+K08513+K08489+K08498+K08498+K08516+K08516+K08516+K08486+K08486+K08486+K13505+K13505+K13505+K08497+K08497+K08497+K08495+K08495+K08495+K13502+K08515+K08515+K08515+K08515
Organismal Systems	Endocrine system	Regulation of lipolysis in adipocytes	46	137	0.402109	0.649703	ko04923	ENSBGRT00000001219(ADCY6);ENSBGRT00000001261(ADCY6);ENSBGRT00000001281(ADCY6);ENSBGRT00000001328(ADCY6);ENSBGRT00000001999(NPY);ENSBGRT00000002012(NPY);ENSBGRT00000002032(NPY);ENSBGRT00000002905(GNAI3);ENSBGRT00000006003(PIK3CA);ENSBGRT00000006032(PIK3CA);ENSBGRT00000009810(NPY1R);ENSBGRT00000012494(NPR1);ENSBGRT00000014287(PDE3B);ENSBGRT00000014431(PDE3B);ENSBGRT00000015995(NPPA);ENSBGRT00000017…	K08046+K08046+K08046+K08046+K05232+K05232+K05232+K04630+K00922+K00922+K04204+K12323+K13296+K13296+K12334+K04456+K04456+K04456+K04456+K04456+K08042+K08042+K08042+K01054+K01054+K01054+K01054+K00922+K00922+K00922+K00922+K00922+K00922+K00922+K07376+K07376+K04142+K04142+K11987+K04456+K04456+K04345+K04345+K04630+K04630+K04632
Metabolism	Lipid metabolism	Steroid biosynthesis	21	61	0.405319	0.651872	ko00100	ENSBGRT00000001658(DHCR24);ENSBGRT00000001695(DHCR24);ENSBGRT00000004957(HSD17B7);ENSBGRT00000005210(FDFT1);ENSBGRT00000005282(FDFT1);ENSBGRT00000005337(FDFT1);ENSBGRT00000005375(FDFT1);ENSBGRT00000007155(LBR);ENSBGRT00000007202(LBR);ENSBGRT00000011993(CYP24A1);ENSBGRT00000021858(SC5D);ENSBGRT00000030289(LIPK);ENSBGRT00000030877(CEL);ENSBGRT00000032428(LIPA);ENSBGRT00000034496(-);ENSBGRT000000356…	K09828+K09828+K13373+K00801+K00801+K00801+K00801+K19532+K19532+K07436+K00227+K01052+K12298+K01052+K01824+K05917+K05917+K07750+K07748+K07748+K07748
Organismal Systems	Endocrine system	Adipocytokine signaling pathway	68	205	0.416007	0.665955	ko04920	ENSBGRT00000001612(ACSBG2);ENSBGRT00000001621(ACSBG2);ENSBGRT00000001999(NPY);ENSBGRT00000002012(NPY);ENSBGRT00000002032(NPY);ENSBGRT00000002119(PRKAG1);ENSBGRT00000002163(PRKAG1);ENSBGRT00000002178(PRKAG1);ENSBGRT00000002205(PRKAG1);ENSBGRT00000005878(NFKB1);ENSBGRT00000006029(RXRG);ENSBGRT00000006054(RXRG);ENSBGRT00000006086(RXRG);ENSBGRT00000008291(G6PC3);ENSBGRT00000009564(RXRA);ENSBGRT000000…	K15013+K15013+K05232+K05232+K05232+K07200+K07200+K07200+K07200+K02580+K08526+K08526+K08526+K01084+K08524+K01084+K05872+K05872+K05872+K03173+K03173+K07200+K07200+K07209+K07209+K07209+K04456+K04456+K04456+K04456+K04456+K04440+K04440+K04440+K04440+K04440+K18052+K18052+K04692+K04692+K04692+K04692+K04692+K07199+K07299+K07299+K07299+K04734+K04734+K07298+K07202+K07202+K07202+K07199+K07199+K07199+K01897+…
Human Diseases	Infectious disease: parasitic	Amoebiasis	95	288	0.417891	0.665955	ko05146	ENSBGRT00000000333(ITGB2);ENSBGRT00000000772(C8B);ENSBGRT00000000875(C8B);ENSBGRT00000000922(C8B);ENSBGRT00000001401(GNA11);ENSBGRT00000005403(FN1);ENSBGRT00000005428(FN1);ENSBGRT00000005442(FN1);ENSBGRT00000005485(FN1);ENSBGRT00000005878(NFKB1);ENSBGRT00000006003(PIK3CA);ENSBGRT00000006032(PIK3CA);ENSBGRT00000008912(IL1R2);ENSBGRT00000009047(IL1R1);ENSBGRT00000009995(-);ENSBGRT00000010387(TGFB2)…	K06464+K03998+K03998+K03998+K04635+K05717+K05717+K05717+K05717+K02580+K00922+K00922+K04387+K04386+K06245+K13376+K05699+K05699+K05699+K05699+K05699+K05699+K13279+K03999+K03999+K06856+K06856+K06856+K06856+K06856+K06856+K06856+K06856+K06856+K06856+K06856+K06856+K06856+K06856+K06856+K06856+K06856+K06856+K06247+K06448+K05635+K05635+K05635+K07889+K07889+K05637+K05637+K05637+K13241+K13241+K13241+K13241+…
Environmental Information Processing	Signaling molecules and interaction	Viral protein interaction with cytokine and cytokine receptor	48	144	0.422374	0.668363	ko04061	ENSBGRT00000004258(CXCL14);ENSBGRT00000004275(CXCL14);ENSBGRT00000004325(CSF1);ENSBGRT00000004345(CSF1);ENSBGRT00000004351(CSF1);ENSBGRT00000004401(CSF1);ENSBGRT00000004453(CSF1);ENSBGRT00000005541(CCL21);ENSBGRT00000005553(CCL21);ENSBGRT00000009586(IL18RAP);ENSBGRT00000009628(IL18RAP);ENSBGRT00000009692(IL18RAP);ENSBGRT00000012119(IL2RB);ENSBGRT00000012168(IL2RB);ENSBGRT00000017187(CCL24);ENSBGR…	K10033+K10033+K05453+K05453+K05453+K05453+K05453+K16062+K16062+K05174+K05174+K05174+K05069+K05069+K21097+K12964+K12964+K05068+K05068+K05068+K04181+K04181+K04181+K05485+K05485+K12671+K05416+K05513+K05513+K04304+K05443+K21083+K10031+K10031+K10031+K05505+K05505+K05505+K05505+K14624+K16597+K16597+K16596+K05090+K13072+K12499+K21093+K04188
Metabolism	Nucleotide metabolism	Pyrimidine metabolism	45	135	0.426815	0.668363	ko00240	ENSBGRT00000000277(-);ENSBGRT00000000278(-);ENSBGRT00000001425(CMPK1);ENSBGRT00000001452(CMPK1);ENSBGRT00000001460(CMPK1);ENSBGRT00000001468(CMPK1);ENSBGRT00000003510(DTYMK);ENSBGRT00000006316(UCK2);ENSBGRT00000006327(UCK2);ENSBGRT00000011970(DPYS);ENSBGRT00000014030(DCTD);ENSBGRT00000014101(DCTD);ENSBGRT00000014144(DCTD);ENSBGRT00000014213(DCTD);ENSBGRT00000015652(ENTPD6);ENSBGRT00000016808(RRM2…	K01489+K01489+K13800+K13800+K13800+K13800+K00943+K00876+K00876+K01464+K01493+K01493+K01493+K01493+K01511+K10808+K11540+K11540+K10808+K13421+K01937+K01937+K01081+K01081+K01081+K01081+K00940+K00940+K13809+K01937+K00857+K00940+K00940+K19970+K19970+K19970+K01510+K01510+K01431+K01431+K16904+K00857+K00857+K00857+K00857
Human Diseases	Endocrine and metabolic disease	AGE-RAGE signaling pathway in diabetic complications	87	264	0.427611	0.668363	ko04933	ENSBGRT00000000353(F3);ENSBGRT00000000355(F3);ENSBGRT00000000364(F3);ENSBGRT00000001378(CDKN1B);ENSBGRT00000002047(PLCD4);ENSBGRT00000002057(PLCD4);ENSBGRT00000003387(STAT1);ENSBGRT00000003456(STAT1);ENSBGRT00000003525(STAT1);ENSBGRT00000004926(-);ENSBGRT00000004996(-);ENSBGRT00000005014(-);ENSBGRT00000005036(-);ENSBGRT00000005403(FN1);ENSBGRT00000005428(FN1);ENSBGRT00000005442(FN1);ENSBGRT000000…	K03901+K03901+K03901+K06624+K05857+K05857+K11220+K11220+K11220+K06490+K06490+K06490+K06490+K05717+K05717+K05717+K05717+K02580+K00922+K00922+K04393+K04441+K13376+K18050+K18050+K04456+K04456+K04456+K04456+K04456+K04440+K04440+K04440+K04440+K04440+K04692+K04692+K04692+K04692+K04692+K11223+K05449+K04441+K04441+K04441+K07201+K05857+K05857+K05857+K04383+K04383+K00922+K00922+K00922+K00922+K00922+K00922+…
Environmental Information Processing	Signal transduction	cAMP signaling pathway	199	609	0.427953	0.668363	ko04024	ENSBGRT00000000481(BRAF);ENSBGRT00000000720(BRAF);ENSBGRT00000001219(ADCY6);ENSBGRT00000001261(ADCY6);ENSBGRT00000001281(ADCY6);ENSBGRT00000001328(ADCY6);ENSBGRT00000001551(GRIN3A);ENSBGRT00000001577(GRIN3A);ENSBGRT00000001999(NPY);ENSBGRT00000002012(NPY);ENSBGRT00000002032(NPY);ENSBGRT00000002063(CNGA1);ENSBGRT00000002297(SST);ENSBGRT00000002905(GNAI3);ENSBGRT00000003309(-);ENSBGRT00000005072(CR…	K04365+K04365+K08046+K08046+K08046+K08046+K05213+K05213+K05232+K05232+K05232+K04948+K05237+K04630+K04665+K09047+K02580+K00922+K00922+K13293+K13293+K13293+K13293+K13293+K13293+K13293+K13293+K04353+K05198+K05198+K05730+K05730+K05730+K05730+K04217+K05264+K04204+K04955+K02183+K02183+K06269+K12323+K04145+K04145+K06231+K04581+K04581+K04581+K07830+K07830+K13296+K13296+K12334+K02183+K02183+K02183+K04197+…
Metabolism	Carbohydrate metabolism	Galactose metabolism	26	77	0.430893	0.668363	ko00052	ENSBGRT00000000857(-);ENSBGRT00000000876(-);ENSBGRT00000000891(-);ENSBGRT00000000903(-);ENSBGRT00000000993(-);ENSBGRT00000008329(PGM2);ENSBGRT00000008291(G6PC3);ENSBGRT00000008302(PFKP);ENSBGRT00000008384(PFKP);ENSBGRT00000008511(PFKP);ENSBGRT00000008655(PFKP);ENSBGRT00000009215(GALE);ENSBGRT00000009266(GALE);ENSBGRT00000009314(GALE);ENSBGRT00000009372(GALE);ENSBGRT00000011837(G6PC);ENSBGRT000000…	K00704+K00704+K00704+K00704+K00704+K15779+K01084+K00850+K00850+K00850+K00850+K01784+K01784+K01784+K01784+K01084+K01203+K00844+K00844+K00011+K00844+K01189+K12316+K12316+K12316+K12316
Genetic Information Processing	Replication and repair	DNA replication	26	77	0.430893	0.668363	ko03030	ENSBGRT00000006790(RFC1);ENSBGRT00000006901(RFC1);ENSBGRT00000019431(MCM2);ENSBGRT00000019580(MCM2);ENSBGRT00000020074(RFC5);ENSBGRT00000020179(RFC5);ENSBGRT00000020956(POLD2);ENSBGRT00000021135(POLD2);ENSBGRT00000025284(-);ENSBGRT00000025377(-);ENSBGRT00000029865(SSBP1);ENSBGRT00000030772(RNASEH2B);ENSBGRT00000037181(RFC2);ENSBGRT00000037248(RFC2);ENSBGRT00000037274(RFC2);ENSBGRT00000039908(RNAS…	K10754+K10754+K02540+K02540+K10756+K10756+K02328+K02328+K03469+K03469+K03111+K10744+K10755+K10755+K10755+K10745+K10747+K10747+K10747+K10747+K10747+K03504+K07466+K07466+K07466+K07466
Cellular Processes	Transport and catabolism	Lysosome	103	314	0.439811	0.679177	ko04142	ENSBGRT00000000436(-);ENSBGRT00000000464(-);ENSBGRT00000000676(-);ENSBGRT00000002303(CTSK);ENSBGRT00000003155(-);ENSBGRT00000003380(AP3D1);ENSBGRT00000003431(AP3D1);ENSBGRT00000005418(CTSB);ENSBGRT00000005512(CTSB);ENSBGRT00000005525(CTSB);ENSBGRT00000005873(CLTA);ENSBGRT00000005983(CLTA);ENSBGRT00000006622(AP1M2);ENSBGRT00000006634(AP1M2);ENSBGRT00000008145(TPP1);ENSBGRT00000008273(TPP1);ENSBGRT…	K01074+K01074+K02155+K01371+K06562+K12396+K12396+K01363+K01363+K01363+K04644+K04644+K12393+K12393+K01279+K01279+K01279+K01279+K01374+K01374+K12387+K12311+K01135+K01365+K01158+K12383+K12383+K03661+K12398+K12398+K02154+K02154+K02154+K02154+K06497+K01204+K01204+K01204+K01204+K12391+K12391+K10089+K12393+K12393+K12393+K12393+K01125+K01125+K12373+K12373+K12399+K02146+K10532+K10532+K12350+K04645+K04645+…
Organismal Systems	Aging	Longevity regulating pathway - worm	76	231	0.442323	0.680048	ko04212	ENSBGRT00000000953(-);ENSBGRT00000003755(-);ENSBGRT00000003827(-);ENSBGRT00000003851(-);ENSBGRT00000003898(-);ENSBGRT00000006003(PIK3CA);ENSBGRT00000006032(PIK3CA);ENSBGRT00000006174(MAPK11);ENSBGRT00000006252(-);ENSBGRT00000009930(PARP1);ENSBGRT00000010062(PARP1);ENSBGRT00000010128(PARP1);ENSBGRT00000010242(PARP1);ENSBGRT00000010386(PARP1);ENSBGRT00000012802(FOXA2);ENSBGRT00000013218(FOXO3);ENSB…	K04077+K00799+K00799+K00799+K00799+K00922+K00922+K04441+K04374+K24070+K24070+K24070+K24070+K24070+K08035+K09408+K09408+K08268+K08268+K08268+K08268+K04456+K04456+K04456+K04456+K04456+K04440+K04440+K04440+K04440+K04440+K04441+K04441+K04441+K17794+K00799+K00799+K00799+K00922+K00922+K00922+K00922+K00922+K00922+K00922+K16197+K16197+K18461+K18461+K18461+K17491+K17491+K17491+K03781+K00799+K00799+K04456+…
Organismal Systems	Endocrine system	Aldosterone synthesis and secretion	81	247	0.45297	0.693361	ko04925	ENSBGRT00000001219(ADCY6);ENSBGRT00000001261(ADCY6);ENSBGRT00000001281(ADCY6);ENSBGRT00000001328(ADCY6);ENSBGRT00000001401(GNA11);ENSBGRT00000005072(CREB5);ENSBGRT00000006252(-);ENSBGRT00000008048(CYP11A1);ENSBGRT00000011145(LDLR);ENSBGRT00000011210(LDLR);ENSBGRT00000011980(-);ENSBGRT00000012073(-);ENSBGRT00000012359(PRKCE);ENSBGRT00000012484(PRKCE);ENSBGRT00000012494(NPR1);ENSBGRT00000012880(PDE…	K08046+K08046+K08046+K08046+K04635+K09047+K04374+K00498+K12473+K12473+K02183+K02183+K18050+K18050+K12323+K18283+K18283+K18283+K18283+K18283+K04854+K04854+K04854+K08558+K08558+K08558+K08558+K12334+K02183+K02183+K02183+K08042+K08042+K08042+K08794+K13885+K13885+K13885+K00070+K04515+K04515+K04515+K04515+K04515+K06070+K04515+K04515+K04515+K04515+K04515+K04515+K02183+K02183+K02183+K16931+K16931+K16931+…
Organismal Systems	Endocrine system	Relaxin signaling pathway	109	334	0.46275	0.703711	ko04926	ENSBGRT00000001219(ADCY6);ENSBGRT00000001261(ADCY6);ENSBGRT00000001281(ADCY6);ENSBGRT00000001328(ADCY6);ENSBGRT00000002905(GNAI3);ENSBGRT00000005072(CREB5);ENSBGRT00000005878(NFKB1);ENSBGRT00000006003(PIK3CA);ENSBGRT00000006032(PIK3CA);ENSBGRT00000006174(MAPK11);ENSBGRT00000006252(-);ENSBGRT00000007359(RXFP1);ENSBGRT00000007406(RXFP1);ENSBGRT00000007516(RXFP1);ENSBGRT00000007620(RXFP1);ENSBGRT000…	K08046+K08046+K08046+K08046+K04630+K09047+K02580+K00922+K00922+K04441+K04374+K04306+K04306+K04306+K04306+K04306+K17447+K05704+K05704+K05704+K04307+K04307+K04307+K04307+K04307+K04307+K04456+K04456+K04456+K04456+K04456+K04440+K04440+K04440+K04440+K04440+K08042+K08042+K08042+K05449+K13240+K13240+K13240+K04734+K04734+K04441+K04441+K04441+K13241+K13241+K13241+K13241+K13241+K00922+K00922+K00922+K00922+…
Human Diseases	Infectious disease: viral	Human immunodeficiency virus 1 infection	197	606	0.463763	0.703711	ko05170	ENSBGRT00000000478(CD4);ENSBGRT00000000495(CD4);ENSBGRT00000001401(GNA11);ENSBGRT00000001518(PTK2B);ENSBGRT00000001584(PTK2B);ENSBGRT00000001662(PTK2B);ENSBGRT00000001930(-);ENSBGRT00000001940(-);ENSBGRT00000002905(GNAI3);ENSBGRT00000004814(TRBV3-1);ENSBGRT00000004831(-);ENSBGRT00000004974(PPP3CA);ENSBGRT00000005003(PPP3CA);ENSBGRT00000005079(PPP3CA);ENSBGRT00000004982(-);ENSBGRT00000005047(-);EN…	K06454+K06454+K04635+K05871+K05871+K05871+K03094+K03094+K04630+K10785+K10785+K04348+K04348+K04348+K10785+K10785+K10785+K10785+K10785+K10785+K10785+K10785+K10785+K10785+K10785+K18750+K18750+K02580+K00922+K00922+K04403+K04403+K04441+K12393+K12393+K03868+K02183+K02183+K04389+K04389+K10785+K10785+K10784+K10784+K10784+K10784+K10784+K10784+K10784+K03173+K03173+K10784+K10784+K10784+K05744+K05744+K05744+…
Environmental Information Processing	Signal transduction	JAK-STAT signaling pathway	120	369	0.477616	0.721593	ko04630	ENSBGRT00000000218(-);ENSBGRT00000001790(MCL1);ENSBGRT00000003248(SOCS2);ENSBGRT00000003253(SOCS2);ENSBGRT00000003387(STAT1);ENSBGRT00000003456(STAT1);ENSBGRT00000003525(STAT1);ENSBGRT00000004426(IL9);ENSBGRT00000005040(IL13);ENSBGRT00000005323(-);ENSBGRT00000005350(-);ENSBGRT00000006003(PIK3CA);ENSBGRT00000006032(PIK3CA);ENSBGRT00000012119(IL2RB);ENSBGRT00000012168(IL2RB);ENSBGRT00000013394(CSF3…	K05131+K02539+K04695+K04695+K11220+K11220+K11220+K05432+K05435+K05056+K05056+K00922+K00922+K05069+K05069+K05061+K05061+K05078+K04738+K04456+K04456+K04456+K04456+K04456+K04692+K04692+K04692+K04692+K04692+K05434+K05434+K11223+K05436+K05420+K05068+K05068+K05068+K05074+K05074+K05074+K10151+K10151+K05079+K05406+K05406+K16064+K16064+K11217+K11217+K11217+K05132+K00922+K00922+K00922+K00922+K00922+K00922+…
Organismal Systems	Endocrine system	Glucagon signaling pathway	95	293	0.498937	0.750556	ko04922	ENSBGRT00000002119(PRKAG1);ENSBGRT00000002163(PRKAG1);ENSBGRT00000002178(PRKAG1);ENSBGRT00000002205(PRKAG1);ENSBGRT00000004974(PPP3CA);ENSBGRT00000005003(PPP3CA);ENSBGRT00000005079(PPP3CA);ENSBGRT00000005072(CREB5);ENSBGRT00000006252(-);ENSBGRT00000008291(G6PC3);ENSBGRT00000008302(PFKP);ENSBGRT00000008384(PFKP);ENSBGRT00000008511(PFKP);ENSBGRT00000008655(PFKP);ENSBGRT00000011837(G6PC);ENSBGRT0000…	K07200+K07200+K07200+K07200+K04348+K04348+K04348+K09047+K04374+K01084+K00850+K00850+K00850+K00850+K01084+K02183+K02183+K13296+K13296+K07200+K07200+K00688+K00688+K00688+K02183+K02183+K02183+K04456+K04456+K04456+K04456+K04456+K08042+K08042+K08042+K07199+K16311+K16311+K07299+K07299+K07299+K04515+K04515+K04515+K04515+K04515+K07201+K00873+K00873+K00873+K00161+K00161+K07202+K07202+K07202+K04515+K04515+…
Human Diseases	Neurodegenerative disease	Spinocerebellar ataxia	82	254	0.521305	0.780839	ko05017	ENSBGRT00000000477(DAB1);ENSBGRT00000000517(DAB1);ENSBGRT00000000543(DAB1);ENSBGRT00000000572(DAB1);ENSBGRT00000000596(DAB1);ENSBGRT00000000959(ATG101);ENSBGRT00000001551(GRIN3A);ENSBGRT00000001577(GRIN3A);ENSBGRT00000002031(ATXN10);ENSBGRT00000006003(PIK3CA);ENSBGRT00000006032(PIK3CA);ENSBGRT00000006153(SP1);ENSBGRT00000006204(SP1);ENSBGRT00000007188(ATG14);ENSBGRT00000007234(ATG14);ENSBGRT00000…	K20054+K20054+K20054+K20054+K20054+K19730+K05213+K05213+K19323+K00922+K00922+K04684+K04684+K17889+K17889+K17889+K17889+K03120+K05198+K05198+K20053+K20053+K20053+K08334+K08334+K03173+K03173+K04456+K04456+K04456+K04456+K04456+K04440+K04440+K04440+K04440+K04440+K05199+K05199+K15840+K08334+K06053+K06053+K06053+K06053+K06053+K06053+K00922+K00922+K00922+K00922+K00922+K00922+K00922+K04426+K05617+K05617+…
Organismal Systems	Immune system	Cytosolic DNA-sensing pathway	38	118	0.54046	0.80607	ko04623	ENSBGRT00000003887(-);ENSBGRT00000005878(NFKB1);ENSBGRT00000010498(-);ENSBGRT00000015189(IKBKB);ENSBGRT00000015283(IKBKB);ENSBGRT00000015424(IKBKB);ENSBGRT00000015513(POLR3H);ENSBGRT00000015577(POLR3H);ENSBGRT00000016569(RIPK1);ENSBGRT00000017007(ZBP1);ENSBGRT00000017049(ZBP1);ENSBGRT00000018244(POLR3D);ENSBGRT00000018291(POLR3D);ENSBGRT00000019965(-);ENSBGRT00000020027(-);ENSBGRT00000021775(-);E…	K03014+K02580+K03024+K07209+K07209+K07209+K03022+K03022+K02861+K12965+K12965+K03026+K03026+K12964+K12964+K04734+K04734+K07211+K07211+K12671+K03021+K03021+K05410+K05410+K01370+K01370+K01370+K01370+K01370+K01370+K12799+K12499+K03018+K03018+K03018+K07210+K07210+K07210
Cellular Processes	Cellular community - eukaryotes	Tight junction	151	470	0.543357	0.806943	ko04530	ENSBGRT00000001432(HSPA4);ENSBGRT00000001476(HSPA4);ENSBGRT00000001501(HSPA4);ENSBGRT00000001548(HSPA4);ENSBGRT00000001379(-);ENSBGRT00000001454(CLDN1);ENSBGRT00000001751(TUBA8);ENSBGRT00000002119(PRKAG1);ENSBGRT00000002163(PRKAG1);ENSBGRT00000002178(PRKAG1);ENSBGRT00000002205(PRKAG1);ENSBGRT00000002433(MYL6B);ENSBGRT00000002502(MYL6);ENSBGRT00000002522(MYL6);ENSBGRT00000002814(TUBA1C);ENSBGRT000…	K09489+K09489+K09489+K09489+K06089+K06087+K07374+K07200+K07200+K07200+K07200+K12751+K12751+K12751+K07374+K07374+K07374+K06102+K06087+K21111+K08367+K06087+K04393+K06104+K18584+K07902+K07902+K04353+K21108+K06091+K05704+K05704+K05704+K06069+K06069+K06069+K06069+K05699+K05699+K05699+K05699+K05699+K05699+K18050+K18050+K07200+K07200+K21098+K21098+K18584+K18584+K18584+K18584+K18584+K10352+K03456+K03456+…
Metabolism	Metabolism of other amino acids	Glutathione metabolism	41	128	0.555925	0.82211	ko00480	ENSBGRT00000000484(HPGDS);ENSBGRT00000000500(HPGDS);ENSBGRT00000003755(-);ENSBGRT00000003827(-);ENSBGRT00000003851(-);ENSBGRT00000003898(-);ENSBGRT00000006468(-);ENSBGRT00000012373(GPX3);ENSBGRT00000015544(GGT7);ENSBGRT00000016808(RRM2B);ENSBGRT00000017224(GSTK1);ENSBGRT00000017297(GSTK1);ENSBGRT00000017354(GSTK1);ENSBGRT00000017405(GSTK1);ENSBGRT00000020034(RRM2);ENSBGRT00000023672(GSTO1);ENSBGR…	K04097+K04097+K00799+K00799+K00799+K00799+K00682+K00432+K00681+K10808+K13299+K13299+K13299+K13299+K10808+K00799+K00799+K00799+K00681+K00681+K00432+K11142+K00799+K00799+K00799+K00799+K00799+K00799+K00799+K00799+K00799+K00799+K11204+K11204+K11204+K18592+K18592+K00383+K00383+K00383+K00383
Human Diseases	Cancer: specific types	Bladder cancer	32	100	0.560264	0.824246	ko05219	ENSBGRT00000000481(BRAF);ENSBGRT00000000720(BRAF);ENSBGRT00000008355(E2F2);ENSBGRT00000010445(SRC);ENSBGRT00000010467(SRC);ENSBGRT00000010526(SRC);ENSBGRT00000024985(TP53);ENSBGRT00000028639(ARAF);ENSBGRT00000028778(ARAF);ENSBGRT00000030983(HRAS);ENSBGRT00000032295(FGFR3);ENSBGRT00000032440(FGFR3);ENSBGRT00000034137(MMP1);ENSBGRT00000037048(RB1);ENSBGRT00000037232(RB1);ENSBGRT00000037466(RB1);ENS…	K04365+K04365+K09389+K05704+K05704+K05704+K04451+K08845+K08845+K02833+K05094+K05094+K01388+K06618+K06618+K06618+K06643+K06643+K06643+K06643+K06643+K06643+K06643+K04366+K04366+K04366+K04366+K04368+K04371+K04371+K04371+K04371
Organismal Systems	Nervous system	Dopaminergic synapse	121	378	0.562093	0.824246	ko04728	ENSBGRT00000002905(GNAI3);ENSBGRT00000004974(PPP3CA);ENSBGRT00000005003(PPP3CA);ENSBGRT00000005079(PPP3CA);ENSBGRT00000005072(CREB5);ENSBGRT00000006174(MAPK11);ENSBGRT00000006252(-);ENSBGRT00000008109(GRIA2);ENSBGRT00000008165(GRIA2);ENSBGRT00000010179(KIF5C);ENSBGRT00000011980(-);ENSBGRT00000012073(-);ENSBGRT00000012149(PPP1CB);ENSBGRT00000012394(DRD2);ENSBGRT00000012423(DRD2);ENSBGRT00000014414…	K04630+K04348+K04348+K04348+K09047+K04441+K04374+K05198+K05198+K10396+K02183+K02183+K06269+K04145+K04145+K04997+K05036+K10396+K10396+K02183+K02183+K02183+K00545+K04456+K04456+K04456+K04456+K04456+K03456+K03456+K03456+K04440+K04440+K04440+K04440+K04440+K11583+K05199+K05199+K11584+K11584+K11584+K11584+K11584+K11584+K11584+K11584+K11584+K11584+K04441+K04441+K04441+K04515+K04515+K04515+K04515+K04515+…
Organismal Systems	Immune system	Platelet activation	94	294	0.565071	0.825145	ko04611	ENSBGRT00000001219(ADCY6);ENSBGRT00000001261(ADCY6);ENSBGRT00000001281(ADCY6);ENSBGRT00000001328(ADCY6);ENSBGRT00000002905(GNAI3);ENSBGRT00000003464(-);ENSBGRT00000006003(PIK3CA);ENSBGRT00000006032(PIK3CA);ENSBGRT00000006174(MAPK11);ENSBGRT00000008396(TLN2);ENSBGRT00000008019(RAP1A);ENSBGRT00000009386(GUCY1A1);ENSBGRT00000010445(SRC);ENSBGRT00000010467(SRC);ENSBGRT00000010526(SRC);ENSBGRT00000011…	K08046+K08046+K08046+K08046+K04630+K06472+K00922+K00922+K04441+K06271+K04353+K12318+K05704+K05704+K05704+K06069+K06069+K06069+K06069+K06269+K21289+K00907+K00907+K04456+K04456+K04456+K04456+K04456+K08042+K08042+K08042+K00907+K00907+K00907+K00907+K04441+K04441+K04441+K00922+K00922+K00922+K00922+K00922+K00922+K00922+K12330+K12330+K12330+K12330+K07376+K07376+K05692+K03905+K00907+K00907+K05859+K05859+…
Metabolism	Lipid metabolism	Biosynthesis of unsaturated fatty acids	23	72	0.567459	0.825179	ko01040	ENSBGRT00000000961(-);ENSBGRT00000005908(SCP2);ENSBGRT00000007674(ELOVL4);ENSBGRT00000015474(HACD2);ENSBGRT00000018029(ELOVL1);ENSBGRT00000018091(ELOVL1);ENSBGRT00000018149(ELOVL1);ENSBGRT00000018218(ELOVL1);ENSBGRT00000018230(ACOX3);ENSBGRT00000018352(ACOX3);ENSBGRT00000018477(ACOX3);ENSBGRT00000018658(ACOX3);ENSBGRT00000018782(ACOX3);ENSBGRT00000018851(ACOX3);ENSBGRT00000018972(ACOX3);ENSBGRT00…	K00659+K08764+K10249+K10703+K10247+K10247+K10247+K10247+K00232+K00232+K00232+K00232+K00232+K00232+K00232+K10205+K10205+K01068+K10244+K10244+K00507+K10703+K10248
Environmental Information Processing	Signal transduction	Hedgehog signaling pathway	45	142	0.589823	0.853509	ko04340	ENSBGRT00000000835(IHH);ENSBGRT00000002711(SPOPL);ENSBGRT00000002735(SPOPL);ENSBGRT00000004594(-);ENSBGRT00000004621(-);ENSBGRT00000004810(KIF3A);ENSBGRT00000004882(GLI2);ENSBGRT00000011068(CSNK1D);ENSBGRT00000011104(CSNK1D);ENSBGRT00000012659(HHIP);ENSBGRT00000017521(CSNK1G3);ENSBGRT00000017633(CSNK1G3);ENSBGRT00000017829(CSNK1G3);ENSBGRT00000020228(EVC2);ENSBGRT00000020423(EVC2);ENSBGRT00000020…	K11989+K10523+K10523+K08960+K08960+K10394+K16798+K08959+K08959+K06231+K08958+K08958+K08958+K19608+K19608+K19608+K19605+K19605+K19605+K19605+K19605+K19605+K11988+K10151+K10151+K03347+K03347+K03347+K03347+K03347+K20033+K20033+K20033+K08957+K08957+K08957+K04439+K04439+K04439+K04439+K04439+K04439+K04345+K04345+K23663
Environmental Information Processing	Signal transduction	cGMP-PKG signaling pathway	136	427	0.591831	0.853509	ko04022	ENSBGRT00000001219(ADCY6);ENSBGRT00000001261(ADCY6);ENSBGRT00000001281(ADCY6);ENSBGRT00000001328(ADCY6);ENSBGRT00000001401(GNA11);ENSBGRT00000001841(VDAC1);ENSBGRT00000002063(CNGA1);ENSBGRT00000002905(GNAI3);ENSBGRT00000004974(PPP3CA);ENSBGRT00000005003(PPP3CA);ENSBGRT00000005079(PPP3CA);ENSBGRT00000005072(CREB5);ENSBGRT00000006097(-);ENSBGRT00000006252(-);ENSBGRT00000006694(MEF2C);ENSBGRT0000000…	K08046+K08046+K08046+K08046+K04635+K05862+K04948+K04630+K04348+K04348+K04348+K09047+K04938+K04374+K04454+K04454+K04454+K04454+K04454+K13762+K13762+K13762+K13762+K12318+K09260+K09260+K09260+K02183+K02183+K06269+K18050+K18050+K12323+K18283+K18283+K18283+K18283+K18283+K15041+K15041+K21289+K13296+K13296+K04137+K00907+K00907+K12335+K12334+K02183+K02183+K02183+K04197+K04197+K04197+K04197+K04941+K04456+…
Organismal Systems	Endocrine system	Estrogen signaling pathway	95	299	0.594517	0.853854	ko04915	ENSBGRT00000001219(ADCY6);ENSBGRT00000001261(ADCY6);ENSBGRT00000001281(ADCY6);ENSBGRT00000001328(ADCY6);ENSBGRT00000002905(GNAI3);ENSBGRT00000005072(CREB5);ENSBGRT00000006003(PIK3CA);ENSBGRT00000006032(PIK3CA);ENSBGRT00000006153(SP1);ENSBGRT00000006204(SP1);ENSBGRT00000006252(-);ENSBGRT00000008763(EBAG9);ENSBGRT00000009673(-);ENSBGRT00000010445(SRC);ENSBGRT00000010467(SRC);ENSBGRT00000010526(SRC)…	K08046+K08046+K08046+K08046+K04630+K09047+K00922+K00922+K04684+K04684+K04374+K22455+K17447+K05704+K05704+K05704+K08550+K08550+K02183+K02183+K04079+K04079+K04997+K02183+K02183+K02183+K04456+K04456+K04456+K04456+K04456+K08042+K08042+K08042+K07604+K07604+K11255+K11255+K11255+K11255+K11255+K11255+K07604+K00922+K00922+K00922+K00922+K00922+K00922+K00922+K05002+K09571+K09571+K03283+K03283+K04079+K07604+…
Genetic Information Processing	Folding, sorting and degradation	Sulfur relay system	6	19	0.610605	0.871859	ko04122	ENSBGRT00000014075(-);ENSBGRT00000018931(-);ENSBGRT00000034777(-);ENSBGRT00000037823(MOCS2);ENSBGRT00000037854(MOCS2);ENSBGRT00000037889(MOCS2)	K01011+K12161+K14168+K03635+K03635+K03635
Human Diseases	Infectious disease: viral	Hepatitis B	124	391	0.61205	0.871859	ko05161	ENSBGRT00000000481(BRAF);ENSBGRT00000000720(BRAF);ENSBGRT00000001518(PTK2B);ENSBGRT00000001584(PTK2B);ENSBGRT00000001662(PTK2B);ENSBGRT00000003387(STAT1);ENSBGRT00000003456(STAT1);ENSBGRT00000003525(STAT1);ENSBGRT00000005072(CREB5);ENSBGRT00000005878(NFKB1);ENSBGRT00000006003(PIK3CA);ENSBGRT00000006032(PIK3CA);ENSBGRT00000006095(TAB1);ENSBGRT00000006121(TAB1);ENSBGRT00000006174(MAPK11);ENSBGRT000…	K04365+K04365+K05871+K05871+K05871+K11220+K11220+K11220+K09047+K02580+K00922+K00922+K04403+K04403+K04441+K04374+K09389+K13376+K05704+K05704+K05704+K15041+K15041+K04389+K04389+K07209+K07209+K07209+K04456+K04456+K04456+K04456+K04456+K04440+K04440+K04440+K04440+K04440+K04692+K04692+K04692+K04692+K04692+K11223+K04734+K04734+K04729+K04729+K04441+K04441+K04441+K12497+K04451+K11217+K11217+K11217+K00922+…
Organismal Systems	Immune system	RIG-I-like receptor signaling pathway	50	160	0.637556	0.904501	ko04622	ENSBGRT00000002892(PIN1);ENSBGRT00000005878(NFKB1);ENSBGRT00000006174(MAPK11);ENSBGRT00000010161(ATG5);ENSBGRT00000010235(ATG5);ENSBGRT00000010278(ATG5);ENSBGRT00000010347(ATG5);ENSBGRT00000010370(ATG5);ENSBGRT00000010723(CYLD);ENSBGRT00000010834(CYLD);ENSBGRT00000010927(CYLD);ENSBGRT00000014182(TRAF2);ENSBGRT00000014258(TRAF2);ENSBGRT00000015189(IKBKB);ENSBGRT00000015283(IKBKB);ENSBGRT0000001542…	K09578+K02580+K04441+K08339+K08339+K08339+K08339+K08339+K08601+K08601+K08601+K03173+K03173+K07209+K07209+K07209+K02861+K04440+K04440+K04440+K04440+K04440+K04734+K04734+K04441+K04441+K04441+K12649+K12649+K12649+K12649+K12649+K12649+K05406+K05406+K07211+K07211+K12671+K05410+K05410+K05425+K12655+K12652+K04427+K04427+K04427+K07210+K07210+K07210+K03171
Organismal Systems	Excretory system	Proximal tubule bicarbonate reclamation	15	49	0.649808	0.913266	ko04964	ENSBGRT00000005661(GLS2);ENSBGRT00000005694(GLS2);ENSBGRT00000007328(-);ENSBGRT00000007358(-);ENSBGRT00000025823(-);ENSBGRT00000025876(-);ENSBGRT00000025933(-);ENSBGRT00000025985(-);ENSBGRT00000032194(CA4);ENSBGRT00000032278(CA4);ENSBGRT00000043872(SLC38A3);ENSBGRT00000049261(-);ENSBGRT00000049267(-);ENSBGRT00000049274(-);ENSBGRT00000049275(-)	K01425+K01425+K09864+K09864+K18245+K18245+K18245+K18245+K18246+K18246+K13576+K00261+K00261+K00261+K00261
Organismal Systems	Endocrine system	GnRH secretion	52	167	0.650917	0.913266	ko04929	ENSBGRT00000001401(GNA11);ENSBGRT00000006003(PIK3CA);ENSBGRT00000006032(PIK3CA);ENSBGRT00000010290(HCN2);ENSBGRT00000014200(CACNA1G);ENSBGRT00000014504(CACNA1G);ENSBGRT00000014791(CACNA1G);ENSBGRT00000014414(KCNJ3);ENSBGRT00000015972(-);ENSBGRT00000016015(-);ENSBGRT00000017851(AKT3);ENSBGRT00000017960(AKT3);ENSBGRT00000018035(AKT3);ENSBGRT00000018135(AKT3);ENSBGRT00000018231(AKT3);ENSBGRT00000019…	K04635+K00922+K00922+K04955+K04854+K04854+K04854+K04997+K23140+K23140+K04456+K04456+K04456+K04456+K04456+K04945+K04945+K00922+K00922+K00922+K00922+K00922+K00922+K00922+K05002+K05252+K02833+K04954+K04954+K04456+K04456+K19663+K04960+K04366+K04366+K04366+K04366+K04439+K04439+K04439+K04439+K04439+K04439+K04999+K04368+K04371+K04371+K04371+K04371+K04855+K04855+K04855
Organismal Systems	Digestive system	Salivary secretion	64	205	0.651585	0.913266	ko04970	ENSBGRT00000001219(ADCY6);ENSBGRT00000001261(ADCY6);ENSBGRT00000001281(ADCY6);ENSBGRT00000001328(ADCY6);ENSBGRT00000009386(GUCY1A1);ENSBGRT00000011182(SLC4A2);ENSBGRT00000011272(SLC4A2);ENSBGRT00000011315(SLC4A2);ENSBGRT00000011980(-);ENSBGRT00000012073(-);ENSBGRT00000014279(ADRA1D);ENSBGRT00000014365(CST3);ENSBGRT00000016449(-);ENSBGRT00000016616(-);ENSBGRT00000016688(-);ENSBGRT00000019095(ADCY2…	K08046+K08046+K08046+K08046+K12318+K13855+K13855+K13855+K02183+K02183+K04137+K13899+K02183+K02183+K02183+K08042+K08042+K08042+K04945+K04945+K13240+K13240+K13240+K12550+K12550+K12550+K12550+K07376+K07376+K02183+K02183+K02183+K04142+K04142+K05850+K05850+K05850+K13915+K13916+K13916+K13916+K13916+K13916+K13916+K13916+K13916+K13916+K19663+K04960+K04936+K04936+K04936+K04936+K04936+K04936+K04936+K13915+…
Genetic Information Processing	Translation	Aminoacyl-tRNA biosynthesis	39	126	0.656263	0.915407	ko00970	ENSBGRT00000012845(FARSA);ENSBGRT00000012925(FARSA);ENSBGRT00000013059(FARSA);ENSBGRT00000013179(FARS2);ENSBGRT00000013293(FARS2);ENSBGRT00000013330(FARS2);ENSBGRT00000013418(FARS2);ENSBGRT00000015754(CARS2);ENSBGRT00000015847(CARS2);ENSBGRT00000017253(TARS1);ENSBGRT00000026575(YARS1);ENSBGRT00000026736(YARS1);ENSBGRT00000026851(YARS1);ENSBGRT00000026745(GATB);ENSBGRT00000026828(GATB);ENSBGRT0000…	K01889+K01889+K01889+K01889+K01889+K01889+K01889+K01883+K01883+K01868+K01866+K01866+K01866+K02434+K02434+K02434+K02434+K02434+K02434+K02434+K02434+K02434+K02434+K01872+K01867+K04567+K04567+K01875+K01875+K01875+K01875+K01875+K10837+K10837+K10837+K01872+K01872+K01872+K01872
Metabolism	Global and overview maps	Carbon metabolism	100	319	0.658359	0.915407	ko01200	ENSBGRT00000000491(HIBCH);ENSBGRT00000000531(HIBCH);ENSBGRT00000000556(HIBCH);ENSBGRT00000000571(HIBCH);ENSBGRT00000000647(HIBCH);ENSBGRT00000000717(HIBCH);ENSBGRT00000001265(AGXT);ENSBGRT00000002313(ACO1);ENSBGRT00000002360(ACO1);ENSBGRT00000002995(SDHC);ENSBGRT00000003039(SDHC);ENSBGRT00000003062(SDHC);ENSBGRT00000003069(SDHC);ENSBGRT00000003081(SDHC);ENSBGRT00000003131(SDHC);ENSBGRT00000003168…	K05605+K05605+K05605+K05605+K05605+K05605+K00830+K01681+K01681+K00236+K00236+K00236+K00236+K00236+K00236+K00121+K00121+K00121+K00948+K01647+K01647+K01647+K00850+K00850+K00850+K00850+K00600+K00600+K00600+K00140+K01899+K11517+K11517+K01895+K01895+K00026+K01895+K01895+K00237+K00237+K00237+K00232+K00232+K00232+K00232+K00232+K00232+K00232+K13937+K14455+K14455+K00844+K00844+K01689+K01689+K00164+K00164+…
Organismal Systems	Digestive system	Cholesterol metabolism	32	104	0.663485	0.918874	ko04979	ENSBGRT00000001841(VDAC1);ENSBGRT00000006818(APOA1);ENSBGRT00000006925(APOA4);ENSBGRT00000007073(NCEH1);ENSBGRT00000009263(LRP1);ENSBGRT00000011145(LDLR);ENSBGRT00000011210(LDLR);ENSBGRT00000012909(-);ENSBGRT00000013028(-);ENSBGRT00000015190(LRPAP1);ENSBGRT00000019600(LIPC);ENSBGRT00000019701(LIPC);ENSBGRT00000019780(LIPC);ENSBGRT00000019885(LIPC);ENSBGRT00000019998(STARD3);ENSBGRT00000020237(STA…	K05862+K08757+K08760+K14349+K04550+K12473+K12473+K15041+K15041+K22290+K22283+K22283+K22283+K22283+K22291+K22291+K13885+K13885+K13885+K05770+K05770+K01052+K01052+K16931+K16931+K16931+K08761+K08761+K08761+K12385+K06096+K06096
Organismal Systems	Digestive system	Fat digestion and absorption	26	85	0.6687	0.922436	ko04975	ENSBGRT00000006818(APOA1);ENSBGRT00000006925(APOA4);ENSBGRT00000008997(PLA2G2E);ENSBGRT00000009087(-);ENSBGRT00000009112(-);ENSBGRT00000009142(-);ENSBGRT00000009177(-);ENSBGRT00000009292(PLA2G5);ENSBGRT00000009328(-);ENSBGRT00000009356(-);ENSBGRT00000009469(-);ENSBGRT00000009489(-);ENSBGRT00000009524(-);ENSBGRT00000021705(GOT2);ENSBGRT00000021832(GOT2);ENSBGRT00000022344(SCARB1);ENSBGRT0000002245…	K08757+K08760+K01047+K01047+K01047+K01047+K01047+K01047+K01047+K01047+K01047+K01047+K01047+K14455+K14455+K13885+K13885+K13885+K11155+K11155+K14460+K12298+K14457+K14456+K13509+K13509
Metabolism	Lipid metabolism	Arachidonic acid metabolism	54	175	0.682267	0.936736	ko00590	ENSBGRT00000000484(HPGDS);ENSBGRT00000000500(HPGDS);ENSBGRT00000001863(EPHX2);ENSBGRT00000001887(EPHX2);ENSBGRT00000001895(EPHX2);ENSBGRT00000004409(PLA2G6);ENSBGRT00000005189(CBR1);ENSBGRT00000005218(CBR1);ENSBGRT00000006347(-);ENSBGRT00000006376(-);ENSBGRT00000006403(-);ENSBGRT00000006428(-);ENSBGRT00000006450(-);ENSBGRT00000006456(-);ENSBGRT00000006465(-);ENSBGRT00000006473(-);ENSBGRT000000089…	K04097+K04097+K08726+K08726+K08726+K16343+K00079+K00079+K15730+K15730+K15730+K15730+K15730+K15730+K15730+K15730+K01047+K01047+K01047+K01047+K01047+K01047+K01047+K01047+K01047+K01047+K01047+K00432+K07422+K07422+K07422+K05309+K04119+K04119+K00432+K00461+K11987+K15729+K15729+K15729+K18592+K15717+K15717+K15717+K18592+K07418+K07418+K00460+K01831+K08021+K08021+K08022+K08022+K08022
Metabolism	Glycan biosynthesis and metabolism	Glycosaminoglycan degradation	15	50	0.684434	0.936736	ko00531	ENSBGRT00000010742(ARSB);ENSBGRT00000022904(-);ENSBGRT00000023087(-);ENSBGRT00000026216(HGSNAT);ENSBGRT00000026422(HGSNAT);ENSBGRT00000031987(GNS);ENSBGRT00000032094(GNS);ENSBGRT00000032213(GNS);ENSBGRT00000036011(IDUA);ENSBGRT00000036080(IDUA);ENSBGRT00000040473(HPSE2);ENSBGRT00000044493(HYAL3);ENSBGRT00000044509(HYAL3);ENSBGRT00000044699(HYAL2);ENSBGRT00000044746(HYAL2)	K01135+K12373+K12373+K10532+K10532+K01137+K01137+K01137+K01217+K01217+K07965+K01197+K01197+K01197+K01197
Human Diseases	Substance dependence	Amphetamine addiction	57	185	0.690477	0.93895	ko05031	ENSBGRT00000001551(GRIN3A);ENSBGRT00000001577(GRIN3A);ENSBGRT00000004974(PPP3CA);ENSBGRT00000005003(PPP3CA);ENSBGRT00000005079(PPP3CA);ENSBGRT00000005072(CREB5);ENSBGRT00000006252(-);ENSBGRT00000008109(GRIA2);ENSBGRT00000008165(GRIA2);ENSBGRT00000011980(-);ENSBGRT00000012073(-);ENSBGRT00000012149(PPP1CB);ENSBGRT00000015345(SLC6A3);ENSBGRT00000016449(-);ENSBGRT00000016616(-);ENSBGRT00000016688(-);…	K05213+K05213+K04348+K04348+K04348+K09047+K04374+K05198+K05198+K02183+K02183+K06269+K05036+K02183+K02183+K02183+K05199+K05199+K15840+K04515+K04515+K04515+K04515+K04515+K06067+K06067+K00274+K00274+K00274+K04515+K04515+K04515+K04515+K04515+K04515+K02183+K02183+K02183+K08155+K05200+K05200+K05200+K04515+K04515+K04515+K04515+K19663+K01593+K01593+K01593+K01593+K01593+K09029+K04345+K04345+K04632+K09049
Human Diseases	Endocrine and metabolic disease	Maturity onset diabetes of the young	14	47	0.693439	0.93895	ko04950	ENSBGRT00000012537(NKX2-2);ENSBGRT00000012802(FOXA2);ENSBGRT00000023684(HNF1B);ENSBGRT00000023744(HNF1B);ENSBGRT00000023826(HNF1B);ENSBGRT00000024491(HNF4A);ENSBGRT00000024969(HNF4A);ENSBGRT00000025107(HNF4A);ENSBGRT00000031785(ONECUT1);ENSBGRT00000037089(PKLR);ENSBGRT00000037176(PKLR);ENSBGRT00000038263(NKX6-1);ENSBGRT00000045031(HES1);ENSBGRT00000045080(HES1)	K08029+K08035+K08034+K08034+K08034+K07292+K07292+K07292+K08026+K12406+K12406+K08030+K06054+K06054
Human Diseases	Substance dependence	Alcoholism	119	382	0.698795	0.93895	ko05034	ENSBGRT00000000481(BRAF);ENSBGRT00000000720(BRAF);ENSBGRT00000001551(GRIN3A);ENSBGRT00000001577(GRIN3A);ENSBGRT00000001999(NPY);ENSBGRT00000002012(NPY);ENSBGRT00000002032(NPY);ENSBGRT00000002905(GNAI3);ENSBGRT00000003470(HDAC9);ENSBGRT00000003544(HDAC9);ENSBGRT00000003596(HDAC9);ENSBGRT00000003666(HDAC9);ENSBGRT00000003707(HDAC9);ENSBGRT00000003870(HDAC9);ENSBGRT00000003873(MACROH2A1);ENSBGRT0000…	K04365+K04365+K05213+K05213+K05232+K05232+K05232+K04630+K11409+K11409+K11409+K11409+K11409+K11409+K11251+K11251+K11251+K11251+K11251+K11251+K09047+K18671+K18671+K18671+K04374+K11406+K11406+K11406+K04360+K04360+K04360+K04360+K04360+K04360+K04360+K17447+K11252+K02183+K02183+K06269+K04145+K04145+K15014+K15014+K15014+K11252+K05036+K02183+K02183+K02183+K15840+K04355+K06067+K06067+K00274+K00274+K00274+…
Human Diseases	Neurodegenerative disease	Amyotrophic lateral sclerosis	39	128	0.699449	0.93895	ko05014	ENSBGRT00000000186(SOD1);ENSBGRT00000002910(PRPH);ENSBGRT00000004974(PPP3CA);ENSBGRT00000005003(PPP3CA);ENSBGRT00000005079(PPP3CA);ENSBGRT00000006174(MAPK11);ENSBGRT00000008109(GRIA2);ENSBGRT00000008165(GRIA2);ENSBGRT00000012373(GPX3);ENSBGRT00000021555(NOS1);ENSBGRT00000021777(NOS1);ENSBGRT00000021981(NOS1);ENSBGRT00000023292(MAPK13);ENSBGRT00000023496(MAPK13);ENSBGRT00000023662(MAPK13);ENSBGRT0…	K04565+K07607+K04348+K04348+K04348+K04441+K05198+K05198+K00432+K13240+K13240+K13240+K04441+K04441+K04441+K04451+K04426+K00432+K04570+K11519+K11519+K11519+K02308+K03781+K01370+K01370+K01370+K01370+K01370+K01370+K05613+K05613+K05613+K05613+K05613+K04569+K04392+K04392+K02158
Metabolism	Metabolism of cofactors and vitamins	Vitamin B6 metabolism	7	24	0.699504	0.93895	ko00750	ENSBGRT00000002135(PDXP);ENSBGRT00000028446(PSAT1);ENSBGRT00000039444(PDXK);ENSBGRT00000039593(PDXK);ENSBGRT00000039631(PDXK);ENSBGRT00000039719(PDXK);ENSBGRT00000039748(PDXK)	K07758+K00831+K00868+K00868+K00868+K00868+K00868
Organismal Systems	Sensory system	Inflammatory mediator regulation of TRP channels	80	259	0.704968	0.941049	ko04750	ENSBGRT00000000470(IGF1);ENSBGRT00000000537(IGF1);ENSBGRT00000001219(ADCY6);ENSBGRT00000001261(ADCY6);ENSBGRT00000001281(ADCY6);ENSBGRT00000001328(ADCY6);ENSBGRT00000004409(PLA2G6);ENSBGRT00000006003(PIK3CA);ENSBGRT00000006032(PIK3CA);ENSBGRT00000006174(MAPK11);ENSBGRT00000009047(IL1R1);ENSBGRT00000010445(SRC);ENSBGRT00000010467(SRC);ENSBGRT00000010526(SRC);ENSBGRT00000011980(-);ENSBGRT0000001207…	K05459+K05459+K08046+K08046+K08046+K08046+K16343+K00922+K00922+K04441+K04386+K05704+K05704+K05704+K02183+K02183+K06269+K18050+K18050+K03176+K02183+K02183+K02183+K18051+K04440+K04440+K04440+K04440+K04440+K08042+K08042+K08042+K18052+K18052+K04441+K04441+K04441+K04515+K04515+K04515+K04515+K04515+K04971+K04983+K00922+K00922+K00922+K00922+K00922+K00922+K00922+K04515+K04515+K04515+K04515+K04515+K04515+…
Metabolism	Metabolism of cofactors and vitamins	Pantothenate and CoA biosynthesis	20	67	0.706461	0.941049	ko00770	ENSBGRT00000002193(-);ENSBGRT00000002278(-);ENSBGRT00000002287(-);ENSBGRT00000002293(-);ENSBGRT00000002300(-);ENSBGRT00000011970(DPYS);ENSBGRT00000017821(COASY);ENSBGRT00000024031(PPCS);ENSBGRT00000036372(BCAT2);ENSBGRT00000036465(BCAT2);ENSBGRT00000036576(BCAT2);ENSBGRT00000036633(BCAT2);ENSBGRT00000042795(PANK4);ENSBGRT00000043040(UPB1);ENSBGRT00000043084(UPB1);ENSBGRT00000045200(GADL1);ENSBGRT…	K00826+K00826+K00826+K00826+K00826+K01464+K02318+K01922+K00826+K00826+K00826+K00826+K09680+K01431+K01431+K18966+K01598+K01598+K01598+K01598
Human Diseases	Immune disease	Systemic lupus erythematosus	100	323	0.712771	0.945844	ko05322	ENSBGRT00000000772(C8B);ENSBGRT00000000875(C8B);ENSBGRT00000000922(C8B);ENSBGRT00000003464(-);ENSBGRT00000003873(MACROH2A1);ENSBGRT00000003905(MACROH2A1);ENSBGRT00000003960(MACROH2A1);ENSBGRT00000004015(MACROH2A1);ENSBGRT00000004045(MACROH2A1);ENSBGRT00000004068(MACROH2A1);ENSBGRT00000004814(TRBV3-1);ENSBGRT00000004831(-);ENSBGRT00000004982(-);ENSBGRT00000005047(-);ENSBGRT00000005064(-);ENSBGRT00…	K03998+K03998+K03998+K06472+K11251+K11251+K11251+K11251+K11251+K11251+K10785+K10785+K10785+K10785+K10785+K10785+K10785+K10785+K10785+K10785+K10785+K10785+K10785+K03988+K11089+K11089+K11089+K11252+K05699+K05699+K05699+K05699+K05699+K05699+K10785+K10785+K10784+K10784+K10784+K10784+K10784+K10784+K10784+K10784+K10784+K10784+K10784+K03999+K03999+K10784+K10784+K10784+K06856+K06856+K06856+K06856+K06856+…
Metabolism	Carbohydrate metabolism	Citrate cycle (TCA cycle)	28	94	0.731536	0.967069	ko00020	ENSBGRT00000002313(ACO1);ENSBGRT00000002360(ACO1);ENSBGRT00000002995(SDHC);ENSBGRT00000003039(SDHC);ENSBGRT00000003062(SDHC);ENSBGRT00000003069(SDHC);ENSBGRT00000003081(SDHC);ENSBGRT00000003131(SDHC);ENSBGRT00000004712(-);ENSBGRT00000004735(-);ENSBGRT00000004758(-);ENSBGRT00000012540(SUCLG1);ENSBGRT00000015718(MDH2);ENSBGRT00000015952(-);ENSBGRT00000015999(-);ENSBGRT00000016027(-);ENSBGRT00000022…	K01681+K01681+K00236+K00236+K00236+K00236+K00236+K00236+K01647+K01647+K01647+K01899+K00026+K00237+K00237+K00237+K00164+K00164+K00161+K00161+K00030+K01900+K01900+K00164+K00164+K00164+K00164+K00164
Organismal Systems	Sensory system	Phototransduction	16	55	0.738298	0.972325	ko04744	ENSBGRT00000002063(CNGA1);ENSBGRT00000011888(-);ENSBGRT00000011980(-);ENSBGRT00000012073(-);ENSBGRT00000016449(-);ENSBGRT00000016616(-);ENSBGRT00000016688(-);ENSBGRT00000033047(CALM3);ENSBGRT00000033199(CALM3);ENSBGRT00000033244(CALM3);ENSBGRT00000037680(PDE6A);ENSBGRT00000037763(PDE6A);ENSBGRT00000039465(PDE6B);ENSBGRT00000045024(RHO);ENSBGRT00000047043(-);ENSBGRT00000047050(-)	K04948+K08328+K02183+K02183+K02183+K02183+K02183+K02183+K02183+K02183+K08718+K08718+K13756+K04250+K13759+K13759
Metabolism	Carbohydrate metabolism	Starch and sucrose metabolism	21	72	0.752211	0.985271	ko00500	ENSBGRT00000000017(GBE1);ENSBGRT00000008329(PGM2);ENSBGRT00000008291(G6PC3);ENSBGRT00000011837(G6PC);ENSBGRT00000012287(AGL);ENSBGRT00000012462(AGL);ENSBGRT00000015798(PYGB);ENSBGRT00000015912(PYGB);ENSBGRT00000016099(PYGB);ENSBGRT00000019203(SI);ENSBGRT00000023402(HK1);ENSBGRT00000023852(HK1);ENSBGRT00000028787(HK3);ENSBGRT00000035004(GYG1);ENSBGRT00000035086(GYG1);ENSBGRT00000035157(GYG1);ENSBG…	K00700+K15779+K01084+K01084+K01196+K01196+K00688+K00688+K00688+K01203+K00844+K00844+K00844+K00750+K00750+K00750+K00750+K12316+K12316+K12316+K12316
Genetic Information Processing	Replication and repair	Base excision repair	28	95	0.753775	0.985271	ko03410	ENSBGRT00000009930(PARP1);ENSBGRT00000010062(PARP1);ENSBGRT00000010128(PARP1);ENSBGRT00000010242(PARP1);ENSBGRT00000010386(PARP1);ENSBGRT00000013169(-);ENSBGRT00000013953(POLB);ENSBGRT00000014088(POLB);ENSBGRT00000014219(POLB);ENSBGRT00000014330(POLB);ENSBGRT00000014473(POLB);ENSBGRT00000016137(NEIL3);ENSBGRT00000020956(POLD2);ENSBGRT00000021135(POLD2);ENSBGRT00000022299(XRCC1);ENSBGRT00000036551…	K24070+K24070+K24070+K24070+K24070+K10802+K02330+K02330+K02330+K02330+K02330+K10569+K02328+K02328+K10803+K20813+K20813+K10776+K10747+K10747+K10747+K10747+K10747+K03504+K10567+K10567+K10773+K03648
Human Diseases	Endocrine and metabolic disease	Non-alcoholic fatty liver disease	112	365	0.759742	0.989366	ko04932	ENSBGRT00000002119(PRKAG1);ENSBGRT00000002163(PRKAG1);ENSBGRT00000002178(PRKAG1);ENSBGRT00000002205(PRKAG1);ENSBGRT00000002174(NDUFA12);ENSBGRT00000002184(NDUFA12);ENSBGRT00000002192(NDUFA12);ENSBGRT00000002586(-);ENSBGRT00000002995(SDHC);ENSBGRT00000003039(SDHC);ENSBGRT00000003062(SDHC);ENSBGRT00000003069(SDHC);ENSBGRT00000003081(SDHC);ENSBGRT00000003131(SDHC);ENSBGRT00000005878(NFKB1);ENSBGRT00…	K07200+K07200+K07200+K07200+K11352+K11352+K11352+K03962+K00236+K00236+K00236+K00236+K00236+K00236+K02580+K00922+K00922+K04393+K04374+K08524+K03237+K03237+K04389+K04389+K03173+K03173+K07200+K07200+K04452+K07209+K07209+K07209+K03939+K03939+K00237+K00237+K00237+K09113+K04456+K04456+K04456+K04456+K04456+K04440+K04440+K04440+K04440+K04440+K03950+K11351+K07199+K00413+K09113+K09113+K09113+K09113+K09113+…
Cellular Processes	Cell growth and death	p53 signaling pathway	57	190	0.77192	1	ko04115	ENSBGRT00000000470(IGF1);ENSBGRT00000000537(IGF1);ENSBGRT00000001178(-);ENSBGRT00000001656(CCNG1);ENSBGRT00000001703(CCNG1);ENSBGRT00000002309(-);ENSBGRT00000002328(-);ENSBGRT00000002338(-);ENSBGRT00000002356(-);ENSBGRT00000002375(-);ENSBGRT00000006063(ZMAT3);ENSBGRT00000007046(-);ENSBGRT00000009982(SIVA1);ENSBGRT00000010414(COP1);ENSBGRT00000016497(GADD45A);ENSBGRT00000016536(GADD45A);ENSBGRT000…	K05459+K05459+K10134+K10145+K10145+K04402+K04402+K04402+K04402+K04402+K10137+K04596+K22744+K10143+K04402+K04402+K10808+K21770+K21770+K10134+K10808+K10151+K10151+K10146+K04451+K20394+K20394+K20394+K04728+K10132+K10132+K04570+K02091+K04390+K04390+K06626+K06626+K10144+K10138+K02216+K02216+K02216+K10148+K10148+K22745+K06643+K06643+K06643+K06643+K06643+K06643+K06643+K06509+K06509+K06509+K03982+K03982
Genetic Information Processing	Folding, sorting and degradation	Protein export	17	60	0.783555	1	ko03060	ENSBGRT00000006635(SRPRB);ENSBGRT00000006659(SRPRB);ENSBGRT00000006907(OXA1L);ENSBGRT00000012709(SEC62);ENSBGRT00000012758(SEC62);ENSBGRT00000012817(SEC62);ENSBGRT00000019960(SEC11A);ENSBGRT00000020095(SEC11A);ENSBGRT00000020134(SEC11A);ENSBGRT00000022053(SEC61A2);ENSBGRT00000022152(SEC61A2);ENSBGRT00000022217(SEC61A2);ENSBGRT00000022311(SEC61A2);ENSBGRT00000022387(SEC61A2);ENSBGRT00000034147(SRP…	K12272+K12272+K03217+K12275+K12275+K12275+K13280+K13280+K13280+K10956+K10956+K10956+K10956+K10956+K13431+K13431+K09490
Metabolism	Glycan biosynthesis and metabolism	Glycosphingolipid biosynthesis - lacto and neolacto series	14	50	0.785349	1	ko00601	ENSBGRT00000004300(ST3GAL6);ENSBGRT00000004309(ST3GAL6);ENSBGRT00000004326(ST3GAL6);ENSBGRT00000004369(ST3GAL6);ENSBGRT00000015667(ST3GAL3);ENSBGRT00000015719(ST3GAL3);ENSBGRT00000015858(ST3GAL3);ENSBGRT00000015942(FUT7);ENSBGRT00000027751(GCNT2);ENSBGRT00000027794(GCNT2);ENSBGRT00000027835(GCNT2);ENSBGRT00000032864(ST3GAL4);ENSBGRT00000032975(ST3GAL4);ENSBGRT00000047963(-)	K03792+K03792+K03792+K03792+K00781+K00781+K00781+K07635+K00742+K00742+K00742+K03494+K03494+K00709
Metabolism	Glycan biosynthesis and metabolism	Glycosaminoglycan biosynthesis - chondroitin sulfate / dermatan sulfate	9	33	0.785674	1	ko00532	ENSBGRT00000010207(-);ENSBGRT00000010259(-);ENSBGRT00000033620(UST);ENSBGRT00000033711(UST);ENSBGRT00000035587(CHST11);ENSBGRT00000042084(XYLT1);ENSBGRT00000042157(XYLT1);ENSBGRT00000044205(CHST12);ENSBGRT00000044233(CHST12)	K01794+K01794+K03193+K03193+K01017+K00771+K00771+K04742+K04742
Human Diseases	Endocrine and metabolic disease	Type II diabetes mellitus	36	123	0.78988	1	ko04930	ENSBGRT00000003248(SOCS2);ENSBGRT00000003253(SOCS2);ENSBGRT00000006003(PIK3CA);ENSBGRT00000006032(PIK3CA);ENSBGRT00000012359(PRKCE);ENSBGRT00000012484(PRKCE);ENSBGRT00000014200(CACNA1G);ENSBGRT00000014504(CACNA1G);ENSBGRT00000014791(CACNA1G);ENSBGRT00000015189(IKBKB);ENSBGRT00000015283(IKBKB);ENSBGRT00000015424(IKBKB);ENSBGRT00000018366(MAPK8);ENSBGRT00000018457(MAPK8);ENSBGRT00000018565(MAPK8);E…	K04695+K04695+K00922+K00922+K18050+K18050+K04854+K04854+K04854+K07209+K07209+K07209+K04440+K04440+K04440+K04440+K04440+K00844+K00844+K00873+K00873+K00873+K00922+K00922+K00922+K00922+K00922+K00922+K00922+K00844+K12406+K12406+K04371+K04371+K04371+K04371
Metabolism	Carbohydrate metabolism	Fructose and mannose metabolism	28	97	0.794638	1	ko00051	ENSBGRT00000008302(PFKP);ENSBGRT00000008384(PFKP);ENSBGRT00000008511(PFKP);ENSBGRT00000008655(PFKP);ENSBGRT00000010377(TSTA3);ENSBGRT00000010412(TSTA3);ENSBGRT00000015757(PMM1);ENSBGRT00000015814(PMM1);ENSBGRT00000020482(GMDS);ENSBGRT00000020608(GMDS);ENSBGRT00000020899(GMDS);ENSBGRT00000021206(GMDS);ENSBGRT00000023402(HK1);ENSBGRT00000023852(HK1);ENSBGRT00000022489(TIGAR);ENSBGRT00000023754(-);E…	K00850+K00850+K00850+K00850+K02377+K02377+K17497+K17497+K01711+K01711+K01711+K01711+K00844+K00844+K14634+K00011+K00844+K19029+K19029+K19029+K19029+K19029+K00008+K01809+K01809+K01809+K01809+K01623
Metabolism	Biosynthesis of other secondary metabolites	Neomycin, kanamycin and gentamicin biosynthesis	3	12	0.79776	1	ko00524	ENSBGRT00000023402(HK1);ENSBGRT00000023852(HK1);ENSBGRT00000028787(HK3)	K00844+K00844+K00844
Metabolism	Glycan biosynthesis and metabolism	Glycosphingolipid biosynthesis - ganglio series	10	37	0.802952	1	ko00604	ENSBGRT00000013965(-);ENSBGRT00000014143(ST6GALNAC4);ENSBGRT00000014224(ST6GALNAC4);ENSBGRT00000014268(ST6GALNAC4);ENSBGRT00000014329(ST6GALNAC4);ENSBGRT00000014388(ST6GALNAC4);ENSBGRT00000022904(-);ENSBGRT00000023087(-);ENSBGRT00000033682(B3GALT4);ENSBGRT00000033734(B3GALT4)	K03376+K03374+K03374+K03374+K03374+K03374+K12373+K12373+K00715+K00715
Organismal Systems	Nervous system	Retrograde endocannabinoid signaling	105	347	0.805951	1	ko04723	ENSBGRT00000001219(ADCY6);ENSBGRT00000001261(ADCY6);ENSBGRT00000001281(ADCY6);ENSBGRT00000001328(ADCY6);ENSBGRT00000001366(GABRA1);ENSBGRT00000001391(GABRA1);ENSBGRT00000001528(GABRG2);ENSBGRT00000001565(GABRG2);ENSBGRT00000002174(NDUFA12);ENSBGRT00000002184(NDUFA12);ENSBGRT00000002192(NDUFA12);ENSBGRT00000002586(-);ENSBGRT00000002905(GNAI3);ENSBGRT00000003127(GABRA2);ENSBGRT00000003142(GABRA2);E…	K08046+K08046+K08046+K08046+K05175+K05175+K05186+K05186+K11352+K11352+K11352+K03962+K04630+K05175+K05175+K05186+K15528+K15528+K04441+K05181+K05181+K05181+K05175+K05175+K05198+K05198+K15015+K04997+K03939+K03939+K04440+K04440+K04440+K04440+K04440+K08042+K08042+K08042+K05199+K05199+K03950+K11351+K13985+K01054+K01054+K01054+K01054+K04441+K04441+K04441+K03952+K03952+K15291+K15291+K15291+K15291+K15291+…
Organismal Systems	Endocrine system	Renin secretion	59	199	0.807288	1	ko04924	ENSBGRT00000001219(ADCY6);ENSBGRT00000001261(ADCY6);ENSBGRT00000001281(ADCY6);ENSBGRT00000001328(ADCY6);ENSBGRT00000002905(GNAI3);ENSBGRT00000003780(PDE1A);ENSBGRT00000003826(PDE1A);ENSBGRT00000004974(PPP3CA);ENSBGRT00000005003(PPP3CA);ENSBGRT00000005079(PPP3CA);ENSBGRT00000005418(CTSB);ENSBGRT00000005512(CTSB);ENSBGRT00000005525(CTSB);ENSBGRT00000007328(-);ENSBGRT00000007358(-);ENSBGRT0000000900…	K08046+K08046+K08046+K08046+K04630+K13755+K13755+K04348+K04348+K04348+K01363+K01363+K01363+K09864+K09864+K13755+K13755+K12318+K02183+K02183+K12323+K13296+K13296+K01380+K01380+K01380+K12334+K02183+K02183+K02183+K04197+K04197+K04197+K04197+K16367+K16367+K01283+K01283+K01283+K02183+K02183+K02183+K04142+K04142+K05262+K04960+K04936+K04936+K04936+K04936+K04936+K04936+K04936+K04345+K04345+K04630+K04630+…
Environmental Information Processing	Signal transduction	AMPK signaling pathway	102	338	0.812147	1	ko04152	ENSBGRT00000000470(IGF1);ENSBGRT00000000537(IGF1);ENSBGRT00000002119(PRKAG1);ENSBGRT00000002163(PRKAG1);ENSBGRT00000002178(PRKAG1);ENSBGRT00000002205(PRKAG1);ENSBGRT00000005072(CREB5);ENSBGRT00000006003(PIK3CA);ENSBGRT00000006032(PIK3CA);ENSBGRT00000008123(-);ENSBGRT00000008291(G6PC3);ENSBGRT00000008302(PFKP);ENSBGRT00000008384(PFKP);ENSBGRT00000008511(PFKP);ENSBGRT00000008655(PFKP);ENSBGRT000000…	K05459+K05459+K07200+K07200+K07200+K07200+K09047+K00922+K00922+K18341+K01084+K00850+K00850+K00850+K00850+K01084+K09408+K09408+K07200+K07200+K04456+K04456+K04456+K04456+K04456+K03456+K03456+K03456+K11583+K07199+K11584+K11584+K11584+K11584+K11584+K11584+K11584+K11584+K11584+K11584+K07201+K04354+K07292+K07292+K07292+K07197+K07197+K07298+K00922+K00922+K00922+K00922+K00922+K00922+K00922+K07202+K07202+…
Metabolism	Amino acid metabolism	Lysine degradation	44	151	0.818779	1	ko00310	ENSBGRT00000002245(-);ENSBGRT00000002528(SETDB1);ENSBGRT00000003006(DOT1L);ENSBGRT00000006211(-);ENSBGRT00000012647(HADH);ENSBGRT00000012670(HADH);ENSBGRT00000012683(HADH);ENSBGRT00000022740(DHTKD1);ENSBGRT00000024212(HADHA);ENSBGRT00000024387(HADHA);ENSBGRT00000024532(HADHA);ENSBGRT00000023283(KMT5C);ENSBGRT00000024313(EZH2);ENSBGRT00000024488(EZH2);ENSBGRT00000024600(EZH2);ENSBGRT00000024972(EZ…	K09187+K11421+K11427+K00149+K00022+K00022+K00022+K15791+K07515+K07515+K07515+K11429+K11430+K11430+K11430+K11430+K11430+K11430+K00825+K00825+K00825+K00825+K00825+K00825+K00825+K15588+K11425+K11425+K11425+K11425+K18494+K18494+K18494+K18201+K18201+K13645+K13645+K11432+K11432+K11432+K11431+K00474+K14959+K13646
Metabolism	Metabolism of cofactors and vitamins	Folate biosynthesis	26	92	0.824786	1	ko00790	ENSBGRT00000001606(ALPL);ENSBGRT00000001659(ALPL);ENSBGRT00000001690(ALPL);ENSBGRT00000005189(CBR1);ENSBGRT00000005218(CBR1);ENSBGRT00000020543(-);ENSBGRT00000021602(-);ENSBGRT00000023754(-);ENSBGRT00000024741(SPR);ENSBGRT00000030487(MOCOS);ENSBGRT00000030641(MOCOS);ENSBGRT00000030931(MOCOS);ENSBGRT00000031406(MOCOS);ENSBGRT00000034792(-);ENSBGRT00000034861(-);ENSBGRT00000034927(-);ENSBGRT0000003…	K01077+K01077+K01077+K00079+K00079+K04119+K04119+K00011+K00072+K15631+K15631+K15631+K15631+K01077+K01077+K01077+K01077+K01077+K01077+K03635+K03635+K03635+K00357+K00357+K00357+K20967
Organismal Systems	Endocrine system	Insulin secretion	64	217	0.829173	1	ko04911	ENSBGRT00000001219(ADCY6);ENSBGRT00000001261(ADCY6);ENSBGRT00000001281(ADCY6);ENSBGRT00000001328(ADCY6);ENSBGRT00000001401(GNA11);ENSBGRT00000005072(CREB5);ENSBGRT00000006097(-);ENSBGRT00000006252(-);ENSBGRT00000012886(GLP1R);ENSBGRT00000013015(GLP1R);ENSBGRT00000013143(GLP1R);ENSBGRT00000017171(KCNMB4);ENSBGRT00000019095(ADCY2);ENSBGRT00000019259(ADCY2);ENSBGRT00000020710(ADCY2);ENSBGRT000000192…	K08046+K08046+K08046+K08046+K04635+K09047+K04938+K04374+K04581+K04581+K04581+K04941+K08042+K08042+K08042+K04945+K04945+K18211+K18211+K18211+K07299+K07299+K07299+K04351+K04351+K04351+K04351+K04515+K04515+K04515+K04515+K04515+K04515+K04515+K04515+K04515+K04515+K04515+K05259+K05259+K04937+K04937+K04937+K05226+K05262+K04515+K04515+K04515+K04515+K16882+K19663+K04960+K04936+K04936+K04936+K04936+K04936+…
Organismal Systems	Environmental adaptation	Circadian entrainment	72	244	0.840434	1	ko04713	ENSBGRT00000001219(ADCY6);ENSBGRT00000001261(ADCY6);ENSBGRT00000001281(ADCY6);ENSBGRT00000001328(ADCY6);ENSBGRT00000002905(GNAI3);ENSBGRT00000004113(-);ENSBGRT00000008109(GRIA2);ENSBGRT00000008165(GRIA2);ENSBGRT00000009386(GUCY1A1);ENSBGRT00000011980(-);ENSBGRT00000012073(-);ENSBGRT00000014200(CACNA1G);ENSBGRT00000014504(CACNA1G);ENSBGRT00000014791(CACNA1G);ENSBGRT00000014414(KCNJ3);ENSBGRT000000…	K08046+K08046+K08046+K08046+K04630+K16513+K05198+K05198+K12318+K02183+K02183+K04854+K04854+K04854+K04997+K02183+K02183+K02183+K08042+K08042+K08042+K05199+K05199+K13240+K13240+K13240+K04515+K04515+K04515+K04515+K04515+K05002+K04515+K04515+K04515+K04515+K04515+K04515+K04285+K04285+K07376+K07376+K02183+K02183+K02183+K05262+K04539+K04539+K04539+K04539+K05200+K05200+K05200+K04515+K04515+K04515+K04515+…
Organismal Systems	Endocrine system	Prolactin signaling pathway	66	225	0.845806	1	ko04917	ENSBGRT00000003248(SOCS2);ENSBGRT00000003253(SOCS2);ENSBGRT00000003387(STAT1);ENSBGRT00000003456(STAT1);ENSBGRT00000003525(STAT1);ENSBGRT00000005821(IRF1);ENSBGRT00000005878(NFKB1);ENSBGRT00000006003(PIK3CA);ENSBGRT00000006032(PIK3CA);ENSBGRT00000006174(MAPK11);ENSBGRT00000009295(TNFSF11);ENSBGRT00000009673(-);ENSBGRT00000010445(SRC);ENSBGRT00000010467(SRC);ENSBGRT00000010526(SRC);ENSBGRT00000011…	K04695+K04695+K11220+K11220+K11220+K09444+K02580+K00922+K00922+K04441+K05473+K17447+K05704+K05704+K05704+K08550+K08550+K09408+K09408+K04456+K04456+K04456+K04456+K04456+K04440+K04440+K04440+K04440+K04440+K04692+K04692+K04692+K04692+K04692+K11223+K04441+K04441+K04441+K10151+K10151+K00922+K00922+K00922+K00922+K00922+K00922+K00922+K02833+K04699+K04699+K04364+K04364+K04364+K04364+K04364+K04456+K04456+…
Human Diseases	Neurodegenerative disease	Parkinson disease	98	329	0.848506	1	ko05012	ENSBGRT00000000292(UBE2G2);ENSBGRT00000001841(VDAC1);ENSBGRT00000002174(NDUFA12);ENSBGRT00000002184(NDUFA12);ENSBGRT00000002192(NDUFA12);ENSBGRT00000002586(-);ENSBGRT00000002995(SDHC);ENSBGRT00000003039(SDHC);ENSBGRT00000003062(SDHC);ENSBGRT00000003069(SDHC);ENSBGRT00000003081(SDHC);ENSBGRT00000003131(SDHC);ENSBGRT00000002905(GNAI3);ENSBGRT00000004908(UCHL1);ENSBGRT00000004915(UCHL1);ENSBGRT00000…	K04555+K05862+K11352+K11352+K11352+K03962+K00236+K00236+K00236+K00236+K00236+K00236+K04630+K05611+K05611+K02127+K02127+K02127+K04553+K04553+K04145+K04145+K15041+K15041+K05036+K03939+K03939+K00237+K00237+K00237+K03950+K04558+K04558+K04558+K04558+K04558+K04558+K04558+K11351+K00413+K02267+K02267+K03952+K03952+K03178+K04554+K04554+K04554+K02134+K02134+K03940+K03940+K04556+K04556+K04556+K04556+K04556+…
Organismal Systems	Excretory system	Vasopressin-regulated water reabsorption	33	117	0.85148	1	ko04962	ENSBGRT00000001219(ADCY6);ENSBGRT00000001261(ADCY6);ENSBGRT00000001281(ADCY6);ENSBGRT00000001328(ADCY6);ENSBGRT00000003017(AQP3);ENSBGRT00000003033(AQP3);ENSBGRT00000005072(CREB5);ENSBGRT00000009580(DYNC2LI1);ENSBGRT00000017756(DYNC1I2);ENSBGRT00000017854(DYNC1I2);ENSBGRT00000017942(DYNC1I2);ENSBGRT00000018018(DYNC1I2);ENSBGRT00000018103(DYNC1I2);ENSBGRT00000018184(DYNC1I2);ENSBGRT00000021652(RAB…	K08046+K08046+K08046+K08046+K09876+K09876+K09047+K10417+K10415+K10415+K10415+K10415+K10415+K10415+K07889+K07889+K04228+K04228+K10426+K10426+K10426+K04345+K04345+K13502+K09866+K09866+K07904+K07904+K04632+K07905+K07905+K10416+K10416
Organismal Systems	Aging	Longevity regulating pathway	66	226	0.856198	1	ko04211	ENSBGRT00000000470(IGF1);ENSBGRT00000000537(IGF1);ENSBGRT00000000959(ATG101);ENSBGRT00000001219(ADCY6);ENSBGRT00000001261(ADCY6);ENSBGRT00000001281(ADCY6);ENSBGRT00000001328(ADCY6);ENSBGRT00000002119(PRKAG1);ENSBGRT00000002163(PRKAG1);ENSBGRT00000002178(PRKAG1);ENSBGRT00000002205(PRKAG1);ENSBGRT00000005072(CREB5);ENSBGRT00000005878(NFKB1);ENSBGRT00000006003(PIK3CA);ENSBGRT00000006032(PIK3CA);ENSB…	K05459+K05459+K19730+K08046+K08046+K08046+K08046+K07200+K07200+K07200+K07200+K09047+K02580+K00922+K00922+K04374+K08339+K08339+K08339+K08339+K08339+K09408+K09408+K07200+K07200+K04456+K04456+K04456+K04456+K04456+K08042+K08042+K08042+K07199+K07201+K04451+K07298+K20394+K20394+K20394+K00922+K00922+K00922+K00922+K00922+K00922+K00922+K07202+K07202+K07202+K07206+K07199+K07199+K07199+K02833+K07205+K07205+…
Metabolism	Global and overview maps	Biosynthesis of amino acids	56	194	0.863747	1	ko01230	ENSBGRT00000002193(-);ENSBGRT00000002278(-);ENSBGRT00000002287(-);ENSBGRT00000002293(-);ENSBGRT00000002300(-);ENSBGRT00000002313(ACO1);ENSBGRT00000002360(ACO1);ENSBGRT00000004021(PRPS1L1);ENSBGRT00000004712(-);ENSBGRT00000004735(-);ENSBGRT00000004758(-);ENSBGRT00000007864(PYCR1);ENSBGRT00000007906(PYCR1);ENSBGRT00000007931(PYCR1);ENSBGRT00000007949(PYCR1);ENSBGRT00000008302(PFKP);ENSBGRT000000083…	K00826+K00826+K00826+K00826+K00826+K01681+K01681+K00948+K01647+K01647+K01647+K00286+K00286+K00286+K00286+K00850+K00850+K00850+K00850+K11067+K00600+K00600+K00600+K14455+K14455+K01689+K01689+K00873+K00873+K00873+K00030+K00831+K17989+K01834+K01620+K01079+K01079+K00814+K00948+K00948+K00826+K00826+K00826+K00826+K12406+K12406+K01697+K01697+K00611+K00615+K12657+K00789+K01689+K01689+K01689+K01623
Organismal Systems	Endocrine system	Ovarian steroidogenesis	38	135	0.869179	1	ko04913	ENSBGRT00000000470(IGF1);ENSBGRT00000000537(IGF1);ENSBGRT00000001219(ADCY6);ENSBGRT00000001261(ADCY6);ENSBGRT00000001281(ADCY6);ENSBGRT00000001328(ADCY6);ENSBGRT00000004957(HSD17B7);ENSBGRT00000008048(CYP11A1);ENSBGRT00000011145(LDLR);ENSBGRT00000011210(LDLR);ENSBGRT00000017931(HSD17B1);ENSBGRT00000019095(ADCY2);ENSBGRT00000019259(ADCY2);ENSBGRT00000020710(ADCY2);ENSBGRT00000020543(-);ENSBGRT0000…	K05459+K05459+K08046+K08046+K08046+K08046+K13373+K00498+K12473+K12473+K00044+K08042+K08042+K08042+K04119+K04119+K05250+K13885+K13885+K13885+K00070+K16620+K16620+K01068+K16931+K16931+K16931+K00461+K11987+K13368+K13368+K04345+K04345+K07418+K07418+K04632+K07408+K05498
Genetic Information Processing	Translation	Ribosome biogenesis in eukaryotes	52	182	0.875801	1	ko03008	ENSBGRT00000003289(NOL6);ENSBGRT00000003333(NOL6);ENSBGRT00000010098(-);ENSBGRT00000010267(REXO2);ENSBGRT00000010304(REXO2);ENSBGRT00000010808(RCL1);ENSBGRT00000010902(RCL1);ENSBGRT00000014520(DROSHA);ENSBGRT00000016743(RAN);ENSBGRT00000017809(-);ENSBGRT00000017882(-);ENSBGRT00000017919(-);ENSBGRT00000018721(SPATA5);ENSBGRT00000018857(SPATA5);ENSBGRT00000018990(SPATA5);ENSBGRT00000020350(NMD3);EN…	K14544+K14544+K14539+K13288+K13288+K11108+K11108+K03685+K07936+K03264+K03264+K03264+K14575+K14575+K14575+K07562+K11129+K14545+K14545+K14545+K14557+K14557+K14557+K14557+K11131+K11131+K07178+K07178+K07178+K07178+K07178+K03538+K03538+K03539+K03539+K03539+K14521+K14521+K14550+K14550+K14550+K14562+K14562+K14562+K14562+K14558+K14558+K14285+K14539+K14572+K14555+K14538
Metabolism	Metabolism of cofactors and vitamins	Nicotinate and nicotinamide metabolism	24	89	0.883352	1	ko00760	ENSBGRT00000002609(NMNAT3);ENSBGRT00000002631(NMNAT3);ENSBGRT00000002698(NMNAT3);ENSBGRT00000013572(NAMPT);ENSBGRT00000013720(NAMPT);ENSBGRT00000013797(NAMPT);ENSBGRT00000014062(NAMPT);ENSBGRT00000023008(NMNAT2);ENSBGRT00000023138(NMNAT2);ENSBGRT00000023282(NMNAT2);ENSBGRT00000024059(NT5M);ENSBGRT00000026461(NT5C3B);ENSBGRT00000026610(NT5C3B);ENSBGRT00000026679(NT5C3B);ENSBGRT00000032178(ASPDH);E…	K06210+K06210+K06210+K03462+K03462+K03462+K03462+K06210+K06210+K06210+K01081+K01081+K01081+K01081+K06989+K06989+K06989+K06989+K06989+K03426+K19970+K19970+K19970+K11412
Metabolism	Xenobiotics biodegradation and metabolism	Drug metabolism - cytochrome P450	40	143	0.884393	1	ko00982	ENSBGRT00000000484(HPGDS);ENSBGRT00000000500(HPGDS);ENSBGRT00000003168(ADH5);ENSBGRT00000003205(ADH5);ENSBGRT00000003219(ADH5);ENSBGRT00000003645(ADH6);ENSBGRT00000003755(-);ENSBGRT00000003827(-);ENSBGRT00000003851(-);ENSBGRT00000003834(-);ENSBGRT00000003846(-);ENSBGRT00000003898(-);ENSBGRT00000017224(GSTK1);ENSBGRT00000017297(GSTK1);ENSBGRT00000017354(GSTK1);ENSBGRT00000017405(GSTK1);ENSBGRT0000…	K04097+K04097+K00121+K00121+K00121+K13952+K00799+K00799+K00799+K13951+K13951+K00799+K13299+K13299+K13299+K13299+K00699+K00699+K00699+K00699+K00699+K00699+K00799+K00799+K00799+K00274+K00274+K00274+K00799+K00799+K00799+K00799+K00799+K00799+K00799+K00799+K00799+K00799+K00129+K00129
Genetic Information Processing	Translation	Nucleocytoplasmic transport	114	389	0.906842	1	ko03013	ENSBGRT00000000985(EIF4G3);ENSBGRT00000001139(EIF4G3);ENSBGRT00000001202(EIF4G3);ENSBGRT00000001267(EIF4G3);ENSBGRT00000001283(EIF4G3);ENSBGRT00000000735(PYM1);ENSBGRT00000000748(PYM1);ENSBGRT00000001241(NUP42);ENSBGRT00000001260(NUP42);ENSBGRT00000001753(EIF2B5);ENSBGRT00000002295(NCBP1);ENSBGRT00000002339(NCBP1);ENSBGRT00000003091(-);ENSBGRT00000003792(FXR1);ENSBGRT00000003838(FXR1);ENSBGRT0000…	K03260+K03260+K03260+K03260+K03260+K14294+K14294+K14321+K14321+K03240+K12882+K12882+K03257+K15516+K15516+K03248+K03248+K03248+K14313+K14313+K14325+K03241+K03260+K03260+K03260+K03260+K03247+K03247+K03247+K13131+K13130+K13130+K03260+K03260+K13114+K13114+K05749+K05749+K12875+K12875+K12875+K12875+K12875+K12875+K03237+K03237+K03249+K03249+K03231+K03238+K03245+K03245+K03245+K03245+K14291+K14291+K07936+…
Organismal Systems	Nervous system	Serotonergic synapse	75	262	0.910235	1	ko04726	ENSBGRT00000000103(APP);ENSBGRT00000000104(APP);ENSBGRT00000000105(APP);ENSBGRT00000000106(APP);ENSBGRT00000000107(APP);ENSBGRT00000000108(APP);ENSBGRT00000000109(APP);ENSBGRT00000000481(BRAF);ENSBGRT00000000720(BRAF);ENSBGRT00000002905(GNAI3);ENSBGRT00000007347(GABRB3);ENSBGRT00000007377(GABRB3);ENSBGRT00000007402(GABRB3);ENSBGRT00000010733(HTR3A);ENSBGRT00000014414(KCNJ3);ENSBGRT00000019480(-);…	K04520+K04520+K04520+K04520+K04520+K04520+K04520+K04365+K04365+K04630+K05181+K05181+K05181+K04819+K04997+K04161+K04161+K07414+K07414+K07414+K07414+K07414+K00274+K00274+K00274+K05002+K21278+K21278+K08845+K08845+K02833+K04160+K04160+K04160+K04160+K00461+K11987+K08155+K04539+K04539+K04539+K04539+K19663+K04960+K01593+K01593+K01593+K01593+K01593+K04366+K04366+K04366+K04366+K08014+K08014+K04345+K04345+…
Human Diseases	Infectious disease: viral	Human cytomegalovirus infection	158	534	0.918502	1	ko05163	ENSBGRT00000001219(ADCY6);ENSBGRT00000001261(ADCY6);ENSBGRT00000001281(ADCY6);ENSBGRT00000001328(ADCY6);ENSBGRT00000001401(GNA11);ENSBGRT00000001518(PTK2B);ENSBGRT00000001584(PTK2B);ENSBGRT00000001662(PTK2B);ENSBGRT00000001638(PTGER1);ENSBGRT00000002905(GNAI3);ENSBGRT00000004974(PPP3CA);ENSBGRT00000005003(PPP3CA);ENSBGRT00000005079(PPP3CA);ENSBGRT00000005072(CREB5);ENSBGRT00000005878(NFKB1);ENSBG…	K08046+K08046+K08046+K08046+K04635+K05871+K05871+K05871+K04258+K04630+K04348+K04348+K04348+K09047+K02580+K00922+K00922+K04684+K04684+K04441+K04374+K09389+K04386+K05704+K05704+K05704+K02183+K02183+K04389+K04389+K12331+K12331+K03173+K03173+K07209+K07209+K07209+K02183+K02183+K02183+K02861+K04456+K04456+K04456+K04456+K04456+K08042+K08042+K08042+K04692+K04692+K04692+K04692+K04692+K12964+K12964+K04734+…
Genetic Information Processing	Replication and repair	Homologous recombination	30	113	0.921924	1	ko03440	ENSBGRT00000005430(-);ENSBGRT00000005490(-);ENSBGRT00000005555(-);ENSBGRT00000005609(-);ENSBGRT00000006415(BARD1);ENSBGRT00000006444(BARD1);ENSBGRT00000006445(BARD1);ENSBGRT00000006453(BARD1);ENSBGRT00000006455(BARD1);ENSBGRT00000010903(BRCA1);ENSBGRT00000012610(BABAM2);ENSBGRT00000012677(BABAM2);ENSBGRT00000020956(POLD2);ENSBGRT00000021135(POLD2);ENSBGRT00000022002(NBN);ENSBGRT00000022156(NBN);E…	K10866+K10866+K10866+K10866+K10683+K10683+K10683+K10683+K10683+K10605+K12173+K12173+K02328+K02328+K10867+K10867+K04728+K20775+K03111+K10865+K10865+K03504+K03165+K03165+K03165+K20776+K07466+K07466+K07466+K07466
Organismal Systems	Environmental adaptation	Circadian rhythm - fly	4	20	0.927015	1	ko04711	ENSBGRT00000004594(-);ENSBGRT00000004621(-);ENSBGRT00000043582(CLOCK);ENSBGRT00000043661(CLOCK)	K08960+K08960+K02223+K02223
Organismal Systems	Excretory system	Endocrine and other factor-regulated calcium reabsorption	35	131	0.929355	1	ko04961	ENSBGRT00000001219(ADCY6);ENSBGRT00000001261(ADCY6);ENSBGRT00000001281(ADCY6);ENSBGRT00000001328(ADCY6);ENSBGRT00000005873(CLTA);ENSBGRT00000005983(CLTA);ENSBGRT00000011148(ESR1);ENSBGRT00000011185(ESR1);ENSBGRT00000017813(DNM1);ENSBGRT00000024357(PTH1R);ENSBGRT00000024583(PTH1R);ENSBGRT00000026867(CLTB);ENSBGRT00000026918(CLTB);ENSBGRT00000030379(-);ENSBGRT00000031754(BDKRB2);ENSBGRT00000035141(…	K08046+K08046+K08046+K08046+K04644+K04644+K08550+K08550+K01528+K04585+K04585+K04645+K04645+K01325+K03916+K05850+K05850+K05850+K04646+K04646+K19663+K11824+K11824+K11824+K11824+K04345+K04345+K07904+K07904+K04632+K05850+K05850+K05850+K05849+K05849
Genetic Information Processing	Transcription	Spliceosome	92	322	0.933147	1	ko03040	ENSBGRT00000000587(PRPF3);ENSBGRT00000000734(-);ENSBGRT00000001620(DDX23);ENSBGRT00000002295(NCBP1);ENSBGRT00000002339(NCBP1);ENSBGRT00000003452(DDX46);ENSBGRT00000003726(PRPF40B);ENSBGRT00000004586(TRA2B);ENSBGRT00000004603(TRA2B);ENSBGRT00000006615(PRPF38A);ENSBGRT00000006709(PRPF38A);ENSBGRT00000009132(SNRNP27);ENSBGRT00000010281(SF3A3);ENSBGRT00000011518(ACIN1);ENSBGRT00000011639(ACIN1);ENSBG…	K12843+K12850+K12858+K12882+K12882+K12811+K12821+K12897+K12897+K12849+K12849+K12846+K12827+K12875+K12875+K12875+K12875+K12875+K12875+K12662+K12662+K12662+K12864+K12838+K12838+K12838+K12838+K12627+K12627+K12627+K12813+K11097+K12625+K12625+K12823+K12823+K12823+K12823+K12823+K12892+K12893+K09567+K09567+K12855+K12871+K12841+K12841+K12841+K12870+K03283+K03283+K12822+K11086+K11086+K12890+K12890+K11091+…
Metabolism	Lipid metabolism	Fatty acid degradation	41	152	0.933511	1	ko00071	ENSBGRT00000001612(ACSBG2);ENSBGRT00000001621(ACSBG2);ENSBGRT00000003168(ADH5);ENSBGRT00000003205(ADH5);ENSBGRT00000003219(ADH5);ENSBGRT00000003645(ADH6);ENSBGRT00000003834(-);ENSBGRT00000003846(-);ENSBGRT00000006211(-);ENSBGRT00000006194(ACADM);ENSBGRT00000006213(ACADM);ENSBGRT00000006243(ACADM);ENSBGRT00000012647(HADH);ENSBGRT00000012670(HADH);ENSBGRT00000012683(HADH);ENSBGRT00000014616(ECI2);E…	K15013+K15013+K00121+K00121+K00121+K13952+K13951+K13951+K00149+K00249+K00249+K00249+K00022+K00022+K00022+K13239+K13239+K00232+K00232+K00232+K00232+K00232+K00232+K00232+K07509+K07509+K07515+K07515+K07515+K01897+K13238+K13238+K13238+K09479+K09479+K09479+K09479+K09479+K09479+K19524+K09478
Metabolism	Amino acid metabolism	Phenylalanine, tyrosine and tryptophan biosynthesis	2	12	0.937416	1	ko00400	ENSBGRT00000021705(GOT2);ENSBGRT00000021832(GOT2)	K14455+K14455
Metabolism	Glycan biosynthesis and metabolism	Mucin type O-glycan biosynthesis	13	55	0.938597	1	ko00512	ENSBGRT00000013391(GALNT16);ENSBGRT00000015811(GALNT5);ENSBGRT00000015873(GALNT5);ENSBGRT00000015925(GALNT5);ENSBGRT00000018993(GALNT10);ENSBGRT00000020577(ST6GALNAC1);ENSBGRT00000035651(GALNT1);ENSBGRT00000035757(GALNT1);ENSBGRT00000035885(GALNT1);ENSBGRT00000037010(GALNT12);ENSBGRT00000037687(GALNT2);ENSBGRT00000041252(GALNT17);ENSBGRT00000047218(B4GALT5)	K00710+K00710+K00710+K00710+K00710+K03479+K00710+K00710+K00710+K00710+K00710+K00710+K09905
Environmental Information Processing	Signaling molecules and interaction	Neuroactive ligand-receptor interaction	178	604	0.938872	1	ko04080	ENSBGRT00000000144(GRIK1);ENSBGRT00000000145(GRIK1);ENSBGRT00000000146(GRIK1);ENSBGRT00000000147(GRIK1);ENSBGRT00000000749(GPR35);ENSBGRT00000001366(GABRA1);ENSBGRT00000001391(GABRA1);ENSBGRT00000001528(GABRG2);ENSBGRT00000001565(GABRG2);ENSBGRT00000001475(LPAR3);ENSBGRT00000001551(GRIN3A);ENSBGRT00000001577(GRIN3A);ENSBGRT00000001638(PTGER1);ENSBGRT00000001783(CHRNA2);ENSBGRT00000001999(NPY);ENS…	K05201+K05201+K05201+K05201+K04276+K05175+K05175+K05186+K05186+K04294+K05213+K05213+K04258+K04804+K05232+K05232+K05232+K05237+K05175+K05175+K05186+K04291+K04577+K04289+K04579+K04579+K04579+K05202+K05202+K05202+K04306+K04306+K04306+K04306+K04306+K05181+K05181+K05181+K05240+K05240+K05267+K04584+K04584+K04584+K04584+K05175+K05175+K04224+K04224+K12333+K12333+K05198+K05198+K05196+K04217+K05264+K05217+…
Human Diseases	Neurodegenerative disease	Alzheimer disease	232	779	0.940679	1	ko05010	ENSBGRT00000000103(APP);ENSBGRT00000000104(APP);ENSBGRT00000000105(APP);ENSBGRT00000000106(APP);ENSBGRT00000000107(APP);ENSBGRT00000000108(APP);ENSBGRT00000000109(APP);ENSBGRT00000000481(BRAF);ENSBGRT00000000720(BRAF);ENSBGRT00000000959(ATG101);ENSBGRT00000001209(WNT10A);ENSBGRT00000001751(TUBA8);ENSBGRT00000001841(VDAC1);ENSBGRT00000001991(WNT10B);ENSBGRT00000002011(WNT10B);ENSBGRT00000002097(WN…	K04520+K04520+K04520+K04520+K04520+K04520+K04520+K04365+K04365+K19730+K01357+K07374+K05862+K01357+K01357+K00572+K00572+K00572+K11352+K11352+K11352+K03962+K00236+K00236+K00236+K00236+K00236+K00236+K07374+K07374+K07374+K05453+K05453+K05453+K05453+K05453+K08960+K08960+K04348+K04348+K04348+K00312+K00312+K02580+K00922+K00922+K04374+K06172+K06172+K06172+K17889+K17889+K17889+K17889+K10407+K02127+K02127+…
Metabolism	Carbohydrate metabolism	Glyoxylate and dicarboxylate metabolism	21	84	0.9415	1	ko00630	ENSBGRT00000001265(AGXT);ENSBGRT00000002313(ACO1);ENSBGRT00000002360(ACO1);ENSBGRT00000004712(-);ENSBGRT00000004735(-);ENSBGRT00000004758(-);ENSBGRT00000009698(SHMT2);ENSBGRT00000009769(SHMT2);ENSBGRT00000009842(SHMT2);ENSBGRT00000013977(HAO1);ENSBGRT00000014065(HAO1);ENSBGRT00000015314(ACSS1);ENSBGRT00000015381(ACSS1);ENSBGRT00000015718(MDH2);ENSBGRT00000015762(ACSS2);ENSBGRT00000015872(ACSS2);E…	K00830+K01681+K01681+K01647+K01647+K01647+K00600+K00600+K00600+K11517+K11517+K01895+K01895+K00026+K01895+K01895+K01432+K18123+K18123+K18123+K03781
Metabolism	Glycan biosynthesis and metabolism	Mannose type O-glycan biosynthesis	14	60	0.950943	1	ko00515	ENSBGRT00000003356(FKTN);ENSBGRT00000003392(FKTN);ENSBGRT00000015667(ST3GAL3);ENSBGRT00000015719(ST3GAL3);ENSBGRT00000015858(ST3GAL3);ENSBGRT00000022263(POMT2);ENSBGRT00000022406(POMT2);ENSBGRT00000022886(MGAT5B);ENSBGRT00000023161(MGAT5B);ENSBGRT00000023286(MGAT5B);ENSBGRT00000039384(B3GAT2);ENSBGRT00000039460(B3GAT2);ENSBGRT00000049781(-);ENSBGRT00000049782(-)	K19872+K19872+K00781+K00781+K00781+K00728+K00728+K09661+K09661+K09661+K10157+K10157+K09674+K09674
Organismal Systems	Sensory system	Taste transduction	35	135	0.955097	1	ko04742	ENSBGRT00000001219(ADCY6);ENSBGRT00000001261(ADCY6);ENSBGRT00000001281(ADCY6);ENSBGRT00000001328(ADCY6);ENSBGRT00000001366(GABRA1);ENSBGRT00000001391(GABRA1);ENSBGRT00000003127(GABRA2);ENSBGRT00000003142(GABRA2);ENSBGRT00000003780(PDE1A);ENSBGRT00000003826(PDE1A);ENSBGRT00000007527(GABRA5);ENSBGRT00000007577(GABRA5);ENSBGRT00000009002(PDE1C);ENSBGRT00000009085(PDE1C);ENSBGRT00000009429(P2RX3);ENS…	K08046+K08046+K08046+K08046+K05175+K05175+K05175+K05175+K13755+K13755+K05175+K05175+K13755+K13755+K05217+K04819+K01509+K04271+K19729+K19729+K04828+K04828+K04607+K04607+K04607+K04607+K04960+K05175+K04827+K04345+K04345+K04990+K04990+K04916+K04916
Genetic Information Processing	Transcription	Basal transcription factors	22	90	0.958599	1	ko03022	ENSBGRT00000004740(ERCC3);ENSBGRT00000007420(TBPL2);ENSBGRT00000015605(-);ENSBGRT00000015669(-);ENSBGRT00000015723(-);ENSBGRT00000015770(-);ENSBGRT00000020217(GTF2A1L);ENSBGRT00000020272(GTF2A1L);ENSBGRT00000028307(TAF2);ENSBGRT00000028668(TAF2);ENSBGRT00000028097(TAF12);ENSBGRT00000032297(GTF2A1);ENSBGRT00000035013(TAF11);ENSBGRT00000038386(GTF2IRD1);ENSBGRT00000038531(GTF2IRD1);ENSBGRT000000386…	K10843+K03120+K03123+K03123+K03123+K03123+K03122+K03122+K03128+K03128+K03126+K03122+K03135+K03121+K03121+K03121+K03121+K03121+K10844+K10844+K03129+K14651
Organismal Systems	Nervous system	Cholinergic synapse	76	275	0.958682	1	ko04725	ENSBGRT00000001219(ADCY6);ENSBGRT00000001261(ADCY6);ENSBGRT00000001281(ADCY6);ENSBGRT00000001328(ADCY6);ENSBGRT00000001401(GNA11);ENSBGRT00000002905(GNAI3);ENSBGRT00000005072(CREB5);ENSBGRT00000006003(PIK3CA);ENSBGRT00000006032(PIK3CA);ENSBGRT00000006252(-);ENSBGRT00000013367(PIK3CG);ENSBGRT00000014414(KCNJ3);ENSBGRT00000017851(AKT3);ENSBGRT00000017960(AKT3);ENSBGRT00000018035(AKT3);ENSBGRT000000…	K08046+K08046+K08046+K08046+K04635+K04630+K09047+K00922+K00922+K04374+K21289+K04997+K04456+K04456+K04456+K04456+K04456+K08042+K08042+K08042+K00623+K04515+K04515+K04515+K04515+K04515+K00922+K00922+K00922+K00922+K00922+K00922+K00922+K04515+K04515+K04515+K04515+K04515+K04515+K04808+K04808+K04929+K04929+K02833+K04805+K04805+K04815+K04815+K04456+K04456+K04539+K04539+K04539+K04539+K04515+K04515+K04515+…
Metabolism	Glycan biosynthesis and metabolism	Glycosaminoglycan biosynthesis - keratan sulfate	4	23	0.966586	1	ko00533	ENSBGRT00000009050(FUT8);ENSBGRT00000015667(ST3GAL3);ENSBGRT00000015719(ST3GAL3);ENSBGRT00000015858(ST3GAL3)	K00717+K00781+K00781+K00781
Metabolism	Amino acid metabolism	Glycine, serine and threonine metabolism	26	106	0.967606	1	ko00260	ENSBGRT00000001265(AGXT);ENSBGRT00000009698(SHMT2);ENSBGRT00000009769(SHMT2);ENSBGRT00000009842(SHMT2);ENSBGRT00000010301(BHMT);ENSBGRT00000010580(DMGDH);ENSBGRT00000011959(AOC2);ENSBGRT00000012004(AOC2);ENSBGRT00000012143(-);ENSBGRT00000012171(-);ENSBGRT00000013282(ALAS1);ENSBGRT00000013316(ALAS1);ENSBGRT00000015891(DAO);ENSBGRT00000015975(DAO);ENSBGRT00000024960(-);ENSBGRT00000025157(-);ENSBGRT…	K00830+K00600+K00600+K00600+K00544+K00315+K00276+K00276+K00276+K00276+K00643+K00643+K00273+K00273+K00274+K00274+K00274+K00831+K00542+K17989+K01834+K01620+K01079+K01079+K01697+K01697
Organismal Systems	Digestive system	Mineral absorption	33	132	0.972478	1	ko04978	ENSBGRT00000006795(SLC40A1);ENSBGRT00000006815(SLC40A1);ENSBGRT00000006884(SLC40A1);ENSBGRT00000007787(-);ENSBGRT00000007869(-);ENSBGRT00000013981(SLC6A19);ENSBGRT00000015784(HEPH);ENSBGRT00000015922(HEPH);ENSBGRT00000016075(HEPH);ENSBGRT00000016255(HEPH);ENSBGRT00000016421(HEPH);ENSBGRT00000016517(HEPH);ENSBGRT00000017357(CYBRD1);ENSBGRT00000019433(TRPM7);ENSBGRT00000021970(HMOX1);ENSBGRT0000002…	K14685+K14685+K14685+K14736+K14736+K05334+K14735+K14735+K14735+K14735+K14735+K14735+K08370+K04982+K00510+K00510+K05850+K05850+K05850+K14158+K14158+K14158+K14158+K14158+K14737+K14158+K14158+K14158+K05850+K05850+K05850+K05849+K05849
Genetic Information Processing	Replication and repair	Fanconi anemia pathway	31	125	0.972685	1	ko03460	ENSBGRT00000010903(BRCA1);ENSBGRT00000016130(FAN1);ENSBGRT00000016265(FAN1);ENSBGRT00000016795(FANCC);ENSBGRT00000016899(FANCC);ENSBGRT00000017658(POLK);ENSBGRT00000017735(POLK);ENSBGRT00000017152(WDR48);ENSBGRT00000017266(WDR48);ENSBGRT00000017363(WDR48);ENSBGRT00000024997(FAAP24);ENSBGRT00000025035(FAAP24);ENSBGRT00000030021(FANCE);ENSBGRT00000030163(FANCE);ENSBGRT00000030227(FANCE);ENSBGRT0000…	K10605+K15363+K15363+K10890+K10890+K03511+K03511+K15361+K15361+K15361+K10898+K10898+K10892+K10892+K10892+K16618+K06054+K06054+K03165+K03165+K03165+K07466+K07466+K07466+K07466+K10993+K13960+K13960+K13960+K13960+K15365
Metabolism	Energy metabolism	Oxidative phosphorylation	81	297	0.973782	1	ko00190	ENSBGRT00000000676(-);ENSBGRT00000002174(NDUFA12);ENSBGRT00000002184(NDUFA12);ENSBGRT00000002192(NDUFA12);ENSBGRT00000002586(-);ENSBGRT00000002719(ATP6V1A);ENSBGRT00000002769(ATP6V1A);ENSBGRT00000002995(SDHC);ENSBGRT00000003039(SDHC);ENSBGRT00000003062(SDHC);ENSBGRT00000003069(SDHC);ENSBGRT00000003081(SDHC);ENSBGRT00000003131(SDHC);ENSBGRT00000007255(ATP5PB);ENSBGRT00000007333(ATP5PB);ENSBGRT0000…	K02155+K11352+K11352+K11352+K03962+K02145+K02145+K00236+K00236+K00236+K00236+K00236+K00236+K02127+K02127+K02127+K02149+K02147+K02147+K02140+K11725+K11725+K11725+K11725+K01544+K01544+K03661+K03939+K03939+K00237+K00237+K00237+K02154+K02154+K02154+K02154+K03950+K11351+K02151+K00413+K02267+K02267+K03952+K03952+K02152+K02152+K02146+K02134+K02134+K03940+K03940+K02155+K02155+K02155+K01543+K03958+K03936+…
Cellular Processes	Cell growth and death	Ferroptosis	42	164	0.974154	1	ko04216	ENSBGRT00000005728(SLC39A8);ENSBGRT00000005751(SLC39A8);ENSBGRT00000006357(PCBP2);ENSBGRT00000006378(PCBP2);ENSBGRT00000006795(SLC40A1);ENSBGRT00000006815(SLC40A1);ENSBGRT00000006884(SLC40A1);ENSBGRT00000007787(-);ENSBGRT00000007869(-);ENSBGRT00000008087(SLC7A11);ENSBGRT00000008119(SLC7A11);ENSBGRT00000010161(ATG5);ENSBGRT00000010235(ATG5);ENSBGRT00000010278(ATG5);ENSBGRT00000010347(ATG5);ENSBGRT…	K14714+K14714+K13162+K13162+K14685+K14685+K14685+K14736+K14736+K13869+K13869+K08339+K08339+K08339+K08339+K08339+K15041+K15041+K00657+K00657+K10435+K10435+K00510+K00510+K09289+K04451+K13624+K13624+K01897+K11204+K11204+K11204+K08337+K08337+K08337+K08337+K08337+K08337+K08337+K08337+K08337+K00460
Metabolism	Lipid metabolism	Steroid hormone biosynthesis	30	122	0.974594	1	ko00140	ENSBGRT00000004957(HSD17B7);ENSBGRT00000007106(-);ENSBGRT00000008048(CYP11A1);ENSBGRT00000016879(-);ENSBGRT00000017792(SRD5A1);ENSBGRT00000017820(SRD5A1);ENSBGRT00000017869(SRD5A1);ENSBGRT00000017931(HSD17B1);ENSBGRT00000019059(-);ENSBGRT00000020543(-);ENSBGRT00000020007(UGT2A1);ENSBGRT00000020057(-);ENSBGRT00000020166(-);ENSBGRT00000020247(-);ENSBGRT00000020323(-);ENSBGRT00000020419(-);ENSBGRT00…	K13373+K13369+K00498+K00545+K12343+K12343+K12343+K00044+K01016+K04119+K00699+K07414+K07414+K07414+K07414+K07414+K00699+K00699+K00699+K00699+K00699+K04119+K00070+K01131+K13368+K13368+K00545+K00545+K07408+K00071
Metabolism	Lipid metabolism	Primary bile acid biosynthesis	5	29	0.978682	1	ko00120	ENSBGRT00000000961(-);ENSBGRT00000005908(SCP2);ENSBGRT00000024967(SLC27A5);ENSBGRT00000036550(CYP46A1);ENSBGRT00000036675(CYP46A1)	K00659+K08764+K08748+K07440+K07440
Metabolism	Metabolism of cofactors and vitamins	Ubiquinone and other terpenoid-quinone biosynthesis	4	25	0.98064	1	ko00130	ENSBGRT00000014391(HPD);ENSBGRT00000014482(HPD);ENSBGRT00000014568(HPD);ENSBGRT00000040007(COQ2)	K00457+K00457+K00457+K06125
Metabolism	Metabolism of cofactors and vitamins	Riboflavin metabolism	4	25	0.98064	1	ko00740	ENSBGRT00000035390(-);ENSBGRT00000035486(-);ENSBGRT00000035547(-);ENSBGRT00000035653(-)	K14394+K14394+K14394+K14394
Organismal Systems	Digestive system	Protein digestion and absorption	57	220	0.983599	1	ko04974	ENSBGRT00000003192(COL5A3);ENSBGRT00000007018(SLC7A7);ENSBGRT00000007069(SLC7A7);ENSBGRT00000007123(SLC7A7);ENSBGRT00000009729(SLC1A1);ENSBGRT00000009795(SLC1A1);ENSBGRT00000009867(SLC1A1);ENSBGRT00000009911(SLC1A1);ENSBGRT00000011080(COL5A1);ENSBGRT00000011143(COL5A1);ENSBGRT00000010821(SLC3A1);ENSBGRT00000010877(SLC3A1);ENSBGRT00000010978(SLC3A1);ENSBGRT00000010909(CPA1);ENSBGRT00000013578(SLC3…	K19721+K13867+K13867+K13867+K05612+K05612+K05612+K05612+K19721+K19721+K14210+K14210+K14210+K08779+K14209+K14209+K05334+K14209+K14208+K19721+K19721+K19721+K19721+K04945+K04945+K09708+K14211+K14211+K14211+K13868+K13868+K13868+K05616+K05616+K08780+K06002+K06002+K13868+K06237+K06237+K06237+K01285+K01285+K08131+K08131+K14207+K14207+K14207+K14206+K14206+K14206+K16630+K16630+K04916+K04916+K05849+K05849
Human Diseases	Substance dependence	Cocaine addiction	29	122	0.984571	1	ko05030	ENSBGRT00000001551(GRIN3A);ENSBGRT00000001577(GRIN3A);ENSBGRT00000002905(GNAI3);ENSBGRT00000005072(CREB5);ENSBGRT00000005878(NFKB1);ENSBGRT00000006252(-);ENSBGRT00000008109(GRIA2);ENSBGRT00000008165(GRIA2);ENSBGRT00000012394(DRD2);ENSBGRT00000012423(DRD2);ENSBGRT00000015345(SLC6A3);ENSBGRT00000019437(PDYN);ENSBGRT00000020073(BDNF);ENSBGRT00000024960(-);ENSBGRT00000025157(-);ENSBGRT00000025332(-);…	K05213+K05213+K04630+K09047+K02580+K04374+K05198+K05198+K04145+K04145+K05036+K15840+K04355+K00274+K00274+K00274+K08155+K01593+K01593+K01593+K01593+K01593+K09029+K04345+K04345+K04630+K04630+K04632+K09049
Metabolism	Carbohydrate metabolism	Ascorbate and aldarate metabolism	10	51	0.984921	1	ko00053	ENSBGRT00000002008(-);ENSBGRT00000002026(-);ENSBGRT00000002044(-);ENSBGRT00000006211(-);ENSBGRT00000020007(UGT2A1);ENSBGRT00000020125(-);ENSBGRT00000020322(-);ENSBGRT00000020430(-);ENSBGRT00000020500(-);ENSBGRT00000020580(-)	K00103+K00103+K00103+K00149+K00699+K00699+K00699+K00699+K00699+K00699
Metabolism	Glycan biosynthesis and metabolism	Other glycan degradation	6	35	0.986271	1	ko00511	ENSBGRT00000009537(-);ENSBGRT00000022904(-);ENSBGRT00000023087(-);ENSBGRT00000026703(-);ENSBGRT00000036544(ENGASE);ENSBGRT00000044739(NEU3)	K12311+K12373+K12373+K12312+K01227+K12357
Metabolism	Metabolism of cofactors and vitamins	Retinol metabolism	34	141	0.986664	1	ko00830	ENSBGRT00000003168(ADH5);ENSBGRT00000003205(ADH5);ENSBGRT00000003219(ADH5);ENSBGRT00000003645(ADH6);ENSBGRT00000003834(-);ENSBGRT00000003846(-);ENSBGRT00000004653(CYP27C1);ENSBGRT00000004683(CYP27C1);ENSBGRT00000006981(-);ENSBGRT00000006991(-);ENSBGRT00000007106(-);ENSBGRT00000011056(-);ENSBGRT00000011183(RDH12);ENSBGRT00000011224(RDH12);ENSBGRT00000011262(RDH12);ENSBGRT00000020007(UGT2A1);ENSBGR…	K00121+K00121+K00121+K13952+K13951+K13951+K17951+K17951+K11154+K11154+K13369+K11152+K11153+K11153+K11153+K00699+K00699+K00699+K00699+K00699+K00699+K11155+K11155+K11157+K11157+K11157+K11157+K00678+K07420+K07249+K07249+K00515+K00515+K07408
Cellular Processes	Cell growth and death	Apoptosis - multiple species	21	94	0.987312	1	ko04215	ENSBGRT00000003327(BOK);ENSBGRT00000003337(BOK);ENSBGRT00000013525(BECN1);ENSBGRT00000013627(BECN1);ENSBGRT00000018366(MAPK8);ENSBGRT00000018457(MAPK8);ENSBGRT00000018565(MAPK8);ENSBGRT00000018623(MAPK8);ENSBGRT00000018675(MAPK8);ENSBGRT00000020961(-);ENSBGRT00000021357(-);ENSBGRT00000021477(-);ENSBGRT00000021632(-);ENSBGRT00000021736(-);ENSBGRT00000021863(-);ENSBGRT00000020432(BECN2);ENSBGRT0000…	K02561+K02561+K08334+K08334+K04440+K04440+K04440+K04440+K04440+K16943+K16943+K16943+K16943+K16943+K16943+K08334+K10132+K10132+K04570+K14021+K02583
Organismal Systems	Endocrine system	Growth hormone synthesis, secretion and action	83	313	0.98891	1	ko04935	ENSBGRT00000000470(IGF1);ENSBGRT00000000537(IGF1);ENSBGRT00000001219(ADCY6);ENSBGRT00000001261(ADCY6);ENSBGRT00000001281(ADCY6);ENSBGRT00000001328(ADCY6);ENSBGRT00000001401(GNA11);ENSBGRT00000002297(SST);ENSBGRT00000002905(GNAI3);ENSBGRT00000003248(SOCS2);ENSBGRT00000003253(SOCS2);ENSBGRT00000003387(STAT1);ENSBGRT00000003456(STAT1);ENSBGRT00000003525(STAT1);ENSBGRT00000005072(CREB5);ENSBGRT000000…	K05459+K05459+K08046+K08046+K08046+K08046+K04635+K05237+K04630+K04695+K04695+K11220+K11220+K11220+K09047+K00922+K00922+K04441+K04374+K04584+K04584+K04584+K04584+K04217+K17447+K04456+K04456+K04456+K04456+K04456+K04440+K04440+K04440+K04440+K04440+K08042+K08042+K08042+K04692+K04692+K04692+K04692+K04692+K11223+K04441+K04441+K04441+K00922+K00922+K00922+K00922+K00922+K00922+K00922+K02833+K04364+K04364+…
Human Diseases	Drug resistance: antineoplastic	Antifolate resistance	23	103	0.990194	1	ko01523	ENSBGRT00000001126(SLC19A1);ENSBGRT00000001135(SLC19A1);ENSBGRT00000002343(ABCC5);ENSBGRT00000002361(ABCC5);ENSBGRT00000005878(NFKB1);ENSBGRT00000009698(SHMT2);ENSBGRT00000009769(SHMT2);ENSBGRT00000009842(SHMT2);ENSBGRT00000015189(IKBKB);ENSBGRT00000015283(IKBKB);ENSBGRT00000015424(IKBKB);ENSBGRT00000036064(-);ENSBGRT00000036205(-);ENSBGRT00000036411(-);ENSBGRT00000036580(-);ENSBGRT00000040175(IZ…	K14609+K14609+K05668+K05668+K02580+K00600+K00600+K00600+K07209+K07209+K07209+K05673+K05673+K05673+K05673+K13649+K05673+K05673+K05673+K05673+K07210+K07210+K07210
Metabolism	Carbohydrate metabolism	Pyruvate metabolism	25	111	0.99108	1	ko00620	ENSBGRT00000006211(-);ENSBGRT00000015314(ACSS1);ENSBGRT00000015381(ACSS1);ENSBGRT00000015718(MDH2);ENSBGRT00000015762(ACSS2);ENSBGRT00000015872(ACSS2);ENSBGRT00000024993(PKM);ENSBGRT00000025088(PKM);ENSBGRT00000025167(PKM);ENSBGRT00000025379(LDHD);ENSBGRT00000025483(LDHD);ENSBGRT00000025614(LDHD);ENSBGRT00000026657(PDHA1);ENSBGRT00000026742(PDHA1);ENSBGRT00000029709(ACACA);ENSBGRT00000029799(ACAC…	K00149+K01895+K01895+K00026+K01895+K01895+K00873+K00873+K00873+K00102+K00102+K00102+K00161+K00161+K11262+K11262+K01512+K00029+K00029+K12406+K12406+K00029+K00029+K00029+K00029
Organismal Systems	Endocrine system	Cortisol synthesis and secretion	42	175	0.993566	1	ko04927	ENSBGRT00000000191(-);ENSBGRT00000001219(ADCY6);ENSBGRT00000001261(ADCY6);ENSBGRT00000001281(ADCY6);ENSBGRT00000001328(ADCY6);ENSBGRT00000001401(GNA11);ENSBGRT00000005072(CREB5);ENSBGRT00000005845(PBX1);ENSBGRT00000005868(PBX1);ENSBGRT00000005880(PBX1);ENSBGRT00000005898(PBX1);ENSBGRT00000005913(PBX1);ENSBGRT00000006153(SP1);ENSBGRT00000006204(SP1);ENSBGRT00000006252(-);ENSBGRT00000007073(NCEH1);…	K22398+K08046+K08046+K08046+K08046+K04635+K09047+K09355+K09355+K09355+K09355+K09355+K04684+K04684+K04374+K14349+K00498+K12473+K12473+K04854+K04854+K04854+K08042+K08042+K08042+K13885+K13885+K13885+K00070+K16931+K16931+K16931+K08560+K08560+K04960+K04345+K04345+K04632+K09049+K04855+K04855+K04855
Metabolism	Lipid metabolism	Linoleic acid metabolism	15	75	0.993686	1	ko00591	ENSBGRT00000004409(PLA2G6);ENSBGRT00000008997(PLA2G2E);ENSBGRT00000009087(-);ENSBGRT00000009112(-);ENSBGRT00000009142(-);ENSBGRT00000009177(-);ENSBGRT00000009292(PLA2G5);ENSBGRT00000009328(-);ENSBGRT00000009356(-);ENSBGRT00000009469(-);ENSBGRT00000009489(-);ENSBGRT00000009524(-);ENSBGRT00000044255(CYP2J2);ENSBGRT00000044346(-);ENSBGRT00000047045(ALOX15)	K16343+K01047+K01047+K01047+K01047+K01047+K01047+K01047+K01047+K01047+K01047+K01047+K07418+K07418+K00460
Metabolism	Lipid metabolism	Fatty acid biosynthesis	10	55	0.993709	1	ko00061	ENSBGRT00000001612(ACSBG2);ENSBGRT00000001621(ACSBG2);ENSBGRT00000023416(OXSM);ENSBGRT00000026311(MCAT);ENSBGRT00000029709(ACACA);ENSBGRT00000029799(ACACA);ENSBGRT00000034433(ACSL5);ENSBGRT00000040273(MECR);ENSBGRT00000049835(ACSF3);ENSBGRT00000049836(ACSF3)	K15013+K15013+K09458+K00645+K11262+K11262+K01897+K07512+K18660+K18660
Genetic Information Processing	Transcription	RNA polymerase	15	76	0.994821	1	ko03020	ENSBGRT00000002999(TWISTNB);ENSBGRT00000003887(-);ENSBGRT00000006534(POLR2D);ENSBGRT00000010498(-);ENSBGRT00000015513(POLR3H);ENSBGRT00000015577(POLR3H);ENSBGRT00000018244(POLR3D);ENSBGRT00000018291(POLR3D);ENSBGRT00000030249(POLR3B);ENSBGRT00000030520(POLR3B);ENSBGRT00000033380(POLR2C);ENSBGRT00000033476(POLR2C);ENSBGRT00000047780(POLR3A);ENSBGRT00000047786(POLR3A);ENSBGRT00000047812(POLR3A)	K03004+K03014+K03012+K03024+K03022+K03022+K03026+K03026+K03021+K03021+K03011+K03011+K03018+K03018+K03018
Organismal Systems	Endocrine system	Thyroid hormone synthesis	38	165	0.996575	1	ko04918	ENSBGRT00000001219(ADCY6);ENSBGRT00000001261(ADCY6);ENSBGRT00000001281(ADCY6);ENSBGRT00000001328(ADCY6);ENSBGRT00000005072(CREB5);ENSBGRT00000006252(-);ENSBGRT00000011209(SLC26A4);ENSBGRT00000011292(SLC26A4);ENSBGRT00000011424(SLC26A4);ENSBGRT00000012373(GPX3);ENSBGRT00000013038(IYD);ENSBGRT00000019095(ADCY2);ENSBGRT00000019259(ADCY2);ENSBGRT00000020710(ADCY2);ENSBGRT00000025886(PDIA4);ENSBGRT000…	K08046+K08046+K08046+K08046+K09047+K04374+K14702+K14702+K14702+K00432+K17231+K08042+K08042+K08042+K09582+K15225+K09293+K09293+K09293+K09293+K00432+K00431+K00431+K00431+K09490+K16141+K16141+K19663+K04960+K20734+K04345+K04345+K04632+K00383+K00383+K00383+K00383+K09049
Metabolism	Metabolism of cofactors and vitamins	One carbon pool by folate	11	62	0.99671	1	ko00670	ENSBGRT00000009698(SHMT2);ENSBGRT00000009769(SHMT2);ENSBGRT00000009842(SHMT2);ENSBGRT00000018730(MTHFD2);ENSBGRT00000018840(MTHFD2);ENSBGRT00000029049(-);ENSBGRT00000036212(MTHFD2L);ENSBGRT00000040612(-);ENSBGRT00000042543(ALDH1L1);ENSBGRT00000042615(ALDH1L1);ENSBGRT00000042719(ALDH1L1)	K00600+K00600+K00600+K13403+K13403+K01934+K13403+K01934+K00289+K00289+K00289
Metabolism	Carbohydrate metabolism	Pentose and glucuronate interconversions	10	59	0.997498	1	ko00040	ENSBGRT00000020007(UGT2A1);ENSBGRT00000020125(-);ENSBGRT00000020322(-);ENSBGRT00000020430(-);ENSBGRT00000020500(-);ENSBGRT00000020580(-);ENSBGRT00000022668(CRYL1);ENSBGRT00000022762(CRYL1);ENSBGRT00000023754(-);ENSBGRT00000038470(SORD)	K00699+K00699+K00699+K00699+K00699+K00699+K13247+K13247+K00011+K00008
Organismal Systems	Environmental adaptation	Thermogenesis	153	567	0.99757	1	ko04714	ENSBGRT00000001219(ADCY6);ENSBGRT00000001261(ADCY6);ENSBGRT00000001281(ADCY6);ENSBGRT00000001328(ADCY6);ENSBGRT00000002119(PRKAG1);ENSBGRT00000002163(PRKAG1);ENSBGRT00000002178(PRKAG1);ENSBGRT00000002205(PRKAG1);ENSBGRT00000002174(NDUFA12);ENSBGRT00000002184(NDUFA12);ENSBGRT00000002192(NDUFA12);ENSBGRT00000002586(-);ENSBGRT00000002995(SDHC);ENSBGRT00000003039(SDHC);ENSBGRT00000003062(SDHC);ENSBGR…	K08046+K08046+K08046+K08046+K07200+K07200+K07200+K07200+K11352+K11352+K11352+K03962+K00236+K00236+K00236+K00236+K00236+K00236+K09047+K04441+K15601+K15601+K02127+K02127+K02127+K11647+K11647+K11647+K11647+K11647+K12323+K02140+K11650+K11650+K11650+K11650+K04373+K04373+K04373+K04373+K04373+K18175+K07200+K07200+K11653+K11653+K03939+K03939+K00237+K00237+K00237+K12335+K12334+K08042+K08042+K08042+K04373+…
Organismal Systems	Digestive system	Pancreatic secretion	58	242	0.998235	1	ko04972	ENSBGRT00000001219(ADCY6);ENSBGRT00000001261(ADCY6);ENSBGRT00000001281(ADCY6);ENSBGRT00000001328(ADCY6);ENSBGRT00000008019(RAP1A);ENSBGRT00000008997(PLA2G2E);ENSBGRT00000009087(-);ENSBGRT00000009112(-);ENSBGRT00000009142(-);ENSBGRT00000009177(-);ENSBGRT00000009292(PLA2G5);ENSBGRT00000009328(-);ENSBGRT00000009356(-);ENSBGRT00000009469(-);ENSBGRT00000009489(-);ENSBGRT00000009524(-);ENSBGRT000000111…	K08046+K08046+K08046+K08046+K04353+K01047+K01047+K01047+K01047+K01047+K01047+K01047+K01047+K01047+K01047+K01047+K13855+K13855+K13855+K08779+K08042+K08042+K08042+K07884+K18245+K18245+K18245+K18245+K12298+K05226+K05853+K05853+K05853+K05850+K05850+K05850+K08780+K04513+K04513+K19663+K04960+K04936+K04936+K04936+K04936+K04936+K04936+K04936+K07904+K07904+K04632+K05850+K05850+K05850+K07886+K07886+K04392+…
Human Diseases	Neurodegenerative disease	Huntington disease	177	653	0.998429	1	ko05016	ENSBGRT00000000186(SOD1);ENSBGRT00000000959(ATG101);ENSBGRT00000001751(TUBA8);ENSBGRT00000001841(VDAC1);ENSBGRT00000002174(NDUFA12);ENSBGRT00000002184(NDUFA12);ENSBGRT00000002192(NDUFA12);ENSBGRT00000002547(DNAH7);ENSBGRT00000002610(DNAH7);ENSBGRT00000002586(-);ENSBGRT00000002995(SDHC);ENSBGRT00000003039(SDHC);ENSBGRT00000003062(SDHC);ENSBGRT00000003069(SDHC);ENSBGRT00000003081(SDHC);ENSBGRT00000…	K04565+K19730+K07374+K05862+K11352+K11352+K11352+K10408+K10408+K03962+K00236+K00236+K00236+K00236+K00236+K00236+K07374+K07374+K07374+K03014+K09047+K10412+K04644+K04644+K04684+K04684+K03012+K10408+K10408+K17889+K17889+K17889+K17889+K10407+K02127+K02127+K02127+K03120+K05198+K05198+K10396+K04638+K10410+K00432+K15041+K15041+K10408+K08334+K08334+K03173+K03173+K03939+K03939+K00237+K00237+K00237+K10396+…
Metabolism	Carbohydrate metabolism	Glycolysis / Gluconeogenesis	37	167	0.99856	1	ko00010	ENSBGRT00000003168(ADH5);ENSBGRT00000003205(ADH5);ENSBGRT00000003219(ADH5);ENSBGRT00000003645(ADH6);ENSBGRT00000003834(-);ENSBGRT00000003846(-);ENSBGRT00000006211(-);ENSBGRT00000008329(PGM2);ENSBGRT00000008291(G6PC3);ENSBGRT00000008302(PFKP);ENSBGRT00000008384(PFKP);ENSBGRT00000008511(PFKP);ENSBGRT00000008655(PFKP);ENSBGRT00000011837(G6PC);ENSBGRT00000015314(ACSS1);ENSBGRT00000015381(ACSS1);ENSBG…	K00121+K00121+K00121+K13952+K13951+K13951+K00149+K15779+K01084+K00850+K00850+K00850+K00850+K01084+K01895+K01895+K01895+K01895+K00844+K00844+K01689+K01689+K00873+K00873+K00873+K00161+K00161+K00844+K01834+K12406+K12406+K00129+K00129+K01689+K01689+K01689+K01623
Metabolism	Carbohydrate metabolism	Pentose phosphate pathway	11	67	0.998971	1	ko00030	ENSBGRT00000004021(PRPS1L1);ENSBGRT00000008329(PGM2);ENSBGRT00000008302(PFKP);ENSBGRT00000008384(PFKP);ENSBGRT00000008511(PFKP);ENSBGRT00000008655(PFKP);ENSBGRT00000020484(H6PD);ENSBGRT00000034771(PRPS2);ENSBGRT00000035035(PRPS2);ENSBGRT00000043268(TKTL1);ENSBGRT00000048842(-)	K00948+K15779+K00850+K00850+K00850+K00850+K13937+K00948+K00948+K00615+K01623
Metabolism	Amino acid metabolism	Histidine metabolism	9	60	0.999328	1	ko00340	ENSBGRT00000006211(-);ENSBGRT00000007936(AOC1);ENSBGRT00000012312(HAL);ENSBGRT00000024960(-);ENSBGRT00000025157(-);ENSBGRT00000025332(-);ENSBGRT00000040911(ASPA);ENSBGRT00000043784(ALDH3A1);ENSBGRT00000043850(ALDH3A1)	K00149+K11182+K01745+K00274+K00274+K00274+K01437+K00129+K00129
Genetic Information Processing	Folding, sorting and degradation	Proteasome	18	98	0.999331	1	ko03050	ENSBGRT00000001749(-);ENSBGRT00000002538(PSMA5);ENSBGRT00000003964(PSMB4);ENSBGRT00000011520(PSMC1);ENSBGRT00000011598(PSMC1);ENSBGRT00000012099(POMP);ENSBGRT00000012111(POMP);ENSBGRT00000019682(PSMB2);ENSBGRT00000021015(PSMA6);ENSBGRT00000021112(PSMA6);ENSBGRT00000021274(PSMA6);ENSBGRT00000033087(PSMB7);ENSBGRT00000033186(PSMB7);ENSBGRT00000038518(PSMD3);ENSBGRT00000042287(PSMD1);ENSBGRT00000042…	K02726+K02729+K02736+K03062+K03062+K11599+K11599+K02734+K02730+K02730+K02730+K02739+K02739+K03033+K03032+K02731+K02732+K02732
Organismal Systems	Circulatory system	Cardiac muscle contraction	47	217	0.999808	1	ko04260	ENSBGRT00000001491(CACNB3);ENSBGRT00000001527(CACNB3);ENSBGRT00000007407(TPM1);ENSBGRT00000007640(TPM1);ENSBGRT00000007696(TPM1);ENSBGRT00000007766(TPM1);ENSBGRT00000007807(TPM1);ENSBGRT00000007853(TPM1);ENSBGRT00000020702(-);ENSBGRT00000021084(CYC1);ENSBGRT00000023124(-);ENSBGRT00000023195(-);ENSBGRT00000024120(MYL3);ENSBGRT00000024411(CACNB1);ENSBGRT00000024840(CACNB1);ENSBGRT00000024933(CACNB1…	K04864+K04864+K10373+K10373+K10373+K10373+K10373+K10373+K09290+K00413+K02267+K02267+K12749+K04862+K04862+K04862+K12044+K12044+K12044+K12044+K04870+K05853+K05853+K05853+K00411+K12041+K12041+K12041+K04860+K04872+K04868+K04868+K04868+K04868+K04873+K04873+K04873+K04871+K02264+K00415+K00415+K00415+K05849+K05849+K12045+K12045+K12045
Organismal Systems	Endocrine system	PPAR signaling pathway	47	223	0.999928	1	ko03320	ENSBGRT00000001612(ACSBG2);ENSBGRT00000001621(ACSBG2);ENSBGRT00000005908(SCP2);ENSBGRT00000006029(RXRG);ENSBGRT00000006054(RXRG);ENSBGRT00000006086(RXRG);ENSBGRT00000006194(ACADM);ENSBGRT00000006213(ACADM);ENSBGRT00000006243(ACADM);ENSBGRT00000006818(APOA1);ENSBGRT00000009564(RXRA);ENSBGRT00000011965(SLC27A6);ENSBGRT00000014397(H-FABP);ENSBGRT00000014436(H-FABP);ENSBGRT00000018230(ACOX3);ENSBGRT0…	K15013+K15013+K08764+K08526+K08526+K08526+K00249+K00249+K00249+K08757+K08524+K08749+K08752+K08752+K00232+K00232+K00232+K00232+K00232+K00232+K00232+K08756+K08756+K08756+K08745+K08748+K20255+K00029+K00029+K08536+K08536+K08536+K08755+K08755+K01388+K01897+K08525+K08761+K08761+K08761+K08530+K19524+K00507+K00029+K00029+K00029+K00029
Metabolism	Glycan biosynthesis and metabolism	Glycosylphosphatidylinositol (GPI)-anchor biosynthesis	8	77	0.999999	1	ko00563	ENSBGRT00000013695(PIGU);ENSBGRT00000019746(-);ENSBGRT00000019827(-);ENSBGRT00000022518(PIGQ);ENSBGRT00000022586(PIGQ);ENSBGRT00000026508(PIGT);ENSBGRT00000031673(PIGN);ENSBGRT00000031921(PIGN)	K05293+K03857+K03857+K03860+K03860+K05292+K05285+K05285
Environmental Information Processing	Membrane transport	ABC transporters	20	151	1	1	ko02010	ENSBGRT00000002343(ABCC5);ENSBGRT00000002361(ABCC5);ENSBGRT00000012013(ABCD4);ENSBGRT00000026419(ABCC11);ENSBGRT00000026706(ABCC11);ENSBGRT00000028207(ABCC12);ENSBGRT00000030587(ABCG4);ENSBGRT00000032093(ABCG1);ENSBGRT00000036064(-);ENSBGRT00000036205(-);ENSBGRT00000036411(-);ENSBGRT00000035072(-);ENSBGRT00000036319(ABCA3);ENSBGRT00000036470(ABCA3);ENSBGRT00000036580(-);ENSBGRT00000041180(-);ENSB…	K05668+K05668+K05678+K05671+K05671+K05672+K05680+K05679+K05673+K05673+K05673+K05643+K05643+K05643+K05673+K05654+K05673+K05673+K05673+K05673
Genetic Information Processing	Translation	Ribosome	77	425	1	1	ko03010	ENSBGRT00000004567(-);ENSBGRT00000004823(-);ENSBGRT00000004841(-);ENSBGRT00000007210(RPS8);ENSBGRT00000007245(RPS8);ENSBGRT00000007297(RPS8);ENSBGRT00000010577(MRPS9);ENSBGRT00000012035(-);ENSBGRT00000012095(MRPS2);ENSBGRT00000012108(MRPS2);ENSBGRT00000013161(-);ENSBGRT00000013221(-);ENSBGRT00000013259(-);ENSBGRT00000014415(MRPL3);ENSBGRT00000014902(-);ENSBGRT00000014945(-);ENSBGRT00000015087(MRP…	K02934+K02973+K02973+K02995+K02995+K02995+K02996+K02987+K02967+K02967+K02900+K02900+K02900+K02906+K02888+K02888+K02884+K02893+K02963+K02940+K02923+K02923+K02887+K02887+K02948+K02866+K02878+K02894+K02898+K02966+K02987+K02987+K02871+K02871+K02989+K02989+K02989+K02989+K02989+K02989+K02992+K02992+K02961+K02891+K02891+K02979+K02983+K02997+K02997+K02997+K02864+K02938+K02883+K02883+K02883+K02883+K02883+…
Organismal Systems	Sensory system	Olfactory transduction	62	757	1	1	ko04740	ENSBGRT00000000701(-);ENSBGRT00000003780(PDE1A);ENSBGRT00000003826(PDE1A);ENSBGRT00000009002(PDE1C);ENSBGRT00000009085(PDE1C);ENSBGRT00000011980(-);ENSBGRT00000012073(-);ENSBGRT00000012880(PDE2A);ENSBGRT00000012974(PDE2A);ENSBGRT00000013045(PDE2A);ENSBGRT00000013358(PDE2A);ENSBGRT00000013520(PDE2A);ENSBGRT00000013942(-);ENSBGRT00000016449(-);ENSBGRT00000016616(-);ENSBGRT00000016688(-);ENSBGRT0000…	K04257+K13755+K13755+K13755+K13755+K02183+K02183+K18283+K18283+K18283+K18283+K18283+K04257+K02183+K02183+K02183+K19695+K19695+K19497+K19497+K04257+K04257+K04257+K04515+K04515+K04515+K04515+K04515+K04515+K04515+K04515+K04515+K04515+K04515+K04257+K04257+K07376+K07376+K02183+K02183+K02183+K04257+K04257+K04515+K04515+K04515+K04515+K04257+K04439+K04439+K04439+K04439+K04439+K04439+K04345+K04345+K05849+…
Human Diseases	Infectious disease: viral	Herpes simplex virus 1 infection	193	888	1	1	ko05168	ENSBGRT00000000218(-);ENSBGRT00000000310(-);ENSBGRT00000001021(ZNF189);ENSBGRT00000001753(EIF2B5);ENSBGRT00000002003(ZNF554);ENSBGRT00000003387(STAT1);ENSBGRT00000003456(STAT1);ENSBGRT00000003525(STAT1);ENSBGRT00000003758(ZNF596);ENSBGRT00000003771(ZNF596);ENSBGRT00000003804(ZNF596);ENSBGRT00000004822(-);ENSBGRT00000005878(NFKB1);ENSBGRT00000006003(PIK3CA);ENSBGRT00000006032(PIK3CA);ENSBGRT000000…	K05131+K09228+K09228+K03240+K09228+K11220+K11220+K11220+K09228+K09228+K09228+K09228+K02580+K00922+K00922+K04403+K04403+K03241+K09228+K09228+K09228+K09228+K06484+K06484+K09228+K09228+K03237+K03237+K05704+K05704+K05704+K06269+K04389+K04389+K09228+K09228+K03173+K03173+K07209+K07209+K07209+K09228+K09228+K04456+K04456+K04456+K04456+K04456+K09228+K12892+K12893+K04734+K04734+K04729+K04729+K06751+K16195+…
