# Supplementary material for: IMF deposition ceRNA network analysis and functional study of HIF1a in yak
Source: Front Vet Sci. 2023 Oct 17;10:1272238. doi: 10.3389/fvets.2023.1272238 (PMC10616239; doi:10.3389/fvets.2023.1272238)
Supplement: Supplementary file 12 [file Table_12.XLS]

## Sheet: L-IMF-vs-H-IMF.filter
the DELs
id	log2(fc)	PValue	FDR
MSTRG.12377.5	10.5118	1.68759e-05	0.0410422
MSTRG.8943.4	-1.84232	4.29115e-05	0.0521804
MSTRG.3725.1	-5.70799	7.63739e-05	0.0619138
MSTRG.10255.2	-4.62644	0.000176628	0.10739
MSTRG.6906.1	7.35168	0.000231207	0.112459
MSTRG.10165.1	1.93744	0.000928247	0.344683
MSTRG.4272.1	-5.36535	0.00108722	0.344683
MSTRG.4464.1	-1.9777	0.00128491	0.344683
MSTRG.12131.3	4.24511	0.00134185	0.344683
MSTRG.1970.5	-1.1217	0.00141728	0.344683
MSTRG.901.1	-2.6695	0.00241055	0.532951
ENSBGRT00000000947	-3.21625	0.00281645	0.537183
MSTRG.2869.1	-1.98007	0.00287145	0.537183
MSTRG.10907.1	-1.1335	0.00439457	0.715109
MSTRG.869.2	-1.85798	0.00482362	0.715109
MSTRG.4464.2	-3.4285	0.00487561	0.715109
MSTRG.3986.4	-1.66375	0.00499871	0.715109
MSTRG.2221.7	-6.98489	0.00628979	0.803769
MSTRG.4494.3	2.63584	0.00640158	0.803769
MSTRG.13598.1	-1.92643	0.00660995	0.803769
MSTRG.8760.1	3.05816	0.00758525	0.878444
MSTRG.3590.3	-3.28445	0.00868025	0.959562
MSTRG.872.11	1.51431	0.00937051	0.967754
MSTRG.2684.1	2.57382	0.0095502	0.967754
MSTRG.14096.1	1.07516	0.0106884	0.999383
MSTRG.347.2	1.50517	0.0113471	0.999383
MSTRG.3888.1	-8.27612	0.0113531	0.999383
MSTRG.10324.1	-1.20881	0.0122072	0.999383
MSTRG.7408.1	-2.81363	0.0126396	0.999383
MSTRG.7786.1	2.02461	0.0126929	0.999383
MSTRG.900.1	-2.94223	0.0149298	0.999383
MSTRG.115.3	10.2527	0.0153179	0.999383
MSTRG.1096.2	1.14518	0.0164523	0.999383
MSTRG.1096.3	1.14518	0.0164523	0.999383
ENSBGRT00000028385	-4.85798	0.016503	0.999383
MSTRG.13702.1	8.65583	0.0169891	0.999383
MSTRG.13702.2	8.65583	0.0169891	0.999383
MSTRG.3965.1	-1.21861	0.018023	0.999383
MSTRG.8538.2	-9.35168	0.0182132	0.999383
MSTRG.14015.3	-10.5635	0.0185329	0.999383
MSTRG.6991.1	-0.964199	0.0207672	0.999383
MSTRG.8133.1	1.47712	0.021863	0.999383
MSTRG.14080.1	5.10154	0.0226662	0.999383
MSTRG.1979.1	-0.768901	0.0239785	0.999383
MSTRG.6906.2	-1.12599	0.0243176	0.999383
MSTRG.3104.1	-2.1307	0.0245105	0.999383
ENSBGRT00000022906	-1.50861	0.0248477	0.999383
MSTRG.8603.2	-2.39232	0.0248989	0.999383
MSTRG.1898.2	-1.93233	0.0251249	0.999383
MSTRG.8121.1	-1.25656	0.0252641	0.999383
MSTRG.1417.5	11.0521	0.0289001	0.999383
MSTRG.6353.3	1.4885	0.0293146	0.999383
MSTRG.12194.3	-1.78409	0.0330689	0.999383
MSTRG.7821.1	-1.75829	0.0333582	0.999383
MSTRG.8365.5	3.14534	0.0334605	0.999383
MSTRG.10708.8	-1.41163	0.0337734	0.999383
MSTRG.115.8	-5.43741	0.0345195	0.999383
MSTRG.7907.2	-1.47756	0.034531	0.999383
ENSBGRT00000022880	3.75489	0.0362936	0.999383
MSTRG.12131.2	1.48484	0.0377192	0.999383
MSTRG.550.1	-6.53916	0.0378041	0.999383
MSTRG.2832.3	1.61681	0.0391744	0.999383
MSTRG.7346.7	-0.96353	0.0392703	0.999383
MSTRG.5080.1	-1.13217	0.0398137	0.999383
MSTRG.3512.6	-1.17529	0.0399987	0.999383
MSTRG.14015.1	-1.43502	0.0408905	0.999383
MSTRG.13456.1	-8.53138	0.0427649	0.999383
ENSBGRT00000000971	-4.75489	0.0448889	0.999383
MSTRG.12102.3	-9.95128	0.045022	0.999383
MSTRG.12903.1	-0.707526	0.0488669	0.999383
MSTRG.3840.2	-8.26053	0.0494236	0.999383
MSTRG.4463.1	0.999135	0.0496395	0.999383
MSTRG.5182.1	-2.42742	0.0496484	0.999383
