# Supplementary material for: IMF deposition ceRNA network analysis and functional study of HIF1a in yak
Source: Front Vet Sci. 2023 Oct 17;10:1272238. doi: 10.3389/fvets.2023.1272238 (PMC10616239; doi:10.3389/fvets.2023.1272238)
Supplement: Supplementary file 13 [file Table_13.XLS]

## Sheet: Sheet1
KEGG pathway analysis for the targets of trans lncRNAs
Term	Count	PValue	Genes
ko01100:Metabolic pathways	256	7.78737e-08	AHCYL2, PGAP1, PANK3, GLDC, PANK1, XYLT1, TXNDC12, GLS, FLAD1, PIP4K2A, MMUT, TKTL2, ARSA, ENTPD1, ACOT8, MECR, ACSL1, SACM1L, ENTPD6, TALDO1, ACSL3, CEL, HOGA1, GCAT, PISD, MTHFD2, SUCLG2, SUCLG1, MPPE1, HPD, GPLD1, LIPT1, GCDH, TPH1, MGST3, RPN1, PLA2G6, LIAS, UGCG, RDH12, ST3GAL4, PLCG2, ST3GAL6, PIP5K1C, HMGCLL1, B3GALNT1, ACER2, BST1, ATP4A, UCK2, TH, B4GAT1, PAH, PDE3A, OGDH, PLCH1, PPT2, I…
ko00280:Valine, leucine and isoleucine degradation	21	1.01912e-06	ACAD8, ACAA2, HIBADH, HMGCS1, ACSF3, AACS, ACAT1, HADHB, HMGCL, HADHA, MCEE, DBT, PCCB, ACADM, MMUT, HADH, ACAA1, ACADS, HMGCLL1, DLD, HIBCH
ko01200:Carbon metabolism	33	2.60993e-06	PRPS2, FH, ACSS2, GLDC, DLST, GPT, HK2, ACAT1, HK1, MCEE, ESD, IDH3B, ME3, PGLS, MMUT, ACADS, HIBCH, PSPH, TKTL2, PDHA1, MDH1, GOT1, IDH3G, MDH2, AMT, TALDO1, SDHC, SUCLA2, PCCB, OGDH, SUCLG2, SUCLG1, DLD
ko05022:Pathways of neurodegeneration - multiple diseases	89	5.09791e-05	RYR2, NDUFA12, LRRK2, NDUFA10, ATP2A1, UCHL1, TBK1, MAP1LC3C, CASP3, NEFM, CAPN1, IFT57, MAP3K5, APC2, MAP2K3, DNAI2, GPX1, WNT5A, SDHC, DKK1, TOMM40L, DKK2, PSMA5, PLCB3, NDUFS8, NDUFS7, CSNK2B, NDUFS4, PPIF, ULK1, NDUFS1, SQSTM1, SLC25A4, STX1A, SLC25A6, GRIA1, CAMK2B, DCTN6, NDUFB9, GRIA2, DNAH1, PSMD11, NDUFB7, NDUFB10, DCTN2, NDUFB11, CHRNA7, LRP5, ATP5MC3, NDUFB1, CACNA1D, RELA, LRP6, KLC4,…
ko05016:Huntington disease	62	0.000113524	NDUFA12, NDUFA10, AP2A2, CASP3, EP300, IFT57, MAP3K5, DNAI2, GPX1, SDHC, PSMA5, PLCB3, NDUFS8, NDUFS7, TBPL2, NDUFS4, PPIF, ULK1, NDUFS1, SLC25A4, STX1A, CREB5, SLC25A6, GRIA1, DCTN6, NDUFB9, GRIA2, HDAC2, DNAH1, PSMD11, NDUFB7, NDUFB10, DCTN2, NDUFB11, HDAC1, ATP5MC3, NDUFB1, KLC4, PSMB4, MAPK8, ATP5F1A, ATP5F1B, PSMB3, ATG101, PSMB1, POLR2H, POLR2I, NDUFV2, DNAI1, PPARGC1A, NDUFV1, POLR2K, NDUF…
ko00640:Propanoate metabolism	13	0.000113863	ACSS2, ACACA, HADHA, MCEE, SUCLA2, DBT, PCCB, SUCLG2, SUCLG1, MMUT, ACADS, DLD, HIBCH
ko00020:Citrate cycle (TCA cycle)	13	0.000113863	FH, PDHA1, MDH1, IDH3G, MDH2, DLST, SDHC, SUCLA2, OGDH, IDH3B, SUCLG2, SUCLG1, DLD
ko01212:Fatty acid metabolism	18	0.0002064	ACAA2, MECR, ACSL1, TECR, ACSL3, HSD17B8, CPT1B, ACSF3, ACACA, ACAT1, HADHB, HADHA, ACADM, PPT2, HADH, ACAA1, ACADS, ACSBG2
ko05415:Diabetic cardiomyopathy	46	0.000213418	CAMK2B, NDUFB9, RYR2, NDUFB7, NDUFB10, NDUFA12, IRS1, NDUFB11, NDUFA10, ATP5MC3, NDUFB1, ATP2A1, SLC2A4, RELA, MAPK8, ATP5F1A, ATP5F1B, MPC1, MPC2, PDK4, NDUFV2, NDUFV1, NDUFA9, SMAD3, PDHA1, TGFB3, ATP5PB, GFPT1, SDHC, CPT1B, MAPK12, NFKB1, TGFBR1, PPP1CA, TGFBR2, COL3A1, PLCB3, COL1A2, NDUFS8, NDUFS7, NDUFS4, NDUFAB1, PPIF, NDUFS1, SLC25A4, SLC25A6
ko00071:Fatty acid degradation	14	0.0012461	GCDH, ACAA2, ACSL1, ECI1, ACSL3, CPT1B, ACAT1, HADHB, HADHA, ACADM, HADH, ACAA1, ACADS, ACSBG2
ko00785:Lipoic acid metabolism	9	0.00125605	LIPT1, PDHA1, GLDC, DBT, AMT, OGDH, DLST, LIAS, DLD
ko05200:Pathways in cancer	88	0.00139821	ITGA2B, ETS1, IKBKB, FGF6, RASSF1, EDNRB, CASP3, IL12B, EP300, JAK3, PRKACB, APC2, PDGFRA, CHUK, DCC, PLEKHG5, WNT5A, IL13, FLT3LG, FOS, TRAF1, TGFBR1, TGFBR2, RUNX1, PLCB3, CCNE2, MSH2, MSH3, IL23A, COL4A4, RARB, CAMK2B, LAMA5, HDAC2, FH, PTGER1, HDAC1, LAMA4, MGST3, NOTCH4, TCF7, LRP5, ADCY4, LPAR2, LPAR4, RASGRP2, HIF1A, RASGRP4, GNAI1, RELA, LRP6, RASGRP3, ADCY5, MAPK8, WNT11, GNG5, GNA12, ER…
ko05010:Alzheimer disease	69	0.00183643	NDUFA12, IRS1, NDUFA10, ATP2A1, IKBKB, CASP3, SLC39A8, CAPN1, MAP3K5, APC2, CHUK, MME, WNT5A, SDHC, DKK1, DKK2, PSMA5, PLCB3, NDUFS8, NDUFS7, CSNK2B, NDUFS4, PPIF, ULK1, NDUFS1, SLC25A4, SLC25A6, NDUFB9, PSMD11, NDUFB7, NDUFB10, NDUFB11, CHRNA7, LRP5, LPL, ATP5MC3, NDUFB1, CACNA1D, RELA, RTN4, LRP6, KLC4, PSMB4, MAPK8, ATP5F1A, WNT11, APH1B, ATP5F1B, PSMB3, ATG101, PSMB1, NDUFV2, NDUFV1, MAPK3, N…
ko05017:Spinocerebellar ataxia	31	0.00198414	GRIA1, GRIA2, PSMD11, ATP2A1, RORA, OMA1, MAPK8, ATXN2, PSMB4, KAT5, ATG101, PSMB3, PSMB1, ATXN1L, MAP3K5, SPTBN2, KCND3, GRIN1, PUM2, GRIN2D, PSMA5, GRIN3B, PLCB3, DAB1, PSMC6, TBPL2, ATG2A, PPIF, ULK1, SLC25A4, SLC25A6
ko05014:Amyotrophic lateral sclerosis	66	0.00245618	NUP107, NDUFA12, NDUFA10, TBK1, MAP1LC3C, CASP3, NEFM, MAP3K5, NDC1, MAP2K3, DNAI2, GPX1, NUP133, NUP210, ANXA11, SDHC, NRG2, TOMM40L, PSMA5, NUP93, NDUFS8, NDUFS7, NDUFS4, ULK1, NDUFS1, NUP62CL, PFN1, SQSTM1, PFN3, GRIA1, DCTN6, NDUFB9, GRIA2, NUP205, DNAH1, PSMD11, NDUFB7, NDUFB10, DCTN2, NDUFB11, ATP5MC3, NDUFB1, KLC4, ATXN2, PSMB4, ATP5F1A, ATP5F1B, PSMB3, ATG101, PSMB1, NUP43, NDUFV2, UBQLN4…
ko00630:Glyoxylate and dicarboxylate metabolism	11	0.00283347	MCEE, ACSS2, MDH1, GLDC, MDH2, PCCB, AMT, MMUT, HOGA1, DLD, ACAT1
ko05030:Cocaine addiction	14	0.00359975	GRIA2, NFKB1, GNAI1, RELA, GRIN1, ADCY5, GRIN2D, GRM3, GRIN3B, TH, CDK5, FOSB, PRKACB, CREB5
ko00650:Butanoate metabolism	10	0.00369171	HMGCL, HADHA, BDH1, HMGCS1, L2HGDH, HADH, HMGCLL1, ACADS, AACS, ACAT1
ko04068:FoxO signaling pathway	27	0.00372085	IRS1, FOXG1, PRKAG2, SLC2A4, FOXO4, FOXO3, IKBKB, MAPK8, TNFSF10, S1PR1, EP300, S1PR4, MAPK3, IL10, GABARAPL2, CREBBP, SMAD3, CHUK, TGFB3, IGF1, MAPK12, ATG12, TGFBR1, GADD45G, TGFBR2, MDM2, SGK2
ko04010:MAPK signaling pathway	52	0.00405289	ECSIT, IKBKB, FGF6, CASP3, MAP3K8, PRKACB, MAP3K5, MAP2K3, PDGFRA, CHUK, DUSP1, CACNA2D2, FLT3LG, FOS, MAPK8IP2, NGF, TGFBR1, TGFBR2, RASA1, MAPKAPK2, RAPGEF2, SRF, CACNA1D, RASGRP2, RASGRP4, RELA, CACNA1H, RELB, RASGRP3, MAPK8, IRAK1, NTF3, GNA12, ERBB2, FLNC, CACNG3, FGF22, MAPK3, NTRK1, ANGPT2, ANGPT1, TGFB3, HSPA6, VEGFD, IGF1, MAPK12, NFKB1, GADD45G, FAS, PTPN7, MAP3K14, FGFR1
ko04723:Retrograde endocannabinoid signaling	30	0.00639629	GRIA1, GRIA2, NDUFB9, NDUFB7, NDUFB10, NDUFA12, NDUFB11, NDUFA10, ADCY4, NDUFB1, CACNA1D, GNAI1, ADCY5, MAPK8, GNG5, NDUFV2, PRKACB, NDUFV1, MAPK3, NDUFA9, KCNJ5, GNG11, MAPK12, GABRG1, PLCB3, NDUFS8, NDUFS7, NDUFS4, NDUFAB1, NDUFS1
ko05020:Prion disease	49	0.0080881	RYR2, NDUFA12, NDUFA10, C8B, CASP3, PRKACB, SDHC, PSMA5, NDUFS8, NDUFS7, CSNK2B, NDUFS4, PPIF, NDUFS1, SLC25A4, CREB5, SLC25A6, C1QA, NDUFB9, PSMD11, NDUFB7, NDUFB10, NDUFB11, ATP5MC3, NDUFB1, CACNA1D, KLC4, STIP1, PSMB4, MAPK8, ATP5F1A, C5, ATP5F1B, PSMB3, CCL5, PSMB1, FYN, NDUFV2, NDUFV1, MAPK3, NDUFA9, ATP5PB, HSPA6, MAPK12, GRIN1, GRIN2D, GRIN3B, PSMC6, NDUFAB1
ko05165:Human papillomavirus infection	56	0.00844896	ITGB5, ITGA2B, TNC, IKBKB, TBK1, CASP3, TNR, EP300, ITGB6, PRKACB, APC2, MAGI1, ATP6V0B, CHUK, VWF, WNT5A, TYK2, CCNE2, COL4A4, MFNG, TBPL2, ATP6V1B2, COL6A5, CREB5, ATP6V1A, LAMA5, HDAC2, HDAC1, LAMA4, NOTCH4, TCF7, RELA, PARD6A, WNT11, CHAD, SPP1, HES1, ATP6V1D, MAPK3, BCAP31, FZD1, FZD3, CREBBP, TCF7L1, FZD4, LAMB2, PPP2R3A, PTK2, NFKB1, DLG1, COL1A2, ITGA10, MDM2, CTNNB1, FAS, ATR
ko01240:Biosynthesis of cofactors	29	0.00983697	LIPT1, ALAS2, PANK3, PANK1, MPI, AK2, LIAS, PPOX, PPCDC, ALAD, NADK2, RDH12, FLAD1, NAPRT, NADK, MMAB, GSS, CAD, COASY, COQ6, COQ5, NME1, COQ3, GCLC, GGCX, MTHFD2, ADSS2, HPD, DLD
ko05031:Amphetamine addiction	17	0.0099305	CAMK2B, GRIA1, GRIA2, HDAC2, HDAC1, CACNA1D, FOS, GRIN1, PPP1CA, ADCY5, GRIN2D, GRIN3B, TH, FOSB, PRKACB, STX1A, CREB5
ko04713:Circadian entrainment	22	0.0102616	CAMK2B, GRIA1, GRIA2, KCNJ5, RYR2, ADCYAP1R1, GUCY1A1, ADCY4, CACNA1D, FOS, GNG11, GNAI1, CACNA1H, GRIN1, ADCY5, GRIN2D, PER2, MTNR1A, PLCB3, GNG5, PRKACB, MAPK3
ko00061:Fatty acid biosynthesis	7	0.0104673	MECR, ACSL1, ACSL3, ACSF3, HSD17B8, ACSBG2, ACACA
ko04520:Adherens junction	20	0.0113504	CREBBP, TCF7L1, SMAD3, SMURF1, TCF7, LMO7, TGFBR1, TGFBR2, MYL2, CSNK2B, ERBB2, EP300, CTNNB1, PTPN6, FYN, RADIL, NECTIN4, NECTIN2, MAPK3, FGFR1
ko04724:Glutamatergic synapse	23	0.0132154	GRIA1, GRIA2, ADCY4, GRIK3, GRIK1, CACNA1D, GNG11, GNAI1, GRIN1, GLS, ADCY5, GRIN2D, GRM3, GRIN3B, GRK3, PLCB3, GNG5, GRM7, GRM6, GRM8, PRKACB, SHANK3, MAPK3
ko04936:Alcoholic liver disease	26	0.0144069	C1QA, TCF7, PRKAG2, FOXO3, RELA, ACACA, IKBKB, MAPK8, C5, TBK1, IRAK1, CASP3, IL12B, ACADM, PPARGC1A, MAP3K5, MAP2K3, TCF7L1, CHUK, CPT1B, MAPK12, NFKB1, CTNNB1, FAS, LPIN1, MAP3K14
ko04512:ECM-receptor interaction	19	0.0166809	LAMA5, VWF, ITGB5, LAMB2, LAMA4, ITGA2B, TNC, HMMR, GP5, COL1A2, SV2A, COL4A4, ITGA10, CHAD, SPP1, TNR, COL6A5, ITGB6, FREM1
ko04146:Peroxisome	18	0.0175869	ABCD4, PECR, ACOT8, MVK, ACSL1, EPHX2, PEX11B, ECH1, CROT, ACSL3, PEX26, HMGCL, PEX3, PRDX1, MPV17, PEX11G, ACAA1, HMGCLL1
ko04218:Cellular senescence	30	0.0192174	CACNA1D, LIN9, FOXM1, FOXO3, ETS1, RELA, CHEK2, MYBL2, TRPM7, CAPN1, MAPK3, MAP2K3, SMAD3, TGFB3, HUS1, MAPK12, NFKB1, TGFBR1, GADD45G, PPP1CA, TGFBR2, HIPK2, CCNE2, MAPKAPK2, MDM2, RAD1, SQSTM1, SLC25A4, ATR, SLC25A6
ko04144:Endocytosis	42	0.0238391	ARF4, SH3KBP1, WIPF3, SNX12, NEDD4L, CBLC, VPS26A, AP2A2, GRK3, RAB11FIP1, PARD6A, PSD4, PIP5KL1, CHMP1A, PIP5K1C, RAB11FIP3, SH3GL2, SH3GLB1, PDGFRA, SMAD3, IQSEC2, IST1, SMURF1, HSPA6, ARPC4, ARAP1, ARPC5, IGF2R, TGFBR1, ARFGAP2, TGFBR2, RNF41, ZFYVE16, HGS, RAB35, CHMP2B, RUFY2, CAPZA2, MDM2, CHMP2A, AMPH, CHMP5
ko04911:Insulin secretion	18	0.0243175	CAMK2B, GLP1R, RYR2, ADCYAP1R1, ADCY4, SLC2A2, CCK, ATP1A2, CACNA1D, ATP1A1, ADCY5, PLCB3, KCNN1, KCNN2, PRKACB, STX1A, CREB5, RAPGEF4
ko04810:Regulation of actin cytoskeleton	38	0.0286694	CHRM2, ITGB5, ITGA2B, LPAR2, BRK1, LPAR4, ITGAE, C8B, IQGAP2, IQGAP3, ARHGAP35, FGD3, FGF6, C5, TMSB4X, GNA12, PIP4K2A, PIP5K1C, ITGB6, PAK3, MYH10, FGF22, MAPK3, APC2, PDGFRA, ARPC4, ARPC5, PTK2, SSH1, PPP1CA, ENAH, LPAR5, MYL2, ITGA10, PFN1, PFN3, FGFR1, ARHGEF6
ko04623:Cytosolic DNA-sensing pathway	15	0.028884	CHUK, DNASE2B, CGAS, NFKB1, RELA, IKBKB, TBK1, CASP3, CCL5, DNASE2, POLR3H, POLR2H, POLR3K, POLR2K, GSDME
ko00900:Terpenoid backbone biosynthesis	7	0.0304441	FDPS, MVK, HMGCS1, MVD, HMGCR, ACAT1, PCYOX1
ko05145:Toxoplasmosis	22	0.0322136	IL10, MAP2K3, LAMA5, CHUK, TGFB3, LAMB2, LAMA4, IL10RA, HSPA6, TYK2, MAPK12, NFKB1, GNAI1, RELA, IKBKB, MAPK8, IRAK1, CASP3, BCL2, PPIF, IL12B, MAPK3
ko04380:Osteoclast differentiation	22	0.0322136	CHUK, FHL2, TNFRSF11B, GAB2, FOS, TYK2, MAPK12, NFKB1, RELA, TGFBR1, RELB, TGFBR2, IKBKB, MAPK8, BTK, PLCG2, FOSB, FYN, MAP3K14, SQSTM1, NOX1, MAPK3
ko00130:Ubiquinone and other terpenoid-quinone biosynthesis	5	0.0322725	COQ3, GGCX, HPD, COQ6, COQ5
ko04611:Platelet activation	23	0.0324588	P2RY12, PTGIR, GUCY1A1, VWF, ITGA2B, ADCY4, RASGRP2, GP5, MAPK12, ARHGAP35, GNAI1, PPP1CA, ADCY5, COL3A1, PLCB3, COL1A2, TBXAS1, BTK, PLCG2, FYN, TLN2, PRKACB, MAPK3
ko04934:Cushing syndrome	28	0.0346807	CAMK2B, FH, TCF7, ADCY4, KCNA4, CACNA1D, GNAI1, CACNA1H, CRHR2, ADCY5, WNT11, PRKACB, MAPK3, APC2, FZD1, TCF7L1, FZD3, FZD4, WNT5A, AIP, PLCB3, NCEH1, CCNE2, STAR, CTNNB1, AIPL1, KCNK2, CREB5
ko04928:Parathyroid hormone synthesis, secretion and action	20	0.0373766	SLC34A2, CASR, ADCY4, LRP5, FOS, GATA3, GNAI1, LRP6, ADCY5, MMP25, PLCB3, MMP24, MMP15, GNA12, BCL2, RXRG, PRKACB, MAPK3, FGFR1, CREB5
ko00310:Lysine degradation	14	0.0382772	GCDH, COLGALT2, DOT1L, DLST, ACAT1, CAMKMT, HADHA, TMLHE, SMYD1, KMT5B, HADH, COLGALT1, DLD, AASS
ko00514:Other types of O-glycan biosynthesis	11	0.0391444	POMT2, GALNT6, B4GALT3, COLGALT2, GALNT16, MFNG, GALNT18, EOGT, B3GLCT, COLGALT1, OGT
ko05215:Prostate cancer	19	0.0402584	PDGFRA, CREBBP, TCF7L1, CHUK, TCF7, TMPRSS2, IGF1, NFKB1, RELA, IKBKB, CCNE2, ERBB2, BCL2, MDM2, EP300, CTNNB1, MAPK3, FGFR1, CREB5
ko05208:Chemical carcinogenesis - reactive oxygen species	40	0.0455706	NDUFB9, SLC26A2, NDUFB7, NDUFB10, NDUFA12, NDUFB11, MGST3, NDUFA10, ATP5MC3, NDUFB1, FOXO3, HIF1A, RELA, IKBKB, MAPK8, ATP5F1A, ATP5F1B, NDUFV2, NDUFV1, MAPK3, MAP3K5, NDUFA9, CHUK, ATP5PB, EPHX2, SDHC, FOS, MAPK12, PTK2, NFKB1, NDUFS8, NDUFS7, NDUFS4, NDUFAB1, PPIF, NDUFS1, MAP3K14, SLC25A4, NOX1, SLC25A6
ko04015:Rap1 signaling pathway	36	0.0471371	ITGA2B, ADCY4, LPAR2, LPAR4, RASGRP2, RAP1GAP, GNAI1, RASGRP3, ADCY5, FGF6, PARD6A, FGF22, MAPK3, MAGI1, MAP2K3, PDGFRA, ANGPT2, ANGPT1, MAGI3, VEGFD, IGF1, NGF, MAPK12, GRIN1, ENAH, PLCB3, LPAR5, RAPGEF2, CTNNB1, TLN2, PFN1, LAT, PFN3, SKAP1, FGFR1, RAPGEF4
ko02010:ABC transporters	13	0.0507055	ABCD4, ABCC3, ABCC4, ABCG5, ABCC2, ABCB6, ABCA6, ABCB7, ABCA3, ABCA4, ABCC6, ABCA7, ABCC12
ko04330:Notch signaling pathway	13	0.0507055	CREBBP, HDAC2, HDAC1, NOTCH4, DTX1, DTX4, TLE6, NCOR2, APH1B, MFNG, ATXN1L, EP300, HES1
ko04659:Th17 cell differentiation	22	0.0516549	SMAD3, CHUK, RORA, FOS, TYK2, GATA3, HIF1A, FOXP3, MAPK12, NFKB1, RELA, TGFBR1, TGFBR2, RUNX1, IKBKB, MAPK8, IL23A, IL12RB1, JAK3, RXRG, LAT, MAPK3
ko05132:Salmonella infection	40	0.0558175	DCTN6, DCTN2, TCF7, BRK1, PIK3C2G, NOD1, RELA, STX10, IKBKB, KLC4, FYCO1, MAPK8, IRAK1, CASP3, TNFSF10, FLNC, PAK3, DYNC1I1, MAPK3, MAP2K3, DYNC2H1, TCF7L1, CHUK, EXOC7, M6PR, ARPC4, FOS, ARPC5, MAPK12, NFKB1, PTPRC, MYL2, VPS41, EXOC4, BCL2, CTNNB1, PLEKHM2, DYNLRB2, PFN1, PFN3
ko04261:Adrenergic signaling in cardiomyocytes	27	0.0558753	CAMK2B, RYR2, ADCY4, ATP1A2, ADRA1D, ATP2A1, CACNA1D, ATP1A1, ADRB2, GNAI1, ADCY5, PRKACB, CACNG3, MAPK3, TNNC1, CACNA2D2, PPP2R3A, MAPK12, PPP1CA, PLCB3, MYL2, TNNT2, MYL3, BCL2, KCNK2, CREB5, RAPGEF4
ko04310:Wnt signaling pathway	29	0.0573822	CAMK2B, TCF7, LRP5, PRICKLE1, CXXC4, LRP6, MAPK8, WNT11, FRZB, CCN4, EP300, RSPO1, PRKACB, APC2, FZD1, TCF7L1, FZD3, CREBBP, SMAD3, FZD4, WNT5A, APCDD1L, DKK1, TLE6, DKK2, PLCB3, SFRP1, CSNK2B, CTNNB1
ko04920:Adipocytokine signaling pathway	14	0.0581852	CHUK, IRS1, ACSL1, PRKAG2, SLC2A4, ACSL3, CPT1B, NFKB1, RELA, IKBKB, MAPK8, RXRG, ACSBG2, PPARGC1A
ko04071:Sphingolipid signaling pathway	22	0.0596874	SPHK1, PPP2R3A, SGMS2, GAB2, MAPK12, SGPP1, NFKB1, GNAI1, RELA, ACER2, MAPK8, PLCB3, SMPD1, GNA12, BCL2, S1PR1, SPTSSB, FYN, MS4A2, S1PR4, MAPK3, MAP3K5
ko05210:Colorectal cancer	17	0.0607005	APC2, TCF7L1, SMAD3, TGFB3, DCC, TCF7, FOS, TGFBR1, GADD45G, TGFBR2, MAPK8, MSH2, MSH3, CASP3, BCL2, CTNNB1, MAPK3
ko05414:Dilated cardiomyopathy	18	0.0608824	RYR2, ITGB5, TGFB3, TNNC1, ITGA2B, ADCY4, CACNA2D2, ATP2A1, CACNA1D, IGF1, ADCY5, MYL2, ITGA10, TNNT2, MYL3, ITGB6, CACNG3, PRKACB
ko05226:Gastric cancer	25	0.0655076	TCF7, LRP5, LRP6, FGF6, WNT11, ERBB2, RXRG, FGF22, MAPK3, APC2, FZD1, TCF7L1, FZD3, SMAD3, FZD4, TGFB3, WNT5A, TGFBR1, GADD45G, TGFBR2, CCNE2, BCL2, RARB, CTNNB1, CDH17
ko04064:NF-kappa B signaling pathway	20	0.0701769	CHUK, TNFAIP3, TRAF1, EDA2R, NFKB1, MALT1, RELA, RELB, TNFSF13B, GADD45G, EDAR, IKBKB, IRAK1, CSNK2B, BCL2, BTK, PLCG2, ERC1, MAP3K14, LAT
ko05220:Chronic myeloid leukemia	15	0.0711234	HDAC2, SMAD3, CHUK, TGFB3, HDAC1, GAB2, NFKB1, RELA, TGFBR1, GADD45G, TGFBR2, RUNX1, IKBKB, MDM2, MAPK3
ko04080:Neuroactive ligand-receptor interaction	54	0.0715736	CHRM2, GLP1R, OXTR, VIPR1, GRIK3, HTR2B, ADM, ADRA1D, GRIK1, RXFP2, GRM3, EDNRB, GRM7, GRM6, GRM8, CHRNB1, PAQR9, GRID2, PTGIR, GRID1, NPFF, AVPR2, ADRA2B, TAAR1, GABRG1, MC3R, MTNR1A, GRIA1, GRIA2, CHRNA3, ADCYAP1R1, PTGER1, CHRNA7, CHRNA6, LPAR2, ADRB2, LPAR4, CRHR2, CHRND, C5, GLRA3, HRH3, S1PR1, S1PR4, P2RY13, P2RY10, P2RY11, SCTR, CCK, GRIN1, GRIN2D, GRIN3B, LYPD6B, NMUR2
ko04932:Non-alcoholic fatty liver disease	28	0.0739188	NDUFB9, NDUFB7, NDUFB10, NDUFA12, IRS1, NDUFB11, NDUFA10, PRKAG2, NDUFB1, RELA, IKBKB, MAPK8, CASP3, NDUFV2, NDUFV1, MAP3K5, NDUFA9, NR1H3, SDHC, FOS, MAPK12, NFKB1, NDUFS8, NDUFS7, NDUFS4, NDUFAB1, FAS, NDUFS1
ko05012:Parkinson disease	44	0.0760399	CAMK2B, NDUFB9, PSMD11, NDUFB7, NDUFB10, NDUFA12, NDUFB11, LRRK2, NDUFA10, ATP5MC3, NDUFB1, GNAI1, ADCY5, KLC4, MAPK8, UCHL1, ATP5F1A, PSMB4, ATP5F1B, PSMB3, CASP3, PSMB1, MFN2, SLC39A8, NDUFV2, PRKACB, NDUFV1, MAP3K5, NDUFA9, DUSP1, ATP5PB, SDHC, UBE2G2, PSMA5, NDUFS8, PSMC6, TH, NDUFS7, NDUFS4, NDUFAB1, PPIF, NDUFS1, SLC25A4, SLC25A6
ko04814:Motor proteins	31	0.0769142	DCTN6, DNAH1, DCTN2, BICDL1, KLC4, MYO18B, KIF13B, MYO18A, KIF21A, KIF21B, MYH10, DNAI1, DYNC1I1, DYNC2H1, MYH7B, DNAI2, MYO10, TNNC1, MYH1, MYO1B, MYL6, KIF18A, KIF18B, MYL1, MYL2, TNNT2, MYL3, CAPZA2, DYNLRB2, MYO1F, MYO1G
ko04919:Thyroid hormone signaling pathway	21	0.079552	NCOA2, CREBBP, HDAC2, HDAC3, HDAC1, NOTCH4, DIO2, ATP1A2, ATP2A1, ATP1A1, MED16, HIF1A, PLCB3, RCAN2, PLCG2, MDM2, EP300, CTNNB1, RXRG, PRKACB, MAPK3
ko04151:PI3K-Akt signaling pathway	54	0.0805339	CHRM2, ITGB5, IRS1, ITGA2B, TNC, IKBKB, FGF6, TNR, ITGB6, JAK3, MAGI1, PDGFRA, CHUK, VWF, FLT3LG, NGF, YWHAZ, CCNE2, COL4A4, MTCP1, COL6A5, SGK2, CREB5, PHLPP2, LAMA5, LAMA4, LPAR2, LPAR4, FOXO3, RELA, GNG5, NTF3, CHAD, ERBB2, SPP1, FGF22, MAPK3, NTRK1, ANGPT2, ANGPT1, LAMB2, VEGFD, PPP2R3A, IGF1, GNG11, PTK2, NFKB1, COL1A2, LPAR5, IL7, ITGA10, MDM2, BCL2, FGFR1
ko00190:Oxidative phosphorylation	26	0.0817692	ATP6V1A, NDUFB9, NDUFB7, NDUFB10, NDUFA12, NDUFB11, NDUFA10, ATP5MC3, NDUFB1, ATP5F1A, ATP5F1B, NDUFV2, ATP6V1D, NDUFV1, NDUFA9, ATP6V0B, ATP5PB, SDHC, ATP4A, NDUFS8, PPA2, NDUFS7, NDUFS4, NDUFAB1, ATP6V1B2, NDUFS1
ko04210:Apoptosis	23	0.0819434	NTRK1, PARP3, ENDOG, CHUK, FOS, TRAF1, PTPN13, NGF, NFKB1, RELA, GADD45G, LMNB1, IKBKB, MAPK8, CASP3, BCL2, TNFSF10, FAS, CTSH, CAPN1, MAP3K14, MAPK3, MAP3K5
ko04137:Mitophagy - animal	14	0.084094	GABARAPL2, FOXO3, HIF1A, RELA, MAPK8, RHOT2, TBK1, MAP1LC3C, CSNK2B, TOMM7, MFN2, ULK1, SQSTM1, ATG5
ko05133:Pertussis	15	0.0842404	IL10, C1QA, NOD1, FOS, MAPK12, NFKB1, GNAI1, RELA, MAPK8, C5, IRAK1, IL23A, CASP3, IL12B, MAPK3
ko04668:TNF signaling pathway	20	0.0863855	MAP2K3, CHUK, CCL20, TNFAIP3, VEGFD, FOS, TRAF1, MAPK12, NFKB1, RELA, IKBKB, MAPK8, CASP3, CCL5, FAS, MAP3K8, MAP3K14, MAPK3, MAP3K5, CREB5
ko04926:Relaxin signaling pathway	22	0.0889015	ADCY4, VEGFD, FOS, GNG11, MAPK12, NFKB1, RXFP2, GNAI1, RELA, TGFBR1, TGFBR2, ADCY5, MAPK8, COL3A1, PLCB3, EDNRB, COL1A2, GNG5, COL4A4, PRKACB, MAPK3, CREB5
ko04213:Longevity regulating pathway - multiple species	12	0.0904602	HDAC2, IRS1, HDAC1, HSPA6, ADCY4, PRKAG2, IGF1, FOXO3, CRYAB, PRKACB, ATG5, ADCY5
ko04510:Focal adhesion	32	0.0918057	LAMA5, ITGB5, LAMA4, ITGA2B, TNC, ARHGAP35, MAPK8, ERBB2, CHAD, SPP1, TNR, FYN, FLNC, PIP5K1C, ITGB6, PAK3, MAPK3, PDGFRA, VWF, LAMB2, VEGFD, IGF1, PTK2, PPP1CA, COL1A2, MYL2, COL4A4, ITGA10, BCL2, CTNNB1, TLN2, COL6A5
ko05142:Chagas disease	20	0.0922895	IL10, C1QA, CHUK, TGFB3, FOS, MAPK12, NFKB1, GNAI1, RELA, TGFBR1, TGFBR2, IKBKB, GNA14, MAPK8, PLCB3, IRAK1, CCL5, FAS, IL12B, MAPK3
ko05146:Amoebiasis	18	0.0953667	IL10, LAMA5, TGFB3, LAMB2, LAMA4, C8B, NFKB1, PTK2, RELA, GNA14, COL3A1, PLCB3, COL1A2, COL4A4, PRDX1, CASP3, IL12B, PRKACB
ko04130:SNARE interactions in vesicular transport	8	0.0985221	STX1B, VAMP7, STX17, STX8, BNIP1, STX4, SEC22B, STX1A
