# Supplementary material for: IMF deposition ceRNA network analysis and functional study of HIF1a in yak
Source: Front Vet Sci. 2023 Oct 17;10:1272238. doi: 10.3389/fvets.2023.1272238 (PMC10616239; doi:10.3389/fvets.2023.1272238)
Supplement: Supplementary file 14 [file Table_14.XLS]

## Sheet: Sheet1
the GO terms of genes from ceRNA network
ID	Gene Name	GO term
SOD1	superoxide dismutase 1(SOD1)	GO:0006801 superoxide metabolic process, GO:0005634 nucleus, GO:0046872 metal ion binding,
FBXO17	F-box protein 17(FBXO17)	GO:0005737 cytoplasm,
CREG1	cellular repressor of E1A stimulated genes 1(CREG1)	GO:0005576 extracellular region,
SMIM8	small integral membrane protein 8(SMIM8)	GO:0016021 integral component of membrane,
TMEM233	transmembrane protein 233(TMEM233)	GO:0016021 integral component of membrane,
HMGCL	3-hydroxy-3-methylglutaryl-CoA lyase(HMGCL)	GO:0004419 hydroxymethylglutaryl-CoA lyase activity,
ECHDC3	enoyl-CoA hydratase domain containing 3(ECHDC3)	GO:0003824 catalytic activity,
MYL3	myosin light chain 3(MYL3)	GO:0005509 calcium ion binding,
the KEGG pathway of genes from ceRNA network
ID	Gene Name	KEGG pathway
HMGCL	3-hydroxy-3-methylglutaryl-CoA lyase(HMGCL)	ko00280:Valine, leucine and isoleucine degradation, ko00650:Butanoate metabolism, ko01100:Metabolic pathways, ko04146:Peroxisome,
MYL3	myosin light chain 3(MYL3)	ko04260:Cardiac muscle contraction, ko04261:Adrenergic signaling in cardiomyocytes, ko04371:Apelin signaling pathway, ko04814:Motor proteins, ko05410:Hypertrophic cardiomyopathy, ko05414:Dilated cardiomyopathy,
